# Supplementary material for: Transcription-coupled DNA–protein crosslink repair by CSB and CRL4CSA-mediated degradation
Source: Nat Cell Biol. 2024 Apr 10;26(5):770–83. doi: 10.1038/s41556-024-01394-y (PMC11098752; doi:10.1038/s41556-024-01394-y)
Supplement: Supplementary file 2 — Supplementary Table 1: Table with SILAC ratios and peptide numbers as determined using quantitative interaction proteomics. Supplementary Table 2: List of crRNA sequences and sequencing primers for generating RPE1 KO cell lines. Supplementary Table 3: List of primers used in real-time qPCR in flavopiridol qPCR assays. Supplementary Table 4: List of primers used in real-time qPCR in DPC assays. [file 41556_2024_1394_MOESM2_ESM.xlsx]

## Sheet: Supplemental Table 1
Protein names	Gene names	Peptides forward	Peptides reverse	Ratio H/L normalized forward	Ratio H/L normalized reverse	Log 2 Ratio H/L normalized forward	Log 2 Ratio H/L normalized reverse	Average Ratio H/L normalized
Tyrosine-protein kinase SgK223	SGK223	1	0	0.019035	NaN	-5.7152	#VALUE!	#VALUE!
Protein S100-A9	S100A9	1	1	0.03248	NaN	-4.9443	#VALUE!	#VALUE!
Collagen alpha-2(I) chain	COL1A2	2	0	0.054115	NaN	-4.20783	#VALUE!	#VALUE!
Ras-related protein Rab-21	RAB21	1	0	0.15096	NaN	-2.72776	#VALUE!	#VALUE!
Keratin, type II cytoskeletal 3	KRT3	10	12	0.15966	NaN	-2.64693	#VALUE!	#VALUE!
Beta-2-syntrophin	SNTB2	1	0	0.16628	NaN	-2.58831	#VALUE!	#VALUE!
		2	1	0.1726	NaN	-2.5345	#VALUE!	#VALUE!
L-lactate dehydrogenase A chain	LDHA	2	2	0.27281	NaN	-1.87403	#VALUE!	#VALUE!
Guanine nucleotide-binding protein G(I)/G(S)/G(T) subunit beta-1	GNB1	1	1	0.27492	NaN	-1.86292	#VALUE!	#VALUE!
Protein disulfide-isomerase A4	PDIA4	1	0	0.29298	NaN	-1.77113	#VALUE!	#VALUE!
Putative HLA class I histocompatibility antigen, alpha chain H	HLA-H	1	0	0.29405	NaN	-1.76587	#VALUE!	#VALUE!
		1	1	0.30157	NaN	-1.72944	#VALUE!	#VALUE!
Profilin-1	PFN1	1	0	0.31391	NaN	-1.67158	#VALUE!	#VALUE!
Mitochondrial import receptor subunit TOM40 homolog	TOMM40	3	0	0.34668	NaN	-1.52832	#VALUE!	#VALUE!
Staphylococcal nuclease domain-containing protein 1	SND1	3	0	0.36027	NaN	-1.47285	#VALUE!	#VALUE!
Kanadaptin	SLC4A1AP	1	0	0.36705	NaN	-1.44595	#VALUE!	#VALUE!
Drebrin	DBN1	3	0	0.40483	NaN	-1.30461	#VALUE!	#VALUE!
Transmembrane protein 2	TMEM2	1	0	0.44332	NaN	-1.17358	#VALUE!	#VALUE!
Calcium-binding mitochondrial carrier protein Aralar1	SLC25A12	5	1	0.44483	NaN	-1.16867	#VALUE!	#VALUE!
		1	1	0.44734	NaN	-1.16056	#VALUE!	#VALUE!
Eukaryotic initiation factor 4A-I	EIF4A1	4	4	0.45681	NaN	-1.13033	#VALUE!	#VALUE!
ATP synthase subunit alpha, mitochondrial	ATP5A1	2	0	0.45984	NaN	-1.1208	#VALUE!	#VALUE!
Transportin-1	TNPO1	3	0	0.46117	NaN	-1.11663	#VALUE!	#VALUE!
Protein CBFA2T1	RUNX1T1	2	0	0.48534	NaN	-1.04293	#VALUE!	#VALUE!
Fibroblast growth factor 2	FGF2	1	0	0.4963	NaN	-1.01072	#VALUE!	#VALUE!
Protein SLX4IP	SLX4IP	1	0	0.50915	NaN	-0.973837	#VALUE!	#VALUE!
Protein S100-A13	S100A13	1	0	0.51451	NaN	-0.958729	#VALUE!	#VALUE!
Ubiquitin-fold modifier 1	UFM1	1	0	0.52367	NaN	-0.93327	#VALUE!	#VALUE!
Vacuolar protein sorting-associated protein 72 homolog	VPS72	2	0	0.53118	NaN	-0.912727	#VALUE!	#VALUE!
Aspartate aminotransferase, mitochondrial	GOT2	1	0	0.53907	NaN	-0.891455	#VALUE!	#VALUE!
Eukaryotic translation initiation factor 3 subunit H	EIF3H	1	0	0.5476	NaN	-0.868806	#VALUE!	#VALUE!
General transcription factor IIF subunit 1	GTF2F1	2	0	0.54873	NaN	-0.865832	#VALUE!	#VALUE!
Methyltransferase-like protein 16	METTL16	1	0	0.54932	NaN	-0.864281	#VALUE!	#VALUE!
Thrombospondin-1	THBS1	3	0	0.5625	NaN	-0.830075	#VALUE!	#VALUE!
Cold-inducible RNA-binding protein	CIRBP	2	1	0.56915	NaN	-0.813119	#VALUE!	#VALUE!
Ran GTPase-activating protein 1	RANGAP1	3	0	0.57407	NaN	-0.800701	#VALUE!	#VALUE!
Phenylalanine--tRNA ligase beta subunit	FARSB	1	0	0.5775	NaN	-0.792107	#VALUE!	#VALUE!
Serpin H1	SERPINH1	1	0	0.57783	NaN	-0.791283	#VALUE!	#VALUE!
Fatty acid synthase;[Acyl-carrier-protein] S-acetyltransferase;[Acyl-carrier-protein] S-malonyltransferase;3-oxoacyl-[acyl-carrier-protein] synthase;3-oxoacyl-[acyl-carrier-protein] reductase;3-hydroxyacyl-[acyl-carrier-protein] dehydratase;Enoyl-[acyl-carrier-protein] reductase;Oleoyl-[acyl-carrier-protein] hydrolase	FASN	1	0	0.5841	NaN	-0.775713	#VALUE!	#VALUE!
NEDD4-binding protein 2-like 2	N4BP2L2	1	1	0.59081	NaN	-0.759234	#VALUE!	#VALUE!
Protein ENL	MLLT1	1	0	0.60042	NaN	-0.735956	#VALUE!	#VALUE!
14-3-3 protein gamma;14-3-3 protein gamma, N-terminally processed	YWHAG	3	3	0.60093	NaN	-0.734731	#VALUE!	#VALUE!
Actin-related protein 8	ACTR8	1	0	0.60983	NaN	-0.713521	#VALUE!	#VALUE!
INO80 complex subunit C	INO80C	1	0	0.61082	NaN	-0.711181	#VALUE!	#VALUE!
MAX gene-associated protein	MGA	2	1	0.61231	NaN	-0.707666	#VALUE!	#VALUE!
Protein DGCR14	DGCR14	1	0	0.62074	NaN	-0.687939	#VALUE!	#VALUE!
Cyclic AMP-dependent transcription factor ATF-3	ATF3	1	0	0.62462	NaN	-0.678949	#VALUE!	#VALUE!
Transketolase	TKT	1	0	0.62665	NaN	-0.674268	#VALUE!	#VALUE!
Zinc finger protein 658;Zinc finger protein 658B	ZNF658;ZNF658B	2	0	0.62981	NaN	-0.667011	#VALUE!	#VALUE!
Cytochrome b-c1 complex subunit 2, mitochondrial	UQCRC2	1	0	0.63273	NaN	-0.660338	#VALUE!	#VALUE!
Epidermal growth factor receptor kinase substrate 8-like protein 2	EPS8L2	1	0	0.63535	NaN	-0.654377	#VALUE!	#VALUE!
Paraspeckle component 1	PSPC1	1	0	0.63887	NaN	-0.646406	#VALUE!	#VALUE!
Digestive organ expansion factor homolog	DIEXF	1	0	0.6452	NaN	-0.632182	#VALUE!	#VALUE!
Alpha-globin transcription factor CP2	TFCP2	1	0	0.64767	NaN	-0.626669	#VALUE!	#VALUE!
Single-stranded DNA-binding protein 2;Single-stranded DNA-binding protein 4;Single-stranded DNA-binding protein 3	SSBP2;SSBP4;SSBP3	2	0	0.65311	NaN	-0.614602	#VALUE!	#VALUE!
Small ubiquitin-related modifier 1;Small ubiquitin-related modifier	SUMO1	1	0	0.6559	NaN	-0.608452	#VALUE!	#VALUE!
Arginine--tRNA ligase, cytoplasmic	RARS	2	0	0.66126	NaN	-0.59671	#VALUE!	#VALUE!
Serine/threonine-protein phosphatase 2A catalytic subunit beta isoform;Serine/threonine-protein phosphatase 2A catalytic subunit alpha isoform	PPP2CB;PPP2CA	1	0	0.6629	NaN	-0.593137	#VALUE!	#VALUE!
E3 SUMO-protein ligase RanBP2	RANBP2	1	0	0.66518	NaN	-0.588183	#VALUE!	#VALUE!
Homeobox-containing protein 1	HMBOX1	1	2	0.66725	NaN	-0.583701	#VALUE!	#VALUE!
Cytochrome c1, heme protein, mitochondrial	CYC1	2	0	0.66922	NaN	-0.579448	#VALUE!	#VALUE!
Phosphorylated adapter RNA export protein	PHAX	1	0	0.67072	NaN	-0.576217	#VALUE!	#VALUE!
Acetyl-CoA carboxylase 1;Biotin carboxylase	ACACA	1	0	0.68336	NaN	-0.549282	#VALUE!	#VALUE!
Nuclear nucleic acid-binding protein C1D	C1D	1	0	0.68429	NaN	-0.54732	#VALUE!	#VALUE!
REST corepressor 1	RCOR1	1	1	0.68549	NaN	-0.544792	#VALUE!	#VALUE!
Transcription initiation factor TFIID subunit 4	TAF4	1	1	0.68576	NaN	-0.544224	#VALUE!	#VALUE!
Zinc finger protein 185	ZNF185	3	0	0.68592	NaN	-0.543888	#VALUE!	#VALUE!
Actin filament-associated protein 1	AFAP1	1	0	0.68641	NaN	-0.542858	#VALUE!	#VALUE!
General transcription factor II-I	GTF2I	3	0	0.69017	NaN	-0.534976	#VALUE!	#VALUE!
Cell division cycle protein 27 homolog	CDC27	1	0	0.71744	NaN	-0.47907	#VALUE!	#VALUE!
Chromatin accessibility complex protein 1	CHRAC1	1	0	0.72462	NaN	-0.464703	#VALUE!	#VALUE!
Mediator of RNA polymerase II transcription subunit 14	MED14	1	0	0.73116	NaN	-0.451741	#VALUE!	#VALUE!
Thioredoxin-dependent peroxide reductase, mitochondrial	PRDX3	2	0	0.73628	NaN	-0.441674	#VALUE!	#VALUE!
Zinc finger protein 221;Zinc finger protein 224	ZNF221;ZNF224	1	0	0.7404	NaN	-0.433623	#VALUE!	#VALUE!
Histone H2A type 1-D	HIST1H2AD	6	4	0.74983	NaN	-0.415365	#VALUE!	#VALUE!
Protein CBFA2T2	CBFA2T2	2	0	0.75564	NaN	-0.404229	#VALUE!	#VALUE!
RNA binding protein fox-1 homolog 2;RNA binding protein fox-1 homolog 1;RNA binding protein fox-1 homolog 3	RBFOX2;RBFOX1;RBFOX3	3	0	0.75761	NaN	-0.400473	#VALUE!	#VALUE!
Histone-lysine N-methyltransferase 2D	KMT2D	5	0	0.76383	NaN	-0.388677	#VALUE!	#VALUE!
Tubulin beta-6 chain	TUBB6	9	7	0.76436	NaN	-0.387676	#VALUE!	#VALUE!
Lethal(3)malignant brain tumor-like protein 3	L3MBTL3	1	0	0.76712	NaN	-0.382476	#VALUE!	#VALUE!
Neutral alpha-glucosidase AB	GANAB	1	0	0.76933	NaN	-0.378326	#VALUE!	#VALUE!
Zinc finger protein 592	ZNF592	1	0	0.77825	NaN	-0.361694	#VALUE!	#VALUE!
ATP-dependent zinc metalloprotease YME1L1	YME1L1	1	0	0.78779	NaN	-0.344117	#VALUE!	#VALUE!
N-alpha-acetyltransferase 40	NAA40	1	0	0.798	NaN	-0.325539	#VALUE!	#VALUE!
Rho GTPase-activating protein 11A;Rho GTPase-activating protein 11B	ARHGAP11A;ARHGAP11B	1	1	0.80237	NaN	-0.31766	#VALUE!	#VALUE!
Box C/D snoRNA protein 1	ZNHIT6	1	0	0.80443	NaN	-0.313961	#VALUE!	#VALUE!
Inhibitor of growth protein 3	ING3	1	0	0.8107	NaN	-0.30276	#VALUE!	#VALUE!
mRNA cap guanine-N7 methyltransferase	RNMT	1	0	0.81289	NaN	-0.298868	#VALUE!	#VALUE!
NAD-dependent protein deacetylase sirtuin-7	SIRT7	2	0	0.81905	NaN	-0.287977	#VALUE!	#VALUE!
Transcriptional adapter 1	TADA1	1	0	0.82292	NaN	-0.281176	#VALUE!	#VALUE!
BCL-6 corepressor	BCOR	3	0	0.82398	NaN	-0.279319	#VALUE!	#VALUE!
Aurora kinase A	AURKA	3	1	0.83134	NaN	-0.266489	#VALUE!	#VALUE!
Metastasis-associated protein MTA3	MTA3	4	4	0.84025	NaN	-0.251109	#VALUE!	#VALUE!
Isoleucine--tRNA ligase, cytoplasmic	IARS	1	0	0.84113	NaN	-0.249599	#VALUE!	#VALUE!
Activating signal cointegrator 1 complex subunit 3	ASCC3	1	0	0.84331	NaN	-0.245865	#VALUE!	#VALUE!
KAT8 regulatory NSL complex subunit 2	KANSL2	1	1	0.84683	NaN	-0.239856	#VALUE!	#VALUE!
Catenin delta-1	CTNND1	2	0	0.85448	NaN	-0.226881	#VALUE!	#VALUE!
Polycomb group RING finger protein 2	PCGF2	3	1	0.85631	NaN	-0.223795	#VALUE!	#VALUE!
Programmed cell death protein 2-like	PDCD2L	1	0	0.85677	NaN	-0.22302	#VALUE!	#VALUE!
Exosome complex component RRP46	EXOSC5	3	0	0.85985	NaN	-0.217843	#VALUE!	#VALUE!
Ribosomal RNA processing protein 1 homolog A	RRP1	2	1	0.86229	NaN	-0.213755	#VALUE!	#VALUE!
Delta(14)-sterol reductase	TM7SF2	1	0	0.86721	NaN	-0.205547	#VALUE!	#VALUE!
Poly [ADP-ribose] polymerase 4	PARP4	1	0	0.86908	NaN	-0.202439	#VALUE!	#VALUE!
DNA-directed RNA polymerases I and III subunit RPAC1	POLR1C	1	0	0.88879	NaN	-0.170086	#VALUE!	#VALUE!
Growth factor receptor-bound protein 2	GRB2	2	0	0.89045	NaN	-0.167393	#VALUE!	#VALUE!
tRNA (adenine(58)-N(1))-methyltransferase non-catalytic subunit TRM6	TRMT6	1	0	0.89167	NaN	-0.165418	#VALUE!	#VALUE!
LIM and SH3 domain protein 1	LASP1	1	0	0.89817	NaN	-0.15494	#VALUE!	#VALUE!
Cyclin-dependent kinase 9	CDK9	2	1	0.91415	NaN	-0.129497	#VALUE!	#VALUE!
RING finger protein unkempt homolog	UNK	1	0	0.91675	NaN	-0.1254	#VALUE!	#VALUE!
Glutathione S-transferase P	GSTP1	1	0	0.91749	NaN	-0.124236	#VALUE!	#VALUE!
Up-regulated during skeletal muscle growth protein 5	USMG5	1	0	0.92069	NaN	-0.119213	#VALUE!	#VALUE!
Centromere protein Q	CENPQ	2	0	0.92442	NaN	-0.11338	#VALUE!	#VALUE!
ATP-dependent 6-phosphofructokinase, muscle type	PFKM	1	0	0.92656	NaN	-0.110044	#VALUE!	#VALUE!
Zinc finger protein 320	ZNF320	1	0	0.93103	NaN	-0.1031	#VALUE!	#VALUE!
NADH dehydrogenase [ubiquinone] 1 alpha subcomplex subunit 11	NDUFA11	1	0	0.93469	NaN	-0.0974401	#VALUE!	#VALUE!
28S ribosomal protein S17, mitochondrial	hCG_1984214;MRPS17	1	1	0.94371	NaN	-0.0835845	#VALUE!	#VALUE!
UV excision repair protein RAD23 homolog B	RAD23B	1	0	0.94497	NaN	-0.0816596	#VALUE!	#VALUE!
28S ribosomal protein S21, mitochondrial	MRPS21	1	0	0.94763	NaN	-0.0776042	#VALUE!	#VALUE!
Apolipoprotein C-III	APOC3	1	0	0.94944	NaN	-0.0748513	#VALUE!	#VALUE!
ADP-ribosylation factor 4	ARF4	1	1	0.95045	NaN	-0.0733174	#VALUE!	#VALUE!
RNA demethylase ALKBH5	ALKBH5	1	0	0.95518	NaN	-0.0661555	#VALUE!	#VALUE!
Tubulin beta-2A chain;Tubulin beta-2B chain	TUBB2A;TUBB2B	12	10	0.95841	NaN	-0.0612851	#VALUE!	#VALUE!
Death-associated protein kinase 3	DAPK3	1	0	0.96275	NaN	-0.0547669	#VALUE!	#VALUE!
Zinc finger protein 865	ZNF865	1	0	0.97088	NaN	-0.0426351	#VALUE!	#VALUE!
Stromal interaction molecule 1	STIM1	2	0	0.98067	NaN	-0.0281604	#VALUE!	#VALUE!
UPF0711 protein C18orf21	C18orf21	1	0	0.98952	NaN	-0.0151992	#VALUE!	#VALUE!
		1	0	0.9999	NaN	-0.000144277	#VALUE!	#VALUE!
Dihydropyrimidinase-related protein 2;Dihydropyrimidinase-related protein 1	DPYSL2;CRMP1	2	0	1.0009	NaN	0.00129784	#VALUE!	#VALUE!
28S ribosomal protein S5, mitochondrial	MRPS5	1	0	1.0028	NaN	0.0040339	#VALUE!	#VALUE!
Ras-related C3 botulinum toxin substrate 1;Ras-related C3 botulinum toxin substrate 2;Ras-related C3 botulinum toxin substrate 3	RAC1;RAC2;RAC3	1	0	1.0108	NaN	0.0154976	#VALUE!	#VALUE!
39S ribosomal protein L19, mitochondrial	MRPL19	1	0	1.0151	NaN	0.0216219	#VALUE!	#VALUE!
ATP-dependent 6-phosphofructokinase, liver type	PFKL	1	0	1.0189	NaN	0.0270125	#VALUE!	#VALUE!
Barrier-to-autointegration factor;Barrier-to-autointegration factor, N-terminally processed	BANF1	1	0	1.0378	NaN	0.0535284	#VALUE!	#VALUE!
ATPase family AAA domain-containing protein 2B	ATAD2B	2	0	1.0468	NaN	0.0659858	#VALUE!	#VALUE!
DnaJ homolog subfamily C member 11	DNAJC11	1	0	1.0484	NaN	0.0681893	#VALUE!	#VALUE!
Basement membrane-specific heparan sulfate proteoglycan core protein;Endorepellin;LG3 peptide	HSPG2	2	0	1.0499	NaN	0.0702519	#VALUE!	#VALUE!
High mobility group protein B1;Putative high mobility group protein B1-like 1	HMGB1;HMGB1P1	2	1	1.0643	NaN	0.0899049	#VALUE!	#VALUE!
Differentially expressed in FDCP 6 homolog	DEF6	1	0	1.0742	NaN	0.103263	#VALUE!	#VALUE!
RNA/RNP complex-1-interacting phosphatase	DUSP11	1	0	1.0753	NaN	0.104739	#VALUE!	#VALUE!
Carbonyl reductase [NADPH] 1	CBR1	1	0	1.0798	NaN	0.110764	#VALUE!	#VALUE!
Lysine-specific demethylase 4A	KDM4A	1	0	1.0837	NaN	0.115965	#VALUE!	#VALUE!
Fragile X mental retardation syndrome-related protein 2	FXR2	6	5	1.0957	NaN	0.131853	#VALUE!	#VALUE!
Solute carrier family 2, facilitated glucose transporter member 1	SLC2A1	1	0	1.1033	NaN	0.141825	#VALUE!	#VALUE!
Receptor-type tyrosine-protein phosphatase R	PTPRR	1	0	1.1171	NaN	0.159758	#VALUE!	#VALUE!
RNA-binding protein 45	RBM45	1	0	1.1216	NaN	0.165558	#VALUE!	#VALUE!
		1	0	1.1231	NaN	0.167486	#VALUE!	#VALUE!
MICOS complex subunit MIC19	CHCHD3	1	0	1.137	NaN	0.185232	#VALUE!	#VALUE!
39S ribosomal protein L15, mitochondrial	MRPL15	1	0	1.1406	NaN	0.189793	#VALUE!	#VALUE!
Tetratricopeptide repeat protein 6	TTC6	1	0	1.1425	NaN	0.192194	#VALUE!	#VALUE!
Cyclin-dependent kinase 7	CDK7	1	0	1.1927	NaN	0.254231	#VALUE!	#VALUE!
Very-long-chain enoyl-CoA reductase	TECR	1	1	1.194	NaN	0.255803	#VALUE!	#VALUE!
Ras GTPase-activating-like protein IQGAP3	IQGAP3	1	0	1.2014	NaN	0.264717	#VALUE!	#VALUE!
Unconventional myosin-Ib	MYO1B	1	0	1.2129	NaN	0.278461	#VALUE!	#VALUE!
Transcription elongation factor 1 homolog	ELOF1	1	0	1.2188	NaN	0.285461	#VALUE!	#VALUE!
StAR-related lipid transfer protein 9	STARD9	1	0	1.2477	NaN	0.319271	#VALUE!	#VALUE!
DNA-directed RNA polymerase II subunit RPB11-b1	POLR2J2	5	4	1.2735	NaN	0.348799	#VALUE!	#VALUE!
28S ribosomal protein S12, mitochondrial	MRPS12	1	0	1.2844	NaN	0.361095	#VALUE!	#VALUE!
28S ribosomal protein S14, mitochondrial	MRPS14	1	0	1.2949	NaN	0.372841	#VALUE!	#VALUE!
28S ribosomal protein S16, mitochondrial	MRPS16	1	0	1.3028	NaN	0.381616	#VALUE!	#VALUE!
Apoptosis inhibitor 5	API5	2	0	1.3303	NaN	0.411752	#VALUE!	#VALUE!
von Willebrand factor A domain-containing protein 8	VWA8	1	0	1.3386	NaN	0.420725	#VALUE!	#VALUE!
Protein Mis18-beta	OIP5	1	0	1.3589	NaN	0.442439	#VALUE!	#VALUE!
RNA-binding protein 42	RBM42	2	0	1.3683	NaN	0.452385	#VALUE!	#VALUE!
UPF0565 protein C2orf69	C2orf69	1	0	1.4294	NaN	0.51541	#VALUE!	#VALUE!
Methyl-CpG-binding domain protein 2	MBD2	1	0	1.4932	NaN	0.578407	#VALUE!	#VALUE!
Chromodomain-helicase-DNA-binding protein 3	CHD3	6	3	1.5872	NaN	0.666484	#VALUE!	#VALUE!
		1	0	1.6333	NaN	0.70779	#VALUE!	#VALUE!
		1	0	1.8343	NaN	0.87523	#VALUE!	#VALUE!
28S ribosomal protein S18b, mitochondrial	MRPS18B	1	1	1.87	NaN	0.903038	#VALUE!	#VALUE!
Signal-induced proliferation-associated protein 1	SIPA1	1	0	2.0449	NaN	1.03203	#VALUE!	#VALUE!
Band 4.1-like protein 1	EPB41L1	1	0	2.3056	NaN	1.20514	#VALUE!	#VALUE!
Cysteine and glycine-rich protein 2	CSRP2	1	0	2.5861	NaN	1.37078	#VALUE!	#VALUE!
MAP/microtubule affinity-regulating kinase 3	MARK3	1	0	NaN	NaN	#VALUE!	#VALUE!	#VALUE!
Switch-associated protein 70	SWAP70	0	0	NaN	NaN	#VALUE!	#VALUE!	#VALUE!
		0	0	NaN	NaN	#VALUE!	#VALUE!	#VALUE!
ZW10 interactor	ZWINT	0	0	NaN	NaN	#VALUE!	#VALUE!	#VALUE!
		7	8	NaN	NaN	#VALUE!	#VALUE!	#VALUE!
Sodium/potassium-transporting ATPase subunit alpha-3	ATP1A3	0	0	NaN	NaN	#VALUE!	#VALUE!	#VALUE!
Tubulin alpha chain-like 3	TUBAL3	2	2	NaN	NaN	#VALUE!	#VALUE!	#VALUE!
		29	33	NaN	NaN	#VALUE!	#VALUE!	#VALUE!
		10	12	NaN	NaN	#VALUE!	#VALUE!	#VALUE!
Putative protein PRCA2	PRAC2	0	0	NaN	NaN	#VALUE!	#VALUE!	#VALUE!
TBC1 domain family member 10A	TBC1D10A	0	0	NaN	NaN	#VALUE!	#VALUE!	#VALUE!
Golgi-associated olfactory signaling regulator	GFY	0	0	NaN	NaN	#VALUE!	#VALUE!	#VALUE!
Importin subunit alpha-6	KPNA5	4	2	NaN	NaN	#VALUE!	#VALUE!	#VALUE!
Eukaryotic translation initiation factor 4 gamma 3	EIF4G3	0	0	NaN	NaN	#VALUE!	#VALUE!	#VALUE!
Aflatoxin B1 aldehyde reductase member 2	AKR7A2	0	0	NaN	NaN	#VALUE!	#VALUE!	#VALUE!
Syntaxin-6	STX6	0	0	NaN	NaN	#VALUE!	#VALUE!	#VALUE!
Mitogen-activated protein kinase-binding protein 1	MAPKBP1	0	0	NaN	NaN	#VALUE!	#VALUE!	#VALUE!
Pituitary homeobox 3	PITX3	0	0	NaN	NaN	#VALUE!	#VALUE!	#VALUE!
Regulator of G-protein signaling 9	RGS9	0	0	NaN	NaN	#VALUE!	#VALUE!	#VALUE!
Olfactory receptor 6B1	OR6B1	0	0	NaN	NaN	#VALUE!	#VALUE!	#VALUE!
Adenylate kinase isoenzyme 1	AK1	0	0	NaN	NaN	#VALUE!	#VALUE!	#VALUE!
Ig heavy chain V-II region WAH		0	0	NaN	NaN	#VALUE!	#VALUE!	#VALUE!
NADH-ubiquinone oxidoreductase chain 3	MT-ND3	0	0	NaN	NaN	#VALUE!	#VALUE!	#VALUE!
Humanin-like 5	MTRNR2L5	0	0	NaN	NaN	#VALUE!	#VALUE!	#VALUE!
Spectrin beta chain, erythrocytic	SPTB	1	0	NaN	NaN	#VALUE!	#VALUE!	#VALUE!
Guanine nucleotide-binding protein G(t) subunit alpha-1	GNAT1	1	1	NaN	NaN	#VALUE!	#VALUE!	#VALUE!
Plastin-2	LCP1	0	0	NaN	NaN	#VALUE!	#VALUE!	#VALUE!
Zinc finger protein 32	ZNF32	0	0	NaN	NaN	#VALUE!	#VALUE!	#VALUE!
Succinyl-CoA:3-ketoacid coenzyme A transferase 1, mitochondrial	OXCT1	0	0	NaN	NaN	#VALUE!	#VALUE!	#VALUE!
Histone H3.3	H3F3A	10	8	NaN	NaN	#VALUE!	#VALUE!	#VALUE!
Folylpolyglutamate synthase, mitochondrial	FPGS	0	0	NaN	NaN	#VALUE!	#VALUE!	#VALUE!
Regulator of G-protein signaling 21	RGS21	0	0	NaN	NaN	#VALUE!	#VALUE!	#VALUE!
Girdin	CCDC88A	0	0	NaN	NaN	#VALUE!	#VALUE!	#VALUE!
F-box only protein 43	FBXO43	1	0	NaN	NaN	#VALUE!	#VALUE!	#VALUE!
T-complex-associated testis-expressed protein 1	TCTE1	0	0	NaN	NaN	#VALUE!	#VALUE!	#VALUE!
Inactive dual specificity phosphatase 27	DUSP27	0	0	NaN	NaN	#VALUE!	#VALUE!	#VALUE!
Basic helix-loop-helix domain-containing protein KIAA2018	KIAA2018	0	0	NaN	NaN	#VALUE!	#VALUE!	#VALUE!
Vacuolar protein sorting-associated protein 13C	VPS13C	0	0	NaN	NaN	#VALUE!	#VALUE!	#VALUE!
Monocarboxylate transporter 14	SLC16A14	0	0	NaN	NaN	#VALUE!	#VALUE!	#VALUE!
Protein RIC-3	RIC3	0	0	NaN	NaN	#VALUE!	#VALUE!	#VALUE!
Transcription initiation factor TFIID subunit 1-like	TAF1L	0	0	NaN	NaN	#VALUE!	#VALUE!	#VALUE!
Translation factor GUF1, mitochondrial	GUF1	0	0	NaN	NaN	#VALUE!	#VALUE!	#VALUE!
Centrosomal protein of 76 kDa	CEP76	0	1	NaN	NaN	#VALUE!	#VALUE!	#VALUE!
Chromodomain-helicase-DNA-binding protein 6	CHD6	2	1	NaN	NaN	#VALUE!	#VALUE!	#VALUE!
Transient receptor potential cation channel subfamily M member 4	TRPM4	0	0	NaN	NaN	#VALUE!	#VALUE!	#VALUE!
Chromodomain-helicase-DNA-binding protein 5	CHD5	9	8	NaN	NaN	#VALUE!	#VALUE!	#VALUE!
Estrogen receptor beta	ESR2	0	0	NaN	NaN	#VALUE!	#VALUE!	#VALUE!
Protein SERAC1	SERAC1	0	0	NaN	NaN	#VALUE!	#VALUE!	#VALUE!
Outer dense fiber protein 3	ODF3	0	0	NaN	NaN	#VALUE!	#VALUE!	#VALUE!
DBF4-type zinc finger-containing protein 2	ZDBF2	0	0	NaN	NaN	#VALUE!	#VALUE!	#VALUE!
Dual 3,5-cyclic-AMP and -GMP phosphodiesterase 11A	PDE11A	0	0	NaN	NaN	#VALUE!	#VALUE!	#VALUE!
NADH dehydrogenase [ubiquinone] 1 alpha subcomplex subunit 12	NDUFA12	0	0	NaN	NaN	#VALUE!	#VALUE!	#VALUE!
Ankyrin repeat domain-containing protein 26	ANKRD26	0	0	NaN	NaN	#VALUE!	#VALUE!	#VALUE!
Mitochondrial import inner membrane translocase subunit Tim22	TIMM22	0	0	NaN	NaN	#VALUE!	#VALUE!	#VALUE!
		0	0	NaN	NaN	#VALUE!	#VALUE!	#VALUE!
		0	0	NaN	NaN	#VALUE!	#VALUE!	#VALUE!
		0	0	NaN	NaN	#VALUE!	#VALUE!	#VALUE!
		0	0	NaN	NaN	#VALUE!	#VALUE!	#VALUE!
		0	0	NaN	NaN	#VALUE!	#VALUE!	#VALUE!
		0	0	NaN	NaN	#VALUE!	#VALUE!	#VALUE!
		0	0	NaN	NaN	#VALUE!	#VALUE!	#VALUE!
		0	0	NaN	NaN	#VALUE!	#VALUE!	#VALUE!
		0	0	NaN	NaN	#VALUE!	#VALUE!	#VALUE!
		0	0	NaN	NaN	#VALUE!	#VALUE!	#VALUE!
		0	0	NaN	NaN	#VALUE!	#VALUE!	#VALUE!
		0	0	NaN	NaN	#VALUE!	#VALUE!	#VALUE!
		0	0	NaN	NaN	#VALUE!	#VALUE!	#VALUE!
		0	0	NaN	NaN	#VALUE!	#VALUE!	#VALUE!
		0	0	NaN	NaN	#VALUE!	#VALUE!	#VALUE!
		0	0	NaN	NaN	#VALUE!	#VALUE!	#VALUE!
		0	0	NaN	NaN	#VALUE!	#VALUE!	#VALUE!
		0	0	NaN	NaN	#VALUE!	#VALUE!	#VALUE!
		0	0	NaN	NaN	#VALUE!	#VALUE!	#VALUE!
		0	0	NaN	NaN	#VALUE!	#VALUE!	#VALUE!
		1	0	NaN	NaN	#VALUE!	#VALUE!	#VALUE!
		0	0	NaN	NaN	#VALUE!	#VALUE!	#VALUE!
		0	0	NaN	NaN	#VALUE!	#VALUE!	#VALUE!
		0	0	NaN	NaN	#VALUE!	#VALUE!	#VALUE!
		0	0	NaN	NaN	#VALUE!	#VALUE!	#VALUE!
		0	0	NaN	NaN	#VALUE!	#VALUE!	#VALUE!
		0	0	NaN	NaN	#VALUE!	#VALUE!	#VALUE!
		0	0	NaN	NaN	#VALUE!	#VALUE!	#VALUE!
Spectrin beta chain, non-erythrocytic 4	SPTBN4	0	0	NaN	NaN	#VALUE!	#VALUE!	#VALUE!
Tubulin alpha-4A chain	TUBA4A	10	9	NaN	NaN	#VALUE!	#VALUE!	#VALUE!
Protein transport protein Sec61 subunit gamma	SEC61G	0	0	NaN	NaN	#VALUE!	#VALUE!	#VALUE!
INO80 complex subunit E	INO80E	0	0	NaN	NaN	#VALUE!	#VALUE!	#VALUE!
Ras GTPase-activating-like protein IQGAP2	IQGAP2	0	0	NaN	NaN	#VALUE!	#VALUE!	#VALUE!
Transmembrane protein 258	TMEM258	0	0	NaN	NaN	#VALUE!	#VALUE!	#VALUE!
Caspase-3;Caspase-3 subunit p17;Caspase-3 subunit p12	CASP3	0	0	NaN	NaN	#VALUE!	#VALUE!	#VALUE!
Dynactin subunit 1	DCTN1	0	0	NaN	NaN	#VALUE!	#VALUE!	#VALUE!
Ig gamma-4 chain C region;Ig gamma-2 chain C region	IGHG4;IGHG2	2	3	NaN	NaN	#VALUE!	#VALUE!	#VALUE!
Annexin A3	ANXA3	0	0	NaN	NaN	#VALUE!	#VALUE!	#VALUE!
Keratin, type I cuticular Ha6	KRT36	1	1	NaN	NaN	#VALUE!	#VALUE!	#VALUE!
Ig gamma-3 chain C region	IGHG3	3	5	NaN	NaN	#VALUE!	#VALUE!	#VALUE!
		1	0	NaN	NaN	#VALUE!	#VALUE!	#VALUE!
Deleted in malignant brain tumors 1 protein	DMBT1	0	1	NaN	NaN	#VALUE!	#VALUE!	#VALUE!
Ig alpha-1 chain C region	IGHA1	0	1	NaN	NaN	#VALUE!	#VALUE!	#VALUE!
Lactotransferrin;Lactoferricin-H;Kaliocin-1;Lactoferroxin-A;Lactoferroxin-B;Lactoferroxin-C	LTF	0	1	NaN	NaN	#VALUE!	#VALUE!	#VALUE!
Endothelial differentiation-related factor 1	EDF1	0	0	NaN	NaN	#VALUE!	#VALUE!	#VALUE!
Embryonic stem cell-specific 5-hydroxymethylcytosine-binding protein	HMCES	0	0	NaN	NaN	#VALUE!	#VALUE!	#VALUE!
Erythrocyte band 7 integral membrane protein	STOM	0	0	NaN	NaN	#VALUE!	#VALUE!	#VALUE!
Epiplakin	EPPK1	1	2	NaN	NaN	#VALUE!	#VALUE!	#VALUE!
TRPM8 channel-associated factor 1	TCAF1	0	0	NaN	NaN	#VALUE!	#VALUE!	#VALUE!
Retinoic acid-induced protein 3	GPRC5A	0	0	NaN	NaN	#VALUE!	#VALUE!	#VALUE!
Methionine aminopeptidase 1	METAP1	0	0	NaN	NaN	#VALUE!	#VALUE!	#VALUE!
Bcl10-interacting CARD protein	C9orf89	0	0	NaN	NaN	#VALUE!	#VALUE!	#VALUE!
ATP-binding cassette sub-family D member 3	ABCD3	0	0	NaN	NaN	#VALUE!	#VALUE!	#VALUE!
WD repeat-containing protein 74	WDR74	0	0	NaN	NaN	#VALUE!	#VALUE!	#VALUE!
Galectin-3-binding protein	LGALS3BP	0	0	NaN	NaN	#VALUE!	#VALUE!	#VALUE!
		6	6	NaN	NaN	#VALUE!	#VALUE!	#VALUE!
Ladinin-1	LAD1	0	0	NaN	NaN	#VALUE!	#VALUE!	#VALUE!
1-acyl-sn-glycerol-3-phosphate acyltransferase epsilon	AGPAT5	0	0	NaN	NaN	#VALUE!	#VALUE!	#VALUE!
NADH dehydrogenase [ubiquinone] iron-sulfur protein 5	NDUFS5	0	0	NaN	NaN	#VALUE!	#VALUE!	#VALUE!
PR domain zinc finger protein 10	PRDM10	0	0	NaN	NaN	#VALUE!	#VALUE!	#VALUE!
Alpha-adducin	ADD1	0	0	NaN	NaN	#VALUE!	#VALUE!	#VALUE!
WD repeat-containing protein 75	WDR75	1	0	NaN	NaN	#VALUE!	#VALUE!	#VALUE!
Transmembrane protein 201	TMEM201	0	0	NaN	NaN	#VALUE!	#VALUE!	#VALUE!
Tax1-binding protein 1	TAX1BP1	0	0	NaN	NaN	#VALUE!	#VALUE!	#VALUE!
Coatomer subunit gamma-1;Coatomer subunit gamma-2	COPG1;COPG2	0	0	NaN	NaN	#VALUE!	#VALUE!	#VALUE!
DNA replication complex GINS protein PSF3	GINS3	0	0	NaN	NaN	#VALUE!	#VALUE!	#VALUE!
Homeobox protein Hox-B8	HOXB8	0	0	NaN	NaN	#VALUE!	#VALUE!	#VALUE!
V-type proton ATPase subunit d 1	ATP6V0D1	0	0	NaN	NaN	#VALUE!	#VALUE!	#VALUE!
Zinc finger and BTB domain-containing protein 7A	ZBTB7A	0	0	NaN	NaN	#VALUE!	#VALUE!	#VALUE!
Negative elongation factor E	NELFE	0	0	NaN	NaN	#VALUE!	#VALUE!	#VALUE!
Dystrobrevin beta	DTNB	0	0	NaN	NaN	#VALUE!	#VALUE!	#VALUE!
Mothers against decapentaplegic homolog 4	SMAD4	0	0	NaN	NaN	#VALUE!	#VALUE!	#VALUE!
Protein SSXT	SS18	0	0	NaN	NaN	#VALUE!	#VALUE!	#VALUE!
Uncharacterized protein C19orf52	C19orf52	0	0	NaN	NaN	#VALUE!	#VALUE!	#VALUE!
Armadillo repeat protein deleted in velo-cardio-facial syndrome	ARVCF	0	0	NaN	NaN	#VALUE!	#VALUE!	#VALUE!
Transcription factor E2F3;Transcription factor E2F2	E2F3;E2F2	0	0	NaN	NaN	#VALUE!	#VALUE!	#VALUE!
Zinc finger protein 148	ZNF148	0	0	NaN	NaN	#VALUE!	#VALUE!	#VALUE!
RANBP2-like and GRIP domain-containing protein 5/6;RANBP2-like and GRIP domain-containing protein 8	RGPD5;RGPD8	1	0	NaN	NaN	#VALUE!	#VALUE!	#VALUE!
A disintegrin and metalloproteinase with thrombospondin motifs 5	ADAMTS5	0	0	NaN	NaN	#VALUE!	#VALUE!	#VALUE!
Serine/threonine-protein phosphatase 2A 65 kDa regulatory subunit A beta isoform	PPP2R1B	0	0	NaN	NaN	#VALUE!	#VALUE!	#VALUE!
TBC1 domain family member 24	TBC1D24	0	0	NaN	NaN	#VALUE!	#VALUE!	#VALUE!
NADH dehydrogenase [ubiquinone] 1 alpha subcomplex subunit 10, mitochondrial	NDUFA10	0	0	NaN	NaN	#VALUE!	#VALUE!	#VALUE!
DDB1- and CUL4-associated factor 13	DCAF13	0	0	NaN	NaN	#VALUE!	#VALUE!	#VALUE!
Kelch-like protein 23	KLHL23	0	0	NaN	NaN	#VALUE!	#VALUE!	#VALUE!
Solute carrier family 25 member 36	SLC25A36	0	0	NaN	NaN	#VALUE!	#VALUE!	#VALUE!
Zinc finger and BTB domain-containing protein 3	ZBTB3	0	0	NaN	NaN	#VALUE!	#VALUE!	#VALUE!
Fibronectin type-III domain-containing protein 3A	FNDC3A	0	0	NaN	NaN	#VALUE!	#VALUE!	#VALUE!
Transmembrane protein 160	TMEM160	0	0	NaN	NaN	#VALUE!	#VALUE!	#VALUE!
Chromosome transmission fidelity protein 18 homolog	CHTF18	0	0	NaN	NaN	#VALUE!	#VALUE!	#VALUE!
		0	0	NaN	NaN	#VALUE!	#VALUE!	#VALUE!
Little elongation complex subunit 1	ICE1	0	0	NaN	NaN	#VALUE!	#VALUE!	#VALUE!
BRI3-binding protein	BRI3BP	0	0	NaN	NaN	#VALUE!	#VALUE!	#VALUE!
AP-2 complex subunit mu	AP2M1	0	0	NaN	NaN	#VALUE!	#VALUE!	#VALUE!
UPF0690 protein C1orf52	C1orf52	0	0	NaN	NaN	#VALUE!	#VALUE!	#VALUE!
tRNA-dihydrouridine(47) synthase [NAD(P)(+)]-like	DUS3L	0	0	NaN	NaN	#VALUE!	#VALUE!	#VALUE!
Solute carrier family 12 member 2	SLC12A2	0	0	NaN	NaN	#VALUE!	#VALUE!	#VALUE!
Cytochrome b-c1 complex subunit 7	UQCRB	0	0	NaN	NaN	#VALUE!	#VALUE!	#VALUE!
Nucleoporin SEH1	SEH1L	0	0	NaN	NaN	#VALUE!	#VALUE!	#VALUE!
Uncharacterized protein KIAA1671	KIAA1671	0	0	NaN	NaN	#VALUE!	#VALUE!	#VALUE!
Poly [ADP-ribose] polymerase 2	PARP2	0	0	NaN	NaN	#VALUE!	#VALUE!	#VALUE!
Nucleoporin p58/p45	NUPL1	0	0	NaN	NaN	#VALUE!	#VALUE!	#VALUE!
Calcium-regulated heat stable protein 1	CARHSP1	0	0	NaN	NaN	#VALUE!	#VALUE!	#VALUE!
Soluble lamin-associated protein of 75 kDa	FAM169A	0	0	NaN	NaN	#VALUE!	#VALUE!	#VALUE!
CAAX prenyl protease 1 homolog	ZMPSTE24	0	0	NaN	NaN	#VALUE!	#VALUE!	#VALUE!
Zinc finger and BTB domain-containing protein 2	ZBTB2	0	0	NaN	NaN	#VALUE!	#VALUE!	#VALUE!
Protein FAM49B	FAM49B	0	0	NaN	NaN	#VALUE!	#VALUE!	#VALUE!
Zinc finger MYM-type protein 1	ZMYM1	0	0	NaN	NaN	#VALUE!	#VALUE!	#VALUE!
COP9 signalosome complex subunit 7b	COPS7B	0	0	NaN	NaN	#VALUE!	#VALUE!	#VALUE!
Cytochrome c oxidase subunit 7A-related protein, mitochondrial	COX7A2L	0	0	NaN	NaN	#VALUE!	#VALUE!	#VALUE!
NADH dehydrogenase [ubiquinone] 1 beta subcomplex subunit 11, mitochondrial	NDUFB11	0	0	NaN	NaN	#VALUE!	#VALUE!	#VALUE!
Calcium uniporter protein, mitochondrial	MCU	0	0	NaN	NaN	#VALUE!	#VALUE!	#VALUE!
InaD-like protein	INADL	0	0	NaN	NaN	#VALUE!	#VALUE!	#VALUE!
Beta-arrestin-2	ARRB2	0	0	NaN	NaN	#VALUE!	#VALUE!	#VALUE!
COP9 signalosome complex subunit 8	COPS8	0	0	NaN	NaN	#VALUE!	#VALUE!	#VALUE!
Eukaryotic translation elongation factor 1 epsilon-1	EEF1E1-BLOC1S5;EEF1E1	0	0	NaN	NaN	#VALUE!	#VALUE!	#VALUE!
Signal transducer and activator of transcription 1-alpha/beta	STAT1	0	0	NaN	NaN	#VALUE!	#VALUE!	#VALUE!
Oligosaccharyltransferase complex subunit OSTC	OSTC	0	0	NaN	NaN	#VALUE!	#VALUE!	#VALUE!
DNA ligase 4	LIG4	0	0	NaN	NaN	#VALUE!	#VALUE!	#VALUE!
Uncharacterized protein C17orf80	C17orf80	0	0	NaN	NaN	#VALUE!	#VALUE!	#VALUE!
DNA-directed RNA polymerase III subunit RPC3	POLR3C	0	0	NaN	NaN	#VALUE!	#VALUE!	#VALUE!
Vacuolar fusion protein CCZ1 homolog;Vacuolar fusion protein CCZ1 homolog B	CCZ1;CCZ1B	0	0	NaN	NaN	#VALUE!	#VALUE!	#VALUE!
Nuclear pore glycoprotein p62	NUP62	0	0	NaN	NaN	#VALUE!	#VALUE!	#VALUE!
Vesicle transport through interaction with t-SNAREs homolog 1B	VTI1B	0	0	NaN	NaN	#VALUE!	#VALUE!	#VALUE!
Mediator of RNA polymerase II transcription subunit 28	MED28	0	0	NaN	NaN	#VALUE!	#VALUE!	#VALUE!
DNA repair protein RAD52 homolog	RAD52	0	0	NaN	NaN	#VALUE!	#VALUE!	#VALUE!
FERM, RhoGEF and pleckstrin domain-containing protein 2	FARP2	0	0	NaN	NaN	#VALUE!	#VALUE!	#VALUE!
Cytosolic Fe-S cluster assembly factor NARFL	NARFL	0	0	NaN	NaN	#VALUE!	#VALUE!	#VALUE!
Protein EFR3 homolog A	EFR3A	0	0	NaN	NaN	#VALUE!	#VALUE!	#VALUE!
B-cell CLL/lymphoma 7 protein family member C;B-cell CLL/lymphoma 7 protein family member B;B-cell CLL/lymphoma 7 protein family member A	BCL7C;BCL7B;BCL7A	0	0	NaN	NaN	#VALUE!	#VALUE!	#VALUE!
Zinc finger and BTB domain-containing protein 39	ZBTB39	0	0	NaN	NaN	#VALUE!	#VALUE!	#VALUE!
Protein LYRIC	MTDH	0	0	NaN	NaN	#VALUE!	#VALUE!	#VALUE!
CCR4-NOT transcription complex subunit 6-like	CNOT6L	0	0	NaN	NaN	#VALUE!	#VALUE!	#VALUE!
DNA-directed RNA polymerase I subunit RPA43	TWISTNB	0	0	NaN	NaN	#VALUE!	#VALUE!	#VALUE!
Mediator of RNA polymerase II transcription subunit 10	MED10	0	0	NaN	NaN	#VALUE!	#VALUE!	#VALUE!
Calcineurin subunit B type 1	PPP3R1	0	0	NaN	NaN	#VALUE!	#VALUE!	#VALUE!
tRNA wybutosine-synthesizing protein 4	LCMT2	0	0	NaN	NaN	#VALUE!	#VALUE!	#VALUE!
DNA-directed RNA polymerase III subunit RPC6	POLR3F	0	0	NaN	NaN	#VALUE!	#VALUE!	#VALUE!
Serine/threonine-protein kinase RIO3	RIOK3	0	0	NaN	NaN	#VALUE!	#VALUE!	#VALUE!
HAUS augmin-like complex subunit 1	HAUS1	0	0	NaN	NaN	#VALUE!	#VALUE!	#VALUE!
NADH dehydrogenase [ubiquinone] 1 alpha subcomplex subunit 8	NDUFA8	0	0	NaN	NaN	#VALUE!	#VALUE!	#VALUE!
Aminoacyl tRNA synthase complex-interacting multifunctional protein 2	AIMP2	0	0	NaN	NaN	#VALUE!	#VALUE!	#VALUE!
POU domain, class 2, transcription factor 1	POU2F1	0	0	NaN	NaN	#VALUE!	#VALUE!	#VALUE!
		6	8	NaN	NaN	#VALUE!	#VALUE!	#VALUE!
Uncharacterized protein C3orf38	C3orf38	0	0	NaN	NaN	#VALUE!	#VALUE!	#VALUE!
Apoptosis-stimulating of p53 protein 2	TP53BP2	0	0	NaN	NaN	#VALUE!	#VALUE!	#VALUE!
DNA polymerase alpha subunit B	POLA2	0	0	NaN	NaN	#VALUE!	#VALUE!	#VALUE!
Protein RER1	RER1	0	0	NaN	NaN	#VALUE!	#VALUE!	#VALUE!
Serine/threonine-protein phosphatase 6 regulatory subunit 1	PPP6R1	0	0	NaN	NaN	#VALUE!	#VALUE!	#VALUE!
Calcium-binding mitochondrial carrier protein SCaMC-1	SLC25A24	0	0	NaN	NaN	#VALUE!	#VALUE!	#VALUE!
Guanine nucleotide-binding protein subunit alpha-14	GNA14	0	0	NaN	NaN	#VALUE!	#VALUE!	#VALUE!
WD repeat-containing protein 70	WDR70	0	0	NaN	NaN	#VALUE!	#VALUE!	#VALUE!
Nucleoporin Nup37	NUP37	0	0	NaN	NaN	#VALUE!	#VALUE!	#VALUE!
39S ribosomal protein L55, mitochondrial	MRPL55	0	0	NaN	NaN	#VALUE!	#VALUE!	#VALUE!
Brain-specific angiogenesis inhibitor 1-associated protein 2	BAIAP2	0	0	NaN	NaN	#VALUE!	#VALUE!	#VALUE!
Plasma membrane calcium-transporting ATPase 4;Plasma membrane calcium-transporting ATPase 1;Plasma membrane calcium-transporting ATPase 2	ATP2B4;ATP2B1;ATP2B2	0	0	NaN	NaN	#VALUE!	#VALUE!	#VALUE!
Baculoviral IAP repeat-containing protein 6	BIRC6	0	0	NaN	NaN	#VALUE!	#VALUE!	#VALUE!
Tropomyosin beta chain	TPM2	0	0	NaN	NaN	#VALUE!	#VALUE!	#VALUE!
Myosin-10	MYH10	1	0	NaN	NaN	#VALUE!	#VALUE!	#VALUE!
Occludin	OCLN	0	0	NaN	NaN	#VALUE!	#VALUE!	#VALUE!
Type I inositol 3,4-bisphosphate 4-phosphatase	INPP4A	0	0	NaN	NaN	#VALUE!	#VALUE!	#VALUE!
HAUS augmin-like complex subunit 3	HAUS3	0	0	NaN	NaN	#VALUE!	#VALUE!	#VALUE!
Minor histocompatibility antigen H13	HM13	0	0	NaN	NaN	#VALUE!	#VALUE!	#VALUE!
Cytochrome c oxidase subunit 5A, mitochondrial	COX5A	0	0	NaN	NaN	#VALUE!	#VALUE!	#VALUE!
Membrane magnesium transporter 1	MMGT1	0	0	NaN	NaN	#VALUE!	#VALUE!	#VALUE!
Mediator of RNA polymerase II transcription subunit 11	MED11	0	0	NaN	NaN	#VALUE!	#VALUE!	#VALUE!
BRCA1-associated ATM activator 1	BRAT1	0	0	NaN	NaN	#VALUE!	#VALUE!	#VALUE!
Serine hydroxymethyltransferase, mitochondrial	SHMT2	0	0	NaN	NaN	#VALUE!	#VALUE!	#VALUE!
Leucine-rich repeat protein SHOC-2	SHOC2	0	0	NaN	NaN	#VALUE!	#VALUE!	#VALUE!
DNA polymerase alpha catalytic subunit	POLA1	0	0	NaN	NaN	#VALUE!	#VALUE!	#VALUE!
Mitotic interactor and substrate of PLK1	MISP	0	0	NaN	NaN	#VALUE!	#VALUE!	#VALUE!
Transcriptional coactivator YAP1	YAP1	0	0	NaN	NaN	#VALUE!	#VALUE!	#VALUE!
ER membrane protein complex subunit 3	EMC3	0	0	NaN	NaN	#VALUE!	#VALUE!	#VALUE!
Lys-63-specific deubiquitinase BRCC36	BRCC3	0	0	NaN	NaN	#VALUE!	#VALUE!	#VALUE!
Deoxycytidylate deaminase	DCTD	0	0	NaN	NaN	#VALUE!	#VALUE!	#VALUE!
DNA (cytosine-5)-methyltransferase 3A	DNMT3A	0	0	NaN	NaN	#VALUE!	#VALUE!	#VALUE!
Cytochrome b-c1 complex subunit 6, mitochondrial	UQCRH	0	0	NaN	NaN	#VALUE!	#VALUE!	#VALUE!
Mid1-interacting protein 1	MID1IP1	0	0	NaN	NaN	#VALUE!	#VALUE!	#VALUE!
Glycerophosphocholine phosphodiesterase GPCPD1	GPCPD1	0	0	NaN	NaN	#VALUE!	#VALUE!	#VALUE!
Desmocollin-2	DSC2	0	0	NaN	NaN	#VALUE!	#VALUE!	#VALUE!
DNA polymerase delta subunit 4	POLD4	0	0	NaN	NaN	#VALUE!	#VALUE!	#VALUE!
		0	0	NaN	NaN	#VALUE!	#VALUE!	#VALUE!
Pleckstrin homology domain-containing family G member 3	PLEKHG3	0	0	NaN	NaN	#VALUE!	#VALUE!	#VALUE!
Probable ATP-dependent DNA helicase HFM1	HFM1	0	0	NaN	NaN	#VALUE!	#VALUE!	#VALUE!
SAC3 domain-containing protein 1	SAC3D1	0	0	NaN	NaN	#VALUE!	#VALUE!	#VALUE!
Putative ATP-dependent RNA helicase DDX11-like protein 8;Putative ATP-dependent RNA helicase DDX12;Probable ATP-dependent RNA helicase DDX11	DDX11L8;DDX12P;DDX11	0	0	NaN	NaN	#VALUE!	#VALUE!	#VALUE!
		0	0	NaN	NaN	#VALUE!	#VALUE!	#VALUE!
Keratin, type II cuticular Hb6;Keratin, type II cuticular Hb3;Keratin, type II cuticular Hb1;Putative keratin-87 protein;Keratin, type II cuticular Hb5	KRT86;KRT83;KRT81;KRT87P;KRT85	1	4	NaN	NaN	#VALUE!	#VALUE!	#VALUE!
		0	0	NaN	NaN	#VALUE!	#VALUE!	#VALUE!
		7	7	NaN	NaN	#VALUE!	#VALUE!	#VALUE!
		1	1	NaN	NaN	#VALUE!	#VALUE!	#VALUE!
		10	11	NaN	NaN	#VALUE!	#VALUE!	#VALUE!
		0	0	NaN	NaN	#VALUE!	#VALUE!	#VALUE!
Keratin, type I cytoskeletal 39	KRT39	1	0	NaN	NaN	#VALUE!	#VALUE!	#VALUE!
Keratin, type I cytoskeletal 12	KRT12	3	2	NaN	NaN	#VALUE!	#VALUE!	#VALUE!
Keratin, type I cytoskeletal 23	KRT23	0	1	NaN	NaN	#VALUE!	#VALUE!	#VALUE!
		0	0	NaN	NaN	#VALUE!	#VALUE!	#VALUE!
		1	1	NaN	NaN	#VALUE!	#VALUE!	#VALUE!
GTP-binding protein 1	GTPBP1	0	0	NaN	NaN	#VALUE!	#VALUE!	#VALUE!
Aryl hydrocarbon receptor nuclear translocator-like protein 1	ARNTL	0	0	NaN	NaN	#VALUE!	#VALUE!	#VALUE!
Phosphatidylinositol 4-phosphate 3-kinase C2 domain-containing subunit alpha	PIK3C2A	1	0	NaN	NaN	#VALUE!	#VALUE!	#VALUE!
Homeobox protein cut-like 2	CUX2	0	0	NaN	NaN	#VALUE!	#VALUE!	#VALUE!
Citron Rho-interacting kinase	CIT	0	0	NaN	NaN	#VALUE!	#VALUE!	#VALUE!
Transportin-2	TNPO2	2	0	NaN	NaN	#VALUE!	#VALUE!	#VALUE!
Protein unc-13 homolog B	UNC13B	0	0	NaN	NaN	#VALUE!	#VALUE!	#VALUE!
Interferon regulatory factor 6	IRF6	0	0	NaN	NaN	#VALUE!	#VALUE!	#VALUE!
Spectrin beta chain, non-erythrocytic 2	SPTBN2	0	0	NaN	NaN	#VALUE!	#VALUE!	#VALUE!
Synemin	SYNM	0	0	NaN	NaN	#VALUE!	#VALUE!	#VALUE!
Serine/threonine-protein phosphatase 6 regulatory ankyrin repeat subunit A	ANKRD28	0	0	NaN	NaN	#VALUE!	#VALUE!	#VALUE!
Transcription intermediary factor 1-alpha	TRIM24	0	0	NaN	NaN	#VALUE!	#VALUE!	#VALUE!
Protein CASC3	CASC3	0	0	NaN	NaN	#VALUE!	#VALUE!	#VALUE!
Fanconi anemia group A protein	FANCA	0	0	NaN	NaN	#VALUE!	#VALUE!	#VALUE!
Nuclear valosin-containing protein-like	NVL	0	0	NaN	NaN	#VALUE!	#VALUE!	#VALUE!
Signal-induced proliferation-associated 1-like protein 1	SIPA1L1	0	0	NaN	NaN	#VALUE!	#VALUE!	#VALUE!
Zinc finger and BTB domain-containing protein 43	ZBTB43	0	0	NaN	NaN	#VALUE!	#VALUE!	#VALUE!
Histone-lysine N-methyltransferase SUV39H1	SUV39H1	0	0	NaN	NaN	#VALUE!	#VALUE!	#VALUE!
Krueppel-like factor 4	KLF4	0	0	NaN	NaN	#VALUE!	#VALUE!	#VALUE!
Zinc finger and BTB domain-containing protein 14	ZBTB14	0	0	NaN	NaN	#VALUE!	#VALUE!	#VALUE!
Signal-induced proliferation-associated 1-like protein 3	SIPA1L3	0	0	NaN	NaN	#VALUE!	#VALUE!	#VALUE!
Germinal-center associated nuclear protein	MCM3AP	0	0	NaN	NaN	#VALUE!	#VALUE!	#VALUE!
One cut domain family member 3	ONECUT3	0	0	NaN	NaN	#VALUE!	#VALUE!	#VALUE!
Ran-binding protein 6	RANBP6	0	0	NaN	NaN	#VALUE!	#VALUE!	#VALUE!
CCR4-NOT transcription complex subunit 3	CNOT3	0	0	NaN	NaN	#VALUE!	#VALUE!	#VALUE!
Cell division control protein 45 homolog	CDC45	0	0	NaN	NaN	#VALUE!	#VALUE!	#VALUE!
Transcription factor E2F6	E2F6	0	0	NaN	NaN	#VALUE!	#VALUE!	#VALUE!
Claudin-11;Claudin	CLDN11	0	0	NaN	NaN	#VALUE!	#VALUE!	#VALUE!
Mitochondrial tRNA-specific 2-thiouridylase 1	TRMU	0	0	NaN	NaN	#VALUE!	#VALUE!	#VALUE!
Ribonuclease P protein subunit p20	POP7	0	0	NaN	NaN	#VALUE!	#VALUE!	#VALUE!
AN1-type zinc finger protein 5	ZFAND5	0	0	NaN	NaN	#VALUE!	#VALUE!	#VALUE!
ATP-dependent DNA helicase Q4	RECQL4	0	1	NaN	NaN	#VALUE!	#VALUE!	#VALUE!
Lysine-specific demethylase 4B	KDM4B	0	0	NaN	NaN	#VALUE!	#VALUE!	#VALUE!
Centrosomal protein of 152 kDa	CEP152	0	0	NaN	NaN	#VALUE!	#VALUE!	#VALUE!
Pericentrin	PCNT	0	0	NaN	NaN	#VALUE!	#VALUE!	#VALUE!
Zinc finger MYM-type protein 6	ZMYM6	0	0	NaN	NaN	#VALUE!	#VALUE!	#VALUE!
Immunoglobulin J chain	IGJ	0	0	NaN	NaN	#VALUE!	#VALUE!	#VALUE!
Collagen alpha-1(I) chain	COL1A1	1	0	NaN	NaN	#VALUE!	#VALUE!	#VALUE!
Collagen alpha-1(III) chain	COL3A1	1	0	NaN	NaN	#VALUE!	#VALUE!	#VALUE!
Fibrinogen alpha chain;Fibrinopeptide A;Fibrinogen alpha chain	FGA	0	1	NaN	NaN	#VALUE!	#VALUE!	#VALUE!
Fibrinogen beta chain;Fibrinopeptide B;Fibrinogen beta chain	FGB	0	1	NaN	NaN	#VALUE!	#VALUE!	#VALUE!
Apolipoprotein B-100;Apolipoprotein B-48	APOB	0	1	NaN	NaN	#VALUE!	#VALUE!	#VALUE!
Alpha-amylase 2B;Pancreatic alpha-amylase;Alpha-amylase 1	AMY2B;AMY2A;AMY1A	0	0	NaN	NaN	#VALUE!	#VALUE!	#VALUE!
Involucrin	IVL	0	1	NaN	NaN	#VALUE!	#VALUE!	#VALUE!
Laminin subunit beta-1	LAMB1	1	1	NaN	NaN	#VALUE!	#VALUE!	#VALUE!
DNA excision repair protein ERCC-1	ERCC1	0	0	NaN	NaN	#VALUE!	#VALUE!	#VALUE!
Transcription factor Sp1	SP1	0	0	NaN	NaN	#VALUE!	#VALUE!	#VALUE!
Putative protein FAM200B	FAM200B	0	0	NaN	NaN	#VALUE!	#VALUE!	#VALUE!
Zinc finger and BTB domain-containing protein 48	ZBTB48	0	0	NaN	NaN	#VALUE!	#VALUE!	#VALUE!
Nuclear receptor subfamily 2 group F member 6	NR2F6	0	0	NaN	NaN	#VALUE!	#VALUE!	#VALUE!
Steroid hormone receptor ERR1	ESRRA	0	0	NaN	NaN	#VALUE!	#VALUE!	#VALUE!
Prolactin-inducible protein	PIP	0	2	NaN	NaN	#VALUE!	#VALUE!	#VALUE!
Ski oncogene	SKI	0	0	NaN	NaN	#VALUE!	#VALUE!	#VALUE!
Ski-like protein	SKIL	0	0	NaN	NaN	#VALUE!	#VALUE!	#VALUE!
Nuclear receptor subfamily 2 group C member 1	NR2C1	0	0	NaN	NaN	#VALUE!	#VALUE!	#VALUE!
Retinoic acid receptor gamma	RARG	0	0	NaN	NaN	#VALUE!	#VALUE!	#VALUE!
Zinc finger protein 35	ZNF35	0	0	NaN	NaN	#VALUE!	#VALUE!	#VALUE!
Histone H2AX	H2AFX	3	4	NaN	NaN	#VALUE!	#VALUE!	#VALUE!
Beta-galactosidase	GLB1	0	0	NaN	NaN	#VALUE!	#VALUE!	#VALUE!
Zinc finger protein with KRAB and SCAN domains 1	ZKSCAN1	0	0	NaN	NaN	#VALUE!	#VALUE!	#VALUE!
Zinc finger and SCAN domain-containing protein 20	ZSCAN20	0	0	NaN	NaN	#VALUE!	#VALUE!	#VALUE!
Cyclic AMP-dependent transcription factor ATF-1	ATF1	1	1	NaN	NaN	#VALUE!	#VALUE!	#VALUE!
Transcription factor BTF3	BTF3	0	0	NaN	NaN	#VALUE!	#VALUE!	#VALUE!
Nebulin	NEB	0	0	NaN	NaN	#VALUE!	#VALUE!	#VALUE!
Cytoplasmic aconitate hydratase	ACO1	0	0	NaN	NaN	#VALUE!	#VALUE!	#VALUE!
5-nucleotidase	NT5E	0	0	NaN	NaN	#VALUE!	#VALUE!	#VALUE!
Protein-glutamine gamma-glutamyltransferase 2	TGM2	0	0	NaN	NaN	#VALUE!	#VALUE!	#VALUE!
MHC class II regulatory factor RFX1	RFX1	0	0	NaN	NaN	#VALUE!	#VALUE!	#VALUE!
cAMP-dependent protein kinase catalytic subunit beta	PRKACB	0	0	NaN	NaN	#VALUE!	#VALUE!	#VALUE!
DNA repair protein complementing XP-A cells	XPA	0	0	NaN	NaN	#VALUE!	#VALUE!	#VALUE!
Receptor-type tyrosine-protein phosphatase gamma	PTPRG	0	0	NaN	NaN	#VALUE!	#VALUE!	#VALUE!
Loricrin	LOR	0	1	NaN	NaN	#VALUE!	#VALUE!	#VALUE!
Inositol-trisphosphate 3-kinase A	ITPKA	0	0	NaN	NaN	#VALUE!	#VALUE!	#VALUE!
Diacylglycerol kinase alpha	DGKA	0	0	NaN	NaN	#VALUE!	#VALUE!	#VALUE!
Protein S100-P	S100P	0	0	NaN	NaN	#VALUE!	#VALUE!	#VALUE!
Catenin alpha-2	CTNNA2	0	0	NaN	NaN	#VALUE!	#VALUE!	#VALUE!
V-type proton ATPase 16 kDa proteolipid subunit	ATP6V0C	0	0	NaN	NaN	#VALUE!	#VALUE!	#VALUE!
DNA repair protein complementing XP-G cells	ERCC5	0	0	NaN	NaN	#VALUE!	#VALUE!	#VALUE!
AT-rich interactive domain-containing protein 4A	ARID4A	0	0	NaN	NaN	#VALUE!	#VALUE!	#VALUE!
Serpin B3	SERPINB3	0	0	NaN	NaN	#VALUE!	#VALUE!	#VALUE!
Homeobox protein Hox-A9	HOXA9	0	0	NaN	NaN	#VALUE!	#VALUE!	#VALUE!
Homeobox protein Hox-C13;Homeobox protein Hox-A13	HOXC13;HOXA13	0	0	NaN	NaN	#VALUE!	#VALUE!	#VALUE!
Syndecan-4	SDC4	0	0	NaN	NaN	#VALUE!	#VALUE!	#VALUE!
ETS-related transcription factor Elf-1	ELF1	0	0	NaN	NaN	#VALUE!	#VALUE!	#VALUE!
E3 ubiquitin-protein ligase TRIM23	TRIM23	0	0	NaN	NaN	#VALUE!	#VALUE!	#VALUE!
Hippocalcin-like protein 1;Neuron-specific calcium-binding protein hippocalcin;Neurocalcin-delta	HPCAL1;HPCA;NCALD	0	0	NaN	NaN	#VALUE!	#VALUE!	#VALUE!
Pre-B-cell leukemia transcription factor 1	PBX1	0	0	NaN	NaN	#VALUE!	#VALUE!	#VALUE!
Pre-B-cell leukemia transcription factor 2	PBX2	0	0	NaN	NaN	#VALUE!	#VALUE!	#VALUE!
Transcription factor ETV6	ETV6	0	0	NaN	NaN	#VALUE!	#VALUE!	#VALUE!
Eukaryotic translation initiation factor 1	EIF1	0	0	NaN	NaN	#VALUE!	#VALUE!	#VALUE!
Protein kinase C iota type	PRKCI	0	0	NaN	NaN	#VALUE!	#VALUE!	#VALUE!
Condensin-2 complex subunit D3	NCAPD3	0	0	NaN	NaN	#VALUE!	#VALUE!	#VALUE!
G protein-coupled receptor kinase 6	GRK6	0	0	NaN	NaN	#VALUE!	#VALUE!	#VALUE!
DNA-binding protein RFX2	RFX2	1	1	NaN	NaN	#VALUE!	#VALUE!	#VALUE!
Transcription factor RFX3	RFX3	0	0	NaN	NaN	#VALUE!	#VALUE!	#VALUE!
Nuclear receptor subfamily 2 group C member 2	NR2C2	0	0	NaN	NaN	#VALUE!	#VALUE!	#VALUE!
Protein farnesyltransferase/geranylgeranyltransferase type-1 subunit alpha	FNTA	0	0	NaN	NaN	#VALUE!	#VALUE!	#VALUE!
DNA primase small subunit	PRIM1	0	0	NaN	NaN	#VALUE!	#VALUE!	#VALUE!
CCAAT/enhancer-binding protein alpha	CEBPA	0	0	NaN	NaN	#VALUE!	#VALUE!	#VALUE!
Zinc finger protein 131	ZNF131	0	0	NaN	NaN	#VALUE!	#VALUE!	#VALUE!
Smoothelin	SMTN	0	0	NaN	NaN	#VALUE!	#VALUE!	#VALUE!
Protein HIRA	HIRA	0	0	NaN	NaN	#VALUE!	#VALUE!	#VALUE!
Hepatocyte nuclear factor 3-alpha	FOXA1	0	0	NaN	NaN	#VALUE!	#VALUE!	#VALUE!
Hemoglobin subunit beta;LVV-hemorphin-7;Spinorphin;Hemoglobin subunit delta	HBB;HBD	2	3	NaN	NaN	#VALUE!	#VALUE!	#VALUE!
Hemoglobin subunit alpha	HBA1	1	0	NaN	NaN	#VALUE!	#VALUE!	#VALUE!
Pituitary homeobox 1	PITX1	0	0	NaN	NaN	#VALUE!	#VALUE!	#VALUE!
Centromere-associated protein E	CENPE	0	0	NaN	NaN	#VALUE!	#VALUE!	#VALUE!
Transcription factor Sp3	SP3	0	0	NaN	NaN	#VALUE!	#VALUE!	#VALUE!
Ras association domain-containing protein 7	RASSF7	0	0	NaN	NaN	#VALUE!	#VALUE!	#VALUE!
Paired box protein Pax-2	PAX2	0	0	NaN	NaN	#VALUE!	#VALUE!	#VALUE!
Protein kinase C theta type	PRKCQ	0	0	NaN	NaN	#VALUE!	#VALUE!	#VALUE!
Proteolipid protein 2	PLP2	0	0	NaN	NaN	#VALUE!	#VALUE!	#VALUE!
2-5A-dependent ribonuclease	RNASEL	0	0	NaN	NaN	#VALUE!	#VALUE!	#VALUE!
GA-binding protein subunit beta-1	GABPB1	0	0	NaN	NaN	#VALUE!	#VALUE!	#VALUE!
Complement component 1 Q subcomponent-binding protein, mitochondrial	C1QBP	0	0	NaN	NaN	#VALUE!	#VALUE!	#VALUE!
D site-binding protein	DBP	0	0	NaN	NaN	#VALUE!	#VALUE!	#VALUE!
Nuclear factor of activated T-cells, cytoplasmic 3	NFATC3	0	0	NaN	NaN	#VALUE!	#VALUE!	#VALUE!
Mitogen-activated protein kinase 7	MAPK7	0	0	NaN	NaN	#VALUE!	#VALUE!	#VALUE!
Nuclear factor of activated T-cells, cytoplasmic 2	NFATC2	0	0	NaN	NaN	#VALUE!	#VALUE!	#VALUE!
Four and a half LIM domains protein 1	FHL1	0	0	NaN	NaN	#VALUE!	#VALUE!	#VALUE!
Runt-related transcription factor 3	RUNX3	0	0	NaN	NaN	#VALUE!	#VALUE!	#VALUE!
Krueppel-like factor 5	KLF5	0	0	NaN	NaN	#VALUE!	#VALUE!	#VALUE!
Double C2-like domain-containing protein alpha	DOC2A	0	0	NaN	NaN	#VALUE!	#VALUE!	#VALUE!
Transcription factor Dp-1	TFDP1	0	0	NaN	NaN	#VALUE!	#VALUE!	#VALUE!
Peptidyl-prolyl cis-trans isomerase FKBP8	FKBP8	0	0	NaN	NaN	#VALUE!	#VALUE!	#VALUE!
Raftlin	RFTN1	0	0	NaN	NaN	#VALUE!	#VALUE!	#VALUE!
GTPase-activating protein and VPS9 domain-containing protein 1	GAPVD1	0	0	NaN	NaN	#VALUE!	#VALUE!	#VALUE!
Kinesin-like protein KIF14	KIF14	0	0	NaN	NaN	#VALUE!	#VALUE!	#VALUE!
Thyroid receptor-interacting protein 11	TRIP11	0	0	NaN	NaN	#VALUE!	#VALUE!	#VALUE!
Probable JmjC domain-containing histone demethylation protein 2C	JMJD1C	0	0	NaN	NaN	#VALUE!	#VALUE!	#VALUE!
ETS-related transcription factor Elf-2	ELF2	0	0	NaN	NaN	#VALUE!	#VALUE!	#VALUE!
Extracellular matrix protein 1	ECM1	0	1	NaN	NaN	#VALUE!	#VALUE!	#VALUE!
NADH dehydrogenase [ubiquinone] 1 alpha subcomplex subunit 9, mitochondrial	NDUFA9	0	0	NaN	NaN	#VALUE!	#VALUE!	#VALUE!
Zinc finger protein 827	ZNF827	0	0	NaN	NaN	#VALUE!	#VALUE!	#VALUE!
Cytoplasmic polyadenylation element-binding protein 4	CPEB4	0	0	NaN	NaN	#VALUE!	#VALUE!	#VALUE!
CST complex subunit CTC1	CTC1	0	0	NaN	NaN	#VALUE!	#VALUE!	#VALUE!
Mpv17-like protein 2	MPV17L2	0	0	NaN	NaN	#VALUE!	#VALUE!	#VALUE!
Putative heat shock protein HSP 90-beta 2	HSP90AB2P	4	3	NaN	NaN	#VALUE!	#VALUE!	#VALUE!
Outer dense fiber protein 2	ODF2	0	0	NaN	NaN	#VALUE!	#VALUE!	#VALUE!
Metaxin-3	MTX3	0	0	NaN	NaN	#VALUE!	#VALUE!	#VALUE!
ER membrane protein complex subunit 4	EMC4	0	0	NaN	NaN	#VALUE!	#VALUE!	#VALUE!
Testis-expressed sequence 30 protein	TEX30	0	0	NaN	NaN	#VALUE!	#VALUE!	#VALUE!
NKAP-like protein	NKAPL	0	0	NaN	NaN	#VALUE!	#VALUE!	#VALUE!
NHS-like protein 1	NHSL1	0	0	NaN	NaN	#VALUE!	#VALUE!	#VALUE!
Ligand-dependent nuclear receptor-interacting factor 1	LRIF1	0	1	NaN	NaN	#VALUE!	#VALUE!	#VALUE!
Calmodulin-regulated spectrin-associated protein 1	CAMSAP1	0	0	NaN	NaN	#VALUE!	#VALUE!	#VALUE!
Zinc finger protein 691	ZNF691	0	0	NaN	NaN	#VALUE!	#VALUE!	#VALUE!
Coiled-coil domain-containing protein 30	CCDC30	0	0	NaN	NaN	#VALUE!	#VALUE!	#VALUE!
Transcription initiation factor TFIID subunit 3	TAF3	0	0	NaN	NaN	#VALUE!	#VALUE!	#VALUE!
Protein FAM91A1	FAM91A1	0	0	NaN	NaN	#VALUE!	#VALUE!	#VALUE!
Little elongation complex subunit 2	ICE2	0	0	NaN	NaN	#VALUE!	#VALUE!	#VALUE!
Centrosomal protein of 135 kDa	CEP135	0	0	NaN	NaN	#VALUE!	#VALUE!	#VALUE!
Tensin-3	TNS3	0	0	NaN	NaN	#VALUE!	#VALUE!	#VALUE!
Ras-related protein Rab-12	RAB12	0	0	NaN	NaN	#VALUE!	#VALUE!	#VALUE!
Grainyhead-like protein 2 homolog	GRHL2	0	0	NaN	NaN	#VALUE!	#VALUE!	#VALUE!
Protein lin-54 homolog	LIN54	0	0	NaN	NaN	#VALUE!	#VALUE!	#VALUE!
UPF0544 protein C5orf45	C5orf45	0	0	NaN	NaN	#VALUE!	#VALUE!	#VALUE!
Phostensin	PPP1R18	0	0	NaN	NaN	#VALUE!	#VALUE!	#VALUE!
Myb/SANT-like DNA-binding domain-containing protein 2	MSANTD2	0	0	NaN	NaN	#VALUE!	#VALUE!	#VALUE!
Mitochondrial fission regulator 2	MTFR2	0	0	NaN	NaN	#VALUE!	#VALUE!	#VALUE!
TLD domain-containing protein 1	TLDC1	0	0	NaN	NaN	#VALUE!	#VALUE!	#VALUE!
F-box only protein 46	FBXO46	0	0	NaN	NaN	#VALUE!	#VALUE!	#VALUE!
Ankyrin repeat domain-containing protein 11	ANKRD11	0	0	NaN	NaN	#VALUE!	#VALUE!	#VALUE!
MICOS complex subunit MIC27	APOOL	0	0	NaN	NaN	#VALUE!	#VALUE!	#VALUE!
Myosin phosphatase Rho-interacting protein	MPRIP	0	0	NaN	NaN	#VALUE!	#VALUE!	#VALUE!
Cysteine and histidine-rich protein 1	CYHR1	0	0	NaN	NaN	#VALUE!	#VALUE!	#VALUE!
Tripartite motif-containing protein 72	TRIM72	0	0	NaN	NaN	#VALUE!	#VALUE!	#VALUE!
FYVE, RhoGEF and PH domain-containing protein 5	FGD5	0	0	NaN	NaN	#VALUE!	#VALUE!	#VALUE!
RNA-binding protein with multiple splicing 2	RBPMS2	0	0	NaN	NaN	#VALUE!	#VALUE!	#VALUE!
Uncharacterized protein KIAA1211	KIAA1211	0	0	NaN	NaN	#VALUE!	#VALUE!	#VALUE!
Ubinuclein-2	UBN2	0	0	NaN	NaN	#VALUE!	#VALUE!	#VALUE!
Centrosomal protein of 128 kDa	CEP128	0	0	NaN	NaN	#VALUE!	#VALUE!	#VALUE!
Ubiquitin carboxyl-terminal hydrolase 30	USP30	0	0	NaN	NaN	#VALUE!	#VALUE!	#VALUE!
MOB kinase activator 2	MOB2	0	0	NaN	NaN	#VALUE!	#VALUE!	#VALUE!
Nucleolar protein 8	NOL8	0	0	NaN	NaN	#VALUE!	#VALUE!	#VALUE!
Aprataxin	APTX	0	0	NaN	NaN	#VALUE!	#VALUE!	#VALUE!
RanBP2-like and GRIP domain-containing protein 4	RGPD4	1	0	NaN	NaN	#VALUE!	#VALUE!	#VALUE!
UPF0669 protein C6orf120	C6orf120	0	0	NaN	NaN	#VALUE!	#VALUE!	#VALUE!
BRCA1-associated protein	BRAP	0	0	NaN	NaN	#VALUE!	#VALUE!	#VALUE!
WD repeat-containing protein 53	WDR53	0	0	NaN	NaN	#VALUE!	#VALUE!	#VALUE!
Pre-miRNA 5-monophosphate methyltransferase	BCDIN3D	0	0	NaN	NaN	#VALUE!	#VALUE!	#VALUE!
Polycomb group RING finger protein 5	PCGF5	0	0	NaN	NaN	#VALUE!	#VALUE!	#VALUE!
Pleckstrin homology-like domain family B member 2	PHLDB2	0	0	NaN	NaN	#VALUE!	#VALUE!	#VALUE!
Transcriptional regulator Kaiso	ZBTB33	0	0	NaN	NaN	#VALUE!	#VALUE!	#VALUE!
Tetratricopeptide repeat protein 7B	TTC7B	0	0	NaN	NaN	#VALUE!	#VALUE!	#VALUE!
Nucleolar protein 9	NOP9	0	0	NaN	NaN	#VALUE!	#VALUE!	#VALUE!
N6-adenosine-methyltransferase 70 kDa subunit	METTL3	0	0	NaN	NaN	#VALUE!	#VALUE!	#VALUE!
Ubiquitin carboxyl-terminal hydrolase 48	USP48	0	0	NaN	NaN	#VALUE!	#VALUE!	#VALUE!
Zinc finger protein castor homolog 1	CASZ1	0	0	NaN	NaN	#VALUE!	#VALUE!	#VALUE!
MORC family CW-type zinc finger protein 1	MORC1	0	0	NaN	NaN	#VALUE!	#VALUE!	#VALUE!
Rotatin	RTTN	0	0	NaN	NaN	#VALUE!	#VALUE!	#VALUE!
Chromodomain-helicase-DNA-binding protein 1-like	CHD1L	0	0	NaN	NaN	#VALUE!	#VALUE!	#VALUE!
Rho GTPase-activating protein 12	ARHGAP12	0	0	NaN	NaN	#VALUE!	#VALUE!	#VALUE!
Mitochondrial Rho GTPase 2	RHOT2	0	0	NaN	NaN	#VALUE!	#VALUE!	#VALUE!
Nurim	NRM	0	0	NaN	NaN	#VALUE!	#VALUE!	#VALUE!
Kelch-like protein 7	KLHL7	0	0	NaN	NaN	#VALUE!	#VALUE!	#VALUE!
MICAL-like protein 2	MICALL2	0	0	NaN	NaN	#VALUE!	#VALUE!	#VALUE!
Ribonucleoprotein PTB-binding 1	RAVER1	0	0	NaN	NaN	#VALUE!	#VALUE!	#VALUE!
Eukaryotic peptide chain release factor GTP-binding subunit ERF3B	GSPT2	0	0	NaN	NaN	#VALUE!	#VALUE!	#VALUE!
Spindle and centriole-associated protein 1	SPICE1	0	0	NaN	NaN	#VALUE!	#VALUE!	#VALUE!
Centrobin	CNTROB	0	0	NaN	NaN	#VALUE!	#VALUE!	#VALUE!
Cap-specific mRNA (nucleoside-2-O-)-methyltransferase 1	CMTR1	0	0	NaN	NaN	#VALUE!	#VALUE!	#VALUE!
Armadillo repeat-containing protein 10	ARMC10	0	0	NaN	NaN	#VALUE!	#VALUE!	#VALUE!
Uncharacterized protein C17orf53	C17orf53	0	0	NaN	NaN	#VALUE!	#VALUE!	#VALUE!
Zinc finger CCHC domain-containing protein 7	ZCCHC7	0	0	NaN	NaN	#VALUE!	#VALUE!	#VALUE!
Probable hydrolase PNKD	PNKD	0	0	NaN	NaN	#VALUE!	#VALUE!	#VALUE!
Ninein	NIN	0	1	NaN	NaN	#VALUE!	#VALUE!	#VALUE!
Keratinocyte-associated protein 2	KRTCAP2	0	0	NaN	NaN	#VALUE!	#VALUE!	#VALUE!
Methyltransferase-like protein 13	METTL13	0	0	NaN	NaN	#VALUE!	#VALUE!	#VALUE!
Centrosomal protein of 120 kDa	CEP120	0	0	NaN	NaN	#VALUE!	#VALUE!	#VALUE!
Leucine-rich repeat-containing protein 57	LRRC57	0	0	NaN	NaN	#VALUE!	#VALUE!	#VALUE!
Procollagen galactosyltransferase 1	COLGALT1	0	0	NaN	NaN	#VALUE!	#VALUE!	#VALUE!
LEM domain-containing protein 2	LEMD2	0	0	NaN	NaN	#VALUE!	#VALUE!	#VALUE!
Coiled-coil domain-containing protein KIAA1407	KIAA1407	0	0	NaN	NaN	#VALUE!	#VALUE!	#VALUE!
Protein SMG8	SMG8	0	0	NaN	NaN	#VALUE!	#VALUE!	#VALUE!
Cyclin-Y	CCNY	0	0	NaN	NaN	#VALUE!	#VALUE!	#VALUE!
RCC1 and BTB domain-containing protein 1	RCBTB1	0	0	NaN	NaN	#VALUE!	#VALUE!	#VALUE!
Nesprin-1	SYNE1	1	0	NaN	NaN	#VALUE!	#VALUE!	#VALUE!
GTPase IMAP family member 7	GIMAP7	0	0	NaN	NaN	#VALUE!	#VALUE!	#VALUE!
E3 ubiquitin-protein ligase RFWD2	RFWD2	0	0	NaN	NaN	#VALUE!	#VALUE!	#VALUE!
Pumilio homolog 2	PUM2	0	0	NaN	NaN	#VALUE!	#VALUE!	#VALUE!
Serine/threonine-protein kinase Nek7;Serine/threonine-protein kinase Nek6	NEK7;NEK6	0	0	NaN	NaN	#VALUE!	#VALUE!	#VALUE!
Protein-methionine sulfoxide oxidase MICAL1	MICAL1	0	0	NaN	NaN	#VALUE!	#VALUE!	#VALUE!
GATA zinc finger domain-containing protein 1	GATAD1	0	0	NaN	NaN	#VALUE!	#VALUE!	#VALUE!
MIT domain-containing protein 1	MITD1	0	0	NaN	NaN	#VALUE!	#VALUE!	#VALUE!
Nesprin-2	SYNE2	0	0	NaN	NaN	#VALUE!	#VALUE!	#VALUE!
Cortactin-binding protein 2	CTTNBP2	0	0	NaN	NaN	#VALUE!	#VALUE!	#VALUE!
Keratin, type I cuticular Ha5	KRT35	1	1	NaN	NaN	#VALUE!	#VALUE!	#VALUE!
Envoplakin	EVPL	0	0	NaN	NaN	#VALUE!	#VALUE!	#VALUE!
CUGBP Elav-like family member 1	CELF1	0	0	NaN	NaN	#VALUE!	#VALUE!	#VALUE!
DNA repair endonuclease XPF	ERCC4	0	0	NaN	NaN	#VALUE!	#VALUE!	#VALUE!
Transcription factor GATA-6	GATA6	0	0	NaN	NaN	#VALUE!	#VALUE!	#VALUE!
V-type proton ATPase 116 kDa subunit a isoform 1	ATP6V0A1	0	0	NaN	NaN	#VALUE!	#VALUE!	#VALUE!
Serine/threonine-protein phosphatase 2A regulatory subunit B subunit gamma	PPP2R3C	0	0	NaN	NaN	#VALUE!	#VALUE!	#VALUE!
Lethal(3)malignant brain tumor-like protein 2	L3MBTL2	0	0	NaN	NaN	#VALUE!	#VALUE!	#VALUE!
Tetratricopeptide repeat protein 17	TTC17	0	0	NaN	NaN	#VALUE!	#VALUE!	#VALUE!
Phosphopantothenoylcysteine decarboxylase	PPCDC	0	0	NaN	NaN	#VALUE!	#VALUE!	#VALUE!
Methionyl-tRNA formyltransferase, mitochondrial	MTFMT	0	0	NaN	NaN	#VALUE!	#VALUE!	#VALUE!
Zinc finger and BTB domain-containing protein 10	ZBTB10	0	0	NaN	NaN	#VALUE!	#VALUE!	#VALUE!
CAP-Gly domain-containing linker protein 3	CLIP3	0	0	NaN	NaN	#VALUE!	#VALUE!	#VALUE!
Glucosamine 6-phosphate N-acetyltransferase	GNPNAT1	0	0	NaN	NaN	#VALUE!	#VALUE!	#VALUE!
AMSH-like protease	STAMBPL1	0	0	NaN	NaN	#VALUE!	#VALUE!	#VALUE!
Unconventional myosin-XIX	MYO19	0	0	NaN	NaN	#VALUE!	#VALUE!	#VALUE!
Sentrin-specific protease 5	SENP5	0	0	NaN	NaN	#VALUE!	#VALUE!	#VALUE!
Dedicator of cytokinesis protein 6	DOCK6	2	3	NaN	NaN	#VALUE!	#VALUE!	#VALUE!
H/ACA ribonucleoprotein complex non-core subunit NAF1	NAF1	0	0	NaN	NaN	#VALUE!	#VALUE!	#VALUE!
Kin of IRRE-like protein 1	KIRREL	0	0	NaN	NaN	#VALUE!	#VALUE!	#VALUE!
Dynein heavy chain 8, axonemal	DNAH8	1	1	NaN	NaN	#VALUE!	#VALUE!	#VALUE!
Ligand-dependent corepressor	LCOR	0	0	NaN	NaN	#VALUE!	#VALUE!	#VALUE!
PDZ and LIM domain protein 2	PDLIM2	0	0	NaN	NaN	#VALUE!	#VALUE!	#VALUE!
Ubiquitin carboxyl-terminal hydrolase 47	USP47	0	0	NaN	NaN	#VALUE!	#VALUE!	#VALUE!
Protein phosphatase 1 regulatory subunit 36	PPP1R36	1	0	NaN	NaN	#VALUE!	#VALUE!	#VALUE!
FYVE, RhoGEF and PH domain-containing protein 4	FGD4	0	0	NaN	NaN	#VALUE!	#VALUE!	#VALUE!
Roundabout homolog 3	ROBO3	0	0	NaN	NaN	#VALUE!	#VALUE!	#VALUE!
Centrosomal protein of 63 kDa	CEP63	0	0	NaN	NaN	#VALUE!	#VALUE!	#VALUE!
Sterile alpha motif domain-containing protein 11	SAMD11	0	0	NaN	NaN	#VALUE!	#VALUE!	#VALUE!
Membrane-associated guanylate kinase, WW and PDZ domain-containing protein 1	MAGI1	0	0	NaN	NaN	#VALUE!	#VALUE!	#VALUE!
Protein capicua homolog	CIC	0	0	NaN	NaN	#VALUE!	#VALUE!	#VALUE!
CDK5 regulatory subunit-associated protein 2	CDK5RAP2	0	0	NaN	NaN	#VALUE!	#VALUE!	#VALUE!
Eyes absent homolog 3	EYA3	0	0	NaN	NaN	#VALUE!	#VALUE!	#VALUE!
Plakophilin-4	PKP4	0	0	NaN	NaN	#VALUE!	#VALUE!	#VALUE!
Homeobox protein CDX-2	CDX2	0	0	NaN	NaN	#VALUE!	#VALUE!	#VALUE!
DNA endonuclease RBBP8	RBBP8	0	0	NaN	NaN	#VALUE!	#VALUE!	#VALUE!
Condensin complex subunit 3	NCAPG	0	0	NaN	NaN	#VALUE!	#VALUE!	#VALUE!
BTB/POZ domain-containing protein KCTD14	KCTD14	0	0	NaN	NaN	#VALUE!	#VALUE!	#VALUE!
Apolipoprotein L2	APOL2	0	0	NaN	NaN	#VALUE!	#VALUE!	#VALUE!
Leucine zipper putative tumor suppressor 2	LZTS2	0	0	NaN	NaN	#VALUE!	#VALUE!	#VALUE!
Extended synaptotagmin-1	ESYT1	0	0	NaN	NaN	#VALUE!	#VALUE!	#VALUE!
Transmembrane protein 43	TMEM43	0	0	NaN	NaN	#VALUE!	#VALUE!	#VALUE!
Centrosome-associated protein CEP250	CEP250	0	0	NaN	NaN	#VALUE!	#VALUE!	#VALUE!
Target of rapamycin complex subunit LST8	MLST8	0	0	NaN	NaN	#VALUE!	#VALUE!	#VALUE!
DET1- and DDB1-associated protein 1	DDA1	0	0	NaN	NaN	#VALUE!	#VALUE!	#VALUE!
Sorbin and SH3 domain-containing protein 1	SORBS1	0	0	NaN	NaN	#VALUE!	#VALUE!	#VALUE!
Protein MAK16 homolog	MAK16	0	0	NaN	NaN	#VALUE!	#VALUE!	#VALUE!
Hyccin	FAM126A	0	0	NaN	NaN	#VALUE!	#VALUE!	#VALUE!
WD repeat-containing protein 11	WDR11	0	0	NaN	NaN	#VALUE!	#VALUE!	#VALUE!
Protein Niban	FAM129A	0	0	NaN	NaN	#VALUE!	#VALUE!	#VALUE!
Deoxynucleotidyltransferase terminal-interacting protein 1	DNTTIP1	0	0	NaN	NaN	#VALUE!	#VALUE!	#VALUE!
Zinc finger protein 106	ZNF106	0	0	NaN	NaN	#VALUE!	#VALUE!	#VALUE!
Gametogenetin-binding protein 2	GGNBP2	0	0	NaN	NaN	#VALUE!	#VALUE!	#VALUE!
Probable serine carboxypeptidase CPVL	CPVL	0	0	NaN	NaN	#VALUE!	#VALUE!	#VALUE!
Negative elongation factor A	NELFA	0	0	NaN	NaN	#VALUE!	#VALUE!	#VALUE!
Zinc fingers and homeoboxes protein 3	ZHX3	0	0	NaN	NaN	#VALUE!	#VALUE!	#VALUE!
Histone-lysine N-methyltransferase SUV39H2	SUV39H2	0	0	NaN	NaN	#VALUE!	#VALUE!	#VALUE!
Multivesicular body subunit 12B	MVB12B	0	0	NaN	NaN	#VALUE!	#VALUE!	#VALUE!
Protein NRDE2 homolog	NRDE2	0	0	NaN	NaN	#VALUE!	#VALUE!	#VALUE!
Gem-associated protein 7	GEMIN7	0	0	NaN	NaN	#VALUE!	#VALUE!	#VALUE!
Protein RMD5 homolog A	RMND5A	0	0	NaN	NaN	#VALUE!	#VALUE!	#VALUE!
Metal transporter CNNM2	CNNM2	0	0	NaN	NaN	#VALUE!	#VALUE!	#VALUE!
Ribosome production factor 1	RPF1	0	0	NaN	NaN	#VALUE!	#VALUE!	#VALUE!
TBC1 domain family member 17	TBC1D17	0	0	NaN	NaN	#VALUE!	#VALUE!	#VALUE!
Otoferlin	OTOF	0	0	NaN	NaN	#VALUE!	#VALUE!	#VALUE!
Zinc finger and BTB domain-containing protein 20	ZBTB20	0	0	NaN	NaN	#VALUE!	#VALUE!	#VALUE!
Synaptotagmin-like protein 2	SYTL2	1	1	NaN	NaN	#VALUE!	#VALUE!	#VALUE!
Chromodomain-helicase-DNA-binding protein 8	CHD8	1	1	NaN	NaN	#VALUE!	#VALUE!	#VALUE!
Magnesium transporter MRS2 homolog, mitochondrial	MRS2	0	0	NaN	NaN	#VALUE!	#VALUE!	#VALUE!
Protein FAM60A	FAM60A	0	0	NaN	NaN	#VALUE!	#VALUE!	#VALUE!
ADP-ribosylation factor GTPase-activating protein 3	ARFGAP3	0	0	NaN	NaN	#VALUE!	#VALUE!	#VALUE!
DNA-directed DNA/RNA polymerase mu	POLM	0	0	NaN	NaN	#VALUE!	#VALUE!	#VALUE!
Prefoldin subunit 4	PFDN4	0	0	NaN	NaN	#VALUE!	#VALUE!	#VALUE!
Xaa-Pro aminopeptidase 1	XPNPEP1	0	0	NaN	NaN	#VALUE!	#VALUE!	#VALUE!
Bridging integrator 3	BIN3	0	0	NaN	NaN	#VALUE!	#VALUE!	#VALUE!
Translation initiation factor eIF-2B subunit gamma	EIF2B3	0	0	NaN	NaN	#VALUE!	#VALUE!	#VALUE!
Ubiquilin-4	UBQLN4	0	0	NaN	NaN	#VALUE!	#VALUE!	#VALUE!
Ubiquitin-like-conjugating enzyme ATG3	ATG3	0	0	NaN	NaN	#VALUE!	#VALUE!	#VALUE!
Exonuclease 3-5 domain-containing protein 2	EXD2	0	0	NaN	NaN	#VALUE!	#VALUE!	#VALUE!
Armadillo repeat-containing protein 1	ARMC1	0	0	NaN	NaN	#VALUE!	#VALUE!	#VALUE!
CKLF-like MARVEL transmembrane domain-containing protein 6	CMTM6	0	0	NaN	NaN	#VALUE!	#VALUE!	#VALUE!
Nuclear distribution protein nudE homolog 1	NDE1	0	0	NaN	NaN	#VALUE!	#VALUE!	#VALUE!
BRCA1-A complex subunit BRE	BRE	0	0	NaN	NaN	#VALUE!	#VALUE!	#VALUE!
SWI/SNF-related matrix-associated actin-dependent regulator of chromatin subfamily A-like protein 1	SMARCAL1	0	0	NaN	NaN	#VALUE!	#VALUE!	#VALUE!
Transcription factor CP2-like protein 1	TFCP2L1	0	0	NaN	NaN	#VALUE!	#VALUE!	#VALUE!
Intersectin-2	ITSN2	0	0	NaN	NaN	#VALUE!	#VALUE!	#VALUE!
NFX1-type zinc finger-containing protein 1	ZNFX1	0	0	NaN	NaN	#VALUE!	#VALUE!	#VALUE!
REST corepressor 3	RCOR3	0	0	NaN	NaN	#VALUE!	#VALUE!	#VALUE!
Eukaryotic translation initiation factor 2-alpha kinase 4	EIF2AK4	0	0	NaN	NaN	#VALUE!	#VALUE!	#VALUE!
Cingulin	CGN	0	0	NaN	NaN	#VALUE!	#VALUE!	#VALUE!
WD repeat-containing protein WRAP73	WRAP73	0	0	NaN	NaN	#VALUE!	#VALUE!	#VALUE!
RING-box protein 2	RNF7	0	0	NaN	NaN	#VALUE!	#VALUE!	#VALUE!
Protein UXT	UXT	0	0	NaN	NaN	#VALUE!	#VALUE!	#VALUE!
Spastin	SPAST	0	0	NaN	NaN	#VALUE!	#VALUE!	#VALUE!
DNA-(apurinic or apyrimidinic site) lyase 2	APEX2	0	0	NaN	NaN	#VALUE!	#VALUE!	#VALUE!
Putative tRNA (cytidine(32)/guanosine(34)-2-O)-methyltransferase	FTSJ1	0	0	NaN	NaN	#VALUE!	#VALUE!	#VALUE!
Lysine-specific demethylase 5B	KDM5B	0	0	NaN	NaN	#VALUE!	#VALUE!	#VALUE!
Max-like protein X	MLX	0	0	NaN	NaN	#VALUE!	#VALUE!	#VALUE!
SUN domain-containing protein 2	SUN2	0	0	NaN	NaN	#VALUE!	#VALUE!	#VALUE!
Probable ribosome biogenesis protein RLP24	RSL24D1	0	0	NaN	NaN	#VALUE!	#VALUE!	#VALUE!
Mediator of RNA polymerase II transcription subunit 13	MED13	0	0	NaN	NaN	#VALUE!	#VALUE!	#VALUE!
Anaphase-promoting complex subunit 4	ANAPC4	0	0	NaN	NaN	#VALUE!	#VALUE!	#VALUE!
Cyclin-L1	CCNL1	2	2	NaN	NaN	#VALUE!	#VALUE!	#VALUE!
Zinc fingers and homeoboxes protein 1	ZHX1	0	0	NaN	NaN	#VALUE!	#VALUE!	#VALUE!
Kinase D-interacting substrate of 220 kDa	KIDINS220	0	0	NaN	NaN	#VALUE!	#VALUE!	#VALUE!
Zinc finger and BTB domain-containing protein 21	ZBTB21	0	0	NaN	NaN	#VALUE!	#VALUE!	#VALUE!
Centrosomal protein of 131 kDa	CEP131	0	0	NaN	NaN	#VALUE!	#VALUE!	#VALUE!
Trinucleotide repeat-containing gene 6B protein	TNRC6B	0	0	NaN	NaN	#VALUE!	#VALUE!	#VALUE!
Forkhead box protein J3	FOXJ3	0	0	NaN	NaN	#VALUE!	#VALUE!	#VALUE!
Exonuclease 1	EXO1	0	0	NaN	NaN	#VALUE!	#VALUE!	#VALUE!
Lipoyltransferase 1, mitochondrial	LIPT1	0	0	NaN	NaN	#VALUE!	#VALUE!	#VALUE!
Deoxyribose-phosphate aldolase	DERA	0	0	NaN	NaN	#VALUE!	#VALUE!	#VALUE!
Peptidyl-tRNA hydrolase 2, mitochondrial	PTRH2	0	0	NaN	NaN	#VALUE!	#VALUE!	#VALUE!
C2 domain-containing protein 2	C2CD2	0	0	NaN	NaN	#VALUE!	#VALUE!	#VALUE!
HBS1-like protein	HBS1L	0	0	NaN	NaN	#VALUE!	#VALUE!	#VALUE!
Lysine-specific demethylase 3A	KDM3A	0	0	NaN	NaN	#VALUE!	#VALUE!	#VALUE!
Absent in melanoma 1 protein	AIM1	0	0	NaN	NaN	#VALUE!	#VALUE!	#VALUE!
U6 snRNA-associated Sm-like protein LSm5	LSM5	0	0	NaN	NaN	#VALUE!	#VALUE!	#VALUE!
V-type proton ATPase subunit D	ATP6V1D	0	0	NaN	NaN	#VALUE!	#VALUE!	#VALUE!
TAF6-like RNA polymerase II p300/CBP-associated factor-associated factor 65 kDa subunit 6L	TAF6L	0	0	NaN	NaN	#VALUE!	#VALUE!	#VALUE!
		0	0	NaN	NaN	#VALUE!	#VALUE!	#VALUE!
		0	0	NaN	NaN	#VALUE!	#VALUE!	#VALUE!
		0	0	NaN	NaN	#VALUE!	#VALUE!	#VALUE!
		0	0	NaN	NaN	#VALUE!	#VALUE!	#VALUE!
		0	0	NaN	NaN	#VALUE!	#VALUE!	#VALUE!
		0	0	NaN	NaN	#VALUE!	#VALUE!	#VALUE!
		0	0	NaN	NaN	#VALUE!	#VALUE!	#VALUE!
		0	0	NaN	NaN	#VALUE!	#VALUE!	#VALUE!
		0	0	NaN	NaN	#VALUE!	#VALUE!	#VALUE!
		0	0	NaN	NaN	#VALUE!	#VALUE!	#VALUE!
		0	0	NaN	NaN	#VALUE!	#VALUE!	#VALUE!
		0	0	NaN	NaN	#VALUE!	#VALUE!	#VALUE!
		0	0	NaN	NaN	#VALUE!	#VALUE!	#VALUE!
		0	1	NaN	NaN	#VALUE!	#VALUE!	#VALUE!
Prothymosin alpha;Prothymosin alpha, N-terminally processed;Thymosin alpha-1	PTMA	0	0	NaN	NaN	#VALUE!	#VALUE!	#VALUE!
DNA cross-link repair 1A protein	DCLRE1A	0	0	NaN	NaN	#VALUE!	#VALUE!	#VALUE!
Inactive serine/threonine-protein kinase TEX14	TEX14	1	1	NaN	NaN	#VALUE!	#VALUE!	#VALUE!
Probable methyltransferase-like protein 15	METTL15	0	0	NaN	NaN	#VALUE!	#VALUE!	#VALUE!
28S ribosomal protein S11, mitochondrial	MRPS11	0	0	NaN	NaN	#VALUE!	#VALUE!	#VALUE!
Protocadherin Fat 1;Protocadherin Fat 1, nuclear form	FAT1	0	0	NaN	NaN	#VALUE!	#VALUE!	#VALUE!
NAD-dependent protein deacetylase sirtuin-3, mitochondrial	SIRT3	0	0	NaN	NaN	#VALUE!	#VALUE!	#VALUE!
Putative ribosome-binding factor A, mitochondrial	RBFA	0	0	NaN	NaN	#VALUE!	#VALUE!	#VALUE!
28S ribosomal protein S35, mitochondrial	MRPS35	0	0	NaN	NaN	#VALUE!	#VALUE!	#VALUE!
		1	0	NaN	NaN	#VALUE!	#VALUE!	#VALUE!
Carboxypeptidase D	CPD	0	0	NaN	NaN	#VALUE!	#VALUE!	#VALUE!
Cathepsin Z	CTSZ	0	0	NaN	NaN	#VALUE!	#VALUE!	#VALUE!
5-nucleotidase domain-containing protein 2	NT5DC2	0	0	NaN	NaN	#VALUE!	#VALUE!	#VALUE!
Low-density lipoprotein receptor	LDLR	0	0	NaN	NaN	#VALUE!	#VALUE!	#VALUE!
28S ribosomal protein S24, mitochondrial	MRPS24	0	0	NaN	NaN	#VALUE!	#VALUE!	#VALUE!
Endoplasmic reticulum-Golgi intermediate compartment protein 1	ERGIC1	0	0	NaN	NaN	#VALUE!	#VALUE!	#VALUE!
28S ribosomal protein S18c, mitochondrial	MRPS18C	0	0	NaN	NaN	#VALUE!	#VALUE!	#VALUE!
28S ribosomal protein S10, mitochondrial	MRPS10	0	0	NaN	NaN	#VALUE!	#VALUE!	#VALUE!
Coiled-coil-helix-coiled-coil-helix domain-containing protein 1	CHCHD1	0	0	NaN	NaN	#VALUE!	#VALUE!	#VALUE!
Dihydrolipoyl dehydrogenase, mitochondrial	DLD	0	0	NaN	NaN	#VALUE!	#VALUE!	#VALUE!
60S ribosomal protein L22-like 1	RPL22L1	0	0	NaN	NaN	#VALUE!	#VALUE!	#VALUE!
Calreticulin	CALR	0	0	NaN	NaN	#VALUE!	#VALUE!	#VALUE!
Pre-mRNA cleavage complex 2 protein Pcf11	PCF11	1	1	NaN	NaN	#VALUE!	#VALUE!	#VALUE!
Acidic leucine-rich nuclear phosphoprotein 32 family member E	ANP32E	0	0	NaN	NaN	#VALUE!	#VALUE!	#VALUE!
Programmed cell death protein 4	PDCD4	0	0	NaN	NaN	#VALUE!	#VALUE!	#VALUE!
Nitric oxide-associated protein 1	NOA1	0	0	NaN	NaN	#VALUE!	#VALUE!	#VALUE!
Nuclear export mediator factor NEMF	NEMF	0	0	NaN	NaN	#VALUE!	#VALUE!	#VALUE!
Pyruvate dehydrogenase E1 component subunit beta, mitochondrial	PDHB	0	0	NaN	NaN	#VALUE!	#VALUE!	#VALUE!
Acidic leucine-rich nuclear phosphoprotein 32 family member A;Acidic leucine-rich nuclear phosphoprotein 32 family member C	ANP32A;ANP32C	0	0	NaN	NaN	#VALUE!	#VALUE!	#VALUE!
AMP deaminase 2	AMPD2	0	0	NaN	NaN	#VALUE!	#VALUE!	#VALUE!
Pyruvate dehydrogenase E1 component subunit alpha, somatic form, mitochondrial	PDHA1	0	0	NaN	NaN	#VALUE!	#VALUE!	#VALUE!
Copper-transporting ATPase 1	ATP7A	0	0	NaN	NaN	#VALUE!	#VALUE!	#VALUE!
Tripeptidyl-peptidase 2	TPP2	0	0	NaN	NaN	#VALUE!	#VALUE!	#VALUE!
Pyrroline-5-carboxylate reductase 2	PYCR2	0	0	NaN	NaN	#VALUE!	#VALUE!	#VALUE!
L-lactate dehydrogenase B chain	LDHB	1	1	NaN	NaN	#VALUE!	#VALUE!	#VALUE!
Transcription regulator protein BACH1	BACH1	0	0	NaN	NaN	#VALUE!	#VALUE!	#VALUE!
Pyruvate dehydrogenase protein X component, mitochondrial	PDHX	0	0	NaN	NaN	#VALUE!	#VALUE!	#VALUE!
Activating signal cointegrator 1 complex subunit 2	ASCC2	0	0	NaN	NaN	#VALUE!	#VALUE!	#VALUE!
Bifunctional coenzyme A synthase;Phosphopantetheine adenylyltransferase;Dephospho-CoA kinase	COASY	0	0	NaN	NaN	#VALUE!	#VALUE!	#VALUE!
CD44 antigen	CD44	0	0	NaN	NaN	#VALUE!	#VALUE!	#VALUE!
Sepiapterin reductase	SPR	0	0	NaN	NaN	#VALUE!	#VALUE!	#VALUE!
Selenoprotein K	SELK	0	0	NaN	NaN	#VALUE!	#VALUE!	#VALUE!
MOB-like protein phocein	HSPE1-MOB4;MOB4	0	1	NaN	NaN	#VALUE!	#VALUE!	#VALUE!
Early endosome antigen 1	EEA1	0	0	NaN	NaN	#VALUE!	#VALUE!	#VALUE!
Annexin A4	ANXA4	0	0	NaN	NaN	#VALUE!	#VALUE!	#VALUE!
Cation-independent mannose-6-phosphate receptor	IGF2R	0	0	NaN	NaN	#VALUE!	#VALUE!	#VALUE!
Pyrroline-5-carboxylate reductase 1, mitochondrial	PYCR1	0	0	NaN	NaN	#VALUE!	#VALUE!	#VALUE!
Microtubule-associated protein RP/EB family member 1	MAPRE1	0	0	NaN	NaN	#VALUE!	#VALUE!	#VALUE!
Coatomer subunit epsilon	COPE	0	0	NaN	NaN	#VALUE!	#VALUE!	#VALUE!
HLA class I histocompatibility antigen, A-68 alpha chain	HLA-A	0	0	NaN	NaN	#VALUE!	#VALUE!	#VALUE!
Coiled-coil domain-containing protein 51	CCDC51	0	0	NaN	NaN	#VALUE!	#VALUE!	#VALUE!
DDRGK domain-containing protein 1	DDRGK1	0	0	NaN	NaN	#VALUE!	#VALUE!	#VALUE!
Reticulon-4	RTN4	0	0	NaN	NaN	#VALUE!	#VALUE!	#VALUE!
Protein NPAT	NPAT	0	0	NaN	NaN	#VALUE!	#VALUE!	#VALUE!
DNA damage-binding protein 2	DDB2	0	0	NaN	NaN	#VALUE!	#VALUE!	#VALUE!
Golgin subfamily B member 1	GOLGB1	0	0	NaN	NaN	#VALUE!	#VALUE!	#VALUE!
Extended synaptotagmin-2	ESYT2	0	0	NaN	NaN	#VALUE!	#VALUE!	#VALUE!
Elongation factor 1-alpha 2	EEF1A2	6	6	NaN	NaN	#VALUE!	#VALUE!	#VALUE!
Protein asunder homolog	ASUN	0	0	NaN	NaN	#VALUE!	#VALUE!	#VALUE!
Pseudopodium-enriched atypical kinase 1	PEAK1	0	0	NaN	NaN	#VALUE!	#VALUE!	#VALUE!
Malonyl-CoA-acyl carrier protein transacylase, mitochondrial	MCAT	0	0	NaN	NaN	#VALUE!	#VALUE!	#VALUE!
Inositol-tetrakisphosphate 1-kinase	ITPK1	0	0	NaN	NaN	#VALUE!	#VALUE!	#VALUE!
Ancient ubiquitous protein 1	AUP1	0	0	NaN	NaN	#VALUE!	#VALUE!	#VALUE!
Vacuole membrane protein 1	VMP1	0	0	NaN	NaN	#VALUE!	#VALUE!	#VALUE!
Protein FAM3C	FAM3C	0	0	NaN	NaN	#VALUE!	#VALUE!	#VALUE!
Pyruvate dehydrogenase phosphatase regulatory subunit, mitochondrial	PDPR	0	0	NaN	NaN	#VALUE!	#VALUE!	#VALUE!
28S ribosomal protein S36, mitochondrial	MRPS36	0	0	NaN	NaN	#VALUE!	#VALUE!	#VALUE!
Polymerase delta-interacting protein 2	POLDIP2	0	0	NaN	NaN	#VALUE!	#VALUE!	#VALUE!
Coiled-coil domain-containing protein 124	CCDC124	0	0	NaN	NaN	#VALUE!	#VALUE!	#VALUE!
TATA element modulatory factor	TMF1	0	0	NaN	NaN	#VALUE!	#VALUE!	#VALUE!
Integrator complex subunit 12	INTS12	0	0	NaN	NaN	#VALUE!	#VALUE!	#VALUE!
Protein SET;Protein SETSIP	SET;SETSIP	0	0	NaN	NaN	#VALUE!	#VALUE!	#VALUE!
tRNA (adenine(58)-N(1))-methyltransferase, mitochondrial	TRMT61B	0	0	NaN	NaN	#VALUE!	#VALUE!	#VALUE!
Selenoprotein S	VIMP	0	0	NaN	NaN	#VALUE!	#VALUE!	#VALUE!
Thioredoxin-like protein 1	TXNL1	0	0	NaN	NaN	#VALUE!	#VALUE!	#VALUE!
Polyribonucleotide 5-hydroxyl-kinase Clp1	CLP1	0	0	NaN	NaN	#VALUE!	#VALUE!	#VALUE!
Thioredoxin reductase 1, cytoplasmic	TXNRD1	0	0	NaN	NaN	#VALUE!	#VALUE!	#VALUE!
Heme oxygenase 2	HMOX2	0	0	NaN	NaN	#VALUE!	#VALUE!	#VALUE!
Golgin subfamily A member 3	GOLGA3	0	0	NaN	NaN	#VALUE!	#VALUE!	#VALUE!
Serine/threonine-protein kinase Nek9	NEK9	0	0	NaN	NaN	#VALUE!	#VALUE!	#VALUE!
ADP-ribosylation factor-like protein 15	ARL15	0	0	NaN	NaN	#VALUE!	#VALUE!	#VALUE!
UDP-glucose:glycoprotein glucosyltransferase 1	UGGT1	0	0	NaN	NaN	#VALUE!	#VALUE!	#VALUE!
Podocalyxin	PODXL	0	0	NaN	NaN	#VALUE!	#VALUE!	#VALUE!
Activating signal cointegrator 1 complex subunit 1	ASCC1	0	0	NaN	NaN	#VALUE!	#VALUE!	#VALUE!
Vesicle-fusing ATPase	NSF	0	0	NaN	NaN	#VALUE!	#VALUE!	#VALUE!
Integrator complex subunit 2	INTS2	0	0	NaN	NaN	#VALUE!	#VALUE!	#VALUE!
cAMP-dependent protein kinase catalytic subunit alpha	PRKACA	0	0	NaN	NaN	#VALUE!	#VALUE!	#VALUE!
Ankyrin repeat domain-containing protein 40	ANKRD40	0	0	NaN	NaN	#VALUE!	#VALUE!	#VALUE!
Forkhead box protein C1	FOXC1	0	0	NaN	NaN	#VALUE!	#VALUE!	#VALUE!
SPRY domain-containing protein 7	SPRYD7	0	0	NaN	NaN	#VALUE!	#VALUE!	#VALUE!
Protein ERGIC-53	LMAN1	0	0	NaN	NaN	#VALUE!	#VALUE!	#VALUE!
ATP-dependent Clp protease ATP-binding subunit clpX-like, mitochondrial	CLPX	0	0	NaN	NaN	#VALUE!	#VALUE!	#VALUE!
Coatomer subunit alpha;Xenin;Proxenin	COPA	0	0	NaN	NaN	#VALUE!	#VALUE!	#VALUE!
Protein FAM207A	FAM207A	0	0	NaN	NaN	#VALUE!	#VALUE!	#VALUE!
Lysophosphatidic acid phosphatase type 6	ACP6	0	0	NaN	NaN	#VALUE!	#VALUE!	#VALUE!
Rootletin	CROCC	0	0	NaN	NaN	#VALUE!	#VALUE!	#VALUE!
von Willebrand factor A domain-containing protein 9	VWA9	0	0	NaN	NaN	#VALUE!	#VALUE!	#VALUE!
COP9 signalosome complex subunit 2	COPS2	0	0	NaN	NaN	#VALUE!	#VALUE!	#VALUE!
Methylthioribulose-1-phosphate dehydratase	APIP	0	0	NaN	NaN	#VALUE!	#VALUE!	#VALUE!
Interferon-induced transmembrane protein 1;Interferon-induced transmembrane protein 2;Interferon-induced transmembrane protein 3	IFITM1;IFITM2;IFITM3	0	0	NaN	NaN	#VALUE!	#VALUE!	#VALUE!
OCIA domain-containing protein 1	OCIAD1	0	0	NaN	NaN	#VALUE!	#VALUE!	#VALUE!
Apoptosis-inducing factor 1, mitochondrial	AIFM1	0	0	NaN	NaN	#VALUE!	#VALUE!	#VALUE!
cAMP-dependent protein kinase type I-alpha regulatory subunit;cAMP-dependent protein kinase type I-alpha regulatory subunit, N-terminally processed	PRKAR1A	0	0	NaN	NaN	#VALUE!	#VALUE!	#VALUE!
E3 UFM1-protein ligase 1	UFL1	0	0	NaN	NaN	#VALUE!	#VALUE!	#VALUE!
Methylated-DNA--protein-cysteine methyltransferase	MGMT	0	0	NaN	NaN	#VALUE!	#VALUE!	#VALUE!
CDK5 regulatory subunit-associated protein 3	CDK5RAP3	0	0	NaN	NaN	#VALUE!	#VALUE!	#VALUE!
Acidic leucine-rich nuclear phosphoprotein 32 family member B	ANP32B	0	0	NaN	NaN	#VALUE!	#VALUE!	#VALUE!
Serine/threonine-protein kinase RIO2	RIOK2	0	0	NaN	NaN	#VALUE!	#VALUE!	#VALUE!
HLA class I histocompatibility antigen, Cw-17 alpha chain;HLA class I histocompatibility antigen, B-73 alpha chain	HLA-C;HLA-B	0	0	NaN	NaN	#VALUE!	#VALUE!	#VALUE!
Stress-induced-phosphoprotein 1	STIP1	0	0	NaN	NaN	#VALUE!	#VALUE!	#VALUE!
Integrator complex subunit 10	INTS10	0	0	NaN	NaN	#VALUE!	#VALUE!	#VALUE!
Basic leucine zipper and W2 domain-containing protein 1	BZW1	0	0	NaN	NaN	#VALUE!	#VALUE!	#VALUE!
Tyrosine-protein kinase JAK1	JAK1	0	0	NaN	NaN	#VALUE!	#VALUE!	#VALUE!
Integrator complex subunit 7	INTS7	0	0	NaN	NaN	#VALUE!	#VALUE!	#VALUE!
Epidermal growth factor receptor	EGFR	0	0	NaN	NaN	#VALUE!	#VALUE!	#VALUE!
EH domain-containing protein 2	EHD2	0	0	NaN	NaN	#VALUE!	#VALUE!	#VALUE!
FAST kinase domain-containing protein 1	FASTKD1	0	0	NaN	NaN	#VALUE!	#VALUE!	#VALUE!
60S ribosomal export protein NMD3	NMD3	0	0	NaN	NaN	#VALUE!	#VALUE!	#VALUE!
Eukaryotic translation initiation factor 3 subunit L	EIF3L	0	0	NaN	NaN	#VALUE!	#VALUE!	#VALUE!
Integrator complex subunit 8	INTS8	0	0	NaN	NaN	#VALUE!	#VALUE!	#VALUE!
Epithelial cell adhesion molecule	EPCAM	0	0	NaN	NaN	#VALUE!	#VALUE!	#VALUE!
Leucine--tRNA ligase, cytoplasmic	LARS	0	0	NaN	NaN	#VALUE!	#VALUE!	#VALUE!
Histone deacetylase 6	HDAC6	0	0	NaN	NaN	#VALUE!	#VALUE!	#VALUE!
CDC42 small effector protein 2	CDC42SE2	0	0	NaN	NaN	#VALUE!	#VALUE!	#VALUE!
Coatomer subunit beta	COPB2	0	0	NaN	NaN	#VALUE!	#VALUE!	#VALUE!
Calnexin	CANX	0	0	NaN	NaN	#VALUE!	#VALUE!	#VALUE!
Acyl-CoA desaturase	SCD	0	0	NaN	NaN	#VALUE!	#VALUE!	#VALUE!
Protein 4.1	EPB41	0	0	NaN	NaN	#VALUE!	#VALUE!	#VALUE!
Serine/threonine-protein phosphatase CPPED1	CPPED1	0	0	NaN	NaN	#VALUE!	#VALUE!	#VALUE!
Mitochondrial fission regulator 1-like	MTFR1L	0	0	NaN	NaN	#VALUE!	#VALUE!	#VALUE!
Protein SCO1 homolog, mitochondrial	SCO1	0	0	NaN	NaN	#VALUE!	#VALUE!	#VALUE!
		0	0	NaN	NaN	#VALUE!	#VALUE!	#VALUE!
Eukaryotic translation initiation factor 3 subunit J	EIF3J	0	0	NaN	NaN	#VALUE!	#VALUE!	#VALUE!
DnaJ homolog subfamily B member 11	DNAJB11	0	0	NaN	NaN	#VALUE!	#VALUE!	#VALUE!
Reticulocalbin-2	RCN2	0	0	NaN	NaN	#VALUE!	#VALUE!	#VALUE!
Golgi apparatus protein 1	GLG1	0	0	NaN	NaN	#VALUE!	#VALUE!	#VALUE!
Glycylpeptide N-tetradecanoyltransferase 1	NMT1	0	0	NaN	NaN	#VALUE!	#VALUE!	#VALUE!
Vesicle-trafficking protein SEC22b	SEC22B	0	0	NaN	NaN	#VALUE!	#VALUE!	#VALUE!
COP9 signalosome complex subunit 1	GPS1	0	0	NaN	NaN	#VALUE!	#VALUE!	#VALUE!
ATP-dependent RNA helicase DHX29	DHX29	1	1	NaN	NaN	#VALUE!	#VALUE!	#VALUE!
TFIIH basal transcription factor complex helicase XPD subunit	ERCC2	0	0	NaN	NaN	#VALUE!	#VALUE!	#VALUE!
Protein bicaudal D homolog 2	BICD2	0	0	NaN	NaN	#VALUE!	#VALUE!	#VALUE!
Sodium/potassium-transporting ATPase subunit beta-1	ATP1B1	0	0	NaN	NaN	#VALUE!	#VALUE!	#VALUE!
RNA-binding protein NOB1	NOB1	0	0	NaN	NaN	#VALUE!	#VALUE!	#VALUE!
Ubiquitin carboxyl-terminal hydrolase 24	USP24	0	0	NaN	NaN	#VALUE!	#VALUE!	#VALUE!
Receptor-interacting serine/threonine-protein kinase 2	RIPK2	0	0	NaN	NaN	#VALUE!	#VALUE!	#VALUE!
Protein LTV1 homolog	LTV1	0	0	NaN	NaN	#VALUE!	#VALUE!	#VALUE!
28 kDa heat- and acid-stable phosphoprotein	PDAP1	0	0	NaN	NaN	#VALUE!	#VALUE!	#VALUE!
Proliferation-associated protein 2G4	PA2G4	0	0	NaN	NaN	#VALUE!	#VALUE!	#VALUE!
Probable arginine--tRNA ligase, mitochondrial	RARS2	0	0	NaN	NaN	#VALUE!	#VALUE!	#VALUE!
Glycogen phosphorylase, liver form	PYGL	0	0	NaN	NaN	#VALUE!	#VALUE!	#VALUE!
Phosphatidylinositol 5-phosphate 4-kinase type-2 gamma	PIP4K2C	0	0	NaN	NaN	#VALUE!	#VALUE!	#VALUE!
Cytoplasmic tRNA 2-thiolation protein 2	CTU2	0	0	NaN	NaN	#VALUE!	#VALUE!	#VALUE!
Microtubule-associated protein RP/EB family member 3	MAPRE3	0	0	NaN	NaN	#VALUE!	#VALUE!	#VALUE!
Golgi-associated PDZ and coiled-coil motif-containing protein	GOPC	0	0	NaN	NaN	#VALUE!	#VALUE!	#VALUE!
Pleckstrin homology-like domain family A member 2	PHLDA2	0	0	NaN	NaN	#VALUE!	#VALUE!	#VALUE!
Melanoma-associated antigen B2	MAGEB2	0	0	NaN	NaN	#VALUE!	#VALUE!	#VALUE!
55 kDa erythrocyte membrane protein	MPP1	0	0	NaN	NaN	#VALUE!	#VALUE!	#VALUE!
Protein NipSnap homolog 1	NIPSNAP1	0	0	NaN	NaN	#VALUE!	#VALUE!	#VALUE!
Leucine-rich repeat-containing protein 1	LRRC1	0	0	NaN	NaN	#VALUE!	#VALUE!	#VALUE!
Isochorismatase domain-containing protein 2, mitochondrial	ISOC2	0	0	NaN	NaN	#VALUE!	#VALUE!	#VALUE!
Nodal modulator 1;Nodal modulator 3;Nodal modulator 2	NOMO1;NOMO3;NOMO2	0	0	NaN	NaN	#VALUE!	#VALUE!	#VALUE!
Cytosolic Fe-S cluster assembly factor NUBP2	NUBP2	0	0	NaN	NaN	#VALUE!	#VALUE!	#VALUE!
Radical S-adenosyl methionine domain-containing protein 1, mitochondrial	RSAD1	0	0	NaN	NaN	#VALUE!	#VALUE!	#VALUE!
Ubiquitin-conjugating enzyme E2 G2	UBE2G2	0	0	NaN	NaN	#VALUE!	#VALUE!	#VALUE!
Arf-GAP with GTPase, ANK repeat and PH domain-containing protein 3	AGAP3	0	0	NaN	NaN	#VALUE!	#VALUE!	#VALUE!
Radixin	RDX	3	3	NaN	NaN	#VALUE!	#VALUE!	#VALUE!
Hydroxyacylglutathione hydrolase, mitochondrial	HAGH	0	0	NaN	NaN	#VALUE!	#VALUE!	#VALUE!
Protein NipSnap homolog 2	GBAS	0	0	NaN	NaN	#VALUE!	#VALUE!	#VALUE!
E3 ubiquitin-protein ligase UBR5	UBR5	0	0	NaN	NaN	#VALUE!	#VALUE!	#VALUE!
Septin-11	2011-09-01	0	0	NaN	NaN	#VALUE!	#VALUE!	#VALUE!
Beta-2-microglobulin;Beta-2-microglobulin form pI 5.3	B2M	0	0	NaN	NaN	#VALUE!	#VALUE!	#VALUE!
Methyltransferase-like protein 17, mitochondrial	METTL17	0	0	NaN	NaN	#VALUE!	#VALUE!	#VALUE!
ERO1-like protein alpha	ERO1L	0	0	NaN	NaN	#VALUE!	#VALUE!	#VALUE!
Methyl-CpG-binding domain protein 3	MBD3	0	0	NaN	NaN	#VALUE!	#VALUE!	#VALUE!
GTPase Era, mitochondrial	ERAL1	0	0	NaN	NaN	#VALUE!	#VALUE!	#VALUE!
5-aminolevulinate synthase, nonspecific, mitochondrial	ALAS1	0	0	NaN	NaN	#VALUE!	#VALUE!	#VALUE!
Exportin-T	XPOT	0	0	NaN	NaN	#VALUE!	#VALUE!	#VALUE!
Integrin alpha-3;Integrin alpha-3 heavy chain;Integrin alpha-3 light chain	ITGA3	0	0	NaN	NaN	#VALUE!	#VALUE!	#VALUE!
Integrin beta-1	ITGB1	0	0	NaN	NaN	#VALUE!	#VALUE!	#VALUE!
LysM and putative peptidoglycan-binding domain-containing protein 2	LYSMD2	0	0	NaN	NaN	#VALUE!	#VALUE!	#VALUE!
Asparagine synthetase [glutamine-hydrolyzing]	ASNS	0	0	NaN	NaN	#VALUE!	#VALUE!	#VALUE!
Cell division cycle protein 123 homolog	CDC123	0	0	NaN	NaN	#VALUE!	#VALUE!	#VALUE!
E3 ubiquitin-protein ligase TRIM32	TRIM32	0	0	NaN	NaN	#VALUE!	#VALUE!	#VALUE!
Septin-9	2009-09-01	0	0	NaN	NaN	#VALUE!	#VALUE!	#VALUE!
Oxysterol-binding protein-related protein 8	OSBPL8	0	0	NaN	NaN	#VALUE!	#VALUE!	#VALUE!
Protein S100-A4	S100A4	0	0	NaN	NaN	#VALUE!	#VALUE!	#VALUE!
Eukaryotic translation initiation factor 3 subunit F	EIF3F	0	0	NaN	NaN	#VALUE!	#VALUE!	#VALUE!
Cytoplasmic tRNA 2-thiolation protein 1	CTU1	0	0	NaN	NaN	#VALUE!	#VALUE!	#VALUE!
ESF1 homolog	ESF1	0	0	NaN	NaN	#VALUE!	#VALUE!	#VALUE!
Septin-2	2002-09-01	0	0	NaN	NaN	#VALUE!	#VALUE!	#VALUE!
ATP synthase subunit beta, mitochondrial	ATP5B	0	0	NaN	NaN	#VALUE!	#VALUE!	#VALUE!
Signal recognition particle receptor subunit alpha	SRPR	0	0	NaN	NaN	#VALUE!	#VALUE!	#VALUE!
Coiled-coil domain-containing protein 50	CCDC50	0	0	NaN	NaN	#VALUE!	#VALUE!	#VALUE!
Eukaryotic translation initiation factor 3 subunit M	EIF3M	0	0	NaN	NaN	#VALUE!	#VALUE!	#VALUE!
Cytochrome c oxidase copper chaperone	COX17	0	0	NaN	NaN	#VALUE!	#VALUE!	#VALUE!
Protein AAR2 homolog	AAR2	0	0	NaN	NaN	#VALUE!	#VALUE!	#VALUE!
F-box only protein 22	FBXO22	0	0	NaN	NaN	#VALUE!	#VALUE!	#VALUE!
General vesicular transport factor p115	USO1	0	0	NaN	NaN	#VALUE!	#VALUE!	#VALUE!
Serpin B9	SERPINB9	0	0	NaN	NaN	#VALUE!	#VALUE!	#VALUE!
Eukaryotic translation initiation factor 3 subunit E	EIF3E	0	0	NaN	NaN	#VALUE!	#VALUE!	#VALUE!
Rho GTPase-activating protein 29	ARHGAP29	0	0	NaN	NaN	#VALUE!	#VALUE!	#VALUE!
Cytosolic Fe-S cluster assembly factor NUBP1	NUBP1	0	0	NaN	NaN	#VALUE!	#VALUE!	#VALUE!
Activating signal cointegrator 1	TRIP4	0	0	NaN	NaN	#VALUE!	#VALUE!	#VALUE!
Protein MMS22-like	MMS22L	0	0	NaN	NaN	#VALUE!	#VALUE!	#VALUE!
Histone acetyltransferase p300	EP300	0	0	NaN	NaN	#VALUE!	#VALUE!	#VALUE!
Eukaryotic peptide chain release factor GTP-binding subunit ERF3A	GSPT1	0	0	NaN	NaN	#VALUE!	#VALUE!	#VALUE!
Septin-7	2007-09-01	0	0	NaN	NaN	#VALUE!	#VALUE!	#VALUE!
DnaJ homolog subfamily B member 4	DNAJB4	0	0	NaN	NaN	#VALUE!	#VALUE!	#VALUE!
NAD-dependent protein deacylase sirtuin-5, mitochondrial	SIRT5	0	0	NaN	NaN	#VALUE!	#VALUE!	#VALUE!
Cystathionine gamma-lyase	CTH	0	0	NaN	NaN	#VALUE!	#VALUE!	#VALUE!
Hepatocyte growth factor-regulated tyrosine kinase substrate	HGS	0	0	NaN	NaN	#VALUE!	#VALUE!	#VALUE!
Lon protease homolog, mitochondrial	LONP1	0	0	NaN	NaN	#VALUE!	#VALUE!	#VALUE!
Protein FAM122B	FAM122B	0	0	NaN	NaN	#VALUE!	#VALUE!	#VALUE!
Eukaryotic translation initiation factor 2 subunit 2	EIF2S2	0	0	NaN	NaN	#VALUE!	#VALUE!	#VALUE!
Sarcoplasmic/endoplasmic reticulum calcium ATPase 2	ATP2A2	0	0	NaN	NaN	#VALUE!	#VALUE!	#VALUE!
Mammalian ependymin-related protein 1	EPDR1	0	0	NaN	NaN	#VALUE!	#VALUE!	#VALUE!
Peptidyl-tRNA hydrolase ICT1, mitochondrial	ICT1	0	0	NaN	NaN	#VALUE!	#VALUE!	#VALUE!
Eukaryotic translation initiation factor 3 subunit D	EIF3D	0	0	NaN	NaN	#VALUE!	#VALUE!	#VALUE!
Serine/threonine-protein phosphatase 6 catalytic subunit;Serine/threonine-protein phosphatase 6 catalytic subunit, N-terminally processed	PPP6C	0	0	NaN	NaN	#VALUE!	#VALUE!	#VALUE!
Acyl-CoA synthetase family member 3, mitochondrial	ACSF3	0	0	NaN	NaN	#VALUE!	#VALUE!	#VALUE!
ADP-ribosylation factor-binding protein GGA2	GGA2	0	0	NaN	NaN	#VALUE!	#VALUE!	#VALUE!
Phosphatidylinositol 5-phosphate 4-kinase type-2 beta	PIP4K2B	0	0	NaN	NaN	#VALUE!	#VALUE!	#VALUE!
Spindlin-1	SPIN1	1	0	NaN	NaN	#VALUE!	#VALUE!	#VALUE!
Anaphase-promoting complex subunit 7	ANAPC7	0	0	NaN	NaN	#VALUE!	#VALUE!	#VALUE!
Eukaryotic translation initiation factor 1A, X-chromosomal;Eukaryotic translation initiation factor 1A, Y-chromosomal	EIF1AX;EIF1AY	0	0	NaN	NaN	#VALUE!	#VALUE!	#VALUE!
Eukaryotic translation initiation factor 3 subunit C;Eukaryotic translation initiation factor 3 subunit C-like protein	EIF3C;EIF3CL	0	0	NaN	NaN	#VALUE!	#VALUE!	#VALUE!
Sorting nexin-2	SNX2	0	0	NaN	NaN	#VALUE!	#VALUE!	#VALUE!
Protein phosphatase methylesterase 1	PPME1	0	0	NaN	NaN	#VALUE!	#VALUE!	#VALUE!
Rhomboid domain-containing protein 2	RHBDD2	0	0	NaN	NaN	#VALUE!	#VALUE!	#VALUE!
Leucine carboxyl methyltransferase 1	LCMT1	0	0	NaN	NaN	#VALUE!	#VALUE!	#VALUE!
Lipoamide acyltransferase component of branched-chain alpha-keto acid dehydrogenase complex, mitochondrial	DBT	0	0	NaN	NaN	#VALUE!	#VALUE!	#VALUE!
Cullin-2	CUL2	0	0	NaN	NaN	#VALUE!	#VALUE!	#VALUE!
Protein transport protein Sec61 subunit alpha isoform 1;Protein transport protein Sec61 subunit alpha isoform 2	SEC61A1;SEC61A2	0	0	NaN	NaN	#VALUE!	#VALUE!	#VALUE!
TCF3 fusion partner	TFPT	0	0	NaN	NaN	#VALUE!	#VALUE!	#VALUE!
Nucleoredoxin	NXN	0	0	NaN	NaN	#VALUE!	#VALUE!	#VALUE!
Phospholipase D3	PLD3	0	0	NaN	NaN	#VALUE!	#VALUE!	#VALUE!
Ataxin-10	ATXN10	0	0	NaN	NaN	#VALUE!	#VALUE!	#VALUE!
Stromal interaction molecule 2	STIM2	0	0	NaN	NaN	#VALUE!	#VALUE!	#VALUE!
Protein HEXIM1	HEXIM1	0	0	NaN	NaN	#VALUE!	#VALUE!	#VALUE!
Uncharacterized protein C11orf84	C11orf84	0	0	NaN	NaN	#VALUE!	#VALUE!	#VALUE!
Transmembrane protein 41B	TMEM41B	0	0	NaN	NaN	#VALUE!	#VALUE!	#VALUE!
Serine/threonine-protein kinase TBK1	TBK1	0	0	NaN	NaN	#VALUE!	#VALUE!	#VALUE!
Glycogen debranching enzyme;4-alpha-glucanotransferase;Amylo-alpha-1,6-glucosidase	AGL	0	0	NaN	NaN	#VALUE!	#VALUE!	#VALUE!
Heat shock protein 75 kDa, mitochondrial	TRAP1	0	0	NaN	NaN	#VALUE!	#VALUE!	#VALUE!
Heat shock 70 kDa protein 4L	HSPA4L	2	1	NaN	NaN	#VALUE!	#VALUE!	#VALUE!
Alpha-ketoglutarate-dependent dioxygenase alkB homolog 4	ALKBH4	0	0	NaN	NaN	#VALUE!	#VALUE!	#VALUE!
F-actin-capping protein subunit alpha-2	CAPZA2	0	1	NaN	NaN	#VALUE!	#VALUE!	#VALUE!
Vang-like protein 1	VANGL1	0	0	NaN	NaN	#VALUE!	#VALUE!	#VALUE!
Partitioning defective 3 homolog	PARD3	0	0	NaN	NaN	#VALUE!	#VALUE!	#VALUE!
39S ribosomal protein L38, mitochondrial	MRPL38	0	0	NaN	NaN	#VALUE!	#VALUE!	#VALUE!
Peroxisomal biogenesis factor 3	PEX3	0	0	NaN	NaN	#VALUE!	#VALUE!	#VALUE!
GMP synthase [glutamine-hydrolyzing]	GMPS	0	0	NaN	NaN	#VALUE!	#VALUE!	#VALUE!
Importin-9	IPO9	0	0	NaN	NaN	#VALUE!	#VALUE!	#VALUE!
Tyrosine-protein phosphatase non-receptor type 1	PTPN1	0	0	NaN	NaN	#VALUE!	#VALUE!	#VALUE!
Thioredoxin domain-containing protein 17	TXNDC17	0	0	NaN	NaN	#VALUE!	#VALUE!	#VALUE!
Aldehyde dehydrogenase X, mitochondrial	ALDH1B1	0	0	NaN	NaN	#VALUE!	#VALUE!	#VALUE!
Amidophosphoribosyltransferase	PPAT	0	0	NaN	NaN	#VALUE!	#VALUE!	#VALUE!
Abl interactor 2	ABI2	0	0	NaN	NaN	#VALUE!	#VALUE!	#VALUE!
Putative protein FAM10A4;Hsc70-interacting protein;Putative protein FAM10A5	ST13P4;ST13;ST13P5	0	0	NaN	NaN	#VALUE!	#VALUE!	#VALUE!
CDK2-associated and cullin domain-containing protein 1	CACUL1	0	0	NaN	NaN	#VALUE!	#VALUE!	#VALUE!
Centrosomal protein of 55 kDa	CEP55	0	0	NaN	NaN	#VALUE!	#VALUE!	#VALUE!
ATP synthase subunit gamma, mitochondrial	ATP5C1	0	0	NaN	NaN	#VALUE!	#VALUE!	#VALUE!
39S ribosomal protein L37, mitochondrial	MRPL37	0	0	NaN	NaN	#VALUE!	#VALUE!	#VALUE!
COP9 signalosome complex subunit 3	COPS3	0	0	NaN	NaN	#VALUE!	#VALUE!	#VALUE!
Eukaryotic translation initiation factor 3 subunit K	EIF3K	0	0	NaN	NaN	#VALUE!	#VALUE!	#VALUE!
NudC domain-containing protein 1	NUDCD1	0	0	NaN	NaN	#VALUE!	#VALUE!	#VALUE!
Citrate synthase, mitochondrial	CS	0	0	NaN	NaN	#VALUE!	#VALUE!	#VALUE!
SH3 domain-binding protein 2	SH3BP2	0	0	NaN	NaN	#VALUE!	#VALUE!	#VALUE!
E3 ubiquitin-protein ligase MYCBP2	MYCBP2	0	0	NaN	NaN	#VALUE!	#VALUE!	#VALUE!
Eukaryotic translation initiation factor 3 subunit G	EIF3G	0	0	NaN	NaN	#VALUE!	#VALUE!	#VALUE!
Elongation factor 1-delta	EEF1D	0	0	NaN	NaN	#VALUE!	#VALUE!	#VALUE!
Eukaryotic translation initiation factor 3 subunit B	EIF3B	0	0	NaN	NaN	#VALUE!	#VALUE!	#VALUE!
G1/S-specific cyclin-D1	CCND1	0	0	NaN	NaN	#VALUE!	#VALUE!	#VALUE!
Valine--tRNA ligase	VARS	0	0	NaN	NaN	#VALUE!	#VALUE!	#VALUE!
Serine palmitoyltransferase 1	SPTLC1	0	0	NaN	NaN	#VALUE!	#VALUE!	#VALUE!
Probable tRNA pseudouridine synthase 2	TRUB2	0	0	NaN	NaN	#VALUE!	#VALUE!	#VALUE!
Transforming acidic coiled-coil-containing protein 3	TACC3	0	0	NaN	NaN	#VALUE!	#VALUE!	#VALUE!
Isocitrate dehydrogenase [NAD] subunit beta, mitochondrial	IDH3B	0	0	NaN	NaN	#VALUE!	#VALUE!	#VALUE!
Cytochrome c oxidase subunit NDUFA4	NDUFA4	0	0	NaN	NaN	#VALUE!	#VALUE!	#VALUE!
Glucose-6-phosphate isomerase	GPI	0	0	NaN	NaN	#VALUE!	#VALUE!	#VALUE!
26S proteasome non-ATPase regulatory subunit 5	PSMD5	0	0	NaN	NaN	#VALUE!	#VALUE!	#VALUE!
Gephyrin;Molybdopterin adenylyltransferase;Molybdopterin molybdenumtransferase	GPHN	0	0	NaN	NaN	#VALUE!	#VALUE!	#VALUE!
Coatomer subunit delta	ARCN1	0	0	NaN	NaN	#VALUE!	#VALUE!	#VALUE!
Thymidine kinase, cytosolic	TK1	0	0	NaN	NaN	#VALUE!	#VALUE!	#VALUE!
Shootin-1	KIAA1598	0	0	NaN	NaN	#VALUE!	#VALUE!	#VALUE!
MAGUK p55 subfamily member 2	MPP2	0	0	NaN	NaN	#VALUE!	#VALUE!	#VALUE!
Uncharacterized protein C5orf42	C5orf42	0	0	NaN	NaN	#VALUE!	#VALUE!	#VALUE!
Eukaryotic translation initiation factor 3 subunit I	EIF3I	0	0	NaN	NaN	#VALUE!	#VALUE!	#VALUE!
Neutral amino acid transporter B(0)	SLC1A5	0	0	NaN	NaN	#VALUE!	#VALUE!	#VALUE!
Dual specificity protein phosphatase 12	DUSP12	0	0	NaN	NaN	#VALUE!	#VALUE!	#VALUE!
Protein VPRBP	VPRBP	0	0	NaN	NaN	#VALUE!	#VALUE!	#VALUE!
Fibronectin type III domain-containing protein 3B	FNDC3B	0	0	NaN	NaN	#VALUE!	#VALUE!	#VALUE!
Cell division cycle protein 16 homolog	CDC16	0	0	NaN	NaN	#VALUE!	#VALUE!	#VALUE!
F-box/SPRY domain-containing protein 1	FBXO45	0	0	NaN	NaN	#VALUE!	#VALUE!	#VALUE!
Cytosolic purine 5-nucleotidase	NT5C2	0	0	NaN	NaN	#VALUE!	#VALUE!	#VALUE!
Inner nuclear membrane protein Man1	LEMD3	0	0	NaN	NaN	#VALUE!	#VALUE!	#VALUE!
Protein deglycase DJ-1	PARK7	0	0	NaN	NaN	#VALUE!	#VALUE!	#VALUE!
LanC-like protein 1	LANCL1	0	0	NaN	NaN	#VALUE!	#VALUE!	#VALUE!
Heat shock 70 kDa protein 12A	HSPA12A	0	0	NaN	NaN	#VALUE!	#VALUE!	#VALUE!
Glutamate--cysteine ligase regulatory subunit	GCLM	0	0	NaN	NaN	#VALUE!	#VALUE!	#VALUE!
GTP-binding protein Di-Ras1	DIRAS1	0	0	NaN	NaN	#VALUE!	#VALUE!	#VALUE!
Probable ubiquitin carboxyl-terminal hydrolase FAF-X;Probable ubiquitin carboxyl-terminal hydrolase FAF-Y	USP9X;USP9Y	0	0	NaN	NaN	#VALUE!	#VALUE!	#VALUE!
mRNA-decapping enzyme 1A	DCP1A	0	0	NaN	NaN	#VALUE!	#VALUE!	#VALUE!
Basic leucine zipper and W2 domain-containing protein 2	BZW2	0	0	NaN	NaN	#VALUE!	#VALUE!	#VALUE!
Phosphatidylinositol 5-phosphate 4-kinase type-2 alpha	PIP4K2A	0	0	NaN	NaN	#VALUE!	#VALUE!	#VALUE!
28S ribosomal protein S30, mitochondrial	MRPS30	0	0	NaN	NaN	#VALUE!	#VALUE!	#VALUE!
F-box only protein 3	FBXO3	0	0	NaN	NaN	#VALUE!	#VALUE!	#VALUE!
Threonine synthase-like 1	THNSL1	0	0	NaN	NaN	#VALUE!	#VALUE!	#VALUE!
Protein FAM83D	FAM83D	0	0	NaN	NaN	#VALUE!	#VALUE!	#VALUE!
Nuclear factor of activated T-cells, cytoplasmic 1	NFATC1	0	0	NaN	NaN	#VALUE!	#VALUE!	#VALUE!
Lymphokine-activated killer T-cell-originated protein kinase	PBK	1	0	NaN	NaN	#VALUE!	#VALUE!	#VALUE!
	ATP5J2-PTCD1	0	0	NaN	NaN	#VALUE!	#VALUE!	#VALUE!
39S ribosomal protein L4, mitochondrial	MRPL4	0	0	NaN	NaN	#VALUE!	#VALUE!	#VALUE!
Circadian locomoter output cycles protein kaput	CLOCK	0	0	NaN	NaN	#VALUE!	#VALUE!	#VALUE!
Mitochondrial-processing peptidase subunit alpha	PMPCA	0	0	NaN	NaN	#VALUE!	#VALUE!	#VALUE!
NFU1 iron-sulfur cluster scaffold homolog, mitochondrial	NFU1	0	0	NaN	NaN	#VALUE!	#VALUE!	#VALUE!
Nardilysin	NRD1	0	0	NaN	NaN	#VALUE!	#VALUE!	#VALUE!
Uncharacterized protein C2orf47, mitochondrial	C2orf47	0	0	NaN	NaN	#VALUE!	#VALUE!	#VALUE!
Ubiquitin carboxyl-terminal hydrolase 15	USP15	0	0	NaN	NaN	#VALUE!	#VALUE!	#VALUE!
39S ribosomal protein L44, mitochondrial	MRPL44	0	0	NaN	NaN	#VALUE!	#VALUE!	#VALUE!
Histone deacetylase complex subunit SAP30	SAP30	0	0	NaN	NaN	#VALUE!	#VALUE!	#VALUE!
Protein IMPACT	IMPACT	0	0	NaN	NaN	#VALUE!	#VALUE!	#VALUE!
ATP synthase subunit O, mitochondrial	ATP5O	0	0	NaN	NaN	#VALUE!	#VALUE!	#VALUE!
ATP synthase F(0) complex subunit B1, mitochondrial	ATP5F1	0	0	NaN	NaN	#VALUE!	#VALUE!	#VALUE!
Mitochondrial basic amino acids transporter	SLC25A29	0	0	NaN	NaN	#VALUE!	#VALUE!	#VALUE!
AP-3 complex subunit mu-1	AP3M1	0	0	NaN	NaN	#VALUE!	#VALUE!	#VALUE!
Zinc finger protein 618	ZNF618	0	0	NaN	NaN	#VALUE!	#VALUE!	#VALUE!
CDK5 regulatory subunit-associated protein 1	CDK5RAP1	0	0	NaN	NaN	#VALUE!	#VALUE!	#VALUE!
Biorientation of chromosomes in cell division protein 1-like 1	BOD1L1	0	0	NaN	NaN	#VALUE!	#VALUE!	#VALUE!
Very long-chain specific acyl-CoA dehydrogenase, mitochondrial	ACADVL	0	0	NaN	NaN	#VALUE!	#VALUE!	#VALUE!
mRNA export factor	RAE1	1	0	NaN	NaN	#VALUE!	#VALUE!	#VALUE!
Transcription factor MafK	MAFK	1	1	NaN	NaN	#VALUE!	#VALUE!	#VALUE!
Cytochrome c-type heme lyase	HCCS	0	0	NaN	NaN	#VALUE!	#VALUE!	#VALUE!
Deoxycytidine kinase	DCK	0	0	NaN	NaN	#VALUE!	#VALUE!	#VALUE!
39S ribosomal protein L45, mitochondrial	MRPL45	0	0	NaN	NaN	#VALUE!	#VALUE!	#VALUE!
Cytoplasmic dynein 1 intermediate chain 2	DYNC1I2	0	0	NaN	NaN	#VALUE!	#VALUE!	#VALUE!
Leukocyte receptor cluster member 9	LENG9	0	0	NaN	NaN	#VALUE!	#VALUE!	#VALUE!
Tripartite motif-containing protein 5	TRIM5	0	0	NaN	NaN	#VALUE!	#VALUE!	#VALUE!
Thimet oligopeptidase	THOP1	0	0	NaN	NaN	#VALUE!	#VALUE!	#VALUE!
Mycophenolic acid acyl-glucuronide esterase, mitochondrial	ABHD10	0	0	NaN	NaN	#VALUE!	#VALUE!	#VALUE!
Isochorismatase domain-containing protein 1	ISOC1	0	0	NaN	NaN	#VALUE!	#VALUE!	#VALUE!
Cell division cycle protein 23 homolog	CDC23	0	0	NaN	NaN	#VALUE!	#VALUE!	#VALUE!
Spermatogenesis-associated protein 5	SPATA5	0	0	NaN	NaN	#VALUE!	#VALUE!	#VALUE!
39S ribosomal protein L48, mitochondrial	MRPL48	0	0	NaN	NaN	#VALUE!	#VALUE!	#VALUE!
Zyxin	ZYX	1	0	NaN	NaN	#VALUE!	#VALUE!	#VALUE!
GTP-binding protein SAR1a;GTP-binding protein SAR1b	SAR1A;SAR1B	0	0	NaN	NaN	#VALUE!	#VALUE!	#VALUE!
MAGUK p55 subfamily member 6	MPP6	0	0	NaN	NaN	#VALUE!	#VALUE!	#VALUE!
DnaJ homolog subfamily B member 1	DNAJB1	0	0	NaN	NaN	#VALUE!	#VALUE!	#VALUE!
Probable ATP-dependent RNA helicase DDX20	DDX20	0	0	NaN	NaN	#VALUE!	#VALUE!	#VALUE!
Dynactin subunit 2	DCTN2	0	0	NaN	NaN	#VALUE!	#VALUE!	#VALUE!
Thioredoxin-related transmembrane protein 1	TMX1	0	0	NaN	NaN	#VALUE!	#VALUE!	#VALUE!
U3 small nucleolar ribonucleoprotein protein IMP4	IMP4	0	0	NaN	NaN	#VALUE!	#VALUE!	#VALUE!
Septin-10	2010-09-01	0	0	NaN	NaN	#VALUE!	#VALUE!	#VALUE!
Torsin-1A-interacting protein 1	TOR1AIP1	0	0	NaN	NaN	#VALUE!	#VALUE!	#VALUE!
Muscleblind-like protein 1	MBNL1	0	0	NaN	NaN	#VALUE!	#VALUE!	#VALUE!
Forkhead box protein K2	FOXK2	0	0	NaN	NaN	#VALUE!	#VALUE!	#VALUE!
CDK-activating kinase assembly factor MAT1	MNAT1	0	0	NaN	NaN	#VALUE!	#VALUE!	#VALUE!
Schlafen family member 5	SLFN5	0	0	NaN	NaN	#VALUE!	#VALUE!	#VALUE!
Histone deacetylase complex subunit SAP130	SAP130	0	0	NaN	NaN	#VALUE!	#VALUE!	#VALUE!
Sin3 histone deacetylase corepressor complex component SDS3	SUDS3	0	0	NaN	NaN	#VALUE!	#VALUE!	#VALUE!
Cyclin-dependent kinase 4	CDK4	1	1	NaN	NaN	#VALUE!	#VALUE!	#VALUE!
Dimethyladenosine transferase 2, mitochondrial	TFB2M	0	0	NaN	NaN	#VALUE!	#VALUE!	#VALUE!
39S ribosomal protein L24, mitochondrial	MRPL24	0	0	NaN	NaN	#VALUE!	#VALUE!	#VALUE!
39S ribosomal protein L20, mitochondrial	MRPL20	0	0	NaN	NaN	#VALUE!	#VALUE!	#VALUE!
Methyltransferase-like protein 5	METTL5	0	0	NaN	NaN	#VALUE!	#VALUE!	#VALUE!
Serine/threonine-protein phosphatase 6 regulatory subunit 3	PPP6R3	0	0	NaN	NaN	#VALUE!	#VALUE!	#VALUE!
Rab-like protein 3	RABL3	0	0	NaN	NaN	#VALUE!	#VALUE!	#VALUE!
Leucine-rich repeat-containing protein 16C	RLTPR	0	0	NaN	NaN	#VALUE!	#VALUE!	#VALUE!
39S ribosomal protein L46, mitochondrial	MRPL46	0	0	NaN	NaN	#VALUE!	#VALUE!	#VALUE!
39S ribosomal protein L1, mitochondrial	MRPL1	0	0	NaN	NaN	#VALUE!	#VALUE!	#VALUE!
Dual specificity mitogen-activated protein kinase kinase 3	MAP2K3	0	0	NaN	NaN	#VALUE!	#VALUE!	#VALUE!
Terminal uridylyltransferase 7	ZCCHC6	0	0	NaN	NaN	#VALUE!	#VALUE!	#VALUE!
Growth arrest and DNA damage-inducible proteins-interacting protein 1	GADD45GIP1	0	0	NaN	NaN	#VALUE!	#VALUE!	#VALUE!
Signal peptidase complex subunit 3	SPCS3	0	0	NaN	NaN	#VALUE!	#VALUE!	#VALUE!
Fatty aldehyde dehydrogenase	ALDH3A2	0	0	NaN	NaN	#VALUE!	#VALUE!	#VALUE!
Tripartite motif-containing protein 65	TRIM65	0	0	NaN	NaN	#VALUE!	#VALUE!	#VALUE!
ATP synthase subunit d, mitochondrial	ATP5H	0	0	NaN	NaN	#VALUE!	#VALUE!	#VALUE!
Programmed cell death protein 6	PDCD6	0	0	NaN	NaN	#VALUE!	#VALUE!	#VALUE!
182 kDa tankyrase-1-binding protein	TNKS1BP1	0	0	NaN	NaN	#VALUE!	#VALUE!	#VALUE!
39S ribosomal protein L3, mitochondrial	MRPL3	0	0	NaN	NaN	#VALUE!	#VALUE!	#VALUE!
Dynamin-like 120 kDa protein, mitochondrial;Dynamin-like 120 kDa protein, form S1	OPA1	0	0	NaN	NaN	#VALUE!	#VALUE!	#VALUE!
Peroxiredoxin-5, mitochondrial	PRDX5	0	0	NaN	NaN	#VALUE!	#VALUE!	#VALUE!
Phosphoglycolate phosphatase	PGP	0	0	NaN	NaN	#VALUE!	#VALUE!	#VALUE!
ATP synthase subunit e, mitochondrial	ATP5I	0	0	NaN	NaN	#VALUE!	#VALUE!	#VALUE!
Carboxymethylenebutenolidase homolog	CMBL	0	0	NaN	NaN	#VALUE!	#VALUE!	#VALUE!
Small ubiquitin-related modifier 2;Small ubiquitin-related modifier 4;Small ubiquitin-related modifier 3	SUMO2;SUMO4;SUMO3	1	0	NaN	NaN	#VALUE!	#VALUE!	#VALUE!
PEST proteolytic signal-containing nuclear protein	PCNP	0	0	NaN	NaN	#VALUE!	#VALUE!	#VALUE!
Integrator complex subunit 9	INTS9	0	0	NaN	NaN	#VALUE!	#VALUE!	#VALUE!
R3H and coiled-coil domain-containing protein 1	R3HCC1	0	0	NaN	NaN	#VALUE!	#VALUE!	#VALUE!
Malectin	MLEC	0	0	NaN	NaN	#VALUE!	#VALUE!	#VALUE!
Elongator complex protein 3	ELP3	0	0	NaN	NaN	#VALUE!	#VALUE!	#VALUE!
28S ribosomal protein S18a, mitochondrial	MRPS18A	0	0	NaN	NaN	#VALUE!	#VALUE!	#VALUE!
Transcriptional repressor protein YY1	YY1	0	0	NaN	NaN	#VALUE!	#VALUE!	#VALUE!
39S ribosomal protein L40, mitochondrial	MRPL40	0	0	NaN	NaN	#VALUE!	#VALUE!	#VALUE!
Mitochondrial-processing peptidase subunit beta	PMPCB	0	0	NaN	NaN	#VALUE!	#VALUE!	#VALUE!
Homeobox protein Hox-B13	HOXB13	0	0	NaN	NaN	#VALUE!	#VALUE!	#VALUE!
Acyl-CoA-binding domain-containing protein 6	ACBD6	0	0	NaN	NaN	#VALUE!	#VALUE!	#VALUE!
DAZ-associated protein 1	DAZAP1	0	0	NaN	NaN	#VALUE!	#VALUE!	#VALUE!
LanC-like protein 3	LANCL3	0	0	NaN	NaN	#VALUE!	#VALUE!	#VALUE!
Nuclear factor NF-kappa-B p100 subunit;Nuclear factor NF-kappa-B p52 subunit	NFKB2	0	0	NaN	NaN	#VALUE!	#VALUE!	#VALUE!
Vacuolar protein sorting-associated protein 26B	VPS26B	0	0	NaN	NaN	#VALUE!	#VALUE!	#VALUE!
Coiled-coil domain-containing protein 47	CCDC47	0	0	NaN	NaN	#VALUE!	#VALUE!	#VALUE!
Translin-associated protein X	DISC1;TSNAX	0	0	NaN	NaN	#VALUE!	#VALUE!	#VALUE!
Protein flightless-1 homolog	FLII	0	0	NaN	NaN	#VALUE!	#VALUE!	#VALUE!
N-alpha-acetyltransferase 30	NAA30	0	0	NaN	NaN	#VALUE!	#VALUE!	#VALUE!
Golgi membrane protein 1	GOLM1	0	0	NaN	NaN	#VALUE!	#VALUE!	#VALUE!
Neurogranin;NEUG(55-78)	NRGN	0	0	NaN	NaN	#VALUE!	#VALUE!	#VALUE!
Ras-related protein Rab-35	RAB35	0	0	NaN	NaN	#VALUE!	#VALUE!	#VALUE!
		0	0	NaN	NaN	#VALUE!	#VALUE!	#VALUE!
Ubiquitin carboxyl-terminal hydrolase 32	USP32	0	0	NaN	NaN	#VALUE!	#VALUE!	#VALUE!
DnaJ homolog subfamily B member 14	DNAJB14	0	0	NaN	NaN	#VALUE!	#VALUE!	#VALUE!
Transmembrane protein 33	TMEM33	0	0	NaN	NaN	#VALUE!	#VALUE!	#VALUE!
CCR4-NOT transcription complex subunit 7	CNOT7	0	0	NaN	NaN	#VALUE!	#VALUE!	#VALUE!
Histone H2A deubiquitinase MYSM1	MYSM1	0	0	NaN	NaN	#VALUE!	#VALUE!	#VALUE!
Signal peptidase complex subunit 1	SPCS1	0	0	NaN	NaN	#VALUE!	#VALUE!	#VALUE!
Dolichyl-diphosphooligosaccharide--protein glycosyltransferase 48 kDa subunit	DDOST	0	0	NaN	NaN	#VALUE!	#VALUE!	#VALUE!
Protein SMG9	SMG9	0	0	NaN	NaN	#VALUE!	#VALUE!	#VALUE!
DNA-directed RNA polymerase III subunit RPC4	POLR3D	0	0	NaN	NaN	#VALUE!	#VALUE!	#VALUE!
Probable helicase with zinc finger domain	HELZ	0	0	NaN	NaN	#VALUE!	#VALUE!	#VALUE!
SAGA-associated factor 29 homolog	CCDC101	0	0	NaN	NaN	#VALUE!	#VALUE!	#VALUE!
Elongation factor 1-beta	EEF1B2	0	0	NaN	NaN	#VALUE!	#VALUE!	#VALUE!
BTB/POZ domain-containing protein KCTD5	KCTD5	0	0	NaN	NaN	#VALUE!	#VALUE!	#VALUE!
Galactokinase	GALK1	0	0	NaN	NaN	#VALUE!	#VALUE!	#VALUE!
Sorting nexin-11	SNX11	0	0	NaN	NaN	#VALUE!	#VALUE!	#VALUE!
Melanoma-associated antigen D2	MAGED2	0	0	NaN	NaN	#VALUE!	#VALUE!	#VALUE!
39S ribosomal protein L9, mitochondrial	MRPL9	0	0	NaN	NaN	#VALUE!	#VALUE!	#VALUE!
Glutamate--cysteine ligase catalytic subunit	GCLC	0	0	NaN	NaN	#VALUE!	#VALUE!	#VALUE!
Metallothionein-1M;Metallothionein-1X;Metallothionein-1E;Metallothionein-2;Metallothionein-1G	MT1M;MT1X;MT1E;MT2A;MT1G	0	0	NaN	NaN	#VALUE!	#VALUE!	#VALUE!
Bcl-2-like protein 12	BCL2L12	0	0	NaN	NaN	#VALUE!	#VALUE!	#VALUE!
Proteasome activator complex subunit 1	PSME1	0	0	NaN	NaN	#VALUE!	#VALUE!	#VALUE!
Serine/threonine-protein phosphatase 2A 55 kDa regulatory subunit B alpha isoform	PPP2R2A	0	0	NaN	NaN	#VALUE!	#VALUE!	#VALUE!
Hyaluronan mediated motility receptor	HMMR	0	0	NaN	NaN	#VALUE!	#VALUE!	#VALUE!
CCR4-NOT transcription complex subunit 11	CNOT11	0	0	NaN	NaN	#VALUE!	#VALUE!	#VALUE!
Translation initiation factor IF-2, mitochondrial	MTIF2	0	0	NaN	NaN	#VALUE!	#VALUE!	#VALUE!
SWI/SNF-related matrix-associated actin-dependent regulator of chromatin subfamily E member 1-related	HMG20B	0	0	NaN	NaN	#VALUE!	#VALUE!	#VALUE!
Ubiquitin carboxyl-terminal hydrolase 10	USP10	0	0	NaN	NaN	#VALUE!	#VALUE!	#VALUE!
CAD protein;Glutamine-dependent carbamoyl-phosphate synthase;Aspartate carbamoyltransferase;Dihydroorotase	CAD	0	0	NaN	NaN	#VALUE!	#VALUE!	#VALUE!
5-AMP-activated protein kinase subunit gamma-2	PRKAG2	0	0	NaN	NaN	#VALUE!	#VALUE!	#VALUE!
Signal peptidase complex subunit 2	SPCS2	0	0	NaN	NaN	#VALUE!	#VALUE!	#VALUE!
Importin-7	IPO7	0	0	NaN	NaN	#VALUE!	#VALUE!	#VALUE!
Eukaryotic peptide chain release factor subunit 1	ETF1	0	0	NaN	NaN	#VALUE!	#VALUE!	#VALUE!
HIV Tat-specific factor 1	HTATSF1	0	0	NaN	NaN	#VALUE!	#VALUE!	#VALUE!
Transmembrane emp24 domain-containing protein 10	TMED10	0	0	NaN	NaN	#VALUE!	#VALUE!	#VALUE!
Bifunctional 3-phosphoadenosine 5-phosphosulfate synthase 1;Sulfate adenylyltransferase;Adenylyl-sulfate kinase	PAPSS1	0	0	NaN	NaN	#VALUE!	#VALUE!	#VALUE!
Protein phosphatase 1G	PPM1G	0	0	NaN	NaN	#VALUE!	#VALUE!	#VALUE!
DCN1-like protein 5	DCUN1D5	0	0	NaN	NaN	#VALUE!	#VALUE!	#VALUE!
Structural maintenance of chromosomes protein 4	SMC4	0	0	NaN	NaN	#VALUE!	#VALUE!	#VALUE!
EH domain-containing protein 4	EHD4	0	0	NaN	NaN	#VALUE!	#VALUE!	#VALUE!
Glucose-6-phosphate 1-dehydrogenase	G6PD	0	0	NaN	NaN	#VALUE!	#VALUE!	#VALUE!
Mediator of RNA polymerase II transcription subunit 8	MED8	0	0	NaN	NaN	#VALUE!	#VALUE!	#VALUE!
2-5-oligoadenylate synthase 3	OAS3	0	0	NaN	NaN	#VALUE!	#VALUE!	#VALUE!
TRIO and F-actin-binding protein	TRIOBP	0	0	NaN	NaN	#VALUE!	#VALUE!	#VALUE!
Paired mesoderm homeobox protein 2	PRRX2	0	0	NaN	NaN	#VALUE!	#VALUE!	#VALUE!
SH3 domain-containing kinase-binding protein 1	SH3KBP1	0	0	NaN	NaN	#VALUE!	#VALUE!	#VALUE!
Probable proline--tRNA ligase, mitochondrial	PARS2	0	0	NaN	NaN	#VALUE!	#VALUE!	#VALUE!
Pyridoxine-5-phosphate oxidase	PNPO	0	0	NaN	NaN	#VALUE!	#VALUE!	#VALUE!
Diablo homolog, mitochondrial	DIABLO	0	0	NaN	NaN	#VALUE!	#VALUE!	#VALUE!
Mediator of RNA polymerase II transcription subunit 6	MED6	0	0	NaN	NaN	#VALUE!	#VALUE!	#VALUE!
Negative elongation factor B	NELFB	0	0	NaN	NaN	#VALUE!	#VALUE!	#VALUE!
G protein-regulated inducer of neurite outgrowth 1	GPRIN1	0	0	NaN	NaN	#VALUE!	#VALUE!	#VALUE!
39S ribosomal protein L42, mitochondrial	MRPL42	0	0	NaN	NaN	#VALUE!	#VALUE!	#VALUE!
Receptor-interacting serine/threonine-protein kinase 1	RIPK1	0	0	NaN	NaN	#VALUE!	#VALUE!	#VALUE!
Thioredoxin-like protein 4B	TXNL4B	0	0	NaN	NaN	#VALUE!	#VALUE!	#VALUE!
RasGAP-activating-like protein 1	RASAL1	0	0	NaN	NaN	#VALUE!	#VALUE!	#VALUE!
Protein LSM14 homolog B	LSM14B	0	0	NaN	NaN	#VALUE!	#VALUE!	#VALUE!
Nucleoside diphosphate kinase A	NME1	1	1	NaN	NaN	#VALUE!	#VALUE!	#VALUE!
Tyrosine-protein phosphatase non-receptor type 11	PTPN11	0	0	NaN	NaN	#VALUE!	#VALUE!	#VALUE!
E3 ubiquitin-protein ligase RNF220	RNF220	0	0	NaN	NaN	#VALUE!	#VALUE!	#VALUE!
Protein arginine N-methyltransferase 3	PRMT3	0	0	NaN	NaN	#VALUE!	#VALUE!	#VALUE!
Aldehyde dehydrogenase family 16 member A1	ALDH16A1	0	0	NaN	NaN	#VALUE!	#VALUE!	#VALUE!
1,4-alpha-glucan-branching enzyme	GBE1	0	0	NaN	NaN	#VALUE!	#VALUE!	#VALUE!
C2 domain-containing protein 5	C2CD5	0	0	NaN	NaN	#VALUE!	#VALUE!	#VALUE!
RNA-binding protein with multiple splicing	RBPMS	0	0	NaN	NaN	#VALUE!	#VALUE!	#VALUE!
Dolichyl-diphosphooligosaccharide--protein glycosyltransferase subunit 2	RPN2	0	0	NaN	NaN	#VALUE!	#VALUE!	#VALUE!
Oxysterol-binding protein-related protein 3	OSBPL3	0	0	NaN	NaN	#VALUE!	#VALUE!	#VALUE!
39S ribosomal protein L11, mitochondrial	MRPL11	0	0	NaN	NaN	#VALUE!	#VALUE!	#VALUE!
Dolichyl-diphosphooligosaccharide--protein glycosyltransferase subunit STT3A	STT3A	0	0	NaN	NaN	#VALUE!	#VALUE!	#VALUE!
39S ribosomal protein L13, mitochondrial	MRPL13	0	0	NaN	NaN	#VALUE!	#VALUE!	#VALUE!
Vesicle-trafficking protein SEC22a	SEC22A	0	0	NaN	NaN	#VALUE!	#VALUE!	#VALUE!
2,3-cyclic-nucleotide 3-phosphodiesterase	CNP	0	0	NaN	NaN	#VALUE!	#VALUE!	#VALUE!
RNA-binding protein Musashi homolog 2	MSI2	0	0	NaN	NaN	#VALUE!	#VALUE!	#VALUE!
Serine/threonine-protein phosphatase 4 regulatory subunit 3A	SMEK1	0	0	NaN	NaN	#VALUE!	#VALUE!	#VALUE!
39S ribosomal protein L51, mitochondrial	MRPL51	0	0	NaN	NaN	#VALUE!	#VALUE!	#VALUE!
Basigin	BSG	0	0	NaN	NaN	#VALUE!	#VALUE!	#VALUE!
Leucine zipper protein 1	LUZP1	0	0	NaN	NaN	#VALUE!	#VALUE!	#VALUE!
Ufm1-specific protease 2	UFSP2	0	0	NaN	NaN	#VALUE!	#VALUE!	#VALUE!
Transcription termination factor 4, mitochondrial;mTERF domain-containing protein 2 processed	MTERF4	0	0	NaN	NaN	#VALUE!	#VALUE!	#VALUE!
Laminin subunit beta-3	LAMB3	0	0	NaN	NaN	#VALUE!	#VALUE!	#VALUE!
TATA-box-binding protein;TATA box-binding protein-like protein 2	TBP;TBPL2	0	0	NaN	NaN	#VALUE!	#VALUE!	#VALUE!
Cyclin-dependent kinase 8	CDK8	0	0	NaN	NaN	#VALUE!	#VALUE!	#VALUE!
Proteasome activator complex subunit 3	PSME3	0	0	NaN	NaN	#VALUE!	#VALUE!	#VALUE!
Gem-associated protein 2	GEMIN2	0	0	NaN	NaN	#VALUE!	#VALUE!	#VALUE!
Dynamin-binding protein	DNMBP	0	0	NaN	NaN	#VALUE!	#VALUE!	#VALUE!
Mitochondrial import inner membrane translocase subunit TIM50	TIMM50	0	0	NaN	NaN	#VALUE!	#VALUE!	#VALUE!
COP9 signalosome complex subunit 4	COPS4	0	0	NaN	NaN	#VALUE!	#VALUE!	#VALUE!
Histone deacetylase 10	HDAC10	0	0	NaN	NaN	#VALUE!	#VALUE!	#VALUE!
Glyoxalase domain-containing protein 4	GLOD4	0	0	NaN	NaN	#VALUE!	#VALUE!	#VALUE!
Mediator of RNA polymerase II transcription subunit 23	MED23	0	0	NaN	NaN	#VALUE!	#VALUE!	#VALUE!
Cyclin-G-associated kinase	GAK	0	0	NaN	NaN	#VALUE!	#VALUE!	#VALUE!
Oxysterol-binding protein 1	OSBP	0	0	NaN	NaN	#VALUE!	#VALUE!	#VALUE!
Cyclin-dependent-like kinase 5	CDK5	1	1	NaN	NaN	#VALUE!	#VALUE!	#VALUE!
Kinesin-like protein KIF20B	KIF20B	0	0	NaN	NaN	#VALUE!	#VALUE!	#VALUE!
Tumor necrosis factor receptor superfamily member 6	FAS	0	0	NaN	NaN	#VALUE!	#VALUE!	#VALUE!
Hsp90 co-chaperone Cdc37;Hsp90 co-chaperone Cdc37, N-terminally processed	CDC37	0	0	NaN	NaN	#VALUE!	#VALUE!	#VALUE!
		0	0	NaN	NaN	#VALUE!	#VALUE!	#VALUE!
UDP-glucose 4-epimerase	GALE	0	0	NaN	NaN	#VALUE!	#VALUE!	#VALUE!
Transmembrane emp24 domain-containing protein 9	TMED9	0	0	NaN	NaN	#VALUE!	#VALUE!	#VALUE!
ATP synthase subunit g, mitochondrial	ATP5L	0	0	NaN	NaN	#VALUE!	#VALUE!	#VALUE!
Large neutral amino acids transporter small subunit 1	SLC7A5	0	0	NaN	NaN	#VALUE!	#VALUE!	#VALUE!
Exportin-1	XPO1	0	0	NaN	NaN	#VALUE!	#VALUE!	#VALUE!
Signal peptidase complex catalytic subunit SEC11C	SEC11C	0	0	NaN	NaN	#VALUE!	#VALUE!	#VALUE!
Leukocyte elastase inhibitor	SERPINB1	0	0	NaN	NaN	#VALUE!	#VALUE!	#VALUE!
Multifunctional protein ADE2;Phosphoribosylaminoimidazole-succinocarboxamide synthase;Phosphoribosylaminoimidazole carboxylase	PAICS	0	0	NaN	NaN	#VALUE!	#VALUE!	#VALUE!
TRAF-interacting protein with FHA domain-containing protein A	TIFA	0	0	NaN	NaN	#VALUE!	#VALUE!	#VALUE!
Adenylosuccinate synthetase isozyme 2	ADSS	0	0	NaN	NaN	#VALUE!	#VALUE!	#VALUE!
ATP-dependent DNA helicase Q1	RECQL	0	0	NaN	NaN	#VALUE!	#VALUE!	#VALUE!
Myc proto-oncogene protein	MYC	0	0	NaN	NaN	#VALUE!	#VALUE!	#VALUE!
Golgin subfamily A member 2	GOLGA2	0	0	NaN	NaN	#VALUE!	#VALUE!	#VALUE!
Vascular endothelial zinc finger 1	VEZF1	0	0	NaN	NaN	#VALUE!	#VALUE!	#VALUE!
Coatomer subunit beta	COPB1	0	0	NaN	NaN	#VALUE!	#VALUE!	#VALUE!
E3 ubiquitin-protein ligase SIAH1	SIAH1	0	0	NaN	NaN	#VALUE!	#VALUE!	#VALUE!
High mobility group protein HMGI-C	HMGA2	0	0	NaN	NaN	#VALUE!	#VALUE!	#VALUE!
RISC-loading complex subunit TARBP2	TARBP2	0	0	NaN	NaN	#VALUE!	#VALUE!	#VALUE!
Nuclear autoantigenic sperm protein	NASP	0	0	NaN	NaN	#VALUE!	#VALUE!	#VALUE!
DNA repair protein XRCC4	XRCC4	0	0	NaN	NaN	#VALUE!	#VALUE!	#VALUE!
Caveolin-2	CAV2	0	0	NaN	NaN	#VALUE!	#VALUE!	#VALUE!
Long-chain-fatty-acid--CoA ligase 3	ACSL3	0	0	NaN	NaN	#VALUE!	#VALUE!	#VALUE!
Mitochondrial import receptor subunit TOM70	TOMM70A	0	0	NaN	NaN	#VALUE!	#VALUE!	#VALUE!
39S ribosomal protein L21, mitochondrial	MRPL21	0	0	NaN	NaN	#VALUE!	#VALUE!	#VALUE!
Electron transfer flavoprotein subunit beta	ETFB	0	0	NaN	NaN	#VALUE!	#VALUE!	#VALUE!
		0	0	NaN	NaN	#VALUE!	#VALUE!	#VALUE!
Tyrosine-protein kinase CSK	CSK	0	0	NaN	NaN	#VALUE!	#VALUE!	#VALUE!
Histone deacetylase complex subunit SAP30L	SAP30L	0	0	NaN	NaN	#VALUE!	#VALUE!	#VALUE!
DNA-directed RNA polymerase III subunit RPC1	POLR3A	0	0	NaN	NaN	#VALUE!	#VALUE!	#VALUE!
Kinetochore-associated protein DSN1 homolog	DSN1	0	0	NaN	NaN	#VALUE!	#VALUE!	#VALUE!
FAST kinase domain-containing protein 2	FASTKD2	0	0	NaN	NaN	#VALUE!	#VALUE!	#VALUE!
Signal recognition particle receptor subunit beta	SRPRB	0	0	NaN	NaN	#VALUE!	#VALUE!	#VALUE!
Anaphase-promoting complex subunit 5	ANAPC5	0	0	NaN	NaN	#VALUE!	#VALUE!	#VALUE!
Mediator of RNA polymerase II transcription subunit 22	MED22	0	0	NaN	NaN	#VALUE!	#VALUE!	#VALUE!
BRCA2 and CDKN1A-interacting protein	BCCIP	0	0	NaN	NaN	#VALUE!	#VALUE!	#VALUE!
Serine/threonine-protein kinase 3;Serine/threonine-protein kinase 3 36kDa subunit;Serine/threonine-protein kinase 3 20kDa subunit	STK3	0	0	NaN	NaN	#VALUE!	#VALUE!	#VALUE!
Probable E3 ubiquitin-protein ligase HERC4	HERC4	0	0	NaN	NaN	#VALUE!	#VALUE!	#VALUE!
39S ribosomal protein L16, mitochondrial	MRPL16	0	0	NaN	NaN	#VALUE!	#VALUE!	#VALUE!
Geranylgeranyl transferase type-2 subunit beta	RABGGTB	0	0	NaN	NaN	#VALUE!	#VALUE!	#VALUE!
Serine--tRNA ligase, mitochondrial	SARS2	0	0	NaN	NaN	#VALUE!	#VALUE!	#VALUE!
Ephrin type-A receptor 2	EPHA2	0	0	NaN	NaN	#VALUE!	#VALUE!	#VALUE!
[Pyruvate dehydrogenase (acetyl-transferring)] kinase isozyme 2, mitochondrial	PDK2	0	0	NaN	NaN	#VALUE!	#VALUE!	#VALUE!
Polyribonucleotide nucleotidyltransferase 1, mitochondrial	PNPT1	0	0	NaN	NaN	#VALUE!	#VALUE!	#VALUE!
Mitogen-activated protein kinase 8	MAPK8	0	0	NaN	NaN	#VALUE!	#VALUE!	#VALUE!
Iron-sulfur cluster assembly 2 homolog, mitochondrial	ISCA2	0	0	NaN	NaN	#VALUE!	#VALUE!	#VALUE!
Structural maintenance of chromosomes protein 2	SMC2	0	1	NaN	NaN	#VALUE!	#VALUE!	#VALUE!
39S ribosomal protein L18, mitochondrial	MRPL18	0	0	NaN	NaN	#VALUE!	#VALUE!	#VALUE!
Inactive serine/threonine-protein kinase VRK3	VRK3	0	0	NaN	NaN	#VALUE!	#VALUE!	#VALUE!
Cysteine protease ATG4B	ATG4B	0	0	NaN	NaN	#VALUE!	#VALUE!	#VALUE!
Transmembrane emp24 domain-containing protein 2	TMED2	0	0	NaN	NaN	#VALUE!	#VALUE!	#VALUE!
Golgi resident protein GCP60	ACBD3	0	0	NaN	NaN	#VALUE!	#VALUE!	#VALUE!
Rhotekin	RTKN	0	0	NaN	NaN	#VALUE!	#VALUE!	#VALUE!
Crk-like protein	CRKL	0	0	NaN	NaN	#VALUE!	#VALUE!	#VALUE!
Mitochondrial ribonuclease P protein 3	KIAA0391	0	0	NaN	NaN	#VALUE!	#VALUE!	#VALUE!
Ubiquitin carboxyl-terminal hydrolase 5	USP5	0	0	NaN	NaN	#VALUE!	#VALUE!	#VALUE!
Phosphatidylserine decarboxylase proenzyme;Phosphatidylserine decarboxylase alpha chain;Phosphatidylserine decarboxylase beta chain	PISD	0	0	NaN	NaN	#VALUE!	#VALUE!	#VALUE!
39S ribosomal protein L49, mitochondrial	MRPL49	0	0	NaN	NaN	#VALUE!	#VALUE!	#VALUE!
Putative methyltransferase NSUN3	NSUN3	0	0	NaN	NaN	#VALUE!	#VALUE!	#VALUE!
A-kinase anchor protein 12	AKAP12	0	0	NaN	NaN	#VALUE!	#VALUE!	#VALUE!
TBC1 domain family member 15	TBC1D15	0	0	NaN	NaN	#VALUE!	#VALUE!	#VALUE!
Carbonyl reductase family member 4	CBR4	0	0	NaN	NaN	#VALUE!	#VALUE!	#VALUE!
Sorting nexin-1	SNX1	0	0	NaN	NaN	#VALUE!	#VALUE!	#VALUE!
CDGSH iron-sulfur domain-containing protein 2	CISD2	0	0	NaN	NaN	#VALUE!	#VALUE!	#VALUE!
Suppressor of G2 allele of SKP1 homolog	SUGT1	0	0	NaN	NaN	#VALUE!	#VALUE!	#VALUE!
4F2 cell-surface antigen heavy chain	SLC3A2	0	0	NaN	NaN	#VALUE!	#VALUE!	#VALUE!
Gamma-tubulin complex component 2	TUBGCP2	0	0	NaN	NaN	#VALUE!	#VALUE!	#VALUE!
Nuclear factor of activated T-cells 5	NFAT5	0	0	NaN	NaN	#VALUE!	#VALUE!	#VALUE!
Suppressor APC domain-containing protein 2	SAPCD2	0	0	NaN	NaN	#VALUE!	#VALUE!	#VALUE!
Transcriptional activator protein Pur-alpha	PURA	0	0	NaN	NaN	#VALUE!	#VALUE!	#VALUE!
Tubulin--tyrosine ligase-like protein 12	TTLL12	0	0	NaN	NaN	#VALUE!	#VALUE!	#VALUE!
Eukaryotic translation initiation factor 5B	EIF5B	0	0	NaN	NaN	#VALUE!	#VALUE!	#VALUE!
Peripheral plasma membrane protein CASK	CASK	0	0	NaN	NaN	#VALUE!	#VALUE!	#VALUE!
Transcription factor p65	RELA	0	0	NaN	NaN	#VALUE!	#VALUE!	#VALUE!
Ras-related GTP-binding protein A;Ras-related GTP-binding protein B	RRAGA;RRAGB	0	0	NaN	NaN	#VALUE!	#VALUE!	#VALUE!
ATP-dependent 6-phosphofructokinase, platelet type	PFKP	0	0	NaN	NaN	#VALUE!	#VALUE!	#VALUE!
cAMP-dependent protein kinase type II-alpha regulatory subunit	PRKAR2A	0	0	NaN	NaN	#VALUE!	#VALUE!	#VALUE!
Protein FAM168A	FAM168A	0	0	NaN	NaN	#VALUE!	#VALUE!	#VALUE!
Abl interactor 1	ABI1	0	0	NaN	NaN	#VALUE!	#VALUE!	#VALUE!
Mediator of RNA polymerase II transcription subunit 1	MED1	0	0	NaN	NaN	#VALUE!	#VALUE!	#VALUE!
39S ribosomal protein L34, mitochondrial	MRPL34	0	0	NaN	NaN	#VALUE!	#VALUE!	#VALUE!
Ubiquitin-conjugating enzyme E2 C	UBE2C	0	0	NaN	NaN	#VALUE!	#VALUE!	#VALUE!
Mediator of RNA polymerase II transcription subunit 27	MED27	0	0	NaN	NaN	#VALUE!	#VALUE!	#VALUE!
Zinc finger protein RFP	TRIM27	0	0	NaN	NaN	#VALUE!	#VALUE!	#VALUE!
Anaphase-promoting complex subunit 2	ANAPC2	0	0	NaN	NaN	#VALUE!	#VALUE!	#VALUE!
Glycerol-3-phosphate dehydrogenase, mitochondrial	GPD2	0	0	NaN	NaN	#VALUE!	#VALUE!	#VALUE!
Ras-related protein Rab-6B;Ras-related protein Rab-6A	RAB6B;RAB6A	0	0	NaN	NaN	#VALUE!	#VALUE!	#VALUE!
Xaa-Pro dipeptidase	PEPD	0	0	NaN	NaN	#VALUE!	#VALUE!	#VALUE!
Vacuolar protein sorting-associated protein 37A	VPS37A	0	0	NaN	NaN	#VALUE!	#VALUE!	#VALUE!
FYVE and coiled-coil domain-containing protein 1	FYCO1	0	0	NaN	NaN	#VALUE!	#VALUE!	#VALUE!
Deoxynucleoside triphosphate triphosphohydrolase SAMHD1	SAMHD1	0	0	NaN	NaN	#VALUE!	#VALUE!	#VALUE!
Trifunctional purine biosynthetic protein adenosine-3;Phosphoribosylamine--glycine ligase;Phosphoribosylformylglycinamidine cyclo-ligase;Phosphoribosylglycinamide formyltransferase	GART	0	0	NaN	NaN	#VALUE!	#VALUE!	#VALUE!
Leucine-rich repeat-containing protein 42	LRRC42	0	0	NaN	NaN	#VALUE!	#VALUE!	#VALUE!
Probable glutamate--tRNA ligase, mitochondrial	EARS2	0	0	NaN	NaN	#VALUE!	#VALUE!	#VALUE!
Translation initiation factor eIF-2B subunit epsilon	EIF2B5	0	0	NaN	NaN	#VALUE!	#VALUE!	#VALUE!
Glutathione reductase, mitochondrial	GSR	0	0	NaN	NaN	#VALUE!	#VALUE!	#VALUE!
Molybdopterin synthase catalytic subunit	MOCS2	0	0	NaN	NaN	#VALUE!	#VALUE!	#VALUE!
Glutaredoxin-related protein 5, mitochondrial	GLRX5	0	0	NaN	NaN	#VALUE!	#VALUE!	#VALUE!
Persulfide dioxygenase ETHE1, mitochondrial	ETHE1	0	0	NaN	NaN	#VALUE!	#VALUE!	#VALUE!
Mixed lineage kinase domain-like protein	MLKL	0	0	NaN	NaN	#VALUE!	#VALUE!	#VALUE!
Guanine nucleotide-binding protein subunit alpha-11	GNA11	0	0	NaN	NaN	#VALUE!	#VALUE!	#VALUE!
ADP-sugar pyrophosphatase	NUDT5	0	0	NaN	NaN	#VALUE!	#VALUE!	#VALUE!
LETM1 and EF-hand domain-containing protein 1, mitochondrial	LETM1	0	0	NaN	NaN	#VALUE!	#VALUE!	#VALUE!
Guanine nucleotide-binding protein G(q) subunit alpha	GNAQ	0	0	NaN	NaN	#VALUE!	#VALUE!	#VALUE!
Tubulin gamma-1 chain;Tubulin gamma-2 chain	TUBG1;TUBG2	0	0	NaN	NaN	#VALUE!	#VALUE!	#VALUE!
39S ribosomal protein L50, mitochondrial	MRPL50	0	0	NaN	NaN	#VALUE!	#VALUE!	#VALUE!
E3 ubiquitin-protein ligase HECTD1	HECTD1	0	0	NaN	NaN	#VALUE!	#VALUE!	#VALUE!
LIM domain-containing protein 1	LIMD1	0	0	NaN	NaN	#VALUE!	#VALUE!	#VALUE!
Cyclin-H	CCNH	0	0	NaN	NaN	#VALUE!	#VALUE!	#VALUE!
39S ribosomal protein L23, mitochondrial	MRPL23	0	0	NaN	NaN	#VALUE!	#VALUE!	#VALUE!
CST complex subunit STN1	OBFC1	0	0	NaN	NaN	#VALUE!	#VALUE!	#VALUE!
Sideroflexin-4	SFXN4	0	0	NaN	NaN	#VALUE!	#VALUE!	#VALUE!
Cadherin-3	CDH3	0	0	NaN	NaN	#VALUE!	#VALUE!	#VALUE!
Tripartite motif-containing protein 47	TRIM47	0	0	NaN	NaN	#VALUE!	#VALUE!	#VALUE!
CCR4-NOT transcription complex subunit 2	CNOT2	0	0	NaN	NaN	#VALUE!	#VALUE!	#VALUE!
5-AMP-activated protein kinase catalytic subunit alpha-1	PRKAA1	0	0	NaN	NaN	#VALUE!	#VALUE!	#VALUE!
Unconventional myosin-VI	MYO6	0	0	NaN	NaN	#VALUE!	#VALUE!	#VALUE!
Protein S100-A6	S100A6	0	0	NaN	NaN	#VALUE!	#VALUE!	#VALUE!
ADP-ribosylation factor-like protein 1	ARL1	0	0	NaN	NaN	#VALUE!	#VALUE!	#VALUE!
Anamorsin	CIAPIN1	0	0	NaN	NaN	#VALUE!	#VALUE!	#VALUE!
B-cell receptor-associated protein 31	BCAP31	0	0	NaN	NaN	#VALUE!	#VALUE!	#VALUE!
AFG3-like protein 2	AFG3L2	0	0	NaN	NaN	#VALUE!	#VALUE!	#VALUE!
Sorting nexin-5	SNX5	0	0	NaN	NaN	#VALUE!	#VALUE!	#VALUE!
Protein odr-4 homolog	ODR4	0	0	NaN	NaN	#VALUE!	#VALUE!	#VALUE!
Protein lin-7 homolog A	LIN7A	0	0	NaN	NaN	#VALUE!	#VALUE!	#VALUE!
Coiled-coil and C2 domain-containing protein 1A	CC2D1A	0	0	NaN	NaN	#VALUE!	#VALUE!	#VALUE!
Calcium-binding and coiled-coil domain-containing protein 1	CALCOCO1	0	0	NaN	NaN	#VALUE!	#VALUE!	#VALUE!
Probable 18S rRNA (guanine-N(7))-methyltransferase	WBSCR22	0	0	NaN	NaN	#VALUE!	#VALUE!	#VALUE!
FLYWCH family member 2	FLYWCH2	0	0	NaN	NaN	#VALUE!	#VALUE!	#VALUE!
DNA repair protein RAD50	RAD50	0	0	NaN	NaN	#VALUE!	#VALUE!	#VALUE!
Kelch-like ECH-associated protein 1	KEAP1	0	0	NaN	NaN	#VALUE!	#VALUE!	#VALUE!
Ubiquitin-conjugating enzyme E2 R2	UBE2R2	0	0	NaN	NaN	#VALUE!	#VALUE!	#VALUE!
Serine/threonine-protein kinase Chk1	CHEK1	0	0	NaN	NaN	#VALUE!	#VALUE!	#VALUE!
NAD kinase 2, mitochondrial	NADK2	0	0	NaN	NaN	#VALUE!	#VALUE!	#VALUE!
Replication protein A 14 kDa subunit	RPA3	0	0	NaN	NaN	#VALUE!	#VALUE!	#VALUE!
AP-3 complex subunit beta-1	AP3B1	0	0	NaN	NaN	#VALUE!	#VALUE!	#VALUE!
Dystonin	DST	0	0	NaN	NaN	#VALUE!	#VALUE!	#VALUE!
26S proteasome non-ATPase regulatory subunit 13	PSMD13	0	0	NaN	NaN	#VALUE!	#VALUE!	#VALUE!
BAG family molecular chaperone regulator 3	BAG3	0	0	NaN	NaN	#VALUE!	#VALUE!	#VALUE!
Adenylosuccinate lyase	ADSL	0	0	NaN	NaN	#VALUE!	#VALUE!	#VALUE!
Aminoacyl tRNA synthase complex-interacting multifunctional protein 1;Endothelial monocyte-activating polypeptide 2	AIMP1	0	0	NaN	NaN	#VALUE!	#VALUE!	#VALUE!
Vacuolar protein sorting-associated protein 35	VPS35	0	0	NaN	NaN	#VALUE!	#VALUE!	#VALUE!
PITH domain-containing protein 1	PITHD1	0	0	NaN	NaN	#VALUE!	#VALUE!	#VALUE!
F-actin-capping protein subunit beta	CAPZB	0	0	NaN	NaN	#VALUE!	#VALUE!	#VALUE!
Elongator complex protein 1	IKBKAP	0	0	NaN	NaN	#VALUE!	#VALUE!	#VALUE!
7-dehydrocholesterol reductase	DHCR7	0	0	NaN	NaN	#VALUE!	#VALUE!	#VALUE!
Actin-related protein 6	ACTR6	0	0	NaN	NaN	#VALUE!	#VALUE!	#VALUE!
Protein FAM172A	FAM172A	0	0	NaN	NaN	#VALUE!	#VALUE!	#VALUE!
Protein NEDD1	NEDD1	0	0	NaN	NaN	#VALUE!	#VALUE!	#VALUE!
F-box only protein 6	FBXO6	0	0	NaN	NaN	#VALUE!	#VALUE!	#VALUE!
26S proteasome non-ATPase regulatory subunit 3	PSMD3	0	0	NaN	NaN	#VALUE!	#VALUE!	#VALUE!
Poly(ADP-ribose) glycohydrolase	PARG	0	0	NaN	NaN	#VALUE!	#VALUE!	#VALUE!
Ribonucleoside-diphosphate reductase large subunit	RRM1	0	0	NaN	NaN	#VALUE!	#VALUE!	#VALUE!
Ubiquitin-like modifier-activating enzyme 1	UBA1	0	0	NaN	NaN	#VALUE!	#VALUE!	#VALUE!
Leucine-rich repeat flightless-interacting protein 1	LRRFIP1	0	0	NaN	NaN	#VALUE!	#VALUE!	#VALUE!
THUMP domain-containing protein 1	THUMPD1	0	0	NaN	NaN	#VALUE!	#VALUE!	#VALUE!
Ketosamine-3-kinase	FN3KRP	0	0	NaN	NaN	#VALUE!	#VALUE!	#VALUE!
Pleckstrin homology domain-containing family A member 1	PLEKHA1	0	0	NaN	NaN	#VALUE!	#VALUE!	#VALUE!
Eukaryotic initiation factor 4A-II;Eukaryotic initiation factor 4A-II, N-terminally processed	EIF4A2	3	4	NaN	NaN	#VALUE!	#VALUE!	#VALUE!
Peptidyl-prolyl cis-trans isomerase FKBP1A	FKBP1A	0	0	NaN	NaN	#VALUE!	#VALUE!	#VALUE!
DNA excision repair protein ERCC-6-like	ERCC6L	0	0	NaN	NaN	#VALUE!	#VALUE!	#VALUE!
26S proteasome non-ATPase regulatory subunit 7	PSMD7	0	0	NaN	NaN	#VALUE!	#VALUE!	#VALUE!
Magnesium transporter protein 1	MAGT1	0	0	NaN	NaN	#VALUE!	#VALUE!	#VALUE!
26S protease regulatory subunit 4	PSMC1	0	0	NaN	NaN	#VALUE!	#VALUE!	#VALUE!
Zinc finger and BTB domain-containing protein 1	ZBTB1	0	0	NaN	NaN	#VALUE!	#VALUE!	#VALUE!
Beta-lactamase-like protein 2	LACTB2	0	0	NaN	NaN	#VALUE!	#VALUE!	#VALUE!
Gem-associated protein 6	GEMIN6	0	0	NaN	NaN	#VALUE!	#VALUE!	#VALUE!
Ras-related protein Rab-8A;Ras-related protein Rab-8B	RAB8A;RAB8B	0	1	NaN	NaN	#VALUE!	#VALUE!	#VALUE!
Tropomodulin-3	TMOD3	0	0	NaN	NaN	#VALUE!	#VALUE!	#VALUE!
CTP synthase 1	CTPS1	0	0	NaN	NaN	#VALUE!	#VALUE!	#VALUE!
Band 4.1-like protein 5;Band 4.1-like protein 4B	EPB41L5;EPB41L4B	0	0	NaN	NaN	#VALUE!	#VALUE!	#VALUE!
CTP synthase 2	CTPS2	0	0	NaN	NaN	#VALUE!	#VALUE!	#VALUE!
T-complex protein 1 subunit eta	CCT7	0	0	NaN	NaN	#VALUE!	#VALUE!	#VALUE!
Protein MEMO1	MEMO1	0	0	NaN	NaN	#VALUE!	#VALUE!	#VALUE!
26S proteasome non-ATPase regulatory subunit 11	PSMD11	0	0	NaN	NaN	#VALUE!	#VALUE!	#VALUE!
SHC-transforming protein 1	SHC1	0	0	NaN	NaN	#VALUE!	#VALUE!	#VALUE!
Ribosomal protein 63, mitochondrial	MRPL57	0	0	NaN	NaN	#VALUE!	#VALUE!	#VALUE!
SEC23-interacting protein	SEC23IP	0	0	NaN	NaN	#VALUE!	#VALUE!	#VALUE!
2,5-phosphodiesterase 12	PDE12	0	0	NaN	NaN	#VALUE!	#VALUE!	#VALUE!
ATP synthase subunit a	MT-ATP6	0	0	NaN	NaN	#VALUE!	#VALUE!	#VALUE!
ATP synthase subunit delta, mitochondrial	ATP5D	0	0	NaN	NaN	#VALUE!	#VALUE!	#VALUE!
PHD finger protein 20-like protein 1	PHF20L1	0	0	NaN	NaN	#VALUE!	#VALUE!	#VALUE!
BTB/POZ domain-containing protein KCTD6	KCTD6	0	0	NaN	NaN	#VALUE!	#VALUE!	#VALUE!
Sorting nexin-27	SNX27	0	0	NaN	NaN	#VALUE!	#VALUE!	#VALUE!
Zinc finger CCCH-type antiviral protein 1-like	ZC3HAV1L	0	0	NaN	NaN	#VALUE!	#VALUE!	#VALUE!
Dolichyl-diphosphooligosaccharide--protein glycosyltransferase subunit DAD1	DAD1	0	0	NaN	NaN	#VALUE!	#VALUE!	#VALUE!
Signal recognition particle 54 kDa protein	SRP54	0	0	NaN	NaN	#VALUE!	#VALUE!	#VALUE!
Haloacid dehalogenase-like hydrolase domain-containing protein 3	HDHD3	0	0	NaN	NaN	#VALUE!	#VALUE!	#VALUE!
Profilin-2	PFN2	0	0	NaN	NaN	#VALUE!	#VALUE!	#VALUE!
26S proteasome non-ATPase regulatory subunit 4	PSMD4	0	0	NaN	NaN	#VALUE!	#VALUE!	#VALUE!
Serine/threonine-protein kinase mTOR	MTOR	0	0	NaN	NaN	#VALUE!	#VALUE!	#VALUE!
Eukaryotic translation initiation factor 4 gamma 1	EIF4G1	0	0	NaN	NaN	#VALUE!	#VALUE!	#VALUE!
Mediator of RNA polymerase II transcription subunit 20	MED20	0	0	NaN	NaN	#VALUE!	#VALUE!	#VALUE!
5-nucleotidase domain-containing protein 1	NT5DC1	0	0	NaN	NaN	#VALUE!	#VALUE!	#VALUE!
Nucleus accumbens-associated protein 1	NACC1	0	0	NaN	NaN	#VALUE!	#VALUE!	#VALUE!
Farnesyl pyrophosphate synthase	FDPS	0	0	NaN	NaN	#VALUE!	#VALUE!	#VALUE!
Double-strand break repair protein MRE11A	MRE11A	0	0	NaN	NaN	#VALUE!	#VALUE!	#VALUE!
ATPase WRNIP1	WRNIP1	0	0	NaN	NaN	#VALUE!	#VALUE!	#VALUE!
N-alpha-acetyltransferase 35, NatC auxiliary subunit	NAA35	0	0	NaN	NaN	#VALUE!	#VALUE!	#VALUE!
Ras GTPase-activating-like protein IQGAP1	IQGAP1	0	0	NaN	NaN	#VALUE!	#VALUE!	#VALUE!
39S ribosomal protein L33, mitochondrial	MRPL33	0	0	NaN	NaN	#VALUE!	#VALUE!	#VALUE!
Nuclear migration protein nudC	NUDC	0	0	NaN	NaN	#VALUE!	#VALUE!	#VALUE!
Ubiquitin carboxyl-terminal hydrolase 3	USP3	0	0	NaN	NaN	#VALUE!	#VALUE!	#VALUE!
Pachytene checkpoint protein 2 homolog	TRIP13	0	0	NaN	NaN	#VALUE!	#VALUE!	#VALUE!
Importin-5	IPO5	0	0	NaN	NaN	#VALUE!	#VALUE!	#VALUE!
TIP41-like protein	TIPRL	0	0	NaN	NaN	#VALUE!	#VALUE!	#VALUE!
39S ribosomal protein L39, mitochondrial	MRPL39	0	0	NaN	NaN	#VALUE!	#VALUE!	#VALUE!
26S protease regulatory subunit 7	PSMC2	0	0	NaN	NaN	#VALUE!	#VALUE!	#VALUE!
Constitutive coactivator of peroxisome proliferator-activated receptor gamma	FAM120B	0	0	NaN	NaN	#VALUE!	#VALUE!	#VALUE!
Copine-3	CPNE3	1	1	NaN	NaN	#VALUE!	#VALUE!	#VALUE!
Protein TANC1	TANC1	0	0	NaN	NaN	#VALUE!	#VALUE!	#VALUE!
Anaphase-promoting complex subunit 1	ANAPC1	0	0	NaN	NaN	#VALUE!	#VALUE!	#VALUE!
Annexin A11	ANXA11	0	0	NaN	NaN	#VALUE!	#VALUE!	#VALUE!
DnaJ homolog subfamily C member 7	DNAJC7	0	0	NaN	NaN	#VALUE!	#VALUE!	#VALUE!
[Pyruvate dehydrogenase [acetyl-transferring]]-phosphatase 1, mitochondrial	PDP1	0	0	NaN	NaN	#VALUE!	#VALUE!	#VALUE!
Uveal autoantigen with coiled-coil domains and ankyrin repeats	UACA	0	0	NaN	NaN	#VALUE!	#VALUE!	#VALUE!
AP-1 complex subunit beta-1	AP1B1	0	1	NaN	NaN	#VALUE!	#VALUE!	#VALUE!
Nuclease EXOG, mitochondrial	EXOG	0	0	NaN	NaN	#VALUE!	#VALUE!	#VALUE!
14-3-3 protein eta	YWHAH	2	2	NaN	NaN	#VALUE!	#VALUE!	#VALUE!
Clathrin light chain A	CLTA	0	0	NaN	NaN	#VALUE!	#VALUE!	#VALUE!
E3 ubiquitin-protein ligase SMURF2	SMURF2	0	0	NaN	NaN	#VALUE!	#VALUE!	#VALUE!
Nibrin	NBN	0	0	NaN	NaN	#VALUE!	#VALUE!	#VALUE!
Translational activator GCN1	GCN1L1	0	0	NaN	NaN	#VALUE!	#VALUE!	#VALUE!
Ras-related protein Rab-18	RAB18	0	0	NaN	NaN	#VALUE!	#VALUE!	#VALUE!
Kinetochore-associated protein NSL1 homolog	NSL1	0	0	NaN	NaN	#VALUE!	#VALUE!	#VALUE!
Transcription initiation factor TFIID subunit 8	TAF8	0	0	NaN	NaN	#VALUE!	#VALUE!	#VALUE!
Vacuolar protein sorting-associated protein 29	VPS29	0	0	NaN	NaN	#VALUE!	#VALUE!	#VALUE!
Phosphatidylinositol transfer protein beta isoform	PITPNB	0	0	NaN	NaN	#VALUE!	#VALUE!	#VALUE!
WW domain-binding protein 2	WBP2	0	0	NaN	NaN	#VALUE!	#VALUE!	#VALUE!
Pre-mRNA-splicing factor 18	PRPF18	0	0	NaN	NaN	#VALUE!	#VALUE!	#VALUE!
39S ribosomal protein L30, mitochondrial	MRPL30	0	0	NaN	NaN	#VALUE!	#VALUE!	#VALUE!
Glutaredoxin-1	GLRX	0	0	NaN	NaN	#VALUE!	#VALUE!	#VALUE!
Zinc finger protein 280B	ZNF280B	0	0	NaN	NaN	#VALUE!	#VALUE!	#VALUE!
Oxysterol-binding protein-related protein 10	OSBPL10	0	0	NaN	NaN	#VALUE!	#VALUE!	#VALUE!
Mediator of RNA polymerase II transcription subunit 30	MED30	0	0	NaN	NaN	#VALUE!	#VALUE!	#VALUE!
Calponin-3	CNN3	0	1	NaN	NaN	#VALUE!	#VALUE!	#VALUE!
39S ribosomal protein L54, mitochondrial	MRPL54	0	0	NaN	NaN	#VALUE!	#VALUE!	#VALUE!
Enhancer of mRNA-decapping protein 3	EDC3	0	0	NaN	NaN	#VALUE!	#VALUE!	#VALUE!
tRNA (adenine(58)-N(1))-methyltransferase catalytic subunit TRMT61A	TRMT61A	0	0	NaN	NaN	#VALUE!	#VALUE!	#VALUE!
Phosphoglycerate kinase 1;Phosphoglycerate kinase 2	PGK1;PGK2	0	0	NaN	NaN	#VALUE!	#VALUE!	#VALUE!
Protein disulfide-isomerase A5	PDIA5	0	0	NaN	NaN	#VALUE!	#VALUE!	#VALUE!
tRNA-splicing endonuclease subunit Sen34	TSEN34	0	0	NaN	NaN	#VALUE!	#VALUE!	#VALUE!
Disks large homolog 3	DLG3	0	0	NaN	NaN	#VALUE!	#VALUE!	#VALUE!
39S ribosomal protein L43, mitochondrial	MRPL43	0	0	NaN	NaN	#VALUE!	#VALUE!	#VALUE!
BRISC and BRCA1-A complex member 1	BABAM1	0	0	NaN	NaN	#VALUE!	#VALUE!	#VALUE!
ATP-dependent RNA helicase DDX19A;ATP-dependent RNA helicase DDX19B	DDX19A;DDX19B	0	0	NaN	NaN	#VALUE!	#VALUE!	#VALUE!
Hydroxymethylglutaryl-CoA lyase, mitochondrial	HMGCL	0	0	NaN	NaN	#VALUE!	#VALUE!	#VALUE!
Obg-like ATPase 1	OLA1	0	0	NaN	NaN	#VALUE!	#VALUE!	#VALUE!
ATP-binding cassette sub-family E member 1	ABCE1	0	0	NaN	NaN	#VALUE!	#VALUE!	#VALUE!
Large proline-rich protein BAG6	BAG6	0	0	NaN	NaN	#VALUE!	#VALUE!	#VALUE!
Adenosylhomocysteinase	AHCY	0	0	NaN	NaN	#VALUE!	#VALUE!	#VALUE!
1-phosphatidylinositol 4,5-bisphosphate phosphodiesterase gamma-1	PLCG1	0	0	NaN	NaN	#VALUE!	#VALUE!	#VALUE!
TBC1 domain family member 4	TBC1D4	1	0	NaN	NaN	#VALUE!	#VALUE!	#VALUE!
Polyamine-modulated factor 1	PMF1;PMF1-BGLAP	0	0	NaN	NaN	#VALUE!	#VALUE!	#VALUE!
Ribonucleoside-diphosphate reductase subunit M2 B	RRM2B	0	0	NaN	NaN	#VALUE!	#VALUE!	#VALUE!
Kinesin-1 heavy chain	KIF5B	0	0	NaN	NaN	#VALUE!	#VALUE!	#VALUE!
Ubiquitin/ISG15-conjugating enzyme E2 L6	UBE2L6	0	0	NaN	NaN	#VALUE!	#VALUE!	#VALUE!
26S proteasome non-ATPase regulatory subunit 12	PSMD12	0	0	NaN	NaN	#VALUE!	#VALUE!	#VALUE!
5-3 exoribonuclease 1	XRN1	0	0	NaN	NaN	#VALUE!	#VALUE!	#VALUE!
Phenylalanine--tRNA ligase, mitochondrial	FARS2	0	0	NaN	NaN	#VALUE!	#VALUE!	#VALUE!
STE20/SPS1-related proline-alanine-rich protein kinase	STK39	0	0	NaN	NaN	#VALUE!	#VALUE!	#VALUE!
Oxysterol-binding protein-related protein 9	OSBPL9	0	0	NaN	NaN	#VALUE!	#VALUE!	#VALUE!
Cell division cycle 7-related protein kinase	CDC7	0	0	NaN	NaN	#VALUE!	#VALUE!	#VALUE!
Nck-associated protein 1	NCKAP1	0	0	NaN	NaN	#VALUE!	#VALUE!	#VALUE!
Sodium/potassium-transporting ATPase subunit alpha-1	ATP1A1	0	0	NaN	NaN	#VALUE!	#VALUE!	#VALUE!
Ubiquitin thioesterase otulin	OTULIN	0	0	NaN	NaN	#VALUE!	#VALUE!	#VALUE!
C-terminal-binding protein 1	CTBP1	0	0	NaN	NaN	#VALUE!	#VALUE!	#VALUE!
Histone-lysine N-methyltransferase SETD1A	SETD1A	0	0	NaN	NaN	#VALUE!	#VALUE!	#VALUE!
Protein diaphanous homolog 1	DIAPH1	0	0	NaN	NaN	#VALUE!	#VALUE!	#VALUE!
Ras-related GTP-binding protein C;Ras-related GTP-binding protein D	RRAGC;RRAGD	0	0	NaN	NaN	#VALUE!	#VALUE!	#VALUE!
Ubiquitin-like domain-containing CTD phosphatase 1	UBLCP1	0	0	NaN	NaN	#VALUE!	#VALUE!	#VALUE!
AMME syndrome candidate gene 1 protein	AMMECR1	0	0	NaN	NaN	#VALUE!	#VALUE!	#VALUE!
Mediator of RNA polymerase II transcription subunit 25;Prostate tumor-overexpressed gene 1 protein	MED25;PTOV1	0	0	NaN	NaN	#VALUE!	#VALUE!	#VALUE!
Cyclin-dependent kinase inhibitor 1	CDKN1A	0	0	NaN	NaN	#VALUE!	#VALUE!	#VALUE!
39S ribosomal protein L17, mitochondrial	MRPL17	0	0	NaN	NaN	#VALUE!	#VALUE!	#VALUE!
Proteasome activator complex subunit 2	PSME2	0	0	NaN	NaN	#VALUE!	#VALUE!	#VALUE!
CWF19-like protein 1	CWF19L1	0	0	NaN	NaN	#VALUE!	#VALUE!	#VALUE!
Acetyl-CoA acetyltransferase, mitochondrial	ACAT1	0	0	NaN	NaN	#VALUE!	#VALUE!	#VALUE!
26S protease regulatory subunit 6A	PSMC3	0	0	NaN	NaN	#VALUE!	#VALUE!	#VALUE!
Cullin-associated NEDD8-dissociated protein 1	CAND1	0	0	NaN	NaN	#VALUE!	#VALUE!	#VALUE!
DNA-binding protein SATB2	SATB2	0	0	NaN	NaN	#VALUE!	#VALUE!	#VALUE!
Death domain-associated protein 6	DAXX	0	0	NaN	NaN	#VALUE!	#VALUE!	#VALUE!
Protein arginine N-methyltransferase 5;Protein arginine N-methyltransferase 5, N-terminally processed	PRMT5	0	0	NaN	NaN	#VALUE!	#VALUE!	#VALUE!
Poly(A) RNA polymerase, mitochondrial	MTPAP	0	0	NaN	NaN	#VALUE!	#VALUE!	#VALUE!
Sulfide:quinone oxidoreductase, mitochondrial	SQRDL	0	1	NaN	NaN	#VALUE!	#VALUE!	#VALUE!
Protein KHNYN	KHNYN	0	0	NaN	NaN	#VALUE!	#VALUE!	#VALUE!
ATP-binding cassette sub-family F member 2	ABCF2	0	0	NaN	NaN	#VALUE!	#VALUE!	#VALUE!
Protein unc-45 homolog A	UNC45A	0	0	NaN	NaN	#VALUE!	#VALUE!	#VALUE!
Cyclin-related protein FAM58A	FAM58A	0	0	NaN	NaN	#VALUE!	#VALUE!	#VALUE!
COP9 signalosome complex subunit 6	COPS6	0	0	NaN	NaN	#VALUE!	#VALUE!	#VALUE!
BRCA1-A complex subunit RAP80	UIMC1	0	0	NaN	NaN	#VALUE!	#VALUE!	#VALUE!
Cytoplasmic FMR1-interacting protein 2	CYFIP2	0	0	NaN	NaN	#VALUE!	#VALUE!	#VALUE!
Caseinolytic peptidase B protein homolog	CLPB	0	0	NaN	NaN	#VALUE!	#VALUE!	#VALUE!
Catenin alpha-1	CTNNA1	0	0	NaN	NaN	#VALUE!	#VALUE!	#VALUE!
WD repeat-containing protein 55	WDR55	0	0	NaN	NaN	#VALUE!	#VALUE!	#VALUE!
Werner syndrome ATP-dependent helicase	WRN	0	0	NaN	NaN	#VALUE!	#VALUE!	#VALUE!
Zinc finger protein 444	ZNF444	0	0	NaN	NaN	#VALUE!	#VALUE!	#VALUE!
Wiskott-Aldrich syndrome protein family member 2	WASF2	0	0	NaN	NaN	#VALUE!	#VALUE!	#VALUE!
26S proteasome non-ATPase regulatory subunit 6	PSMD6	0	0	NaN	NaN	#VALUE!	#VALUE!	#VALUE!
Histone-arginine methyltransferase CARM1	CARM1	0	0	NaN	NaN	#VALUE!	#VALUE!	#VALUE!
Fructose-2,6-bisphosphatase TIGAR	TIGAR	0	0	NaN	NaN	#VALUE!	#VALUE!	#VALUE!
Protein transport protein Sec24A	SEC24A	0	0	NaN	NaN	#VALUE!	#VALUE!	#VALUE!
CD2-associated protein	CD2AP	0	0	NaN	NaN	#VALUE!	#VALUE!	#VALUE!
WD repeat-containing protein 1	WDR1	0	0	NaN	NaN	#VALUE!	#VALUE!	#VALUE!
Eukaryotic translation initiation factor 4 gamma 2	EIF4G2	0	0	NaN	NaN	#VALUE!	#VALUE!	#VALUE!
TAF5-like RNA polymerase II p300/CBP-associated factor-associated factor 65 kDa subunit 5L	TAF5L	0	0	NaN	NaN	#VALUE!	#VALUE!	#VALUE!
26S proteasome non-ATPase regulatory subunit 1	PSMD1	0	0	NaN	NaN	#VALUE!	#VALUE!	#VALUE!
26S protease regulatory subunit 6B	PSMC4	0	0	NaN	NaN	#VALUE!	#VALUE!	#VALUE!
Ubiquitin-conjugating enzyme E2 S	UBE2S	0	0	NaN	NaN	#VALUE!	#VALUE!	#VALUE!
Upstream-binding protein 1	UBP1	0	0	NaN	NaN	#VALUE!	#VALUE!	#VALUE!
Mediator of RNA polymerase II transcription subunit 15	MED15	0	0	NaN	NaN	#VALUE!	#VALUE!	#VALUE!
DNA primase large subunit	PRIM2	0	0	NaN	NaN	#VALUE!	#VALUE!	#VALUE!
Protein scribble homolog	SCRIB	0	0	NaN	NaN	#VALUE!	#VALUE!	#VALUE!
Cullin-3	CUL3	0	0	NaN	NaN	#VALUE!	#VALUE!	#VALUE!
26S protease regulatory subunit 8	PSMC5	0	0	NaN	NaN	#VALUE!	#VALUE!	#VALUE!
NHL repeat-containing protein 2	NHLRC2	0	0	NaN	NaN	#VALUE!	#VALUE!	#VALUE!
26S protease regulatory subunit 10B	PSMC6	0	0	NaN	NaN	#VALUE!	#VALUE!	#VALUE!
Microtubule-associated protein 4	MAP4	0	0	NaN	NaN	#VALUE!	#VALUE!	#VALUE!
Alpha/beta hydrolase domain-containing protein 14B	ABHD14B	0	0	NaN	NaN	#VALUE!	#VALUE!	#VALUE!
Gamma-tubulin complex component 3	TUBGCP3	0	0	NaN	NaN	#VALUE!	#VALUE!	#VALUE!
ATP-binding cassette sub-family B member 7, mitochondrial	ABCB7	0	0	NaN	NaN	#VALUE!	#VALUE!	#VALUE!
Mediator of RNA polymerase II transcription subunit 16	MED16	0	0	NaN	NaN	#VALUE!	#VALUE!	#VALUE!
Calpain-2 catalytic subunit	CAPN2	0	0	NaN	NaN	#VALUE!	#VALUE!	#VALUE!
Gem-associated protein 5	GEMIN5	0	0	NaN	NaN	#VALUE!	#VALUE!	#VALUE!
Transcription factor 7-like 2;Lymphoid enhancer-binding factor 1	TCF7L2;LEF1	0	0	NaN	NaN	#VALUE!	#VALUE!	#VALUE!
Cleavage stimulation factor subunit 2	CSTF2	0	0	NaN	NaN	#VALUE!	#VALUE!	#VALUE!
B-cell lymphoma/leukemia 10	BCL10	0	0	NaN	NaN	#VALUE!	#VALUE!	#VALUE!
Glycogen synthase kinase-3 beta	GSK3B	0	0	NaN	NaN	#VALUE!	#VALUE!	#VALUE!
Transcription factor 25	TCF25	0	0	NaN	NaN	#VALUE!	#VALUE!	#VALUE!
Protein SCO2 homolog, mitochondrial	SCO2	0	0	NaN	NaN	#VALUE!	#VALUE!	#VALUE!
FAD-dependent oxidoreductase domain-containing protein 1	FOXRED1	0	0	NaN	NaN	#VALUE!	#VALUE!	#VALUE!
Urokinase-type plasminogen activator;Urokinase-type plasminogen activator long chain A;Urokinase-type plasminogen activator short chain A;Urokinase-type plasminogen activator chain B	PLAU	0	0	NaN	NaN	#VALUE!	#VALUE!	#VALUE!
Cyclin-T1	CCNT1	0	0	NaN	NaN	#VALUE!	#VALUE!	#VALUE!
Serpin B6	SERPINB6	0	0	NaN	NaN	#VALUE!	#VALUE!	#VALUE!
Nuclear pore complex protein Nup50	NUP50	0	0	NaN	NaN	#VALUE!	#VALUE!	#VALUE!
NLR family member X1	NLRX1	0	0	NaN	NaN	#VALUE!	#VALUE!	#VALUE!
Protein transport protein Sec23B	SEC23B	0	0	NaN	NaN	#VALUE!	#VALUE!	#VALUE!
Protein PRRC2A	PRRC2A	0	0	NaN	NaN	#VALUE!	#VALUE!	#VALUE!
Monocarboxylate transporter 4	SLC16A3	0	0	NaN	NaN	#VALUE!	#VALUE!	#VALUE!
CCR4-NOT transcription complex subunit 1	CNOT1	0	0	NaN	NaN	#VALUE!	#VALUE!	#VALUE!
26S proteasome non-ATPase regulatory subunit 8	PSMD8	0	0	NaN	NaN	#VALUE!	#VALUE!	#VALUE!
AT-rich interactive domain-containing protein 1B	ARID1B	0	0	NaN	NaN	#VALUE!	#VALUE!	#VALUE!
Wings apart-like protein homolog	WAPAL	0	0	NaN	NaN	#VALUE!	#VALUE!	#VALUE!
Actin-binding protein anillin	ANLN	0	0	NaN	NaN	#VALUE!	#VALUE!	#VALUE!
Mitochondrial genome maintenance exonuclease 1	MGME1	1	2	NaN	NaN	#VALUE!	#VALUE!	#VALUE!
Poly(A)-specific ribonuclease PARN	PARN	0	0	NaN	NaN	#VALUE!	#VALUE!	#VALUE!
Copper chaperone for superoxide dismutase	CCS	0	0	NaN	NaN	#VALUE!	#VALUE!	#VALUE!
COP9 signalosome complex subunit 5	COPS5	0	0	NaN	NaN	#VALUE!	#VALUE!	#VALUE!
S-methyl-5-thioadenosine phosphorylase	MTAP	0	0	NaN	NaN	#VALUE!	#VALUE!	#VALUE!
Protein lin-7 homolog C	LIN7C	0	0	NaN	NaN	#VALUE!	#VALUE!	#VALUE!
26S proteasome non-ATPase regulatory subunit 14	PSMD14	0	0	NaN	NaN	#VALUE!	#VALUE!	#VALUE!
Phosphoacetylglucosamine mutase	PGM3	0	0	NaN	NaN	#VALUE!	#VALUE!	#VALUE!
SH3 and PX domain-containing protein 2B	SH3PXD2B	0	0	NaN	NaN	#VALUE!	#VALUE!	#VALUE!
Proline synthase co-transcribed bacterial homolog protein	PROSC	0	0	NaN	NaN	#VALUE!	#VALUE!	#VALUE!
Ubiquitin-fold modifier-conjugating enzyme 1	UFC1	0	0	NaN	NaN	#VALUE!	#VALUE!	#VALUE!
Calcium uptake protein 2, mitochondrial	MICU2	0	0	NaN	NaN	#VALUE!	#VALUE!	#VALUE!
ATP synthase subunit epsilon-like protein, mitochondrial;ATP synthase subunit epsilon, mitochondrial	ATP5EP2;ATP5E	0	0	NaN	NaN	#VALUE!	#VALUE!	#VALUE!
BTB/POZ domain-containing adapter for CUL3-mediated RhoA degradation protein 3	KCTD10	0	0	NaN	NaN	#VALUE!	#VALUE!	#VALUE!
Calcium/calmodulin-dependent protein kinase type II subunit gamma	CAMK2G	0	0	NaN	NaN	#VALUE!	#VALUE!	#VALUE!
UPF0609 protein C4orf27;Putative UPF0609 protein C4orf27-like	C4orf27	0	0	NaN	NaN	#VALUE!	#VALUE!	#VALUE!
Importin-4	IPO4	0	0	NaN	NaN	#VALUE!	#VALUE!	#VALUE!
Glutaredoxin-3	GLRX3	0	0	NaN	NaN	#VALUE!	#VALUE!	#VALUE!
Inorganic pyrophosphatase 2, mitochondrial	PPA2	0	0	NaN	NaN	#VALUE!	#VALUE!	#VALUE!
Probable E3 ubiquitin-protein ligase TRIM8	TRIM8	0	0	NaN	NaN	#VALUE!	#VALUE!	#VALUE!
Programmed cell death 6-interacting protein	PDCD6IP	0	0	NaN	NaN	#VALUE!	#VALUE!	#VALUE!
L-aminoadipate-semialdehyde dehydrogenase-phosphopantetheinyl transferase	AASDHPPT	0	0	NaN	NaN	#VALUE!	#VALUE!	#VALUE!
Small acidic protein	SMAP	0	0	NaN	NaN	#VALUE!	#VALUE!	#VALUE!
Cyclin-dependent kinase 2	CDK2	1	1	NaN	NaN	#VALUE!	#VALUE!	#VALUE!
D-3-phosphoglycerate dehydrogenase	PHGDH	0	0	NaN	NaN	#VALUE!	#VALUE!	#VALUE!
SET and MYND domain-containing protein 5	SMYD5	0	0	NaN	NaN	#VALUE!	#VALUE!	#VALUE!
WW domain-containing adapter protein with coiled-coil	WAC	0	0	NaN	NaN	#VALUE!	#VALUE!	#VALUE!
Nuclear transcription factor Y subunit gamma	NFYC	0	0	NaN	NaN	#VALUE!	#VALUE!	#VALUE!
Histidine--tRNA ligase, cytoplasmic	HARS	0	0	NaN	NaN	#VALUE!	#VALUE!	#VALUE!
Cysteine--tRNA ligase, cytoplasmic	CARS	0	0	NaN	NaN	#VALUE!	#VALUE!	#VALUE!
Protein SDE2 homolog	SDE2	0	1	NaN	NaN	#VALUE!	#VALUE!	#VALUE!
Methylosome subunit pICln	CLNS1A	0	0	NaN	NaN	#VALUE!	#VALUE!	#VALUE!
Calcium uptake protein 1, mitochondrial	MICU1	0	0	NaN	NaN	#VALUE!	#VALUE!	#VALUE!
Uridine-cytidine kinase 2;Uridine-cytidine kinase 1	UCK2;UCK1	0	0	NaN	NaN	#VALUE!	#VALUE!	#VALUE!
Glutamine--fructose-6-phosphate aminotransferase [isomerizing] 1	GFPT1	0	0	NaN	NaN	#VALUE!	#VALUE!	#VALUE!
Microtubule-actin cross-linking factor 1, isoforms 1/2/3/5	MACF1	1	0	NaN	NaN	#VALUE!	#VALUE!	#VALUE!
Inorganic pyrophosphatase	PPA1	0	0	NaN	NaN	#VALUE!	#VALUE!	#VALUE!
Protein PBDC1	PBDC1	0	0	NaN	NaN	#VALUE!	#VALUE!	#VALUE!
Uncharacterized protein C8orf59	C8orf59	0	0	NaN	NaN	#VALUE!	#VALUE!	#VALUE!
Tribbles homolog 3	TRIB3	0	0	NaN	NaN	#VALUE!	#VALUE!	#VALUE!
RWD domain-containing protein 2B	RWDD2B	0	0	NaN	NaN	#VALUE!	#VALUE!	#VALUE!
Synaptotagmin-like protein 3	SYTL3	0	0	NaN	NaN	#VALUE!	#VALUE!	#VALUE!
Phosphotriesterase-related protein	PTER	0	0	NaN	NaN	#VALUE!	#VALUE!	#VALUE!
39S ribosomal protein L53, mitochondrial	MRPL53	0	0	NaN	NaN	#VALUE!	#VALUE!	#VALUE!
Importin-11	IPO11	0	0	NaN	NaN	#VALUE!	#VALUE!	#VALUE!
Synaptosomal-associated protein 23	SNAP23	0	0	NaN	NaN	#VALUE!	#VALUE!	#VALUE!
Kinesin-like protein KIFC1	KIFC1	0	0	NaN	NaN	#VALUE!	#VALUE!	#VALUE!
Choline-phosphate cytidylyltransferase A;Choline-phosphate cytidylyltransferase B	PCYT1A;PCYT1B	0	0	NaN	NaN	#VALUE!	#VALUE!	#VALUE!
Calcineurin-binding protein cabin-1	CABIN1	0	0	NaN	NaN	#VALUE!	#VALUE!	#VALUE!
Oxygen-dependent coproporphyrinogen-III oxidase, mitochondrial	CPOX	0	0	NaN	NaN	#VALUE!	#VALUE!	#VALUE!
Signal transducer and activator of transcription 3	STAT3	0	0	NaN	NaN	#VALUE!	#VALUE!	#VALUE!
Sperm-associated antigen 5	SPAG5	0	0	NaN	NaN	#VALUE!	#VALUE!	#VALUE!
Ras-related protein Rab-13	RAB13	0	1	NaN	NaN	#VALUE!	#VALUE!	#VALUE!
Coatomer subunit zeta-1	COPZ1	0	0	NaN	NaN	#VALUE!	#VALUE!	#VALUE!
Interferon-induced protein with tetratricopeptide repeats 5	IFIT5	0	0	NaN	NaN	#VALUE!	#VALUE!	#VALUE!
Endoplasmic reticulum resident protein 44	ERP44	0	0	NaN	NaN	#VALUE!	#VALUE!	#VALUE!
N-acetylserotonin O-methyltransferase-like protein	ASMTL	0	0	NaN	NaN	#VALUE!	#VALUE!	#VALUE!
DNA-directed RNA polymerase III subunit RPC5	POLR3E	0	0	NaN	NaN	#VALUE!	#VALUE!	#VALUE!
Mini-chromosome maintenance complex-binding protein	MCMBP	0	0	NaN	NaN	#VALUE!	#VALUE!	#VALUE!
V-type proton ATPase subunit C 1	ATP6V1C1	0	0	NaN	NaN	#VALUE!	#VALUE!	#VALUE!
Peflin	PEF1	0	0	NaN	NaN	#VALUE!	#VALUE!	#VALUE!
UPF0488 protein C8orf33	C8orf33	0	0	NaN	NaN	#VALUE!	#VALUE!	#VALUE!
Fanconi-associated nuclease 1	FAN1	0	0	NaN	NaN	#VALUE!	#VALUE!	#VALUE!
DNA-directed RNA polymerase III subunit RPC2	POLR3B	0	0	NaN	NaN	#VALUE!	#VALUE!	#VALUE!
Cytosolic endo-beta-N-acetylglucosaminidase	ENGASE	0	0	NaN	NaN	#VALUE!	#VALUE!	#VALUE!
THUMP domain-containing protein 3	THUMPD3	0	0	NaN	NaN	#VALUE!	#VALUE!	#VALUE!
Mitogen-activated protein kinase kinase kinase kinase 3	MAP4K3	0	0	NaN	NaN	#VALUE!	#VALUE!	#VALUE!
Chloride intracellular channel protein 1	CLIC1	0	0	NaN	NaN	#VALUE!	#VALUE!	#VALUE!
N-acetylglutamate synthase, mitochondrial;N-acetylglutamate synthase long form;N-acetylglutamate synthase short form;N-acetylglutamate synthase conserved domain form	NAGS	0	0	NaN	NaN	#VALUE!	#VALUE!	#VALUE!
Mitogen-activated protein kinase 14	MAPK14	0	0	NaN	NaN	#VALUE!	#VALUE!	#VALUE!
Vigilin	HDLBP	0	0	NaN	NaN	#VALUE!	#VALUE!	#VALUE!
Interferon regulatory factor 2-binding protein 1	IRF2BP1	0	0	NaN	NaN	#VALUE!	#VALUE!	#VALUE!
Ferrochelatase, mitochondrial	FECH	0	0	NaN	NaN	#VALUE!	#VALUE!	#VALUE!
Ubiquitin-conjugating enzyme E2 variant 3	UEVLD	0	0	NaN	NaN	#VALUE!	#VALUE!	#VALUE!
39S ribosomal protein L10, mitochondrial	MRPL10	0	0	NaN	NaN	#VALUE!	#VALUE!	#VALUE!
Ras-related protein R-Ras	RRAS	0	0	NaN	NaN	#VALUE!	#VALUE!	#VALUE!
NACHT, LRR and PYD domains-containing protein 2;NACHT, LRR and PYD domains-containing protein 7	NLRP2;NLRP7	0	0	NaN	NaN	#VALUE!	#VALUE!	#VALUE!
Catenin beta-1	CTNNB1	1	3	NaN	NaN	#VALUE!	#VALUE!	#VALUE!
WASH complex subunit FAM21C;WASH complex subunit FAM21A	FAM21C;FAM21A	0	0	NaN	NaN	#VALUE!	#VALUE!	#VALUE!
Protein MIS12 homolog	MIS12	0	0	NaN	NaN	#VALUE!	#VALUE!	#VALUE!
Protein transport protein Sec23A	SEC23A	0	0	NaN	NaN	#VALUE!	#VALUE!	#VALUE!
Mitochondrial antiviral-signaling protein	MAVS	0	0	NaN	NaN	#VALUE!	#VALUE!	#VALUE!
LanC-like protein 2	LANCL2	0	0	NaN	NaN	#VALUE!	#VALUE!	#VALUE!
Retinoblastoma-associated protein	RB1	0	0	NaN	NaN	#VALUE!	#VALUE!	#VALUE!
Probable ATP-dependent RNA helicase DHX40	DHX40	0	0	NaN	NaN	#VALUE!	#VALUE!	#VALUE!
Spindle and kinetochore-associated protein 1	SKA1	0	0	NaN	NaN	#VALUE!	#VALUE!	#VALUE!
Cysteine and histidine-rich domain-containing protein 1	CHORDC1	0	0	NaN	NaN	#VALUE!	#VALUE!	#VALUE!
Cytochrome c	CYCS	0	0	NaN	NaN	#VALUE!	#VALUE!	#VALUE!
Paxillin	PXN	0	0	NaN	NaN	#VALUE!	#VALUE!	#VALUE!
Tyrosyl-DNA phosphodiesterase 1	TDP1	0	0	NaN	NaN	#VALUE!	#VALUE!	#VALUE!
Mediator of RNA polymerase II transcription subunit 24	MED24	0	0	NaN	NaN	#VALUE!	#VALUE!	#VALUE!
Mitochondrial assembly of ribosomal large subunit protein 1	MALSU1	0	0	NaN	NaN	#VALUE!	#VALUE!	#VALUE!
Cyclin-C	CCNC	0	0	NaN	NaN	#VALUE!	#VALUE!	#VALUE!
Inverted formin-2	INF2	0	0	NaN	NaN	#VALUE!	#VALUE!	#VALUE!
Putative adenosylhomocysteinase 2;Putative adenosylhomocysteinase 3	AHCYL1;AHCYL2	0	0	NaN	NaN	#VALUE!	#VALUE!	#VALUE!
DNA polymerase delta subunit 2	POLD2	0	0	NaN	NaN	#VALUE!	#VALUE!	#VALUE!
Band 4.1-like protein 2	EPB41L2	0	0	NaN	NaN	#VALUE!	#VALUE!	#VALUE!
Fanconi anemia-associated protein of 100 kDa	FAAP100	0	0	NaN	NaN	#VALUE!	#VALUE!	#VALUE!
Protein argonaute-2	AGO2	0	0	NaN	NaN	#VALUE!	#VALUE!	#VALUE!
BH3-interacting domain death agonist;BH3-interacting domain death agonist p15;BH3-interacting domain death agonist p13;BH3-interacting domain death agonist p11	BID	0	0	NaN	NaN	#VALUE!	#VALUE!	#VALUE!
Uncharacterized protein C12orf29	C12orf29	0	0	NaN	NaN	#VALUE!	#VALUE!	#VALUE!
Serine/threonine-protein kinase ATR	ATR	0	0	NaN	NaN	#VALUE!	#VALUE!	#VALUE!
Methylosome protein 50	WDR77	0	0	NaN	NaN	#VALUE!	#VALUE!	#VALUE!
Inositol-3-phosphate synthase 1	ISYNA1	0	0	NaN	NaN	#VALUE!	#VALUE!	#VALUE!
N-alpha-acetyltransferase 15, NatA auxiliary subunit	NAA15	0	0	NaN	NaN	#VALUE!	#VALUE!	#VALUE!
Ferritin heavy chain;Ferritin heavy chain, N-terminally processed	FTH1	0	0	NaN	NaN	#VALUE!	#VALUE!	#VALUE!
Rab11 family-interacting protein 1	RAB11FIP1	0	0	NaN	NaN	#VALUE!	#VALUE!	#VALUE!
Cytoplasmic FMR1-interacting protein 1	CYFIP1	0	0	NaN	NaN	#VALUE!	#VALUE!	#VALUE!
Mediator of RNA polymerase II transcription subunit 4	MED4	0	0	NaN	NaN	#VALUE!	#VALUE!	#VALUE!
Baculoviral IAP repeat-containing protein 2	BIRC2	0	0	NaN	NaN	#VALUE!	#VALUE!	#VALUE!
Protein HGH1 homolog	HGH1	0	0	NaN	NaN	#VALUE!	#VALUE!	#VALUE!
Serine/threonine-protein phosphatase 4 regulatory subunit 2	PPP4R2	0	0	NaN	NaN	#VALUE!	#VALUE!	#VALUE!
Nuclear protein localization protein 4 homolog	NPLOC4	0	0	NaN	NaN	#VALUE!	#VALUE!	#VALUE!
FAD synthase;Molybdenum cofactor biosynthesis protein-like region;FAD synthase region	FLAD1	0	0	NaN	NaN	#VALUE!	#VALUE!	#VALUE!
Ubiquitin thioesterase OTUB1	OTUB1	0	0	NaN	NaN	#VALUE!	#VALUE!	#VALUE!
Mth938 domain-containing protein	AAMDC	0	0	NaN	NaN	#VALUE!	#VALUE!	#VALUE!
CCA tRNA nucleotidyltransferase 1, mitochondrial	TRNT1	0	0	NaN	NaN	#VALUE!	#VALUE!	#VALUE!
Hepatoma-derived growth factor	HDGF	0	1	NaN	NaN	#VALUE!	#VALUE!	#VALUE!
NEDD8-conjugating enzyme Ubc12	UBE2M	0	0	NaN	NaN	#VALUE!	#VALUE!	#VALUE!
M-phase phosphoprotein 6	MPHOSPH6	0	0	NaN	NaN	#VALUE!	#VALUE!	#VALUE!
Prefoldin subunit 5	PFDN5	0	0	NaN	NaN	#VALUE!	#VALUE!	#VALUE!
2,4-dienoyl-CoA reductase, mitochondrial	DECR1	0	0	NaN	NaN	#VALUE!	#VALUE!	#VALUE!
Talin-1	TLN1	2	1	NaN	NaN	#VALUE!	#VALUE!	#VALUE!
Malate dehydrogenase, mitochondrial	MDH2	0	0	NaN	NaN	#VALUE!	#VALUE!	#VALUE!
Regulatory-associated protein of mTOR	RPTOR	0	0	NaN	NaN	#VALUE!	#VALUE!	#VALUE!
Thyroid receptor-interacting protein 6	TRIP6	0	0	NaN	NaN	#VALUE!	#VALUE!	#VALUE!
Argininosuccinate lyase	ASL	0	0	NaN	NaN	#VALUE!	#VALUE!	#VALUE!
Transcription termination factor 1, mitochondrial	MTERF1	0	0	NaN	NaN	#VALUE!	#VALUE!	#VALUE!
Protein LAP2	ERBB2IP	0	0	NaN	NaN	#VALUE!	#VALUE!	#VALUE!
Mitochondrial glutamate carrier 1	SLC25A22	0	0	NaN	NaN	#VALUE!	#VALUE!	#VALUE!
Monofunctional C1-tetrahydrofolate synthase, mitochondrial	MTHFD1L	0	0	NaN	NaN	#VALUE!	#VALUE!	#VALUE!
tRNA (uracil-5-)-methyltransferase homolog A	TRMT2A	0	0	NaN	NaN	#VALUE!	#VALUE!	#VALUE!
SWI/SNF-related matrix-associated actin-dependent regulator of chromatin subfamily A containing DEAD/H box 1	SMARCAD1	0	0	NaN	NaN	#VALUE!	#VALUE!	#VALUE!
Histone RNA hairpin-binding protein	SLBP	0	0	NaN	NaN	#VALUE!	#VALUE!	#VALUE!
Helicase-like transcription factor	HLTF	0	0	NaN	NaN	#VALUE!	#VALUE!	#VALUE!
Transcription initiation factor TFIID subunit 7	TAF7	0	0	NaN	NaN	#VALUE!	#VALUE!	#VALUE!
Cytosolic carboxypeptidase 1	AGTPBP1	0	0	NaN	NaN	#VALUE!	#VALUE!	#VALUE!
Trinucleotide repeat-containing gene 6A protein	TNRC6A	0	0	NaN	NaN	#VALUE!	#VALUE!	#VALUE!
Translin	TSN	0	0	NaN	NaN	#VALUE!	#VALUE!	#VALUE!
Cyclin-dependent kinase 6	CDK6	1	1	NaN	NaN	#VALUE!	#VALUE!	#VALUE!
Methionine aminopeptidase 1D, mitochondrial	METAP1D	0	0	NaN	NaN	#VALUE!	#VALUE!	#VALUE!
Serine/threonine-protein kinase VRK1	VRK1	1	0	NaN	NaN	#VALUE!	#VALUE!	#VALUE!
Lariat debranching enzyme	DBR1	0	0	NaN	NaN	#VALUE!	#VALUE!	#VALUE!
Serpin B8	SERPINB8	0	0	NaN	NaN	#VALUE!	#VALUE!	#VALUE!
CCR4-NOT transcription complex subunit 10	CNOT10	0	0	NaN	NaN	#VALUE!	#VALUE!	#VALUE!
Probable ATP-dependent RNA helicase YTHDC2	YTHDC2	1	0	NaN	NaN	#VALUE!	#VALUE!	#VALUE!
Long-chain fatty acid transport protein 4	SLC27A4	0	0	NaN	NaN	#VALUE!	#VALUE!	#VALUE!
3(2),5-bisphosphate nucleotidase 1	BPNT1	0	0	NaN	NaN	#VALUE!	#VALUE!	#VALUE!
Polycomb group RING finger protein 6	PCGF6	0	0	NaN	NaN	#VALUE!	#VALUE!	#VALUE!
Cirhin	CIRH1A	0	0	NaN	NaN	#VALUE!	#VALUE!	#VALUE!
6-phosphofructo-2-kinase/fructose-2,6-bisphosphatase 3;6-phosphofructo-2-kinase;Fructose-2,6-bisphosphatase;6-phosphofructo-2-kinase/fructose-2,6-bisphosphatase 2;6-phosphofructo-2-kinase;Fructose-2,6-bisphosphatase	PFKFB3;PFKFB2	0	0	NaN	NaN	#VALUE!	#VALUE!	#VALUE!
Focal adhesion kinase 1	PTK2	0	0	NaN	NaN	#VALUE!	#VALUE!	#VALUE!
Acyl-protein thioesterase 2	LYPLA2	0	0	NaN	NaN	#VALUE!	#VALUE!	#VALUE!
Zinc finger protein 639	ZNF639	0	0	NaN	NaN	#VALUE!	#VALUE!	#VALUE!
N-alpha-acetyltransferase 10	NAA10	0	0	NaN	NaN	#VALUE!	#VALUE!	#VALUE!
AP-1 complex subunit mu-2	AP1M2	0	0	NaN	NaN	#VALUE!	#VALUE!	#VALUE!
Manganese-transporting ATPase 13A1	ATP13A1	0	0	NaN	NaN	#VALUE!	#VALUE!	#VALUE!
Serine/threonine-protein kinase PAK 4	PAK4	0	0	NaN	NaN	#VALUE!	#VALUE!	#VALUE!
Integrin beta-4	ITGB4	0	0	NaN	NaN	#VALUE!	#VALUE!	#VALUE!
Vesicle-associated membrane protein 3;Vesicle-associated membrane protein 2	VAMP3;VAMP2	0	0	NaN	NaN	#VALUE!	#VALUE!	#VALUE!
Zinc phosphodiesterase ELAC protein 2	ELAC2	0	0	NaN	NaN	#VALUE!	#VALUE!	#VALUE!
Cysteine-rich and transmembrane domain-containing protein 1	CYSTM1	0	0	NaN	NaN	#VALUE!	#VALUE!	#VALUE!
PDZ and LIM domain protein 5	PDLIM5	0	0	NaN	NaN	#VALUE!	#VALUE!	#VALUE!
WD repeat-containing protein 26	WDR26	0	0	NaN	NaN	#VALUE!	#VALUE!	#VALUE!
Sulfiredoxin-1	SRXN1	0	0	NaN	NaN	#VALUE!	#VALUE!	#VALUE!
Mitochondrial Rho GTPase 1	RHOT1	0	1	NaN	NaN	#VALUE!	#VALUE!	#VALUE!
Myeloid differentiation primary response protein MyD88	MYD88	0	0	NaN	NaN	#VALUE!	#VALUE!	#VALUE!
Mitochondrial ribonuclease P protein 1	TRMT10C	0	0	NaN	NaN	#VALUE!	#VALUE!	#VALUE!
DNA polymerase epsilon subunit 3	POLE3	0	0	NaN	NaN	#VALUE!	#VALUE!	#VALUE!
E3 ubiquitin-protein ligase SIAH2	SIAH2	0	0	NaN	NaN	#VALUE!	#VALUE!	#VALUE!
Mitogen-activated protein kinase 3	MAPK3	0	0	NaN	NaN	#VALUE!	#VALUE!	#VALUE!
Transcriptional regulator ATRX	ATRX	0	0	NaN	NaN	#VALUE!	#VALUE!	#VALUE!
tRNA pseudouridine synthase A, mitochondrial	PUS1	0	0	NaN	NaN	#VALUE!	#VALUE!	#VALUE!
Protein BANP	BANP	0	0	NaN	NaN	#VALUE!	#VALUE!	#VALUE!
Galectin-3	LGALS3	0	0	NaN	NaN	#VALUE!	#VALUE!	#VALUE!
Phenylalanine--tRNA ligase alpha subunit	FARSA	0	0	NaN	NaN	#VALUE!	#VALUE!	#VALUE!
SRA stem-loop-interacting RNA-binding protein, mitochondrial	SLIRP	0	0	NaN	NaN	#VALUE!	#VALUE!	#VALUE!
Calcineurin B homologous protein 1	CHP1	0	0	NaN	NaN	#VALUE!	#VALUE!	#VALUE!
Phosphomannomutase 2	PMM2	0	0	NaN	NaN	#VALUE!	#VALUE!	#VALUE!
WD repeat and HMG-box DNA-binding protein 1	WDHD1	0	0	NaN	NaN	#VALUE!	#VALUE!	#VALUE!
Stomatin-like protein 2, mitochondrial	STOML2	0	0	NaN	NaN	#VALUE!	#VALUE!	#VALUE!
La-related protein 4B	LARP4B	0	0	NaN	NaN	#VALUE!	#VALUE!	#VALUE!
Nuclear pore membrane glycoprotein 210	NUP210	0	0	NaN	NaN	#VALUE!	#VALUE!	#VALUE!
Fanconi anemia group G protein	FANCG	0	0	NaN	NaN	#VALUE!	#VALUE!	#VALUE!
Calpain-1 catalytic subunit	CAPN1	0	0	NaN	NaN	#VALUE!	#VALUE!	#VALUE!
Methionine--tRNA ligase, mitochondrial	MARS2	0	0	NaN	NaN	#VALUE!	#VALUE!	#VALUE!
Striatin-4	STRN4	0	0	NaN	NaN	#VALUE!	#VALUE!	#VALUE!
Protein FRA10AC1	FRA10AC1	0	0	NaN	NaN	#VALUE!	#VALUE!	#VALUE!
Eukaryotic translation initiation factor 4E	EIF4E	0	0	NaN	NaN	#VALUE!	#VALUE!	#VALUE!
Mitotic spindle-associated MMXD complex subunit MIP18	FAM96B	0	0	NaN	NaN	#VALUE!	#VALUE!	#VALUE!
S-adenosylmethionine synthase isoform type-2	MAT2A	0	0	NaN	NaN	#VALUE!	#VALUE!	#VALUE!
T-complex protein 1 subunit epsilon	CCT5	0	0	NaN	NaN	#VALUE!	#VALUE!	#VALUE!
Disks large homolog 1	DLG1	0	0	NaN	NaN	#VALUE!	#VALUE!	#VALUE!
Methionine adenosyltransferase 2 subunit beta	MAT2B	0	0	NaN	NaN	#VALUE!	#VALUE!	#VALUE!
5-AMP-activated protein kinase subunit gamma-1	PRKAG1	0	0	NaN	NaN	#VALUE!	#VALUE!	#VALUE!
WD repeat-containing protein mio	MIOS	0	0	NaN	NaN	#VALUE!	#VALUE!	#VALUE!
Katanin p60 ATPase-containing subunit A-like 2	KATNAL2	0	0	NaN	NaN	#VALUE!	#VALUE!	#VALUE!
Estradiol 17-beta-dehydrogenase 8	HSD17B8	0	0	NaN	NaN	#VALUE!	#VALUE!	#VALUE!
Serine-threonine kinase receptor-associated protein	STRAP	0	0	NaN	NaN	#VALUE!	#VALUE!	#VALUE!
Macrophage migration inhibitory factor	MIF	0	0	NaN	NaN	#VALUE!	#VALUE!	#VALUE!
T-complex protein 1 subunit beta	CCT2	0	0	NaN	NaN	#VALUE!	#VALUE!	#VALUE!
Ras-related protein Rab-14	RAB14	0	0	NaN	NaN	#VALUE!	#VALUE!	#VALUE!
Perilipin-3	PLIN3	0	0	NaN	NaN	#VALUE!	#VALUE!	#VALUE!
Malignant T-cell-amplified sequence 1	MCTS1	0	0	NaN	NaN	#VALUE!	#VALUE!	#VALUE!
C-terminal-binding protein 2	CTBP2	0	0	NaN	NaN	#VALUE!	#VALUE!	#VALUE!
Sarcolemmal membrane-associated protein	SLMAP	0	0	NaN	NaN	#VALUE!	#VALUE!	#VALUE!
ATP synthase subunit s-like protein	ATP5SL	0	0	NaN	NaN	#VALUE!	#VALUE!	#VALUE!
Cytoskeleton-associated protein 5	CKAP5	0	0	NaN	NaN	#VALUE!	#VALUE!	#VALUE!
Regulator of nonsense transcripts 2	UPF2	0	0	NaN	NaN	#VALUE!	#VALUE!	#VALUE!
Nucleoside diphosphate kinase 3	NME3	0	0	NaN	NaN	#VALUE!	#VALUE!	#VALUE!
Sorting nexin-8	SNX8	0	0	NaN	NaN	#VALUE!	#VALUE!	#VALUE!
Cell differentiation protein RCD1 homolog	RQCD1	0	0	NaN	NaN	#VALUE!	#VALUE!	#VALUE!
Guanine nucleotide-binding protein G(i) subunit alpha-1	GNAI1	2	1	NaN	NaN	#VALUE!	#VALUE!	#VALUE!
Probable inactive tRNA-specific adenosine deaminase-like protein 3	ADAT3	0	0	NaN	NaN	#VALUE!	#VALUE!	#VALUE!
Replication protein A 32 kDa subunit	RPA2	0	0	NaN	NaN	#VALUE!	#VALUE!	#VALUE!
Afadin	MLLT4	0	0	NaN	NaN	#VALUE!	#VALUE!	#VALUE!
T-complex protein 1 subunit theta	CCT8	0	0	NaN	NaN	#VALUE!	#VALUE!	#VALUE!
FH1/FH2 domain-containing protein 1	FHOD1	1	0	NaN	NaN	#VALUE!	#VALUE!	#VALUE!
Probable tRNA pseudouridine synthase 1	TRUB1	0	0	NaN	NaN	#VALUE!	#VALUE!	#VALUE!
Endonuclease 8-like 2	NEIL2	0	0	NaN	NaN	#VALUE!	#VALUE!	#VALUE!
DNA repair and recombination protein RAD54B	RAD54B	0	0	NaN	NaN	#VALUE!	#VALUE!	#VALUE!
Mediator of RNA polymerase II transcription subunit 18	MED18	0	0	NaN	NaN	#VALUE!	#VALUE!	#VALUE!
Rho guanine nucleotide exchange factor 1	ARHGEF1	0	0	NaN	NaN	#VALUE!	#VALUE!	#VALUE!
Zinc finger and BTB domain-containing protein 9	ZBTB9	0	0	NaN	NaN	#VALUE!	#VALUE!	#VALUE!
tRNA-splicing endonuclease subunit Sen54	TSEN54	0	0	NaN	NaN	#VALUE!	#VALUE!	#VALUE!
Protein pelota homolog	PELO	0	0	NaN	NaN	#VALUE!	#VALUE!	#VALUE!
5-AMP-activated protein kinase subunit beta-2	PRKAB2	0	0	NaN	NaN	#VALUE!	#VALUE!	#VALUE!
Ran-specific GTPase-activating protein	RANBP1	0	0	NaN	NaN	#VALUE!	#VALUE!	#VALUE!
Alanyl-tRNA editing protein Aarsd1	AARSD1	0	0	NaN	NaN	#VALUE!	#VALUE!	#VALUE!
Plastin-3	PLS3	0	0	NaN	NaN	#VALUE!	#VALUE!	#VALUE!
Phospholipid hydroperoxide glutathione peroxidase, mitochondrial	GPX4	0	0	NaN	NaN	#VALUE!	#VALUE!	#VALUE!
Calpain small subunit 1	CAPNS1	0	0	NaN	NaN	#VALUE!	#VALUE!	#VALUE!
Prefoldin subunit 3	VBP1	0	0	NaN	NaN	#VALUE!	#VALUE!	#VALUE!
COP9 signalosome complex subunit 7a	COPS7A	0	0	NaN	NaN	#VALUE!	#VALUE!	#VALUE!
Wolframin	WFS1	0	0	NaN	NaN	#VALUE!	#VALUE!	#VALUE!
Mevalonate kinase	MVK	0	0	NaN	NaN	#VALUE!	#VALUE!	#VALUE!
Nucleolysin TIAR	TIAL1	0	0	NaN	NaN	#VALUE!	#VALUE!	#VALUE!
Ras-related protein Rab-11A;Ras-related protein Rab-11B	RAB11A;RAB11B	0	0	NaN	NaN	#VALUE!	#VALUE!	#VALUE!
Hydroxysteroid dehydrogenase-like protein 2	HSDL2	0	0	NaN	NaN	#VALUE!	#VALUE!	#VALUE!
dCTP pyrophosphatase 1	DCTPP1	0	0	NaN	NaN	#VALUE!	#VALUE!	#VALUE!
Glycogen phosphorylase, brain form	PYGB	0	0	NaN	NaN	#VALUE!	#VALUE!	#VALUE!
Nitric oxide synthase-interacting protein	NOSIP	0	0	NaN	NaN	#VALUE!	#VALUE!	#VALUE!
Leucine-rich repeat-containing protein 16A	LRRC16A	0	0	NaN	NaN	#VALUE!	#VALUE!	#VALUE!
Ubiquitin fusion degradation protein 1 homolog	UFD1L	0	0	NaN	NaN	#VALUE!	#VALUE!	#VALUE!
NADH-ubiquinone oxidoreductase 75 kDa subunit, mitochondrial	NDUFS1	0	0	NaN	NaN	#VALUE!	#VALUE!	#VALUE!
Mediator of RNA polymerase II transcription subunit 31	MED31	0	0	NaN	NaN	#VALUE!	#VALUE!	#VALUE!
Fanconi anemia group I protein	FANCI	0	0	NaN	NaN	#VALUE!	#VALUE!	#VALUE!
Acylphosphatase-2	ACYP2	0	0	NaN	NaN	#VALUE!	#VALUE!	#VALUE!
WD repeat domain phosphoinositide-interacting protein 3	WDR45B	0	0	NaN	NaN	#VALUE!	#VALUE!	#VALUE!
Protein transport protein Sec24B	SEC24B	0	0	NaN	NaN	#VALUE!	#VALUE!	#VALUE!
Protein FAM92A1	FAM92A1	0	0	NaN	NaN	#VALUE!	#VALUE!	#VALUE!
RNA-binding protein 33	RBM33	0	0	NaN	NaN	#VALUE!	#VALUE!	#VALUE!
Endophilin-A2	SH3GL1	0	0	NaN	NaN	#VALUE!	#VALUE!	#VALUE!
Acyl-CoA dehydrogenase family member 9, mitochondrial	ACAD9	0	0	NaN	NaN	#VALUE!	#VALUE!	#VALUE!
Pterin-4-alpha-carbinolamine dehydratase	PCBD1	0	0	NaN	NaN	#VALUE!	#VALUE!	#VALUE!
Guanine nucleotide-binding protein subunit beta-like protein 1	GNB1L	0	0	NaN	NaN	#VALUE!	#VALUE!	#VALUE!
Sentrin-specific protease 6	SENP6	0	0	NaN	NaN	#VALUE!	#VALUE!	#VALUE!
26S proteasome non-ATPase regulatory subunit 9	PSMD9	0	0	NaN	NaN	#VALUE!	#VALUE!	#VALUE!
Guanine nucleotide-binding protein G(s) subunit alpha isoforms XLas	GNAS	1	1	NaN	NaN	#VALUE!	#VALUE!	#VALUE!
Multifunctional methyltransferase subunit TRM112-like protein	TRMT112	0	0	NaN	NaN	#VALUE!	#VALUE!	#VALUE!
Mitotic checkpoint serine/threonine-protein kinase BUB1 beta	BUB1B	0	0	NaN	NaN	#VALUE!	#VALUE!	#VALUE!
Ubiquitin-conjugating enzyme E2 L3	UBE2L3	0	0	NaN	NaN	#VALUE!	#VALUE!	#VALUE!
Sister chromatid cohesion protein DCC1	DSCC1	0	0	NaN	NaN	#VALUE!	#VALUE!	#VALUE!
Ras-related protein Rab-5C	RAB5C	0	0	NaN	NaN	#VALUE!	#VALUE!	#VALUE!
ATP-binding cassette sub-family F member 3	ABCF3	0	0	NaN	NaN	#VALUE!	#VALUE!	#VALUE!
Putative transferase CAF17, mitochondrial	IBA57	0	0	NaN	NaN	#VALUE!	#VALUE!	#VALUE!
2-amino-3-ketobutyrate coenzyme A ligase, mitochondrial	GCAT	0	0	NaN	NaN	#VALUE!	#VALUE!	#VALUE!
Arrestin domain-containing protein 1	ARRDC1	0	0	NaN	NaN	#VALUE!	#VALUE!	#VALUE!
Armadillo repeat-containing X-linked protein 3	ARMCX3	0	0	NaN	NaN	#VALUE!	#VALUE!	#VALUE!
14-3-3 protein beta/alpha;14-3-3 protein beta/alpha, N-terminally processed	YWHAB	2	2	NaN	NaN	#VALUE!	#VALUE!	#VALUE!
39S ribosomal protein L14, mitochondrial	MRPL14	0	0	NaN	NaN	#VALUE!	#VALUE!	#VALUE!
Striatin-3	STRN3	0	0	NaN	NaN	#VALUE!	#VALUE!	#VALUE!
Ribose-5-phosphate isomerase	RPIA	0	0	NaN	NaN	#VALUE!	#VALUE!	#VALUE!
2-aminoethanethiol dioxygenase	ADO	0	0	NaN	NaN	#VALUE!	#VALUE!	#VALUE!
E3 ubiquitin/ISG15 ligase TRIM25	TRIM25	0	0	NaN	NaN	#VALUE!	#VALUE!	#VALUE!
Ribonucleoside-diphosphate reductase subunit M2	RRM2	0	0	NaN	NaN	#VALUE!	#VALUE!	#VALUE!
Nuclear pore complex protein Nup153	NUP153	0	0	NaN	NaN	#VALUE!	#VALUE!	#VALUE!
Ubiquitin-conjugating enzyme E2 H	UBE2H	0	0	NaN	NaN	#VALUE!	#VALUE!	#VALUE!
Myosin-14	MYH14	0	0	NaN	NaN	#VALUE!	#VALUE!	#VALUE!
Tubby-related protein 3	TULP3	0	0	NaN	NaN	#VALUE!	#VALUE!	#VALUE!
Putative methyltransferase NSUN6	NSUN6	0	0	NaN	NaN	#VALUE!	#VALUE!	#VALUE!
Serine/threonine-protein phosphatase 4 catalytic subunit	PPP4C	0	0	NaN	NaN	#VALUE!	#VALUE!	#VALUE!
Malate dehydrogenase, cytoplasmic	MDH1	0	0	NaN	NaN	#VALUE!	#VALUE!	#VALUE!
T-complex protein 1 subunit delta	CCT4	0	0	NaN	NaN	#VALUE!	#VALUE!	#VALUE!
AP-1 complex subunit gamma-1	AP1G1	0	0	NaN	NaN	#VALUE!	#VALUE!	#VALUE!
Alpha-taxilin	TXLNA	0	0	NaN	NaN	#VALUE!	#VALUE!	#VALUE!
Ubiquitin-conjugating enzyme E2 D1;Ubiquitin-conjugating enzyme E2 D4	UBE2D1;UBE2D4	0	0	NaN	NaN	#VALUE!	#VALUE!	#VALUE!
DNA topoisomerase 3-alpha	TOP3A	0	0	NaN	NaN	#VALUE!	#VALUE!	#VALUE!
Anaphase-promoting complex subunit 10	ANAPC10	0	0	NaN	NaN	#VALUE!	#VALUE!	#VALUE!
Angio-associated migratory cell protein	AAMP	0	0	NaN	NaN	#VALUE!	#VALUE!	#VALUE!
Ubiquitin-protein ligase E3A	UBE3A	0	0	NaN	NaN	#VALUE!	#VALUE!	#VALUE!
N-terminal Xaa-Pro-Lys N-methyltransferase 1;N-terminal Xaa-Pro-Lys N-methyltransferase 1, N-terminally processed	NTMT1	0	0	NaN	NaN	#VALUE!	#VALUE!	#VALUE!
G-rich sequence factor 1	GRSF1	0	0	NaN	NaN	#VALUE!	#VALUE!	#VALUE!
Pseudouridylate synthase 7 homolog	PUS7	0	0	NaN	NaN	#VALUE!	#VALUE!	#VALUE!
MAP kinase-activated protein kinase 3	MAPKAPK3	0	0	NaN	NaN	#VALUE!	#VALUE!	#VALUE!
NADH dehydrogenase [ubiquinone] flavoprotein 2, mitochondrial	NDUFV2	0	0	NaN	NaN	#VALUE!	#VALUE!	#VALUE!
Serine/threonine-protein kinase 35	STK35	0	0	NaN	NaN	#VALUE!	#VALUE!	#VALUE!
Transcription initiation factor TFIID subunit 12	TAF12	0	0	NaN	NaN	#VALUE!	#VALUE!	#VALUE!
Coronin-1B	CORO1B	0	0	NaN	NaN	#VALUE!	#VALUE!	#VALUE!
Homeobox protein TGIF1	TGIF1	0	0	NaN	NaN	#VALUE!	#VALUE!	#VALUE!
Asparagine--tRNA ligase, cytoplasmic	NARS	0	0	NaN	NaN	#VALUE!	#VALUE!	#VALUE!
Homeobox protein Hox-B9	HOXB9	0	0	NaN	NaN	#VALUE!	#VALUE!	#VALUE!
Dual specificity mitogen-activated protein kinase kinase 4	MAP2K4	0	0	NaN	NaN	#VALUE!	#VALUE!	#VALUE!
E3 SUMO-protein ligase PIAS4	PIAS4	0	0	NaN	NaN	#VALUE!	#VALUE!	#VALUE!
MAGUK p55 subfamily member 5	MPP5	0	0	NaN	NaN	#VALUE!	#VALUE!	#VALUE!
N-alpha-acetyltransferase 38, NatC auxiliary subunit	NAA38	0	0	NaN	NaN	#VALUE!	#VALUE!	#VALUE!
Ubiquitin-associated protein 2-like	UBAP2L	0	0	NaN	NaN	#VALUE!	#VALUE!	#VALUE!
Protein PML	PML	1	0	NaN	NaN	#VALUE!	#VALUE!	#VALUE!
NADH dehydrogenase [ubiquinone] flavoprotein 1, mitochondrial	NDUFV1	0	0	NaN	NaN	#VALUE!	#VALUE!	#VALUE!
RING finger protein 214	RNF214	0	0	NaN	NaN	#VALUE!	#VALUE!	#VALUE!
Molybdenum cofactor sulfurase	MOCOS	0	0	NaN	NaN	#VALUE!	#VALUE!	#VALUE!
Uracil-DNA glycosylase	UNG	0	0	NaN	NaN	#VALUE!	#VALUE!	#VALUE!
UBX domain-containing protein 1	UBXN1	0	0	NaN	NaN	#VALUE!	#VALUE!	#VALUE!
tRNA (guanine(26)-N(2))-dimethyltransferase	TRMT1	0	0	NaN	NaN	#VALUE!	#VALUE!	#VALUE!
Glycine--tRNA ligase	GARS	0	0	NaN	NaN	#VALUE!	#VALUE!	#VALUE!
Cip1-interacting zinc finger protein	CIZ1	0	0	NaN	NaN	#VALUE!	#VALUE!	#VALUE!
Epidermal growth factor receptor substrate 15-like 1	EPS15L1	0	0	NaN	NaN	#VALUE!	#VALUE!	#VALUE!
Cleavage stimulation factor subunit 3	CSTF3	0	0	NaN	NaN	#VALUE!	#VALUE!	#VALUE!
Ribonucleoprotein PTB-binding 2	RAVER2	0	0	NaN	NaN	#VALUE!	#VALUE!	#VALUE!
Succinate dehydrogenase [ubiquinone] flavoprotein subunit, mitochondrial	SDHA	0	0	NaN	NaN	#VALUE!	#VALUE!	#VALUE!
NADH dehydrogenase [ubiquinone] 1 beta subcomplex subunit 10	NDUFB10	0	0	NaN	NaN	#VALUE!	#VALUE!	#VALUE!
Tropomyosin alpha-3 chain	TPM3	0	0	NaN	NaN	#VALUE!	#VALUE!	#VALUE!
Vacuolar protein sorting-associated protein 4A;Vacuolar protein sorting-associated protein 4B;Fidgetin-like protein 1	VPS4A;VPS4B;FIGNL1	0	0	NaN	NaN	#VALUE!	#VALUE!	#VALUE!
Syntaxin-binding protein 4	STXBP4	0	0	NaN	NaN	#VALUE!	#VALUE!	#VALUE!
Roquin-1	RC3H1	0	0	NaN	NaN	#VALUE!	#VALUE!	#VALUE!
Cathepsin D;Cathepsin D light chain;Cathepsin D heavy chain	CTSD	0	0	NaN	NaN	#VALUE!	#VALUE!	#VALUE!
Mitochondrial fission regulator 1	MTFR1	0	0	NaN	NaN	#VALUE!	#VALUE!	#VALUE!
MARCKS-related protein	MARCKSL1	0	0	NaN	NaN	#VALUE!	#VALUE!	#VALUE!
Deoxyuridine 5-triphosphate nucleotidohydrolase, mitochondrial	DUT	0	0	NaN	NaN	#VALUE!	#VALUE!	#VALUE!
Mediator of RNA polymerase II transcription subunit 12	MED12	0	0	NaN	NaN	#VALUE!	#VALUE!	#VALUE!
Replication protein A 70 kDa DNA-binding subunit;Replication protein A 70 kDa DNA-binding subunit, N-terminally processed	RPA1	0	0	NaN	NaN	#VALUE!	#VALUE!	#VALUE!
Macrophage erythroblast attacher	MAEA	0	0	NaN	NaN	#VALUE!	#VALUE!	#VALUE!
Puromycin-sensitive aminopeptidase	NPEPPS	0	0	NaN	NaN	#VALUE!	#VALUE!	#VALUE!
RUN and FYVE domain-containing protein 1	RUFY1	0	0	NaN	NaN	#VALUE!	#VALUE!	#VALUE!
1-phosphatidylinositol 4,5-bisphosphate phosphodiesterase beta-3	PLCB3	0	0	NaN	NaN	#VALUE!	#VALUE!	#VALUE!
NAD-dependent protein deacetylase sirtuin-6	SIRT6	0	0	NaN	NaN	#VALUE!	#VALUE!	#VALUE!
Alpha-catulin	CTNNAL1	0	0	NaN	NaN	#VALUE!	#VALUE!	#VALUE!
YTH domain-containing family protein 2	YTHDF2	0	0	NaN	NaN	#VALUE!	#VALUE!	#VALUE!
Dual specificity protein phosphatase 23	DUSP23	0	0	NaN	NaN	#VALUE!	#VALUE!	#VALUE!
DNA polymerase delta catalytic subunit	POLD1	0	0	NaN	NaN	#VALUE!	#VALUE!	#VALUE!
Myotrophin	MTPN	0	0	NaN	NaN	#VALUE!	#VALUE!	#VALUE!
Ragulator complex protein LAMTOR4;Ragulator complex protein LAMTOR4, N-terminally processed	LAMTOR4	0	0	NaN	NaN	#VALUE!	#VALUE!	#VALUE!
Zinc transporter SLC39A7	SLC39A7	0	0	NaN	NaN	#VALUE!	#VALUE!	#VALUE!
Rho-associated protein kinase 1;Rho-associated protein kinase 2	ROCK1;ROCK2	0	0	NaN	NaN	#VALUE!	#VALUE!	#VALUE!
E3 ubiquitin-protein ligase HUWE1	HUWE1	0	0	NaN	NaN	#VALUE!	#VALUE!	#VALUE!
Transcriptional activator protein Pur-beta	PURB	0	0	NaN	NaN	#VALUE!	#VALUE!	#VALUE!
Ras-related protein Rab-7a	RAB7A	0	0	NaN	NaN	#VALUE!	#VALUE!	#VALUE!
Prostaglandin E synthase 3	PTGES3	0	0	NaN	NaN	#VALUE!	#VALUE!	#VALUE!
Mitogen-activated protein kinase 1	MAPK1	0	0	NaN	NaN	#VALUE!	#VALUE!	#VALUE!
Tether containing UBX domain for GLUT4	ASPSCR1	0	0	NaN	NaN	#VALUE!	#VALUE!	#VALUE!
Src substrate cortactin	CTTN	0	0	NaN	NaN	#VALUE!	#VALUE!	#VALUE!
Sister chromatid cohesion protein PDS5 homolog A	PDS5A	0	0	NaN	NaN	#VALUE!	#VALUE!	#VALUE!
Tripartite motif-containing protein 14	TRIM14	0	0	NaN	NaN	#VALUE!	#VALUE!	#VALUE!
KAT8 regulatory NSL complex subunit 1	KANSL1	0	0	NaN	NaN	#VALUE!	#VALUE!	#VALUE!
Zinc finger CCCH-type with G patch domain-containing protein	ZGPAT	0	0	NaN	NaN	#VALUE!	#VALUE!	#VALUE!
Cytochrome c oxidase subunit 4 isoform 1, mitochondrial	COX4I1	0	0	NaN	NaN	#VALUE!	#VALUE!	#VALUE!
Transcription initiation factor TFIID subunit 1	TAF1	0	0	NaN	NaN	#VALUE!	#VALUE!	#VALUE!
T-complex protein 1 subunit zeta	CCT6A	0	0	NaN	NaN	#VALUE!	#VALUE!	#VALUE!
Gametocyte-specific factor 1	GTSF1	0	0	NaN	NaN	#VALUE!	#VALUE!	#VALUE!
ADNP homeobox protein 2	ADNP2	0	0	NaN	NaN	#VALUE!	#VALUE!	#VALUE!
Ubiquitin-associated protein 2	UBAP2	0	0	NaN	NaN	#VALUE!	#VALUE!	#VALUE!
TNF receptor-associated factor 2	TRAF2	0	0	NaN	NaN	#VALUE!	#VALUE!	#VALUE!
T-complex protein 1 subunit zeta-2	CCT6B	0	0	NaN	NaN	#VALUE!	#VALUE!	#VALUE!
YY1-associated factor 2	YAF2	0	0	NaN	NaN	#VALUE!	#VALUE!	#VALUE!
Glutathione S-transferase omega-1	GSTO1	0	0	NaN	NaN	#VALUE!	#VALUE!	#VALUE!
Ankyrin repeat domain-containing protein 17	ANKRD17	0	0	NaN	NaN	#VALUE!	#VALUE!	#VALUE!
[truncated: 2,012 more rows]

## Sheet: Supplemental Table 2
	Supplemental Table 2: List of crRNA sequences and sequencing primers for generating RPE1 KO cell lines
	Gene	crRNA sequence (5’-3’)	Genotyping Forward primers (5’-3’)	Genotyping Reverse primers (5’-3’)
	CSA/ ERCC8	GTCCGCACGCCAAACGGGTT	CTTGACAGCGATCTCCACAAG	CAAGCCACACAGCATTAGAG
	CSB/ ERCC6	TCCAGATAATTGCCTTCTTG	TGCCTAGGTGATCAAAAATGT	ATCTAGTGGGGCTCATCTGC
	UVSSA	AGACACGAATGCTCGGAGTC	CATTCTCCTGCCTCAATCTC	CCTGTGCCTGGCATCTCTG
	XPC	GCTCGGAAACGCGCGGCCGG	AAAGAGGAAAACCATGAGTTCTGCATT	GCCATTTTTCCTGAGTCTGGAAAAAGC
	SPRTN	AGTGCCTGCAAGTCCGGTGT	AATCTTGGCTTCGGCGTTTG	ACTCCCCTCATTTAACGCCC

## Sheet: Supplemental Table 3 
	Supplemental Table 3: List of primers used in real-time qPCR in Flavo-qPCR assay
	Primer name	Forward primer (5’-3’)	Reverse primer (5’-3’)
	CRIM1-1kb	GTCGAGATTGACGGTGGGAG	TCCTGAACTGTCCAAACCCC
	CRIM1-15kb	AAGCCCTGCCAGTTTATGCT	AGACTGATCGGCATGAGCAA
	CRIM1-55kb	TGGAAAGGACCTCGCCCTAA	TCAAAAGCAGGAAGGCACAC
	DHX15-3kb	AGTTTTCGATGTTAGGGGCGT	TAACACGCGTTGATCCCACT
	DHX15-8kb	CCTCCTGGAGCGTTATGGTG	TTCCCCATTTTTATGCCCACATAC
	DHX15-55kb	CGGACATGTACAGATATCAAGCC	AAGGCCATGACTCTAGCAACA
	XRN2-1kb	AGCTAGCGGGTTATGGATGC	CGAATCCGCATGGAATGACG
	XRN2-28kb	GCTAGTGCTCCTGGTGAAGG	GGTTAGGCTGGGCTAAACAA
	XRN2-55kb	GGGATCTGACACAGAACACTGTA	GCAACACAGGGACTCTCCAAT

## Sheet: Supplemental Table 4
	Supplemental Table 4: List of primers used in real-time qPCR in DPC assay
	Primer name	Forward primer (5’-3’)	Reverse primer (5’-3’)
	CRIM1 ATG	AGGAGGATGTACTTGGTGGC	ACTTGGACTCGTCACAGGG
	CRIM1 intron 1 (coding)	GTTTCAGCCGCGGAATATGT	GAAACACGCGGGTATCTGAT
	CRIM1 intron 4	CCAAGCACAGCAGTCATCTC	AGTTTCTAGGCAGTGGGACC
	CRIM1 intron 8	CTCACTGAACGCTGTTGTCC	CCTCAACCCTGGACTGGAAT
	CRIM1 intron 13	ACAAGTATGACGCAGGTGGA	GGCAAGGTTTGAGAAAGGCA
	CRIM1 intergenic	AGTCCTGCAATGCTGTCTCT	CCCATTATGCACAGGAAGCC
	Y-chromosome	ATGCACTGCTGGCTGATCTA	AGGTCTAAAGTTCCGAGGCT
