# Supplementary material for: Transcription-coupled DNA–protein crosslink repair by CSB and CRL4CSA-mediated degradation
Source: Nat Cell Biol. 2024 Apr 10;26(5):770–83. doi: 10.1038/s41556-024-01394-y (PMC11098752; doi:10.1038/s41556-024-01394-y)
Supplement: Supplementary file 3 — Statistical source data. [file 41556_2024_1394_MOESM3_ESM.xlsx]

## Sheet: Figure 1B
	Untreated			10 uM			20 uM			50 uM			100 uM			200uM			300 uM			500 uM			1 mM			1.5 mM			2 mM			8 J/m2 UV-C			THZ1
Count	635			754			708			714			669			594			519			644			617			545			722			670			530
	#1	#2	#3	#1	#2	#3	#1	#2	#3	#1	#2	#3	#1	#2	#3	#1	#2	#3	#1	#2	#3	#1	#2	#3	#1	#2	#3	#1	#2	#3	#1	#2	#3	#1	#2	#3	#1	#2	#3
	1.19775	1.47229	0.525566	0.662871	0.926746	1.10756	0.803793	0.874036	0.8671	0.696658	1.31786	0.521987	0.768681	0.800912	0.918904	0.366358	0.393699	0.390704	0.275637	0.344175	0.171103	0.0591875	0.190178	0.206309	0.0672232	0.153079	0.0942029	0.0574594	0.11598	0.105017	0.0992795	0.0750242	0.0883153	0.35236	0.280262	0.233585	0.0703338	0.122959	0.110184
	1.21503	1.16007	1.47432	1.08081	0.64048	1.11853	0.925407	0.994695	0.786813	0.777955	0.68792	0.601064	0.582047	0.732772	0.483094	0.50728	0.600995	0.39498	0.385394	0.198993	0.24488	0.0516703	0.272824	0.115471	0.0539168	0.133152	0.100571	0.0557313	0.146283	0.0925207	0.0789743	0.0710755	0.0849509	0.327994	0.195963	0.210515	0.0748269	0.134254	0.0985286
	0.544698	1.3183	0.727069	0.658423	1.03504	0.868633	1.0668	1.02661	0.713627	0.729972	0.674694	0.57492	0.869663	0.864931	0.387476	0.357367	0.76181	0.406357	0.37218	0.258039	0.190328	0.0566818	0.158864	0.163654	0.0576322	0.125989	0.0866331	0.0508926	0.104501	0.0815865	0.0965146	0.0726366	0.105017	0.20478	0.31883	0.265667	0.0655815	0.124061	0.0808655
	0.664974	1.29047	1.04008	0.829441	0.931921	0.918097	0.427213	0.839822	0.68248	0.975473	0.739672	0.824415	1.20081	0.699899	0.636406	0.385381	0.449477	0.282901	0.386249	0.27062	0.187805	0.0607428	0.173924	0.139622	0.0485597	0.185678	0.111025	0.0559041	0.138662	0.110785	0.113104	0.0694226	0.113068	0.274423	0.393946	0.28357	0.0814801	0.112582	0.133254
	0.5771	1.43896	0.918599	0.571447	0.880169	0.852657	1.28438	1.42797	0.899457	0.493273	1.0269	1.26006	1.08318	0.567069	0.753327	0.036721	0.709004	0.454772	0.282866	0.237378	0.165816	0.0545217	0.187331	0.195015	0.0815665	0.184301	0.0898773	0.0584963	0.113592	0.103575	0.0937496	0.0659331	0.101292	0.340955	0.234347	0.305198	0.08701	0.217543	0.104657
	0.788361	1.29828	1.24939	1.28883	0.851131	1.08755	0.73584	1.50771	0.637859	0.739625	1.32457	0.99564	0.86124	1.14573	0.482287	0.809755	0.577324	0.354151	0.534251	0.332145	0.223492	0.0772462	0.238663	0.157886	0.0722347	0.139213	0.0976875	0.0548673	0.106062	0.105137	0.0923671	0.0600561	0.100091	0.158726	0.262447	0.135657	0.064199	0.143345	0.0985286
	0.971626	1.19635	0.893246	0.969794	1.01932	0.743967	0.967428	0.620163	0.657305	0.234333	0.639809	0.892841	1.21283	1.01281	0.558378	0.301245	0.491453	0.44638	0.432344	0.291281	0.262903	0.060138	0.223511	0.123161	0.0673096	0.13756	0.0824276	0.0618661	0.142886	0.0752182	0.127016	0.0603316	0.179034	0.306998	0.159966	0.232503	0.0855411	0.131407	0.101533
	0.665925	0.731692	0.994778	0.49545	0.742643	1.11514	0.962318	1.45251	0.873314	1.11176	1.29237	0.79811	1.36265	0.372136	0.491083	0.415099	0.721559	0.354393	0.364329	0.213869	0.301594	0.0737036	0.200095	0.354703	0.0668776	0.17475	0.12232	0.0483005	0.126081	0.105858	0.0762094	0.0867783	0.0992495	0.414745	0.26814	0.222771	0.0711115	0.129111	0.106699
	0.596887	0.79836	1.43996	0.918972	1.36971	1.02759	1.41347	0.941218	0.785603	1.1552	0.84768	0.859112	1.16438	1.07903	0.346808	0.806159	0.821709	0.403049	0.252862	0.41525	0.15308	0.0628166	0.160517	0.16065	0.0516703	0.133978	0.134335	0.0564226	0.115704	0.104536	0.127966	0.0690553	0.0967262	0.184907	0.275395	0.138541	0.0877876	0.186504	0.0966061
	0.988734	1.19258	1.52082	1.26735	1.23918	0.954327	0.542581	0.931538	0.883077	0.818273	1.1328	1.10949	1.20801	1.19844	0.431936	0.38046	0.867423	0.336318	0.321032	0.293393	0.193813	0.0603108	0.212951	0.179634	0.0558177	0.143069	0.150917	0.0504606	0.118459	0.115951	0.104464	0.0599642	0.119556	0.262153	0.270436	0.247042	0.0800112	0.109368	0.123762
	1.06054	1.36228	0.918118	0.884238	0.988945	0.573145	1.07504	1.29725	1.07448	1.30492	1.3308	0.894132	0.850451	0.707854	0.330024	0.510876	0.548381	0.409908	0.359587	0.286965	0.378013	0.0575458	0.164282	0.270593	0.0522751	0.138111	0.116913	0.0453627	0.105236	0.138661	0.0984155	0.0779627	0.106579	0.37785	0.23499	0.262903	0.0775054	0.212584	0.0975673
	0.68839	1.19653	1.01773	0.726376	0.78644	1.48826	0.536714	1.4227	0.706849	0.485418	0.883428	1.26716	0.905911	0.486757	0.485192	0.796221	0.630992	0.361171	0.33036	0.248305	0.274919	0.0596196	0.165567	0.341125	0.056941	0.129203	0.120037	0.0493373	0.110011	0.100812	0.106019	0.0786055	0.11511	0.307775	0.193943	0.434127	0.0564226	0.126816	0.0886757
	1.04714	1.41086	1.26705	0.807389	0.766027	1.21342	0.844773	0.749926	0.868795	1.11289	0.876048	0.857982	1.23243	0.583553	0.445815	0.816569	0.628309	0.445412	0.486135	0.217451	0.304598	0.0595332	0.157854	0.213759	0.0534848	0.138662	0.0963658	0.0516703	0.144722	0.098048	0.0858003	0.0691471	0.140704	0.481709	0.280537	0.325985	0.0757773	0.204044	0.09961
	1.13562	1.11241	1.11457	0.61678	0.947255	0.805856	1.28713	0.703445	1.01121	0.701863	0.865794	0.892195	1.34117	1.11938	0.425562	0.511917	0.608662	0.255386	0.40234	0.256386	0.20691	0.063767	0.21892	0.253291	0.0549537	0.148946	0.113188	0.0466588	0.128469	0.0690902	0.0839858	0.0679534	0.0967262	0.30501	0.273925	0.246802	0.0848499	0.113592	0.127727
	1.19187	1.26917	1.18835	0.651703	1.23486	1.0606	0.980489	0.678624	0.791251	0.732433	1.20506	0.846121	1.24189	0.691274	0.834824	0.34336	0.417659	0.388928	0.29336	0.318371	0.166297	0.063767	0.162996	0.109703	0.0615205	0.172914	0.13806	0.0491645	0.125255	0.100331	0.0793199	0.075667	0.0981681	0.306825	0.235908	0.226856	0.0732716	0.246101	0.098048
	0.613304	0.400374	0.539023	0.855562	1.24004	0.893648	0.764895	1.0453	1.26289	0.893892	0.998912	0.85064	1.17725	0.907866	0.552407	0.667698	0.697983	0.187686	0.29779	0.251795	0.324664	0.0584963	0.236184	0.16834	0.0554721	0.147844	0.0937223	0.0756045	0.127183	0.131572	0.152159	0.092288	0.103455	0.299135	0.289996	0.369362	0.0821713	0.256478	0.1383
	0.775573	0.571359	0.625056	0.626623	1.32993	1.25772	0.897109	0.550872	0.612845	0.519678	0.988082	0.653674	1.46912	0.643643	0.477284	0.59047	0.757402	0.41838	0.350337	0.483387	0.223492	0.0756909	0.214237	0.126165	0.0654951	0.114419	0.105738	0.0556449	0.144539	0.124963	0.124078	0.0790646	0.10754	0.379837	0.16823	0.136979	0.070161	0.219563	0.0905982
	0.808839	0.834449	0.843621	0.752402	1.06408	0.457515	0.759784	0.792478	0.767367	0.895311	0.570998	0.844507	1.29451	1.00102	0.720324	0.555926	0.369069	0.48963	0.281234	0.182188	0.184441	0.101008	0.208084	0.144909	0.0646311	0.146743	0.0758189	0.0536576	0.124795	0.0972069	0.0847635	0.0811767	0.126886	0.387441	0.277782	0.255814	0.0570274	0.106246	0.16858
	0.550487	1.15622	1.00908	0.53113	0.893299	1.19656	1.02876	0.963643	0.835631	1.02336	0.531993	0.890501	0.964589	0.464523	0.780762	0.47018	0.442385	0.232792	0.248897	0.316626	0.205468	0.0448443	0.15363	0.160409	0.0684329	0.174291	0.165336	0.0500286	0.128836	0.126525	0.096601	0.0683207	0.108622	0.214458	0.240867	0.406971	0.0693833	0.123602	0.174948
	0.852992	1.35365	0.912471	0.733095	1.28566	1.12846	0.790827	0.918217	0.949485	1.15832	0.623038	0.873959	1.29527	1.09532	0.965301	0.921243	0.895982	0.5562	0.237937	0.361806	0.234546	0.0640262	0.195595	0.197057	0.0650631	0.157119	0.127607	0.0444123	0.13508	0.116792	0.0951321	0.105144	0.0961255	0.254636	0.369427	0.206429	0.0662728	0.209186	0.229259
	0.628943	1.04997	0.673479	1.01219	0.920133	0.408294	1.08005	1.35399	0.760992	0.80843	1.04223	0.815297	1.01077	0.52768	0.929393	0.553087	0.704212	0.431775	0.35982	0.27916	0.190328	0.0606564	0.232327	0.181437	0.0536576	0.170434	0.0806252	0.0558177	0.11148	0.0771407	0.110512	0.0687798	0.0875943	0.188882	0.287332	0.172665	0.0667048	0.160976	0.384382
	0.848067	1.47707	1.08057	0.944146	0.889082	0.788104	0.902409	1.22815	0.943837	0.733379	0.696833	1.17074	1.24321	1.00735	0.278302	0.403079	0.602337	0.236585	0.382207	0.327003	0.1687	0.0722347	0.257396	0.322861	0.086578	0.176862	0.145991	0.0591875	0.117082	0.101412	0.105069	0.0740141	0.0988891	0.262672	0.18228	0.181196	0.0667912	0.143069	0.197297
	0.718113	0.718744	1.59304	1.03964	1.11286	0.548292	0.632964	1.0037	0.798191	0.642712	1.22614	0.52239	1.45786	0.753281	0.380052	0.618957	0.725584	0.347615	0.39309	0.375488	0.32947	0.0613477	0.158313	0.166778	0.0722347	0.146467	0.0874742	0.0553857	0.105787	0.0899975	0.116042	0.0609744	0.110424	0.293346	0.192014	0.155243	0.0714571	0.144539	0.370924
	0.761662	1.36623	0.953204	0.0364371	0.926267	0.955941	1.00169	1.01635	0.783747	1.29517	1.00984	1.21342	1.187	1.09973	0.293229	0.511539	0.80647	0.037279	0.338755	0.350511	0.20691	0.0699882	0.137651	0.332834	0.0615205	0.144539	0.0898773	0.0506334	0.165384	0.0991294	0.0936632	0.0576685	0.100571	0.231479	0.278517	0.400002	0.0673096	0.216165	0.326346
	0.589974	1.01186	1.08622	0.702526	1.55113	0.758814	1.24615	1.17324	0.521019	0.583561	1.15973	0.927699	0.983233	1.03504	0.30033	0.437056	0.380378	0.360122	0.359898	0.327829	0.16113	0.0514111	0.151609	0.225895	0.0591011	0.132968	0.123521	0.0613477	0.124153	0.097327	0.0820849	0.0765853	0.109703	0.268806	0.356204	0.196096	0.0718027	0.112123	0.262663
	0.641126	1.19965	1.41437	0.926164	1.18694	1.40402	0.750225	0.538126	1.00177	1.23631	1.22307	0.636245	1.15605	1.11372	0.335511	0.661735	0.552693	0.108852	0.367905	0.248581	0.20691	0.0593603	0.213961	0.189007	0.0618661	0.137192	0.095765	0.0511519	0.133795	0.121599	0.0941816	0.0925635	0.103575	0.290149	0.232786	0.218205	0.0564226	0.151885	0.255093
	0.545908	0.775678	0.833167	0.8072	1.17496	0.836841	0.685301	1.11928	0.810859	0.559144	1.303	1.29395	1.22183	0.504583	0.309206	0.509078	0.490687	0.389574	0.395888	0.400282	0.166778	0.0540032	0.190178	0.27612	0.0657543	0.15868	0.121118	0.0546081	0.129203	0.0955247	0.173588	0.0797074	0.104176	0.23554	0.37861	0.226736	0.0716299	0.123142	0.26026
	0.557054	1.14547	0.984925	0.960614	1.24071	0.566447	0.914807	1.44283	0.992009	0.482768	1.20458	0.885579	1.12321	1.02939	0.586943	0.846476	0.669327	0.307834	0.253406	0.39468	0.194414	0.0638534	0.186688	0.506942	0.0525343	0.155558	0.0914393	0.0463132	0.120939	0.113428	0.125287	0.111756	0.108261	0.193375	0.159048	0.264345	0.0699018	0.120663	0.257736
	0.740838	0.821134	1.75898	1.19892	1.29898	1.13007	1.22249	1.49036	0.793995	0.915754	1.66412	0.866132	0.54154	0.406446	0.502863	0.586306	0.49845	0.359638	0.249597	0.417454	0.287175	0.0540032	0.156385	0.410696	0.0591875	0.143437	0.106819	0.0498558	0.144171	0.110064	0.0845907	0.0979814	0.111866	0.25766	0.271538	0.176631	0.0649767	0.0955938	0.246562
	1.19999	1.20094	0.440615	1.39426	0.724913	1.07052	1.26299	1.29658	0.913094	0.506144	0.764206	0.802387	1.41234	0.949555	0.438472	0.928436	0.538797	0.40426	0.31598	0.328013	0.302194	0.0564226	0.191371	0.303997	0.054176	0.16621	0.0944433	0.0566818	0.133427	0.0829082	0.166416	0.0937573	0.0991294	0.280039	0.302025	0.288497	0.0794928	0.13407	0.149715
	0.60138	0.843724	1.08862	0.978975	0.861098	0.977082	1.38726	1.19193	0.611957	1.32375	1.68626	1.09642	0.332571	1.10203	0.300572	0.257615	0.478036	0.346324	0.356633	0.203676	0.208472	0.0519295	0.235908	0.251969	0.0498558	0.173924	0.142025	0.050115	0.106062	0.0891564	0.115005	0.109827	0.097327	0.204003	0.284945	0.199701	0.0664456	0.130397	0.200662
	1.015	1.01388	1.14582	1.12406	0.993928	1.31283	0.421629	0.743985	0.462518	0.753349	1.20956	1.33656	0.760636	1.05948	0.639069	0.934493	0.716	0.46276	0.406149	0.255468	0.173987	0.0835538	0.153813	0.384502	0.0644583	0.125163	0.116312	0.0802704	0.153997	0.100932	0.136693	0.100644	0.0865129	0.328772	0.3585	0.250046	0.0599652	0.180811	0.192251
	1.3061	1.17467	1.04837	1.11725	1.37498	1.20431	1.00084	0.960193	0.562736	0.822532	1.43459	0.715483	0.882913	0.921188	0.438069	0.428822	0.523463	0.273783	0.401796	0.167679	0.226135	0.0647175	0.196789	0.324664	0.0616933	0.173648	0.0871137	0.06057	0.117725	0.111506	0.113536	0.100644	0.109463	0.241157	0.240041	0.476542	0.0696426	0.1225	0.477503
	0.949334	1.06319	0.884234	0.725429	0.618438	0.789153	0.625582	1.0751	0.539255	1.06557	1.08124	1.30549	1.41669	0.967764	0.375776	0.759027	0.799762	0.382392	0.369071	0.184301	0.247523	0.056509	0.201289	0.208833	0.0616069	0.123326	0.109223	0.0465724	0.182188	0.101052	0.100403	0.118276	0.0922804	0.195621	0.268232	0.211716	0.0599652	0.128101	0.135657
	1.02788	1.00075	0.419467	0.964968	0.489441	1.43024	0.954652	0.825542	0.783102	0.992792	1.57058	1.25183	0.534158	0.728076	0.42887	0.46242	0.723667	0.318728	0.265843	0.288159	0.25281	0.0686057	0.180076	0.270473	0.0545217	0.132785	0.197297	0.0527936	0.151977	0.106339	0.119153	0.109185	0.129769	0.298789	0.294862	0.39808	0.0699882	0.234439	0.241155
	1.40823	1.13308	2.02116	1.28154	0.786249	1.21286	1.00888	0.870681	1.0046	0.712274	1.06341	0.516177	0.794991	1.04396	0.568868	0.549774	0.731142	0.509077	0.425659	0.156385	0.211836	0.0666184	0.27567	0.251368	0.0515839	0.151058	0.133374	0.0506334	0.159048	0.0802648	0.1233	0.0921962	0.0936022	0.273904	0.354276	0.257256	0.0654087	0.153997	0.158967
	1.03254	1.09001	0.727189	0.872692	0.632047	1.38094	1.01361	0.788549	0.500281	0.994307	0.955401	0.920679	0.769532	0.894832	0.42653	0.330016	0.682553	0.457112	0.434987	0.207809	0.243918	0.0522751	0.168139	0.213519	0.0755181	0.134713	0.097327	0.0522751	0.125622	0.0836291	0.107834	0.0824623	0.0871137	0.177131	0.199269	0.440976	0.0535712	0.167771	0.190689
	1.09268	1.19065	1.62776	0.625961	0.754814	1.33268	0.815812	0.918312	0.795286	1.0421	1.18215	1.21923	0.662019	0.8196	0.533929	0.595013	0.533334	0.419833	0.371169	0.47549	0.220368	0.0515839	0.164833	0.282248	0.0602244	0.165292	0.126165	0.0543488	0.114602	0.0907184	0.113277	0.1135	0.104416	0.319958	0.153354	0.282128	0.0689513	0.104226	0.126886
	0.959616	0.726183	1.55531	0.43734	1.21253	0.525779	0.901652	0.641343	0.618896	0.750131	1.1718	0.923019	1.59519	0.592753	0.395545	0.568702	0.774844	0.399095	0.379953	0.384487	0.461282	0.0696426	0.20285	0.317454	0.05288	0.205421	0.137459	0.0638534	0.150048	0.0887959	0.122263	0.121581	0.0917998	0.15985	0.302117	0.254132	0.0698154	0.142702	0.16089
	0.958147	1.63015	1.82843	1.25978	1.35169	0.350358	1.0809	1.00514	0.51529	0.720886	1.21378	0.339062	0.592363	0.727213	0.398853	0.345253	0.895887	0.204389	0.301755	0.168139	0.232023	0.0546945	0.281455	0.309043	0.0578051	0.233888	0.123281	0.0575458	0.107164	0.0909587	0.228801	0.0866864	0.0942029	0.197004	0.212951	0.356986	0.0581507	0.155834	0.23779
	1.00541	1.39102	1.19628	0.822437	1.67993	0.835792	0.818746	1.17257	0.527958	0.727227	1.42337	0.317033	0.836349	0.63473	0.458645	0.362857	0.628692	0.296538	0.376377	0.387793	0.229019	0.0479549	0.185862	0.319497	0.0681737	0.154364	0.125804	0.046486	0.125071	0.111145	0.107661	0.0957775	0.121358	0.11898	0.242704	0.307962	0.0590147	0.135264	0.169902
	1.0735	1.29874	0.818508	0.592079	1.47484	0.916644	0.797641	0.923296	0.855723	0.932032	0.549531	1.47123	1.4059	0.900295	0.513353	0.533212	0.556527	0.338497	0.35539	0.267773	0.21424	0.0595332	0.255835	0.338241	0.0585827	0.173373	0.136378	0.0451035	0.101012	0.0975673	0.109043	0.0871456	0.103095	0.246946	0.214604	0.26014	0.0674824	0.153997	0.22253
	0.898787	0.886699	0.966421	0.964494	1.42999	0.8203	0.516555	1.25882	0.525134	1.15605	0.778007	0.240216	0.625204	0.977444	0.59598	0.500371	0.718779	0.101993	0.376611	0.238204	0.166177	0.0535712	0.369244	0.244038	0.0524479	0.284578	0.089637	0.0630758	0.0941246	0.0992495	0.124596	0.0937573	0.0820671	0.240379	0.269334	0.35999	0.0695562	0.117908	0.113308
	0.396773	1.26255	0.704119	1.1693	0.641055	0.854029	0.819125	1.22049	1.06334	0.732338	1.10797	0.648913	1.63276	0.654377	0.764381	0.383488	0.809346	0.401193	0.343574	0.386508	0.20691	0.0559905	0.186872	0.263624	0.059706	0.139764	0.117393	0.0946137	0.121398	0.112226	0.114487	0.111388	0.103936	0.164256	0.282098	0.23767	0.0623845	0.169057	0.256054
	0.887295	0.817644	1.21815	1.25173	1.12398	1.08206	0.919634	1.14324	0.369401	0.649148	0.568027	1.56055	1.04059	0.723284	0.671184	0.700822	0.627063	0.323892	0.340232	0.207625	0.228298	0.0561634	0.170985	0.138901	0.0582371	0.293485	0.126044	0.0676552	0.118918	0.110184	0.135743	0.100093	0.11487	0.365839	0.216349	0.419467	0.0743084	0.1607	0.132413
	0.6343	1.03757	1.57658	1.46108	0.750693	0.968932	0.782214	1.01242	1.01864	0.912915	0.474682	0.96409	1.0527	1.09724	0.580246	0.967712	0.551927	0.167191	0.485124	0.35648	0.357947	0.0565954	0.188433	0.246922	0.0685193	0.247387	0.112947	0.0486461	0.0911861	0.124122	0.148358	0.114327	0.0966061	0.205039	0.301199	0.497449	0.0557313	0.153171	0.110785
	1.01984	1.10011	1.31067	0.712842	1.3722	0.933589	0.552235	1.25048	1.18276	0.91954	1.27214	0.594124	0.630409	0.735743	0.50827	0.776441	0.494424	0.199467	0.373268	0.205146	0.156444	0.0502878	0.224981	0.160049	0.0667912	0.182097	0.102133	0.0476957	0.111388	0.0863927	0.108093	0.102848	0.133014	0.320131	0.219838	0.34497	0.0625573	0.101287	0.320819
	0.738419	1.23271	0.719259	1.27057	0.570615	0.879365	0.795559	1.241	0.667956	0.513905	0.339264	0.743563	1.04655	0.622175	0.476316	0.723442	0.648243	0.395061	0.309373	0.228746	0.342567	0.0514975	0.275027	0.240674	0.0645447	0.212125	0.115351	0.059706	0.099818	0.0910789	0.12114	0.113317	0.0928812	0.270707	0.436095	0.294865	0.0724939	0.112031	0.101893
	0.697376	0.966315	0.509104	0.654732	1.36539	0.868795	1.20545	1.09542	0.475429	0.809093	0.301312	0.618574	0.875815	0.878732	0.581859	0.685964	0.34511	0.411199	0.378398	0.341603	0.266508	0.0626437	0.220022	0.151998	0.0587555	0.174016	0.111145	0.0525343	0.0980732	0.118114	0.141704	0.0975222	0.112827	0.3216	0.418372	0.20679	0.0525343	0.11249	0.173987
	0.609934	1.24345	0.692704	1.07523	0.839247	0.839343	0.909981	1.01693	0.5562	1.22362	0.602241	0.705719	1.28959	0.424176	0.440732	0.713694	0.325463	0.325183	0.287685	0.296975	0.382339	0.0609156	0.18228	0.1842	0.0512383	0.19128	0.110664	0.0616933	0.0881557	0.0826679	0.118116	0.12002	0.100571	0.28626	0.287057	0.322621	0.0557313	0.129111	0.194053
	0.894985	0.892668	1.19856	0.613657	0.939397	0.989831	1.22646	1.41417	0.658354	0.721265	1.2065	0.791735	1.38234	0.436634	0.485515	0.950961	0.366577	0.381182	0.296391	0.327829	0.205108	0.0753453	0.169241	0.137099	0.0673096	0.188341	0.0922804	0.0540032	0.0974304	0.100451	0.129953	0.0978896	0.136859	0.330932	0.401108	0.359509	0.0622981	0.135356	0.118715
	0.652359	1.38221	0.9347	0.969605	0.881607	0.58073	1.03945	1.83385	0.662469	0.562551	1.46842	0.702653	0.660694	0.682745	0.397643	0.774738	0.542918	0.310739	0.391768	0.438024	0.14587	0.0554721	0.22544	0.254012	0.076555	0.169424	0.118715	0.0617797	0.0982569	0.0845904	0.139199	0.124704	0.100691	0.166503	0.232878	0.184801	0.0598788	0.171169	0.238752
	1.28588	1.07568	1.08069	0.862376	0.697695	0.489065	0.501128	1.33616	0.430161	0.85471	1.13816	0.775597	1.68462	0.638276	0.417251	0.734231	0.626105	0.281852	0.340932	0.246744	0.178313	0.0738764	0.229297	0.157766	0.0749133	0.138202	0.113668	0.0575458	0.113225	0.0976875	0.190696	0.100644	0.0898773	0.288593	0.278241	0.284772	0.0674824	0.138937	0.293183
	1.07842	1.23859	1.3764	0.825087	0.571669	0.724036	0.953327	1.38379	0.696521	0.848747	1.10529	1.04123	1.6833	0.507937	0.836922	0.740004	0.387949	0.267328	0.321576	0.235725	0.268791	0.0546945	0.205329	0.291621	0.0538304	0.20083	0.15356	0.056941	0.115888	0.103815	0.106538	0.0915534	0.13758	0.162182	0.193392	0.103095	0.0630758	0.117174	0.151037
	0.986315	0.688808	0.630823	1.14952	0.592849	0.775194	1.45748	0.838288	0.500604	0.613468	1.22835	1.04567	1.25533	1.08555	0.7175	0.466868	0.405871	0.368191	0.366505	0.301107	0.208472	0.0653223	0.245183	0.166177	0.0526207	0.103307	0.163053	0.0762958	0.117633	0.0867532	0.125633	0.10395	0.0843501	0.118548	0.278241	0.282248	0.0583235	0.122683	0.264345
	0.750429	1.00663	1.36162	0.838432	0.939397	0.40894	1.29413	1.0108	0.476397	0.632586	1.35169	0.809003	0.787136	0.496724	0.707091	0.593025	0.451873	0.488662	0.516139	0.293026	0.258097	0.0578915	0.1697	0.187204	0.0490781	0.112399	0.082788	0.0555585	0.0944919	0.182038	0.111549	0.0972468	0.131091	0.119758	0.320115	0.247283	0.0527072	0.119837	0.194774
	1.08369	0.824164	1.12563	1.0245	0.82928	1.29613	1.13286	0.472382	0.689743	0.781268	1.53167	0.580568	1.37467	0.982619	0.749938	0.502359	0.446314	0.198983	0.460017	0.268875	0.384261	0.0525343	0.239857	0.217123	0.0648039	0.152895	0.16822	0.053744	0.130581	0.0874742	0.119498	0.110195	0.0993697	0.103513	0.462542	0.412618	0.0990203	0.117082	0.307722
	1.1529	0.99671	0.83497	0.763948	1.1535	0.737108	1.37344	1.49084	0.766399	0.811175	1.23755	0.682319	1.29659	0.862248	0.326635	0.61962	0.506404	0.379003	0.280456	0.215522	0.297388	0.0461404	0.161068	0.142266	0.0611749	0.149406	0.0883153	0.0525343	0.11396	0.131091	0.153715	0.123142	0.101893	0.184216	0.357857	0.227096	0.070161	0.173557	0.219647
	0.722779	1.12242	1.09042	1.24596	0.588537	1.11143	0.711044	1.24493	0.692244	0.663628	1.24943	0.65206	1.55184	0.715904	0.633501	0.608641	0.671148	0.228758	0.442294	0.383294	0.172785	0.0691241	0.240408	0.190088	0.0442394	0.211206	0.108982	0.0508062	0.107715	0.116071	0.134533	0.110195	0.114389	0.173761	0.319013	0.316493	0.056941	0.165292	0.183359
	1.35267	0.778801	0.713371	0.889538	1.3031	0.808519	1.3124	0.555569	0.73146	0.441504	1.44714	0.80634	0.619998	0.950514	0.820623	0.56662	0.5226	0.348099	0.282011	0.209002	0.154642	0.06057	0.187147	0.157886	0.0489917	0.182005	0.0886757	0.0673096	0.109735	0.108862	0.106797	0.127275	0.142266	0.261548	0.252713	0.312768	0.0922807	0.161711	0.198499
	1.05553	1.00351	0.824636	1.24823	0.900103	0.825706	0.600313	0.614125	0.687241	0.821491	1.37986	0.834663	0.726092	0.64441	0.740174	0.369292	0.451393	0.352133		0.305331	0.218926	0.108871	0.160792	0.263023	0.0507198	0.187974	0.161611	0.0488189	0.112858	0.102734	0.163392	0.0974304	0.124843	0.181278	0.222409	0.19946	0.0734444	0.272456	0.151398
	1.21425	1.12848	1.21899	1.06869	0.391399	1.257	1.3565	0.799762	0.815781	0.938657	1.32917	1.00871	0.615834	0.493658	0.815781	0.371658	0.495287	0.381908		0.284761	0.143708	0.0544353	0.199085	0.176991	0.0550401	0.188525	0.186604	0.056077	0.11249	0.0829082	0.116993	0.148763	0.11511	0.333178	0.292291	0.184801	0.0803568	0.148946	0.19934
	0.813937	0.776872	0.786907	0.492232	1.36213	1.02041	0.708488	1.23764	0.33075	0.99743	1.08143	0.943918	1.065	0.612112	0.571128	0.533874	0.765835	0.353263		0.207901	0.144669	0.0589283	0.188984	0.244639	0.0682601	0.161986	0.142146	0.0504606	0.0797993	0.120637	0.123559	0.099267	0.105378	0.102736	0.292383	0.165095	0.0689513	0.142243	0.16846
	1.45282	1.1991	0.632746	1.35962	1.09168	0.55854	1.17384	0.609237	0.749857	1.0545	0.952814	0.933912	1.20782	1.04041	0.873798	0.379892	0.473819	0.208343		0.302392	0.236589	0.0688649	0.233153	0.114029	0.0886517	0.226358	0.113668	0.0502878	0.119469	0.117393	0.198127	0.105787	0.127486	0.133582	0.395782	0.27588	0.0629894	0.0895331	0.234546
	1.47805	1.14189	1.42578	0.0368157	0.775132	1.12789	1.19798	1.1328	0.419833	0.782025	1.31891	1.26523	1.04854	0.913233	0.827159	0.386044	0.950705	0.416524		0.253815	0.317935	0.070161	0.163547	0.246442	0.0516703	0.178423	0.132172	0.0546081	0.140039	0.10694	0.15095	0.0925635	0.109583	0.152073	0.354368	0.326947	0.0486461	0.160976	0.195375
	1.08499	0.872833	0.698712	1.03226	0.843655	0.677236	1.22987	0.828513	0.904944	0.902693	0.704404	0.572822	0.829724	0.520205	0.310659	0.194016	0.387087	0.321471		0.298811	0.209794	0.0519295	0.172087	0.19958	0.053744	0.13508	0.194894	0.0566818	0.0876047	0.105738	0.292481	0.108909	0.155483	0.141618	0.243714	0.201143	0.0552993	0.144355	0.213999
	1.71004	1.06852	0.46717	0.770668	0.845764	1.19527	0.939604	0.396575	0.76075	0.767734	0.759127	0.745419	0.992887	0.343097	0.388767	0.541067	0.590262	0.282094		0.284761	0.133975	0.0794928	0.228654	0.17603	0.0653223	0.220022	0.120998	0.0552993	0.109185	0.118595	0.128312	0.117633	0.133975	0.343633	0.343624	0.269512	0.0525343	0.134988	0.320338
	1.61733	0.999465	0.89625	0.855846	0.776473	0.856772	0.598988	1.21244	0.676348	0.595013	1.14449	0.653593	0.826696	0.426284	0.4885	0.281086	0.500654	0.338497		0.352531	0.118835	0.0667912	0.232694	0.227937	0.0532256	0.121214	0.144428	0.0635078	0.163547	0.120637	0.12546	0.112399	0.133614	0.209101	0.337655	0.210034	0.0531392	0.114235	0.137459
	1.45636	1.14281	0.756868	0.80048	1.14746	1.22771	1.22381	1.31575	0.327039	0.535956	1.20458	0.590009	1.1622	0.653706	0.491567	0.254113	0.401175	0.422657		0.249774	0.163053	0.0696426	0.220481	0.155483	0.0593603	0.129387	0.0984084	0.0564226	0.10744	0.0976875	0.152678	0.129387	0.116672	0.181883	0.354	0.359749	0.0497694	0.068688	0.1228
	1.20838	0.986609	0.749058	0.645741	1.15953	0.816507	0.978312	0.959235	1.08722	1.07144	1.41925	0.740093	1.13031	0.726638	0.577341	0.340994	0.453885	0.32018		0.345736	0.290659	0.0598788	0.201197	0.157526	0.0519295	0.148671	0.191169	0.0471772	0.137927	0.0956448	0.115437	0.0875129	0.118114	0.269066	0.427922	0.336679	0.0527936	0.0970631	0.144549
	0.587814	0.930685	1.45678	1.38887	1.05383	0.997012	1.30255	1.12465	0.482852	1.43297	0.784811	0.596545	0.989196	0.560265	0.652625	0.415477	0.365715	0.447832		0.239398	0.172185	0.0755181	0.199177	0.205108	0.0517567	0.176311	0.103335	0.0543488	0.136641	0.0940828	0.121399	0.0850335	0.114029	0.149999	0.283935	0.239953	0.0590147	0.0816359	0.205228
	1.46828	0.866405	0.705441	0.916984	1.17794	0.961105	1.07636	1.00169	0.685385	0.592079	1.24224	0.389009	1.36918	0.845189	0.536511	0.374781	0.479665	0.300249		0.17475	0.192371	0.0603108	0.238939	0.25281	0.0591875	0.160241	0.123882	0.0607428	0.157578	0.111385	0.144556	0.104593	0.0729352	0.199682	0.381824	0.288016	0.0442394	0.0808094	0.13037
	1.51399	0.78027	1.12551	0.637507	0.483116	0.778502	0.518542	1.10155	0.887999	0.633248	1.15426	0.600741	0.857265	0.89627	0.572983	0.198369	0.506979	0.395868		0.224889	0.157526	0.0617797	0.212767	0.150917	0.0466588	0.168139	0.120517	0.059706	0.140039	0.100812	0.132373	0.0953184	0.0962456	0.280212	0.222134	0.26843	0.0597924	0.0789728	0.410336
	1.09311	1.06035	0.757228	0.56132	0.97179	0.592672	0.98948	1.30233	0.752439	0.552992	0.938247	0.735333	0.767072	0.32623	0.705397	0.439706	0.797749	0.386104		0.247846	0.147553	0.076987	0.193851	0.188045	0.0645447	0.201289	0.146471	0.0476957	0.147202	0.100451	0.120535	0.0932981	0.0958851	0.334647	0.330676	0.186604	0.0551265	0.0591378	0.263384
	1.46509	1.17137	0.550919	0.608073	1.02508	1.26724	0.968185	1.02527	0.619945	0.826317	0.815096	0.441135	1.27577	1.00735	0.553779	0.310993	0.492891	0.425804		0.34142	0.148153	0.0670504	0.201748	0.186363	0.0476092	0.205972	0.142866	0.0534848	0.106521	0.108261	0.0958233	0.0989915	0.0967262	0.204003	0.270803	0.177231	0.0628166	0.0931145	0.0938425
	0.784905	1.1699	1.31572	0.615834	1.19969	1.6544	1.17914	0.848926	0.695552	1.18217	0.705362	0.646896	1.10031	0.456856	0.573548	0.25894	0.475449	0.327039		0.338481	0.208953	0.066964	0.243255	0.168099	0.0572866	0.149681	0.136979	0.0485597	0.182923	0.09961	0.114919	0.108909	0.118835	0.179896	0.355286	0.19934	0.0530528	0.0988997	0.145029
	1.49325	0.830592	0.864889	0.925313	0.741493	1.43758	0.943295	1.00591	0.55152	0.518921	1.42989	0.916483	0.868622	0.343193	0.583312	0.570311	0.595053	0.263051		0.26915	0.172785	0.0762094	0.184301	0.163413	0.0519295	0.154089	0.14539	0.0668776	0.121765	0.111385	0.125633	0.112582	0.170503	0.17955	0.365479	0.177231	0.0591875	0.101195	0.109703
	1.35017	0.888077	0.894928	0.622743	1.03063	0.994672	1.35328	0.760277	0.676348	1.19892	1.04626	0.457757	1.2063	0.937959	0.792784	0.438949	0.413634	0.379488		0.31635	0.14587	0.0766414	0.199269	0.158487	0.0543488	0.172271	0.184801	0.056941	0.161802	0.10694	0.127188	0.131223	0.0979278	0.250229	0.290363	0.173506	0.0583235	0.0944001	0.162212
	0.85014	0.955296	0.478344	0.894838	0.880936	1.11466	0.797736	0.780978	0.818847	0.520246	0.902787	0.49431	1.05507	0.402229	0.848057	0.291118	0.389962	0.34939		0.232694	0.222651	0.0772462	0.207258	0.209313	0.0591011	0.170985	0.127366	0.0676552	0.12856	0.11487	0.211606	0.0831969	0.124843	0.357199	0.371999	0.219166	0.0542624	0.162629	0.183239
	0.927127	1.4419	1.3919	0.980583	1.29744	1.15621	1.07078	1.03188	0.388606	0.471695	1.1558	0.626965	0.718331	0.638851	0.892841	0.349417	0.642972	0.381182		0.295689	0.225174	0.0753453	0.20184	0.174708	0.0519295	0.162721	0.0914393	0.0401784	0.165843	0.114509	0.132632	0.0903596	0.0926409	0.460626	0.318738	0.20703	0.0688649	0.0973386	0.126765
	1.49628	0.895515	1.30899	0.78865	1.42117	1.05253	1.09453	1.01655	0.259017	0.983139	1.5817	0.590897	0.46895	0.59927	0.498183	0.380365	0.584703	0.346243		0.337104	0.111265	0.0581507	0.210472	0.160049	0.0495966	0.171261	0.111265	0.0470044	0.121214	0.0860323	0.125892	0.0940327	0.121238	0.467711	0.195228	0.314931	0.0800112	0.0962366	0.13818
	1.58415	0.99065	1.29493	0.608357	0.953485	1.31598	0.660694	0.872694	0.218187	0.506996	1.00303	0.349874	0.803319	0.937672	0.915434	0.44264	0.799474	0.348018		0.402486	0.251969	0.0883061	0.221675	0.220488	0.053744	0.159139	0.141665	0.0498558	0.122041	0.10742	0.151209	0.0995425	0.0926409	0.326612	0.274293	0.358548	0.0644583	0.0972468	0.13037
	1.46232	0.725907	1.87084	0.802562	1.05603	1.12789	0.885847	0.889753	0.816992	0.712937	1.19432	0.626239	1.30748	0.788932	0.339546	0.523369	0.600229	0.301863		0.416811	0.256535	0.053744	0.214788	0.233345	0.0474364	0.207166	0.102734	0.0533984	0.228103	0.117033	0.105674	0.110654	0.110424	0.509099	0.223603	0.29138	0.0602244	0.109552	0.135897
	1.10746	1.05208	1.29637	0.959384	1.1098	1.33139	0.882818	0.961535	0.420559	0.443491	1.05776	0.848864	0.590375	0.356323	0.386346	0.502926	0.724721	0.371741		0.371356	0.326106	0.0786287	0.222685	0.263864	0.059706	0.192841	0.109343	0.0587555	0.121214	0.167859	0.235713	0.107991	0.100331	0.276583	0.328747	0.281527	0.0554721	0.112766	0.114389
	0.840895	1.05723	0.468972	0.791205	1.05747	1.37021	0.728268	1.02143	0.449366	0.755431	1.53119	0.37037	0.991183	0.884578	0.490195	0.340805	0.727788	0.415233		0.345276	0.352059	0.0620389	0.207901	0.162572	0.0635942	0.196789	0.115471	0.0553857	0.11598	0.100571	0.139285	0.106062	0.0701716	0.279866	0.376774	0.248845	0.060138	0.114786	0.192611
	0.865348	0.701756	1.24326	0.542676	0.836372	1.4438	0.950582	1.09274	0.156217	0.640346	1.00821	0.602355	0.998849	0.551639	0.634147	0.465921	0.648435	0.473331		0.352255	0.199941	0.0928856	0.24454	0.171944	0.0719755	0.19431	0.120517	0.0545217	0.145365	0.136618	0.104464	0.0859518	0.111145	0.210051	0.319932	0.238511	0.0590147	0.119102	0.11499
	1.38689	0.529393	0.493003	0.592174	0.826021	1.54022	0.886415	1.12465	0.814571	0.651893	0.981086	0.706365	0.641387	0.452448	0.302186	0.355664	0.718875	0.459533		0.242428	0.233224	0.0540032	0.202391	0.258097	0.0611749	0.158864	0.121238	0.0535712	0.125897	0.111506	0.137384	0.0945837	0.0943231	0.305529	0.367224	0.144188	0.0540896	0.103124	0.117033
	0.716731	1.25769	1.64363	0.621134	1.40037	1.51973	1.0403	1.10117	0.808196	0.493368	1.45155	0.660775	1.04825	0.610196	0.359154	0.385003	0.310992	0.38207		0.365387	0.411417	0.0572002	0.24656	0.170863	0.0561634	0.167588	0.116672	0.0433754	0.0978896	0.0925207	0.107402	0.0968794	0.141785	0.27209	0.285129	0.135897	0.0462268	0.150691	0.249325
	0.758378	1.23978	1.24194	0.619904	1.00236	1.16775	0.911779	1.03159	0.524327	0.626055	1.31968	0.735736	0.598704	0.620546	0.320987	0.560847	0.215634	0.367303		0.227552	0.189367	0.0571138	0.25657	0.231182	0.0553857	0.175301	0.174588	0.0540032	0.104318	0.100571	0.132286	0.107532	0.0784624	0.273559	0.332604	0.13001	0.049683	0.0743814	0.186363
	1.30904	0.950153	1.12491	0.634478	0.877198	1.17308	0.57864	1.26716	0.946419	0.563781	0.988945	0.679172	0.92342	0.413346	0.620429	0.422481	0.823913	0.293956		0.277782	0.186724	0.0523615	0.190178	0.190208	0.0470908	0.183474	0.113789	0.059706	0.0887067	0.123041	0.139976	0.0966958	0.0803849	0.20141	0.470256	0.213759	0.0930584	0.129938	0
	1.20034	0.731233	1.04837	0.674512	1.10079	0.752358	0.74114	1.05066	0.938189	0.434879	0.95751	0.570079	0.749563	0.612496	0.491647	0.459391	0.445739	0.320341		0.333982	0.268671	0.0684329	0.377876	0.197898	0.0495102	0.232143	0.117634	0.0512383	0.113133	0.125083	0.112845	0.0968794	0.106098	0.278657	0.352715	0.162692	0.0553857	0.122224	0.148394
	1.02407	0.756578	1.40319	0.584981	1.02009	1.25401	1.06623	0.78807	0.688209	0.513432	1.20678	0.449446	0.588956	0.504391	0.554909	0.706217	0.755293	0.436294		0.392109	0.317815	0.0521887	0.205054	0.392192	0.0638534	0.212951	0.143587	0.0480413	0.10542	0.158006	0.145333	0.099818	0.125924	0.268374	0.464379	0.156204	0.0737036	0.0961448	0.171824
	0.837957	0.849968	0.647765	0.611291	0.899912	0.849752	1.15889	1.55793	0.615991	1.01163	1.28058	0.755667	0.694008	0.956456	0.57492	0.628137	0.700954	0.387799		0.29073	0.337641	0.054176	0.285496	0.240314	0.0552993	0.173648	0.107781	0.0603972	0.121398	0.158247	0.129349	0.112031	0.0966061	0.29395	0.266579	0.169301	0.0608292	0.0825541	0.121358
	0.709991	1.47321	0.782221	1.25779	0.982811	0.731944	0.780038	0.900966	0.703702	0.441409	1.54078	0.741062	1.01096	0.987986	0.6941	0.317618	0.826405	0.361171		0.318738	0.179034	0.0603108	0.252529	0.179755	0.0556449	0.180536	0.100451	0.0550401	0.123234	0.111506	0.113968	0.0957775	0.119676	0.29179	0.318922	0.189007	0.0689513	0.107807	0.202945
	1.19308	1.17036	0.511988	0.777671	0.994216	1.46461	0.901652	1.20774	0.558863	0.610345	1.10462	0.646412	1.23782	1.11152	0.555958	0.2826	0.667698	0.400951		0.189076	0.307722	0.0535712	0.295046	0.240314	0.0454491	0.172546	0.149475	0.0659271	0.128193	0.121358	0.0946137	0.130764	0.127006	0.243663	0.303494	0.186604	0.0703338	0.0846662	0.197538
	0.73358	0.732243	1.01821	1.04948	0.57924	0.776566	0.855751	0.853431	0.810133	0.509457	1.41983	0.741223	1.06898	0.48302	0.50593	0.375255	0.749926	0.429032		0.297985	0.185762	0.0564226	0.408179	0.186003	0.0640262	0.192565	0.132893	0.0538304	0.10744	0.0924006	0.108957	0.104869	0.100571	0.284532	0.328288	0.304117	0.0531392	0.0921962	0.104416
	1.68239	0.654464	0.848547	0.680001	0.86771	1.2039	0.807578	1.45002	1.11087	0.378094	0.831963	0.452351	0.496491	1.01885	0.617444	0.255154	0.806662	0.427176		0.248581	0.368401	0.0629894	0.163088	0.144428	0.0602244	0.173465	0.117994	0.0502878	0.0855845	0.0964859	0.118721	0.109552	0.109343	0.347694	0.295597	0.218806	0.0440666	0.109735	0.172425
	0.707485	0.75116	1.32713	1.25845	0.816821	0.983456	0.943862	0.929717	0.8671	0.465259	1.2916	0.820542	0.399956	0.947735	0.686515	0.609209	0.499312	0.326393		0.319105	0.320098	0.0575458	0.185953	0.192011	0.0489053	0.126265	0.147072	0.0820849	0.109001	0.103335	0.0956505	0.0825541	0.0964859	0.345448	0.274017	0.187084	0.0661864	0.0857682	0.287655
	0.756218	1.04584	1.18258	0.650189	0.418425	0.491647	1.3441	1.58189	0.580003	0.694292	0.98904	0.42306	0.478887	0.709004	0.660291	0.724672	0.415359	0.60179		0.199085	0.318175	0.0785423	0.251427	0.163413	0.0947865	0.197065	0.0890362	0.0813937	0.111939	0.0872338	0.121486	0.117816	0.0945634	0.286001	0.412403	0.297989	0.0576322	0.110103	0.100451
	1.21494	0.823246	1.16997	0.700633	1.01482	1.16065	0.925218	0.829567	0.727425	0.691453	0.760948	0.885901	1.41196	0.418042	0.519324	0.380839	0.960481	0.409746		0.298719	0.239593	0.0629894	0.22443	0.177351	0.0444987	0.147202	0.128207	0.0533984	0.120296	0.126044	0.119671	0.0752997	0.0671677	0.141186	0.238204	0.233345	0.056509	0.128009	0.144549
	1.52514	0.853457	1.19003	0.563497	1.06638	0.980148	1.15075	0.992586	0.613329	1.19968	0.86589	0.851285	0.910075	0.895024	0.347615	0.405635	0.814042	0.351084		0.332971	0.234907	0.0762094	0.309922	0.225054	0.0524479	0.127734	0.139262	0.0523615	0.0865028	0.126765	0.109389	0.131591	0.0955247	0.144815	0.20386	0.46741	0.0546081	0.0975222	0.221329
	0.66748	1.22105	1.39166	0.921338	1.11018	0.840957	0.87714	1.27818	0.565318	0.985978	1.25451	0.707252	0.905816	0.731526	0.402081	0.352919	0.903554	0.497941		0.150875	0.256054	0.0661864	0.266579	0.166537	0.046054	0.202758	0.112587	0.0607428	0.11047	0.103095	0.10118	0.144722	0.102494	0.198559	0.407812	0.184441	0.0696426	0.119194	0.133254
	0.908464	1.32583	0.884354	1.03519	1.06839	0.775194	1.17346	1.05478	0.690307	0.958627	0.793149	0.632291	0.51911	0.675748	0.615427	0.698267	0.784428	0.354151		0.305974	0.361432	0.084245	0.220665	0.22998	0.0470908	0.188892	0.139742	0.0773326	0.0939409	0.137459	0.115351	0.0793401	0.103936	0.197781	0.354827	0.302555	0.0552993	0.102297	0.17615
	0.852041	0.676687	1.3359	0.934398	1.05335	0.533284	0.932127	0.817779	1.25135	0.769343	1.02421	0.535704	0.656057	0.728555	0.772935	0.643753	0.492316	0.315661		0.211482	0.344009	0.0640262	0.12149	0.142506	0.0522751	0.205421	0.110785	0.0508062	0.155466	0.1228	0.113968	0.106521	0.111265	0.361519	0.400649	0.338482	0.0651495	0.134713	0.233825
	1.3023	0.909106	1.50004	1.27757	0.840205	0.837648	1.27359	0.703062	0.560396	0.864931	1.28489	1.11417	0.975473	1.20745	0.469135	0.888213	0.368015	0.377309		0.324156	0.244279	0.0624709	0.309188	0.277803	0.0482141	0.221216	0.133975	0.056509	0.117541	0.105017	0.157949	0.100828	0.13013	0.331796	0.282925	0.111866	0.0671368	0.0909106	0.220007
	1.28268	1.03739	0.653293	1.03623	0.721463	0.975387	0.939982	0.800912	0.740658	0.601448	1.25393	0.825625	0.862471	1.23275	0.483256	0.44122	0.989615	0.316065		0.265018	0.29883	0.0583235	0.424341	0.129409	0.0495966	0.183107	0.149715	0.0511519	0.13958	0.138541	0.104464	0.128009	0.115711	0.177131	0.342705	0.341966	0.0575458	0.109001	0.167378
	1.65017	0.67384	2.00974	0.951718	1.1052	0.566044	1.05933	1.04635	1.1053	1.17214	1.13577	0.557814	1.43023	0.739193	0.402968	0.455322	0.672202	0.474138		0.214053	0.219887	0.0603108	0.115888	0.125924	0.0462268	0.203217	0.118955	0.0674824	0.12103	0.115471	0.110512	0.117449	0.0939626	0.349077	0.232327	0.477263	0.0650631	0.129295	0.221569
	1.26454	1.17991	0.46765	0.830292	0.266332	0.959491	0.461947	0.481007	0.824576	1.38622	0.873365	0.628821	0.964968	0.56266	0.61938	0.577599	0.763152	0.423383		0.330125	0.208712	0.0648903	0.179158	0.235868	0.0555585	0.232602	0.135176	0.0482141	0.0635456	0.0872338	0.108006	0.0901759	0.0916796	0.170564	0.315432	0.26783	0.0596196	0.130764	0.161731
	0.99245	0.648955	0.737282	1.15274	1.08287	0.581456	0.684733	1.22863	0.805776	0.933641	1.39673	0.807147	0.854805	0.516275	0.50948	0.602111	0.658114	0.427418		0.198258	0.331873	0.0677416	0.216624	0.286694	0.0575458	0.153538	0.179634	0.0522751	0.0707082	0.118595	0.134792	0.109644	0.133855	0.249452	0.289536	0.427518	0.0738764	0.105144	0.277082
	1.18315	1.16154	0.975914	0.665994	0.675269	0.961508	0.923514	0.763344	0.806098	0.792625	1.16155	0.649155	1.14441	0.725009	0.764785	0.555263	0.610579	0.381101		0.380814	0.218205	0.0636806	0.386324	0.22205	0.0568546	0.247754	0.165816	0.0512383	0.100736	0.138541	0.107574	0.117725	0.1228	0.259907	0.312861	0.34509	0.050115	0.22544	0.151638
	1.22471	1.17872	0.621091	1.25902	0.547902	0.825625	0.694292	0.861289	0.789476	0.593688	1.0338	0.535543	0.956828	0.722996	0.859112	0.380839	0.60665	0.430242		0.243255	0.22205	0.0480413	0.155099	0.312648	0.0527936	0.192381	0.186844	0.0540032	0.0744732	0.101412	0.0992795	0.112307	0.0732957	0.356853	0.322778	0.182158	0.0542624	0.188708	0.143708
	1.02537	1.11866	0.552241	0.405919	0.675269	1.45243	0.887172	1.37392	0.849348	0.719845	1.12992	0.421043	0.946702	0.630034	0.903653	0.788082	0.822859	0.463728		0.235266	0.152119	0.0557313	0.338298	0.262182	0.0585827	0.150324	0.135297	0.0696426	0.0772281	0.0969665	0.0924535	0.131132	0.101653	0.153024	0.37962	0.26074	0.0559041	0.119561	0.228178
	1.04395	0.884587	0.665428	1.6002	0.344727	0.937463	0.729972	0.582115	1.29807	1.07816	0.89857	0.930927	0.78865	0.53688	0.869925	0.503021	0.510142	0.431129		0.288251	0.121479	0.059706	0.29174	0.202224	0.0447579	0.146192	0.201984	0.063767	0.0742895	0.11511	0.0961689	0.144906	0.104777	0.257574	0.280262	0.227217	0.0602244	0.120663	0.349056
	1.03799	1.28129	0.729232	1.02062	1.08814	1.11861	0.74237	1.19567	0.744935	0.734893	0.669231	0.609133	0.631261	1.18033	0.459613	0.411976	0.774844	0.486564		0.385498	0.292221	0.0600516	0.31332	0.19129	0.0591875	0.13003	0.170382	0.0489053	0.0923798	0.113188	0.0763822	0.114511	0.113668	0.327821	0.321034	0.163774	0.0687785	0.165567	0.235507
	1.34377	1.05098	0.696309	1.04059	0.581924	0.659645	0.47018	1.21014	0.923745	0.691453	0.997762	0.825141	0.840135	0.688591	0.845395	0.377431	0.841068	0.378439		0.31883	0.145149	0.0691241	0.253999	0.273477	0.04735	0.161894	0.161851	0.0566818	0.0843907	0.10694	0.112413	0.13609	0.0974472	0.176871	0.416352	0.304117	0.0677416	0.262998	0.197778
	1.55547	0.955938	0.903099	0.418033	0.304283	0.784393	0.488825	0.807716	0.779874	0.922568	0.851322	0.354554	0.697794	1.06475	0.687403	0.569554	0.572819	0.342935		0.338114	0.136618	0.0607428	0.312494	0.201383	0.0444123	0.196789	0.155723	0.0504606	0.0894413	0.116071	0.0813937	0.0924717	0.0886757	0.451294	0.264926	0.17627	0.0622981	0.0986242	0.619649
	1.58605	1.20856	0.970867	1.49326	0.733347	0.897682	0.538228	1.0198	0.64972	0.713031	1.26879	0.626723	1.05772	0.32623	0.713385	0.43469	0.378461	0.422818		0.416719	0.159088	0.0616933	0.294954	0.251368	0.0678281	0.156844	0.16065	0.0737036	0.0901759	0.129769	0.112327	0.117449	0.111626	0.361606	0.440687	0.20679	0.0598788	0.130764	0.278043
	1.69285	1.34502	0.95777	1.25911	0.478995	1.18663	0.623879	0.947351	0.640441	0.96156	0.967764	0.492858	1.15056	0.768902	0.753811	0.543528	0.58384	0.188897		0.539403	0.302795	0.0574594	0.240041	0.218565	0.0586691	0.165751	0.167499	0.0476092	0.105328	0.110184	0.100489	0.157303	0.108982	0.478685	0.273925	0.285372	0.0723211	0.18375	0.186724
	0.910192	1.45292	0.886637	0.555926	0.320001	0.675218	0.602395	0.834742	0.559427	1.00065	1.08957	0.483578	1.13968	0.694437	0.448478	0.506617	0.373094	0.699506		0.225807	0.282729	0.0688649	0.236735	0.242957	0.05288	0.194126	0.130851	0.0608292	0.0877884	0.125083	0.0958233	0.133611	0.109223	0.268547	0.26061	0.258217	0.0591011	0.117541	0.212678
	1.50164	1.03904	0.442778	1.12633	0.43788	1.30598	0.595959	1.06015	0.801176	0.544474	1.12091	0.821672	1.2894	0.560935	0.67659	0.40147	0.640768	0.841602		0.259784	0.146351	0.0498558	0.399639	0.341486	0.0514975	0.185035	0.132052	0.0598788	0.0841152	0.109583	0.0896886	0.110011	0.0916796	0.291445	0.26061	0.201022	0.063767	0.198901	0.411056
	1.2133	1.52482	0.854916	1.02497	0.895599	0.836519	0.563497	1.08507	1.18825	0.609872	0.710154	0.872265	0.567377	0.461936	0.473089	0.363803	0.525763	0.249172		0.267773	0.169902	0.0684329	0.264651	0.175068	0.0508062	0.151609	0.132653	0.0613477	0.0790646	0.0978076	0.0953049	0.114511	0.0968464	0.238824	0.31029	0.28321	0.066532	0.142335	0.174708
	1.2527	1.29451	1.46748	1.71604	0.857935	0.804323	0.619998	0.763727	0.556684	1.19608	1.05613	0.484466	0.473398	1.22442	0.514725	1.08961	0.735551	0.170257		0.312861	0.121599	0.073358	0.33995	0.14575	0.0546945	0.177689	0.1687	0.0617797	0.0639129	0.111746	0.0917623	0.124336	0.105978	0.364889	0.377325	0.280566	0.0564226	0.140406	0.479306
	0.680959	1.04859	1.48057	0.462704	1.21062	0.945935	0.863606	1.08593	0.693132	0.455132	1.21081	0.846928	0.432513	0.486757	0.615507	0.382163	0.417467	0.361574		0.208176	0.175549	0.0634214	0.260243	0.180355	0.0718891	0.175393	0.172305	0.0622981	0.081544	0.119316	0.119758	0.140682	0.0966061	0.262845	0.222134	0.34449	0.0618661	0.114602	0.354102
	0.618575	0.899555	0.849629	1.2858	1.1742	0.70233	0.577504	0.973611	1.05769	0.606181	1.19662	0.682238	0.818746	0.843559	0.75607	0.387085	0.58892	0.291535		0.302943	0.156084	0.056077	0.293301	0.152479	0.0524479	0.204044	0.167258	0.0734444	0.0887067	0.137339	0.10697	0.173097	0.0826679	0.175402	0.321309	0.197538	0.069729	0.15767	0.267349
	1.80319	1.05842	0.788829	1.60683	1.23333	0.874524	0.476427	0.622367	0.791574	1.43259	1.09743	1.09376	1.12945	1.20381	0.550794	0.406013	0.623805	0.193738		0.342981	0.186243	0.0564226	0.316442	0.211836	0.0559905	0.208543	0.162212	0.0715435	0.0831969	0.115591	0.0987611	0.136366	0.100691	0.17186	0.32737	0.280806	0.0687785	0.135539	0.10742
	1.74608	1.14658	0.741247	0.410177	1.20592	1.01259	0.757891	0.712454	0.78762	1.02809	1.39827	0.596545	0.499614	0.656006	0.598159	0.563119	0.728842	0.171548		0.251427	0.16834	0.0626437	0.449227	0.136258	0.0448443	0.153722	0.127486	0.0788879	0.0797993	0.0902378	0.102995	0.124428	0.104296	0.174625	0.334808	0.287776	0.0490781	0.167679	0.342807
	1.60264	1.27982	0.846505	0.938563	1.12446	1.18946	0.74767	1.1511	0.798513	0.945093	0.480624	0.599289	0.8019	1.50215	0.590816	0.514662	0.692041	0.291616		0.488897	0.282489	0.0540896	0.279343	0.161971	0.0508926	0.131774	0.112707	0.0611749	0.0851253	0.139983	0.108093	0.13104	0.0802648	0.313392	0.367132	0.255333	0.0607428	0.0945837	0.311927
	1.3245	0.877884	0.640916	1.38565	1.48912	1.18187	0.331436	0.840205	0.798029	1.06945	0.528447	0.504719	0.788082	1.14516	0.62979	0.322918	0.41833	0.371983		0.373652	0.181557	0.0594468	0.396701	0.167499	0.0438074	0.10496	0.114389	0.0735308	0.098716	0.100571	0.110858	0.133519	0.0830284	0.271399	0.334533	0.10718	0.0686057	0.0975222	0.330311
	1.14651	0.721499	0.837133	0.786852	0.86886	1.16138	0.571352	0.997762	0.82151	1.32054	0.452352	0.585652	1.32309	1.40287	0.631403	0.614225	0.515796	0.339142		0.54078	0.232383	0.0470044	0.251519	0.186003	0.0628166	0.280078	0.159448	0.0678281	0.113684	0.1842	0.0771598	0.156109	0.101292	0.221975	0.343073	0.271074	0.0604836	0.11598	0.3219
	1.07004	0.424892	0.701716	1.2629	1.31747	1.00484	0.54419	0.902116	1.27959	0.827548	0.839726	0.460501	0.916795	0.764685	0.855804	0.523748	0.577515	0.44638		0.144722	0.202825	0.0531392	0.234806	0.232503	0.0384503	0.116806	0.132773	0.0813937	0.116806	0.165696	0.0820849	0.102297	0.129649	0.199769	0.283751	0.488197	0.0670504	0.108266	0.436289
	0.68407	0.783943	1.60421	0.711138	1.47819	1.37957	0.73054	0.470657	0.783102	1.1374	0.619588	1.16501	0.870988	1.38025	1.11296	0.628611	0.508896	0.282255		0.293393	0.233465	0.0716299	0.423331	0.121118	0.0429434	0.13609	0.115351	0.0795792	0.123785	0.144188	0.0803568	0.124887	0.0943231	0.38433	0.25106	0.477023	0.0557313	0.191096	0.127847
	1.35449	0.861263	1.08874	1.6815	0.859373	1.11885	1.29697	0.466248	0.934316	0.936575	0.376353	1.00161	0.827074	0.887549	0.659242	0.690222	0.61355	0.211248		0.248581	0.26831	0.0533984	0.246928	0.213759	0.0394872	0.209462	0.152119	0.0590147	0.112123	0.129048	0.102563	0.132325	0.160049	0.333697	0.263549	0.271675	0.0611749	0.120112	0.376091
	0.800544	0.996986	1.72089	0.355001	0.53688	0.935203	0.492043	1.04856	0.791493	0.996767	0.852472	0.532235	0.997619	0.644026	0.494633	0.900517	0.346835	0.369805		0.154272	0.208112	0.0502014	0.275854	0.200662	0.0474364	0.166302	0.118475	0.0535712	0.103858	0.192251	0.0882197	0.121765	0.13025	0.167453	0.421678	0.422712	0.0649767	0.0902678	0.427278
	0.569928	0.624804	0.240314	0.659653	0.853718	1.29839	0.820923	0.843847	0.949485	0.866256	0.890999	0.395061	1.02753	1.03073	0.51537	1.11289	0.629747	0.312918		0.325258	0.346893	0.0655815	0.2832	0.245601	0.0345621	0.211849	0.111866	0.0519295	0.099267	0.123521	0.0885653	0.112766	0.104176	0.297579	0.263365	0.213759	0.0796656	0.0973386	0.219647
	1.1345	0.656852	0.456836	0.929098	1.00409	0.915837	1.46127	1.09072	1.28629	1.16296	0.816533	0.711045	1.37694	0.905566	0.515048	0.916227	0.368494	0.449204		0.375947	0.249446	0.0762094	0.197983	0.221569	0.0388823	0.146743	0.132172	0.0940952	0.10294	0.105378	0.109648	0.123785	0.091199	0.212902	0.437656	0.244279	0.0516703	0.124244	0.236829
	0.620821	0.908004	0.986007	0.682273	0.67594	1.19002	0.987303	1.09944	0.973854	1.00112	1.07156	0.720808	0.872976	0.481486	0.53514	0.545988	0.69827	0.269426		0.41874	0.172906	0.0629894	0.345093	0.258698	0.0440666	0.202391	0.105017	0.0813937	0.106246		0.119585	0.116439	0.0948037	0.29179	0.376774	0.235748	0.0896022	0.126907	0.279004
	0.742998	0.998639	0.507663	1.12539	0.620354	0.673766	0.765368	0.793245	0.685385	1.24918	0.756827	1.04527	1.2487	0.477557	0.928667	0.65265	0.392741	0.452432		0.254825	0.325625	0.0805296	0.276864	0.208592	0.0330932	0.198901	0.129529	0.0639398	0.0849417		0.0997116	0.125714	0.121238	0.304751	0.593765	0.286934	0.0851091	0.0721775	0.317214
	0.963677	0.682013	1.62885	0.76887	0.929909	0.789718	1.26176	1.19864	0.633179	0.879885	0.855827	0.516016	0.98011	0.592945	0.37747	0.44794	0.261827	0.379326		0.318462	0.324183	0.0659271	0.251244	0.243077	0.0447579	0.184117	0.124122	0.0721483	0.0921043		0.0882197	0.101104	0.0954045	0.237182	0.339216	0.196456	0.063767	0.111388	0.295706
	0.880641	0.482652	0.550078	1.52932	1.12197	0.977727	0.615739	1.01108	0.478414	0.86266	1.29467	0.44759	0.793855	1.16298	0.482287	0.593593	0.369357	0.263455		0.234623	0.178433	0.0756909	0.174108	0.247523	0.0431162	0.162078	0.110064	0.0915031	0.101746		0.0838994	0.109276	0.0904781	0.309244	0.233153	0.255333	0.0769006	0.0870538	0.128688
	0.985451	0.966591	0.660382	1.30227	1.19739	0.798675	1.3176	1.17314	0.388444	0.75174	0.782799	0.748001	1.45739	0.724434	0.55507	0.497626	0.515988	0.26644		0.347389	0.222651	0.0792335	0.196146	0.253771	0.0401784	0.159874	0.121238	0.0700746	0.094951		0.099798	0.114878	0.128207	0.279261	0.367958	0.244399	0.081048	0.115888	0.256535
	1.50647	0.632609	1.07745	0.686721	0.882949	1.05172	1.53528	0.699899	0.594447	1.33786	0.655143	1.04535	1.49629	0.829088	0.482933	0.355853	0.214196	0.300492		0.374937	0.283931	0.11898	0.185311	0.158487	0.0442394	0.203768	0.110785	0.0583235	0.0866864		0.0935768	0.122592	0.082788	0.277533	0.523424	0.211356	0.070161	0.11047	0.167979
	1.17632	0.697991		1.28675	1.02431	1.50585	1.18633	1.01405	1.0522	1.0527	1.64064	0.817476	1.43979	0.324792	0.832888	0.478698	0.350189	0.242072		0.282466	0.399882	0.061002	0.204044	0.303997	0.0447579	0.216808	0.164014	0.0564226	0.103307		0.105587	0.0872374	0.127607	0.289284	0.235541	0.257616	0.0698154	0.106246	0.323582
	1.06028	0.578063		0.743411	0.660989	0.724197	1.66683	1.06255	0.730814	1.53689	1.0406	0.688855	0.472736	1.14756	0.784635	0.383394	0.374819	0.310659		0.350511	0.290539	0.0530528	0.267038	0.153921	0.0419929	0.160884	0.114509	0.102995	0.124061		0.119844	0.102114	0.120037	0.23675	0.393578	0.25281	0.0617797	0.165384	0.180956
	1.19896	0.701848		1.82252	1.47033	0.792946	1.01333	0.825255	0.427418	1.22495	1.2478	0.644233	1.23526	1.0844	0.588073	0.350364	0.294604	0.440893		0.315524	0.234666	0.0631622	0.19532	0.181076	0.0620389	0.155834	0.102133	0.0694698	0.0988078		0.108266	0.105144	0.126044	0.210915	0.481367	0.232383	0.0567682	0.122683	0.150677
	1.11947	1.28671		0.564727	0.972365	1.31033	1.2893	0.847105	0.393689	1.24672	1.11162	0.548534	1.67336	1.13059	0.510045	0.395129	0.264798	0.435567		0.299821	0.265787	0.061002	0.214604	0.164495	0.0438074	0.22195	0.228178	0.0796656	0.102573		0.150691	0.11598	0.0867532	0.29853	0.516813	0.270593	0.0648039	0.0976141	0.319136
	1.22004	1.12408		0.62738	0.901733	0.338739	1.55288	0.983003	0.681109	1.20252	0.819983	0.960459	0.777198	0.889945	0.210683	0.528953	0.986549	0.256999		0.297525	0.307001	0.0616933	0.18678	0.145029	0.0420793	0.157486	0.196577	0.0517567	0.129938		0.10144	0.136182	0.111866	0.307343	0.373468	0.212077	0.0622981	0.136182	0.10718
	1.38689	1.00681		1.23744	1.10059	0.653755	1.36824	0.816437	0.588637	1.17971	1.22116	0.84249	1.73147	0.784715	0.447832		0.311567	0.264584		0.266304	0.178193	0.0646311	0.291097	0.184681	0.0463132	0.184484	0.150436	0.0582371	0.107807		0.0941816	0.136458	0.081226	0.238133	0.276405	0.210274	0.0514111	0.103675	0.219647
	1.52419	0.861906		0.683881	0.755485	1.29331	1.27047	0.618821	0.714999	1.65103	1.05229	0.668924	0.722306	0.829663	0.745742	0.414152	0.976869	0.278866		0.267314	0.304117	0.0618661	0.340961	0.185522	0.0349077	0.193392	0.126886	0.0684329	0.108266		0.109994	0.124244	0.0657258	0.267942	0.398262	0.224573	0.0762958	0.114051	0.0892765
	0.791385	1.19341		0.694103	0.849693	0.835792	1.01484	1.317	0.643668	1.33104	0.697791	0.506656	1.21766	0.558923	0.432178	0.266417	0.496724	0.388767		0.364928	0.286093	0.0695562	0.258039	0.194294	0.0448443	0.148304	0.124362	0.0559905	0.121765		0.106019	0.140682	0.0943231	0.239602	0.352531	0.209193	0.0502878	0.161527	0.216523
	0.73453	0.60001		1.50594	1.31661	1.08876	0.816853	1.26543	0.699748	0.670916	1.04261	0.431533	0.92342	0.550681	0.32607	0.654164	0.324122	0.447832		0.276129	0.272395	0.0724075	0.30882	0.174107	0.0465724	0.155834	0.1228	0.0558177	0.152436		0.112845	0.126816	0.0915595	0.264659	0.298444	0.29126	0.0653223	0.126816	0.183359
	0.901984	0.506344		0.714167	1.37057	0.602113	1.52742	0.817108	1.17316	0.979637	1.48864	0.756393	0.680853	0.841451	0.462599	0.277016	0.899912	0.380456		0.249224	0.221449	0.0561634	0.199269	0.196577	0.0471772	0.189351	0.159688	0.0609156	0.104869		0.104982	0.119378	0.0884354	0.37543	0.49257	0.199701	0.0640262	0.11901	0.149235
	1.52946	0.626365		1.5843	1.18139	0.968528	1.43004	1.34048	0.966188	0.886036	0.817971	0.521422	0.987303	0.379324	0.566932	0.570974	0.638659	0.327684		0.245918	0.279004	0.0699882	0.195595	0.17615	0.0532256	0.199911	0.156324	0.0440666	0.132601		0.131595	0.151242	0.088916	0.255673	0.314606	0.19189	0.0845907	0.205788	0.175669
	0.679922	0.681554		1.80709	1.6301	0.976759	1.46382	0.691753	0.491486	0.666941	1.30837	0.716774	0.92995	0.647572	0.786248	0.348376	0.883428	0.35173		0.289353	0.211236	0.0618661	0.256753	0.176871	0.0515839	0.210564	0.119916	0.0618661	0.127275		0.108093	0.132601	0.102013	0.188622	0.359418	0.20667		0.162078	0.180115
	0.959875	1.67331		1.37675	0.830621	1.32841	0.951339	1.30051	0.693132	1.06434	1.36472	0.834986	1.14583	0.934413	0.874685	0.370712	0.487907	0.243201		0.312126	0.17651	0.0591011	0.393211	0.160169	0.0698154	0.115062	0.165576	0.0564226	0.121581		0.100835	0.0978896	0.0756988	0.202447	0.348491	0.277803		0.116806	0.144669
	0.704029	0.896158		0.680948	1.24023	0.823608	1.09434	1.05162	0.561203	0.687383	0.676323	0.69063	0.666373	0.683415	0.706123	0.598609	0.626488	0.276123		0.204687	0.187084	0.0596196	0.345644	0.274919	0.0594468	0.143804	0.120878	0.0591011	0.118735		0.144297	0.146651	0.0825477	0.274509	0.3349	0.309163		0.120755	0.224092
	0.657284	0.572828		0.84676	0.89004	0.824657	0.841271	0.908825	0.712175	0.994307	0.807525	0.882754	1.33719	0.98674	0.600257	0.691074	0.971215	0.377793		0.26162	0.300152	0.0552993	0.312953	0.134696	0.0548673	0.180903	0.189728	0.0685193	0.0926553		0.132546	0.137009	0.0895168	0.255154	0.276589	0.189007		0.127826	0.212317
	0.437297	0.941338		1.19542	0.793628	0.880011	1.37704	0.975048	0.625029	1.0209	0.775515	1.19906	1.64544	0.623325	0.722261	0.626245	0.474969	0.362543		0.300831	0.332113	0.0595332	0.196055	0.159929	0.0512383	0.145273	0.0930014	0.0693833	0.124244		0.0991931	0.124612	0.11511	0.187413	0.183933	0.239112		0.150232	0.285853
	0.861978	0.52921		1.06292	1.62732	1.16993	0.755525	1.02747	0.281126	0.946228	1.24454	1.17937	0.938752	0.63473	0.601951	0.417843	0.629555	0.424755		0.32939	0.22986	0.0755181	0.330492	0.177832	0.0483005	0.224338	0.0925207	0.0654087	0.0946755		0.115351	0.111297	0.0914393	0.191733	0.324248	0.617005		0.0919207	0.190929
	0.735394	0.636925		0.818841	0.930196	0.300895	1.35555	1.20132	0.944644	0.913482	0.932592	0.686918	1.34022	0.651693	0.941578	0.417843	0.579049	0.360929		0.3113	0.284531	0.0716299	0.288067	0.131692	0.0470908	0.149314	0.0943231	0.0554721	0.12103		0.108006	0.117357	0.0982883	0.165984	0.207625	0.246682		0.127091	0.142025
	0.532083	1.08027		1.04958	1.61505	0.546033	0.850262	0.952143	0.783747	0.799723	1.41283	0.887676	0.857076	0.445739	0.761557	0.444816	0.635593	0.414104		0.403588	0.377533	0.0667912	0.287241	0.3064	0.0572002	0.155466	0.169541	0.0882197	0.0957775		0.124855	0.123142	0.110064	0.200978	0.376682	0.307601		0.126357	0.381618
	1.05414	0.98064		0.484093	1.02862	0.625271	1.34117	0.697503	0.866778	1.05346	0.485128	0.792462	1.43477	0.516275	0.638908	0.720792	0.798612	0.263697		0.291189	0.154402	0.0694698	0.255192	0.139622	0.067396	0.197983	0.190449	0.0530528	0.0909106		0.110167	0.12452	0.0899975	0.306911	0.227827	0.230341		0.13306	0.317454
	0.576236	1.18285		0.883954	1.4158	1.07819	1.02734	0.796887	0.425239	0.975284	1.4297	0.67538	1.59992	0.882853	0.609456	0.466868	0.702775	0.342854		0.194218	0.200542	0.0621253	0.246193	0.187685	0.05288	0.154732	0.108021	0.0736172	0.0899923		0.138335	0.128469	0.0833888	0.288852	0.383661	0.186964		0.223695	0.163413
	1.19472	1.21407		0.925881	1.62262	0.554747	0.823857	1.33683	0.501895	0.636845	1.45376	1.31219	1.15917	0.63933	0.728071	0.551572	0.503337	0.465746		0.152344	0.170022	0.0629894	0.278333	0.124843	0.0478685	0.13609	0.132413	0.0578915	0.0913697		0.116474	0.183566	0.0931215	0.213248	0.450329	0.188045		0.157119	0.340164
	1.07065	0.770628		1.07418	1.5196	0.582344	1.38679	1.13471	0.559427	1.10684	0.441139	0.777615	0.844773	0.460019	0.668682	0.288563	0.58777	0.426127		0.280629	0.205708	0.0864916	0.296332	0.301473	0.0654087	0.167771	0.0978076	0.0694698	0.145273		0.11898	0.110746	0.0732957	0.215667	0.230031	0.456716		0.110011	0.304958
	1.55668	0.88624		1.07986	1.45606	0.89631	0.995158	0.796791	0.911077	0.691926	0.73488	0.982569	1.06273	0.780211	0.641006	0.430242	0.667986	0.574759		0.40469	0.306039	0.0780239	0.235725	0.169301	0.0550401	0.140131	0.150797	0.0543488	0.0933899		0.116561	0.138845	0.140824	0.13531	0.352347	0.25257		0.104501
	0.936891	1.02389		1.08185	1.30578	0.674573	1.14375	0.829567	0.382877	0.913672	0.942559	1.07625	0.617159	0.824488	0.460339	0.570311	0.418138	0.335592		0.175301	0.187445	0.0620389	0.272089	0.247884	0.0479549	0.153997	0.118715	0.0635078	0.119928		0.116042	0.15969	0.108021	0.255068	0.44436	0.232503		0.134988
	0.618143	0.749048		0.736502	0.645272	1.17736	0.605423	0.968435	0.674089	0.714356	0.856977	1.04414	1.00368	0.56199	0.324537	0.483525	0.629459	0.372952		0.29927	0.318295	0.0664456	0.266855	0.1836	0.0461404	0.152069	0.125444	0.0553857	0.111388		0.0922807	0.185219	0.124122	0.212038	0.296424	0.317935		0.321309
	0.874247	1.01921		1.2081	1.09408	0.978453	1.09131	0.776569	0.432017	0.782971	0.45791	1.19123	0.512675	0.838672	0.627369	0.75439	0.528734	0.327926		0.202299	0.267229	0.0614341	0.282006	0.0952844		0.159139	0.135777	0.0532256	0.122592		0.115524	0.159599	0.0844702	0.219296	0.433708	0.246682		0.146467
	0.825774	1.39433		0.954746	1.34124	1.04067	0.897204	0.493945	0.892034	1.02137	0.853335	1.01977	0.503684	0.592082	0.351084	0.444627	0.651406	0.205761		0.185494	0.258217	0.0730988	0.372274	0.175068		0.151701	0.162092	0.0461404	0.117633		0.0993659	0.109735	0.0845904	0.185858	0.359969	0.345811		0.107164
	0.911834	0.819848		1.16211	1.45998	0.802306	1.04087	0.792574	0.478253	0.534726	1.07625	0.936978	0.919918	0.623996	0.411764	0.471032	0.339743	0.174534		0.205697	0.175429	0.0670504	0.28118	0.232624		0.124704	0.0871137	0.0400056	0.0927471		0.105587	0.156844	0.0902378	0.264918	0.358133	0.497569		0.154089
	0.724075	1.36522		1.10674	1.58659	0.960137	0.786284	0.748585	0.932218	1.04361	0.76526	0.584119	1.40732	1.04098	0.37747	0.372794	0.69827	0.144113		0.180352	0.373447	0.0816529	0.303678	0.161971		0.157486	0.192611	0.0489053	0.101012		0.108006	0.147018	0.0921603	0.40213	0.34794	0.322261		0.0944001
	0.96385	1.61215		1.05828	1.18091	1.18922	1.28637	0.483403	0.844507	1.16182	1.01645	1.02897	1.17602	1.03313	0.4814	0.450873	0.539755	0.638262		0.239857	0.175789	0.0563362	0.257855	0.285613		0.148671	0.150556	0.0503742	0.0795238		0.105846	0.123693	0.116552	0.232948	0.319748	0.303276		0.116255
	0.942508	1.21471		1.59169	1.5885	0.767528	1.0987	1.1834	0.803436	0.80985	0.68054	1.13144	0.771709	0.925692	0.618331	0.762623	0.517042	0.270475		0.361898	0.174227	0.0995388	0.229205	0.171584		0.13407	0.181677	0.0431162	0.127367		0.0847635	0.141233	0.109583	0.237441	0.442064	0.207751		0.161068
	0.975082	0.923155		0.939414	1.30454	0.663357	0.877329	0.901349	0.816992	0.914902	1.19643	0.483901	0.990615	0.693957	0.327281	0.626718	0.814521	0.343419		0.249591	0.150677	0.0624709	0.347572	0.15332		0.153446	0.114269	0.0461404	0.104318		0.153974	0.141508	0.158607	0.224049	0.309831	0.197538		0.068688
	0.896194	1.16549		1.29517	1.15216	0.416767	0.804739	0.912179	0.80279	1.42994	0.995174	0.581617	0.745399	1.02488	0.369563	0.596622	0.282432	0.356007		0.261069	0.212437	0.0544353	0.210196	0.183239		0.188708	0.131331	0.0399192	0.122041		0.0946137	0.106246	0.162692	0.290321	0.286873	0.25305		0.0673106
	1.60031	1.01407		1.28561	1.74414	0.466714	1.04674	0.879882	0.936575	0.554601	1.23199	0.955456	1.10059	0.598599	0.459613		0.333514	0.421043		0.309922	0.112347	0.0663592	0.262998	0.194534		0.13857	0.180235	0.037327	0.117082		0.125892	0.125806	0.144909	0.405931	0.263824	0.424394		0.116623
	1.15627	0.782933		1.05866	1.43171	0.883965	0.783161	0.5134	0.96869	0.740193	1.48433	0.708463	1.06794	0.664248	0.309125		0.809058	0.42064		0.194861	0.225775	0.0695562	0.378519	0.174708		0.161251	0.105137	0.0507198	0.109093		0.157776	0.140865	0.117874	0.26777	0.381365	0.41346		0.0620763
	0.962467	1.09166		0.808525	1.60479	0.64149	1.0969	0.589591	0.594205	0.779091	0.902116	0.697328	0.609304	0.890807	0.685869		0.69597	0.387557		0.26612	0.143347	0.077419	0.169149	0.230461		0.200371	0.121599	0.0497694	0.107072		0.103773	0.102022	0.128808	0.289371	0.398996	0.328389		0.0706164
	1.08266	0.783759		0.945187	1.16596	0.989669	0.907331	0.750214	0.689097	0.710476	0.771106	0.899377	0.812405	1.08124	0.401677		0.444972	0.225369		0.311392	0.181557	0.0768142	0.226358	0.221209		0.150875	0.133975	0.0488189	0.127918		0.0943544	0.115337	0.13025	0.333956	0.328931	0.219887		0.0841152
	1.17226	1.49727		0.962696	1.23084	0.989266	0.997146	0.484266	0.577502	0.706501	0.931155	0.836196	1.09169	0.76574	0.376341		0.398683	0.313079		0.279894	0.389669	0.0675688	0.303403	0.239833		0.155191	0.125324	0.0489917	0.0977977		0.128484	0.135723	0.087354	0.172983	0.395599	0.296667		0.0629946
	1.15619	0.993588		0.873544	1.11478	0.354231	1.3725	0.879786	0.393366	1.16305	0.569369	0.693374	1.19665	0.872406	0.626078		0.546272	0.363027		0.276313	0.203185	0.066964	0.303311	0.209794		0.191004	0.130851	0.0433754	0.0968794		0.123127	0.105879	0.109583	0.36463	0.251611	0.301594		0.0739222
	1.10193	1.21563		1.1321	0.953868	0.681835	0.892661	0.778965	0.462357	1.16211	0.464523	0.484224	1.18794	1.0498	0.508512		0.418617	0.381505		0.373009	0.200422	0.0652359	0.278425	0.162212		0.159782	0.1383	0.0423385	0.144355		0.140927	0.103675	0.121839	0.318317	0.2877	0.384382		0.0865028
	1.144	0.988905		1.23678	1.10117	1.12023	1.18615	0.737851	0.454207	0.708583	0.591891	0.721938	0.486648	0.603679	0.520938		0.466344	0.524246		0.315248	0.248244	0.0588419	0.259141	0.262663		0.150048	0.166537	0.0489053	0.12452		0.0914167	0.119469	0.132773	0.322983	0.317636	0.300152		0.102665
	1.08871	1.57211		1.29224	1.19979	0.999029	0.713315	0.674311	0.806582	0.78212	0.355556	0.455982	1.05194	0.929909	0.511981		0.47842	0.288388		0.216441	0.357467	0.0540896	0.246836			0.178332	0.139742	0.0534848	0.105787		0.103341	0.118551	0.10742	0.340091	0.296791	0.185402		0.0810849
	0.629548	1.10608		0.752875	1.31211	0.905751	0.931464	1.1558	0.663276	1.05327	0.886111	0.923261	0.78477	0.881511	0.558136		0.523559	0.498829		0.262722	0.267229	0.0880469	0.256937			0.132325	0.146952	0.0415609	0.115153		0.111117	0.130581	0.174107	0.273991	0.347389	0.184921		0.0817277
	1.28666	1.12031		0.851019	1.29131	0.898086	0.82291	0.921763	0.50367	0.665616	0.864931	1.01129	0.510782	0.823529	0.473089		0.529405	0.448801		0.232694	0.249085	0.0743084	0.30129			0.152436		0.0479549	0.138753		0.104291	0.142886	0.110424	0.212211	0.558503	0.224934		0.0742895
	1.32666	0.861171		0.648959	1.44264	1.56411	1.18738	1.2201	0.51416	0.543812	0.900774	0.879769	1.38839	0.992011	0.750422		0.656964	0.267893		0.328747	0.358908	0.0554721	0.194861			0.234072		0.0674824	0.121673		0.170823	0.107807	0.162452	0.216704	0.453635	0.376812		0.0793401
	1.71324	1.06806		0.594634	1.2272	0.261679	0.974242	0.675365	0.78762	1.40808	1.06389	0.749776	1.26299	0.456473	0.425885		0.478803	0.254659		0.231592	0.2295	0.0807888	0.351062			0.138386		0.07379	0.092288		0.102217	0.144171	0.112347	0.206076	0.308453	0.25257		0.0932063
	1.0341	1.20516		0.599934	1.01214	1.29807	0.861808	1.54518	0.49084	0.951339	0.825638	0.88574	1.26479	0.996612	0.507866		0.535634			0.344175	0.187324	0.0561634	0.264834			0.171353		0.0703338	0.11148		0.108438	0.10294	0.135537	0.229579	0.300189	0.327668		0.0764016
	1.27508	1.29387		0.750888	0.564194	1.48874	1.18274	0.856977	0.608649	0.922095	0.939588	0.515693	1.21141	1.03274	0.524085		0.747818			0.319473	0.24524	0.0807024	0.348491			0.158405		0.0636806	0.106062		0.116647	0.161068	0.1836	0.189314	0.382008	0.300392		0.081544
	1.7084	0.984497		0.428065	1.16251	0.812634	1.0809	1.04357	0.604291	1.01087	1.2962	1.00282	1.50745	0.850843	0.596222		0.759127			0.322227	0.330431	0.0921079	0.228287			0.221583		0.066532	0.115796		0.103859	0.121581	0.15296	0.243058	0.298352	0.246081		0.0827378
	0.878568	0.818103		0.641482	1.07261	0.882835	0.848937	0.906716	0.677155	0.674891	0.647189	0.819493	0.0442924	0.798037	0.451463		0.772927			0.268691	0.167499	0.066964	0.321952			0.153262		0.0680009	0.0876966		0.11682	0.125163	0.12989	0.324106	0.37659	0.254132		0.0962366
	0.93188	0.761629		1.05658	0.771777	1.01234	0.87307	0.808004	0.48495	1.36265	1.15522	0.596948	1.22069	0.781457			0.488291			0.336369	0.286574	0.0576322	0.328472			0.180995		0.0658407	0.112215		0.130126	0.129754	0.159568	0.441703	0.261069	0.26819		0.119469
	1.73614	1.21471		0.814109	0.644026	1.14702	0.510592	1.0085	0.699506	0.57987	1.04741	0.600176	1.23791	1.23218			0.745039			0.199544	0.255694	0.0785423	0.271905			0.203309		0.0725803	0.0921043		0.119326	0.120296	0.0933618	0.243058	0.342246	0.211957		0.0812685
	0.893257	0.454002		0.769532	0.95981	1.30646	0.776063	1.11507	0.61228	0.756188	1.20333	0.610747	0.783634	0.84423			0.657539			0.198167	0.259178	0.0593603	0.290822			0.171904		0.0629894	0.105603		0.105846	0.147569	0.104897	0.233121	0.274476	0.224213		0.0813604
	0.715867	0.746385		1.34183	0.82765	1.11692	0.720886	1.16739	1.26466	0.751172	0.985494	0.669328	1.23243	0.885536			0.709483			0.265936	0.157285	0.0693833	0.260335			0.243714		0.0789743	0.119469		0.106278	0.114143	0.144789	0.222839	0.386049	0.325144		0.0859518
	1.48392	0.98211		0.806537	1.1718	1.16291	0.894554	1.52295	0.988943	1.29943	1.0406	0.882835	0.699687	0.994503			0.745614			0.295505	0.233825	0.0629894	0.39615			0.163272		0.053312	0.115153		0.0979835	0.116439	0.102374	0.288939	0.599183	0.213038		0.0848499
	0.654951	0.988078		1.13466	0.821804	1.33051	0.55621	1.11238	1.03397	0.892283	0.953868	0.646412	0.614509	0.972077			0.631663			0.191004	0.226976	0.0659271	0.281731			0.219563		0.0662728	0.0975222		0.111463	0.129662	0.123882	0.282199	0.330584	0.205829		0.099267
	1.46465	1.06788		1.1533	0.723667	0.841683	0.490623	1.06801	0.842893	0.803509	0.828705	0.945209	0.469329	0.772544			0.410088			0.3304	0.162092	0.0640262	0.284578			0.193024		0.0517567	0.165567		0.138075	0.161527	0.10742	0.191906	0.39615	0.186123		0.094951
	1.10962	0.801023		0.974242	0.905087	0.749454	1.31022	0.890616	0.838859	0.620755	1.10012	0.756635	0.394751	1.01147			0.608854			0.246928	0.0931215	0.0600516	0.302392			0.189351		0.0561634	0.162904		0.11224	0.118459	0.101893	0.324883	0.296424	0.345691		0.164833
	0.916154	0.944001		1.3441	1.22058	1.09658	1.15293	0.981373	1.21125	1.12255	1.20458	0.666181	0.667508	0.463756			0.215921			0.246836	0.184321	0.0645447	0.31433			0.219746			0.144263		0.111635	0.133886	0.120277	0.283236	0.447023	0.232624		0.121949
	0.62134	0.998547		0.981341	0.985111	0.641409	0.344969	0.838959	0.905509	1.03472	0.814521	1.11208	0.864647	0.72798			0.468357			0.257304	0.175549	0.0548673	0.320115			0.199085			0.192841		0.122523	0.16722	0.132773	0.155443	0.348215	0.340284		0.111297
	0.977934	0.489264		1.02592	0.973802	0.872426	0.381028	1.48557	0.730895	0.767734	1.4136	0.718549	0.94178	0.510333			0.365236			0.23848	0.241155	0.0635942	0.337287			0.225256			0.246377		0.105587	0.172638	0.163413	0.226122	0.360979	0.210395		0.16318
	1.219	1.2283		1.06519	1.19509	1.32341	0.601732	0.78692	0.935687	0.487878	1.28019	0.451141	0.992319	0.810208			0.73373			0.298995	0.303156	0.0830354	0.413689			0.22645			0.13003		0.115437	0.18228	0.123041	0.24228	0.341787	0.548035		0.120479
	0.768056	0.795881		0.986641	0.72635	1.10328	0.658517	1.11842	1.23569	1.01437	0.994695	0.835954	1.26782	0.536784			0.594574			0.203493	0.292462	0.0596196	0.395966			0.139947			0.157854		0.123732	0.164833	0.120998	0.117943	0.382467			0.123234
	1.47468	1.07908		1.02365	1.02987	1.39683	1.16835	1.12685	1.23715	1.10012	1.37776	0.597675	0.646593	0.661948			0.389866			0.232694	0.213038	0.0544353	0.434075			0.201932			0.138019		0.153283	0.140498	0.121118	0.264832	0.347756			0.156476
	0.689427	0.222501		0.988817	1.11449	0.707414	0.508794	1.09772	0.836196	1.30312	1.19825	0.720566	1.40723	0.957031			0.571861			0.18779	0.227457	0.0670504	0.286782			0.160884			0.145365		0.101612	0.140406	0.116792	0.248588	0.340777			0.143528
	1.43424	0.685227		1.22978	0.989615		1.20952	0.719738	1.15331	0.896825	1.17976	0.60768	1.02942	1.08996			0.405679			0.300097	0.152599	0.053312	0.369795			0.190086			0.165384		0.122868	0.183015	0.132052	0.413449	0.310841			0.115337
	0.799334	0.81792		1.26735	1.07089		0.505103	1.04309	0.983698	1.40269	0.736509	0.715725	0.72666	0.689645			0.300258			0.302301	0.26086	0.0692105	0.493856			0.175301			0.178699		0.112067	0.161894	0.129048	0.180846	0.284669			0.0999098
	0.906909	1.06016		0.966576	1.07884		0.775116	1.07606	0.947387	1.62614	1.15877	0.688613	1.23782	0.775802			0.438647			0.276221	0.3988	0.0474364	0.399272			0.112582			0.157211		0.105155	0.240132	0.139742	0.224049	0.337838			0.142059
	0.870705	0.902678		0.931748	0.870011		1.40751	0.881128	1.27548	1.01645	1.13098	1.0639	0.776252	0.581924			0.880169			0.255927	0.238872	0.0638534	0.388069			0.163547					0.104377	0.156844	0.120758	0.362988	0.218369			0.157303
	0.661	0.976508		0.95503	0.308692		0.809282	1.36415	1.03139	0.736408	0.44411	0.969819	1.49742	0.596395			0.280899			0.255284	0.248845	0.0554721	0.215798			0.190912					0.125201	0.197524	0.115471	0.309763	0.23701			0.188708
	0.781794	0.867507		1.20356	1.218		0.902599	1.14803	1.43871	1.40609	1.09274	1.04559	0.895879				0.796599			0.265753	0.207271	0.0533984	0.210839			0.151334					0.13868	0.228562	0.105378	0.150518	0.522598			0.159048
	0.696685	0.673381		1.10731	0.494616		0.615077		0.963687	0.854805		0.720163	0.954557				0.601379			0.338757	0.150797	0.0615205	0.493672			0.193392					0.150691	0.156201	0.119796	0.296975	0.363275			0.104409
	0.967047	0.876874		1.26602	1.02086		0.593972		0.940771	1.11848		0.903169	0.867013				0.853526			0.208727	0.240674	0.0617797	0.327829			0.231868					0.140668	0.180536	0.196456	0.273732	0.273191
	0.612008	0.851162		1.03358	0.936809		0.879033		0.985715	0.982003		0.716128	1.0898				0.64508			0.222318	0.194173	0.0576322	0.505793			0.231317					0.108957	0.155834	0.120878	0.237614	0.36153
	0.596196	0.627834		0.620093	0.49797		1.07844		1.16945	0.431945		0.833614	1.16286				0.68399			0.507814	0.241035	0.0535712	0.274201			0.268875					0.130213	0.144079	0.0891564	0.264659	0.302852
	1.12439	0.657219		1.12274	1.1281		0.778429		0.654158	0.905816		0.416686	0.32623				0.753952			0.234531	0.310846	0.0580643	0.29624			0.253539					0.119239	0.222501	0.126405	0.220247	0.355102
	1.11947	0.753272		1.60768	0.633772		0.976703		0.670942	1.36133		0.802306	0.827358				0.649872			0.293669	0.254492	0.0570274	0.236367			0.185953					0.124855	0.155099	0.147312	0.229233	0.445921
	0.906909	1.50232		1.19296	1.04242		0.435825		0.873152	1.13277		0.650446	0.631261				0.824679			0.326176	0.20715	0.0565954	0.231409			0.215614					0.107661	0.179617	0.174107	0.241502	0.358775
	0.683292	0.787157		1.16031	1.1696		1.10949		0.862743	1.25883		0.793349	1.05507				0.823625			0.273466	0.26038	0.0549537	0.349409			0.203676					0.116474	0.167037	0.118715	0.272263	0.607264
	1.0976	0.935552		1.26829	0.798037		1.14488		0.975468	0.722969		0.885659	0.601922				0.754047			0.25455	0.213879	0.043289	0.209921			0.161619					0.145679	0.15767	0.156925	0.341387	0.427004
	1.17736	1.00911		0.569649	1.04156		1.33038		0.922051	1.04967		0.803839	0.724767				0.751939			0.414699	0.312288	0.060138	0.326084			0.213869					0.162442	0.212033	0.101653		0.299362
	1.00195	0.967968		1.27568	0.777528		0.708962		0.83789	1.23176		0.718549	0.702431				0.833497			0.316167	0.257496		0.401292			0.176679					0.140927	0.176495	0.0958851		0.248581
	0.520418	0.719204		1.23943	0.904608		0.441977			0.909318		0.690307	0.505482				0.693095			0.265018			0.212216			0.225164					0.12667	0.153171	0.110184		0.467684
	0.887986	1.03537		1.04172	0.939205		0.978123			0.939225		0.792704	0.923325				0.475928			0.236459			0.331502			0.228746					0.129349	0.138202	0.088916		0.270252
	0.588506	1.94135		1.13277	0.999199		1.09633			0.945661		0.954892	0.627096				0.645847			0.311943			0.210655			0.136917					0.12114	0.190637	0.0854315		0.489723
	0.451381	0.921503		1.02033	0.791232		1.46837			0.774359		1.07706	0.614604				0.330351			0.384947			0.163547			0.211023					0.13004	0.155007	0.147072		0.33591
	0.856794	0.812777		1.33417	0.702775		1.1729			0.759311		0.562574	0.954462				0.701912			0.379253			0.176771			0.245826					0.186117	0.168322	0.124843		0.428841
	0.750515	0.837387		0.895406	0.996995		1.51067			1.24056		0.503105	1.15491				0.605212			0.366489			0.170802			0.270803					0.10792	0.132876	0.104536		0.456022
	0.855325	1.01756		1.29659	1.02325		1.37373			0.545421		1.00887	0.632207				0.514358			0.267957			0.229388			0.162904					0.113364	0.159782	0.0974472		0.224522
	0.728741	0.963377		1.13901	0.98674		1.04835			0.940834		0.892034	0.485039				0.992682			0.308269			0.255376			0.184392					0.120881	0.159231	0.104897		0.326635
	0.974305	1.23987		1.14034	0.931059		1.49723			0.855088		1.14145	0.784959							0.348491			0.141508			0.20285					0.132978	0.110654	0.126525		0.425535
	0.630326	1.08477		0.695712	0.806662		1.08374			1.058		0.873556	0.789502							0.548861			0.276864			0.194953					0.0987611	0.180168	0.0902378		0.220848
	1.10409	0.602214		1.31968	0.919558		1.17432			1.11091		1.00887	0.814298							0.341512			0.312953			0.175026					0.107747	0.130948	0.108502		0.403404
	0.923066	1.20075		0.953705	0.980511		1.45483			1.03671		0.829257	1.43628										0.392477			0.215063					0.208409	0.159231	0.0933618		0.358041
	0.691414	0.904422		1.67819	1.18915		0.953989			0.958437		1.1759	1.43354										0.394864			0.126357					0.130731	0.169883	0.0904781		0.366489
	0.464169	1.24988		1.40562	1.43344		1.06245			0.882913		0.668521	0.898056										0.325625			0.23049					0.120449	0.164006	0.143107		0.335451
	0.674824	1.01342		1.06784	1.73734		1.43297			1.06576		0.991283	1.08753													0.203309						0.135448	0.100091		0.361163
	0.641731	1.40195		0.863606	1.33607		1.2434			0.888781		0.774548	0.881967													0.188157						0.196881	0.0993697		0.261712
	0.779461	0.969713		1.56509	0.989903		0.660316			1.27653		0.556442	0.909413													0.17925						0.204962	0.0884354		0.280629
	0.534502	1.41224		0.697415	1.0383		0.821585			0.847328		0.739367	0.598041													0.18678						0.216624	0.109823		0.388528
	0.913907	0.753639		1.38035	1.09944		0.842785			1.32868		0.430726	0.625488													0.203401									0.419933
	0.996079	1.92042		1.33189	1.78545		0.898529			0.670442		0.730814	0.697888													0.151334									0.349868
	0.480154	0.955938		0.33683	1.34		1.03415			0.993455			1.08885													0.205697
	0.90302	0.891383		0.655205	1.3444		1.02686			0.889538			0.593215													0.183015
		0.661168		0.31317	1.65434		1.45247			0.680664			1.11744													0.171628
		1.00185		1.49932	1.52745		1.0315			0.876288			0.990994													0.170067
				0.626529	1.72545		0.703094			0.574002			1.10702													0.206707
				0.643375	1.44848		1.63503			0.804077			0.789218													0.1461
				1.23413	1.30214		1.44111			0.993171			1.01276													0.142518
				1.07191	1.20995		1.18454			0.707542			0.963453													0.174658
				0.0322728	1.6692		0.902409			0.938089			1.05601													0.18577
				1.07267	1.74491		0.893324			1.11204			1.07541													0.191463
				1.22003	1.38111		0.932695			0.97746			0.844205													0.169608
				1.21955			0.312696			0.877329			0.930897													0.148671
				0.969794			1.13144			0.868338			0.80048													0.147293
				0.946607			1.06302						0.8955													0.144355
				1.34921			0.70404						1.0756													0.142886
				0.791678			0.900233						0.950582													0.153446
				1.14318			1.25703						1.25807													0.135172
				0.789691			0.775968						0.933452													0.15565
				0.973675			1.09491						1.45862													0.154272
				1.31372			0.9803						0.987019													0.126173
				0.879506			0.890484						1.36076													0.203401
				0.881588			1.04182
				1.32792			0.984842
				1.51266			1.02582
				1.25883			1.16646
				0.840987			0.745209
				1.47168			1.21804
				1.60749
				1.48805
				1.03093
				0.681799
				0.812689
				0.934114
				0.999417
				0.794896
				1.3
				0.540783
				0.806253
				1.06122
				1.10967
				1.12065
				0.578734
				1.01693
				0.869853
				0.861997
				0.847422
				0.70404
				0.799723

## Sheet: Figure 1C
Pol II FRAP		Untreated cells
	Repeat	Repeat #1								Repeat #2								Repeat #3						Repeat #4							Repeat #5								Repeat #6
	Cell	#1	#2	#3	#4	#5	#6	#7	#8	#1	#2	#3	#4	#5	#6	#7	#8	#1	#2	#3	#4	#5	#6	#1	#2	#3	#4	#5	#6	#7	#1	#2	#3	#4	#5	#6	#7	#8	#1	#2	#3	#4	#5	#6	#7	#8	#9	#10	#11
Time (sec)	0	1.09447	1.11089	1.08678	1.06012	1.0766	1.08102	1.04203	1.04212	1.10408	1.08939	1.05618	1.08872	1.07107	1.07398	1.11701	1.10106	1.06054	1.11003	1.058	1.05902	1.0886	1.05141	1.04593	1.05897	1.11874	1.08566	1.06069	1.05248	1.05822	1.08043	0.975091	1.06351	1.11871	1.05639	1.0646	1.04944	1.06797	1.03167	1.02536	1.01388	1.06793	1.04948	1.06122	1.04318	1.0149	1.02175	1.04746	1.06918
	0.393	1.07374	1.06692	1.05431	1.07868	1.04571	1.03868	1.00542	1.03316	1.07023	1.05037	1.00634	1.05567	1.05704	1.06599	1.05131	1.07238	1.0158	1.06216	1.05828	1.04158	1.05439	1.0232	1.03085	1.03163	1.06927	1.08568	1.04369	1.06521	1.04934	0.994232	0.935279	1.02739	1.03503	1.10345	1.02274	0.950985	1.01451	1.00855	0.997777	1.02011	1.0156	0.975954	1.03821	1.03485	0.995908	0.962696	1.05546	1.0368
	0.8	1.03616	1.05574	1.04115	1.04827	1.0386	1.03804	1.00679	1.00519	1.05296	0.999616	0.997056	1.05177	1.03666	1.01132	1.05882	1.07485	1.05166	1.03397	1.0299	0.986395	1.04386	0.975689	1.03806	0.998206	1.00279	1.06381	0.991288	1.04913	1.01788	1.05693	0.980341	1.01594	1.04617	1.05079	0.999356	0.981757	0.995479	1.01139	0.974261	1.02927	1.02518	0.998511	1.02317	1.02188	0.950516	0.987344	1.03162	1.04854
	1.205	1.07783	1.03976	1.05768	1.02995	1.02234	1.03117	1.01664	1.00151	1.02527	1.01573	1.02496	1.01082	1.01645	0.96784	1.0002	1.04844	1.03157	1.02885	1.03181	0.988807	0.953791	0.996879	1.01452	0.976082	0.99862	1.05939	1.01845	1.00868	1.01708	1.0518	0.949499	1.04778	1.05971	1.07342	0.997368	0.965977	0.959219	0.990414	1.02657	1.02712	1.02087	0.990597	1.00393	1.0075	0.977772	1.02468	1.02023	0.999688
	1.598	0.993927	1.01966	1.05922	1.02081	1.00187	1.04924	1.03107	1.01934	0.996517	1.03543	0.978075	0.979837	1.03382	1.03134	1.04003	1.03082	1.03262	0.987869	1.00458	1.00072	1.00516	0.974183	1.00421	0.939912	1.02543	0.990049	1.00459	1.07045	0.982174	1.00981	0.970245	1.02007	1.05109	1.051	0.999927	0.970155	0.991395	0.98796	0.955378	1.00127	1.01922	0.991908	1.01003	0.994467	0.995217	1.03717	1.00803	1.00017
	2.003	1.02023	1.01124	1.01442	0.992484	0.989269	0.992385	0.977846	1.01254	0.998763	0.999318	1.03789	0.974731	0.992807	0.955076	1.05857	1.01186	1.02002	1.03272	1.00818	1.00014	1.03586	0.999597	0.994479	0.966742	1.02261	1.0156	0.976315	1.01942	1.03155	1.02552	0.987245	1.00661	1.01432	0.995545	0.991741	0.987507	0.994718	1.00214	0.963373	1.01255	1.03729	0.975089	0.993646	0.99689	0.964315	1.00714	0.99035	1.01513
	2.41	1.01083	0.993006	1.05456	1.00175	1.01176	1.02664	1.02712	0.972345	1.00463	0.993143	1.01255	0.999203	1.00111	0.986743	1.0474	1.0467	1.03846	0.992531	0.979565	0.987984	1.05209	0.993771	0.98982	0.987981	1.00392	1.02075	1.00456	1.00492	1.01956	1.00744	1.0227	1.00153	1.07717	0.995811	1.00083	0.953061	0.972336	1.02035	0.98055	1.01141	1.00346	0.963824	1.01016	0.970958	0.992388	1.04439	0.996864	1.00727
	2.8	1.01167	1.01837	1.0342	1.02556	0.987157	0.998188	0.975377	0.985507	0.975828	0.962546	0.952536	0.992696	1.00511	1.0119	0.990577	1.03041	1.03661	1.001	1.01866	0.988425	1.02642	0.990546	1.00029	0.996921	0.991181	1.01922	0.99658	1.02912	0.997657	1.00519	0.984711	0.996226	1.03231	1.02075	0.996562	0.957098	0.982496	0.986206	0.975234	1.01428	1.0082	0.991194	0.983418	1.00964	0.977248	1.00629	1.00888	0.98269
	3.205	0.983784	1.04426	0.993144	0.947391	0.997148	1.00498	0.977409	0.981552	0.979406	0.99837	0.95946	1.03076	1.04171	0.974749	1.05797	1.04852	1.00422	1.00871	0.987216	1.00367	1.00791	1.00913	1.00168	0.986565	0.996582	1.00521	1.02361	1.01257	1.00962	1.02523	0.976279	1.01031	1.00136	1.0042	0.999899	0.957598	0.986891	0.97512	0.982604	1.01155	0.990973	0.991594	1.00349	1.00196	0.996642	1.03841	0.988859	1.00997
	3.598	1.03143	1.05182	1.05473	0.970352	0.974536	1.02974	0.949302	0.995794	0.980555	1.03932	0.970495	1.00115	0.96978	1.00923	1.01262	1.05435	1.02879	1.03257	1.02177	0.999515	1.00009	0.989133	0.964965	0.995449	0.99966	0.99452	0.986759	1.00846	0.988636	1.00316	0.972147	0.977067	0.985875	1.02355	0.995249	0.949714	0.971291	0.998159	0.983891	0.960272	1.02169	1.01045	1.02886	1.00202	0.969848	1.03538	0.995714	1.00927
	4.003	0.984792	0.997658	1.00297	0.979728	0.973042	1.03844	0.983508	1.00396	0.999312	1.01361	0.974686	1.0299	1.03264	0.980687	1.00872	1.02717	1.01481	0.985579	0.999324	0.998628	0.986628	0.98704	0.996973	0.996375	1.0081	0.995957	1.00649	0.997331	1.01474	1.0111	0.97092	0.990571	1.0404	1.00216	0.994889	0.996401	0.98494	1.0218	0.976163	0.98133	0.98037	1.01853	0.994738	0.979579	1.0074	1.00179	1.0366	0.981564
	4.41	0.981424	1.03889	1.04503	0.998219	0.994015	0.993931	1.03012	0.98169	0.95718	0.969574	0.967903	1.02575	1.01424	0.991944	1.02456	1.02912	1.02275	1.0155	1.0188	1.02569	1.02051	0.978553	1.01523	0.964385	0.986568	1.02345	1.03091	1.04091	0.998903	0.98531	1.00798	1.0198	1.03033	1.02459	0.995438	0.953036	1.0056	1.00954	0.986483	0.981721	0.983295	0.969668	0.996893	1.01871	0.997106	1.00554	0.996911	1.0393
	4.8	0.999144	0.974121	1.01237	1.0041	1.00082	1.0122	1.00725	0.971854	0.979818	0.969296	0.961341	0.978252	1.01474	0.984285	0.980704	1.05463	1.02918	0.946802	1.03004	0.9871	1.00837	0.959772	0.98277	0.983946	1.00557	1.00372	0.996982	1.02793	1.00928	1.029	0.972437	1.01585	1.04176	1.02543	0.997561	0.943238	1.00273	1.00951	0.986292	0.972561	0.989057	0.980608	0.996284	0.99255	0.982255	1.0224	1.00637	0.979597
	5.205	1.02224	1.01229	1.03026	0.957104	1.01274	1.01353	0.980729	0.953688	0.974926	1.02429	0.96688	1.00251	0.993923	0.974131	0.99238	1.04624	0.979611	1.01143	1.03122	0.96046	1.02655	1.01654	1.01242	0.982906	0.991347	1.01562	1.02762	1.00038	0.972671	1.04144	0.951362	1.03952	1.04204	1.00907	0.972158	0.968966	1.00093	0.995859	0.978777	0.962613	0.9905	0.995169	1.00442	0.944304	0.989654	0.99126	1.01121	0.996361
	5.598	0.98869	1.05027	1.02811	1.06013	1.01528	1.00835	0.98795	0.979419	0.995835	1.03398	1.03344	0.95249	1.03077	0.981958	1.04886	0.992678	1.01608	0.995068	1.02134	1.00327	1.00365	1.02253	0.983137	0.973816	0.996934	1.00232	1.00032	0.992652	0.995648	0.970696	0.983044	0.985431	0.999579	1.01492	1.01972	0.983203	0.99155	0.993558	1.01429	0.989807	1.03454	0.979706	0.989233	1.01051	1.00432	1.03787	1.00319	0.987838
	6.003	1.00344	1.00739	1.03225	0.980081	1.01749	1.00605	1.0333	0.989873	1.01464	1.02011	1.02424	1.00994	1.01636	1.01921	0.991072	1.01058	0.997792	1.02671	1.02916	1.00273	0.997266	1.00323	0.964468	1.00442	0.988043	0.988455	1.02648	0.966457	1.01088	0.991162	0.990137	1.003	1.01925	0.966144	0.99623	1.01828	0.964215	0.998518	0.992058	1.01108	1.00437	1.02081	1.00944	0.96647	0.990373	0.954207	0.984639	0.980885
	6.41	0.991203	0.981482	1.00019	0.984439	1.00542	0.974493	0.996724	0.986954	0.991477	0.983351	0.998735	1.07055	1.00722	1.00553	1.00343	1.00121	0.988859	0.993216	1.02841	1.00967	0.980734	0.984398	1.00562	0.99312	1.00098	1.00534	0.977203	0.979109	0.979119	0.976673	1.0079	1.0301	0.982807	1.00127	0.997616	0.982466	1.00714	1.01155	0.995962	0.98007	0.963477	1.0175	0.986706	0.992284	1.00347	0.969908	1.00493	0.967202
	6.8	1.03046	1.02487	1.00605	1.00814	1.00018	0.985871	1.01236	0.996262	0.991353	1.01312	1.01341	1.00514	1.00358	0.958087	1.00051	1.0312	0.990769	0.997072	0.991287	0.984788	0.986723	1.02248	1.02742	0.99745	1.0083	1.00589	0.992659	1.01689	0.984708	1.00925	0.985756	0.98834	1.0178	0.99569	0.99568	0.980093	1.00353	0.98199	0.975513	0.966913	0.988162	0.97905	1.00806	0.987884	0.986335	1.02524	1.00624	1.00626
	7.205	1.00591	0.981936	0.98558	1.02748	1.00757	1.01874	0.975864	0.992822	0.979749	1.00281	0.964894	1.02118	0.986602	1.00045	1.02041	1.02691	1.01856	0.991597	1.01363	0.995923	0.991657	0.98546	1.0114	0.989561	1.02857	1.00183	0.986767	1.00688	0.978362	1.04805	1.00031	0.999422	0.97834	1.01269	0.993298	0.987004	0.987686	0.989178	0.967659	0.994568	1.01443	1.02839	0.966218	1.04494	1.02722	1.04476	1.01106	0.989929
	7.598	0.998529	1.01217	1.0216	0.966215	0.980236	1.00371	1.01216	0.991565	0.996531	1.01346	1.05646	1.00248	1.01049	1.02533	1.04163	0.994582	0.989178	1.03989	0.999985	0.965616	1.00435	1.01606	0.985712	1.03104	1.0034	1.00204	1.01659	0.98985	0.972933	0.996248	1.0197	0.979706	1.02125	0.963709	0.999818	1.01538	1.02822	0.97019	1.01681	1.02074	1.01054	0.979956	1.00856	1.00906	0.976443	0.987748	0.98704	1.02379
	8.003	1.03892	1.0119	0.98073	0.98024	1.01566	0.993521	1.0134	0.987384	0.960261	0.983355	0.962883	0.975654	1.01511	1.01207	0.94959	0.970348	1.01903	0.99748	0.978646	1.00995	1.01786	1.00444	1.0206	0.987544	0.991926	1.02699	1.00689	0.966917	1.00328	0.997529	0.984894	1.00338	0.999439	1.02081	0.995076	0.994481	0.999142	1.0171	1.00743	1.0278	0.984345	0.996407	0.997452	1.00094	1.0066	1.01347	1.00698	0.977256
	8.41	0.961328	1.00017	0.990941	1.0536	1.00526	0.98428	0.998125	0.997995	1.00228	0.980749	0.967836	0.995134	0.992175	0.996289	0.9763	1.0086	0.981719	0.992182	0.971114	1.02745	0.991599	0.976345	0.997358	0.977846	0.982472	0.946256	1.0148	1.00368	1.01134	1.02064	0.985344	0.989941	0.994865	0.991597	1.01712	1.03572	1.00978	1.00106	0.984705	1.01853	0.981433	1.01134	1.02104	0.997475	1.00424	0.972448	0.994733	1.01882
	8.8	0.952712	1.0029	1.02677	1.00883	0.998793	1.01524	0.983607	1.05916	1.04301	0.961689	0.996683	0.96428	0.980193	0.992546	0.966644	1.0144	1.02093	0.977617	0.983624	1.00592	1.02886	0.992853	0.99053	1.02587	0.991789	1.01366	0.999341	1.01802	1.02351	1.01464	1.02011	1.00326	0.992651	1.00249	0.983959	0.989544	0.988985	1.01245	1.03254	0.984204	1.0337	1.00255	1.04182	0.976763	0.98828	1.00291	1.00128	1.03175
	9.205	0.993023	0.990722	1.00642	0.972777	0.992117	1.01069	0.977446	0.985668	1.02486	1.00738	0.981412	1.00316	0.957502	1.00853	1.00155	0.949481	0.97709	0.989164	0.982804	0.994685	0.997304	0.992197	1.01375	1.01934	1.00759	1.00722	0.978951	1.05955	1.04022	0.975124	1.0228	1.01742	0.994023	1.03067	1.00148	1.01383	1.01975	1.02441	1.01303	1.00628	0.985006	0.984298	0.971467	1.01368	1.01271	0.991447	0.999901	1.01627
	9.598	1.02446	0.986462	0.949461	1.01819	0.977273	1.00741	0.997028	1.01232	1.00722	0.975718	0.979943	0.974254	1.0186	0.998623	1.0066	1.01922	0.982747	1.02503	0.991711	0.972036	0.986115	0.965091	1.00773	0.968592	0.980236	0.99559	1.01171	1.00376	1.00861	0.951755	0.956634	0.971472	1.00008	0.970329	0.98977	0.997232	1.04075	0.981783	1.01801	0.979618	0.981921	0.97757	1.00562	1.02845	0.992025	0.957748	0.998659	0.981146
	9.735
	9.863	0.243917	0.182613	0.219362	0.203598	0.205457	0.229364	0.269435	0.178794	0.283087	0.194544	0.197471	0.236356	0.248706	0.221521	0.194914	0.206505	0.197613	0.235564	0.227554	0.280088	0.235248	0.209448	0.238152	0.220795	0.187978	0.247903	0.176047	0.208023	0.201382	0.174644	0.181056	0.207786	0.202586	0.200928	0.22878	0.142287	0.161588	0.193983	0.173772	0.173629	0.197553	0.128708	0.151015	0.175232	0.152772	0.114636	0.173269	0.17978
	10.255	0.292234	0.315121	0.316227	0.286866	0.354678	0.303849	0.423348	0.289312	0.388555	0.246304	0.337859	0.337013	0.335126	0.297069	0.312288	0.344177	0.260996	0.293739	0.303904	0.361457	0.30897	0.289584	0.315319	0.330402	0.309984	0.359505	0.302724	0.287966	0.30296	0.273578	0.286145	0.245804	0.303584	0.235543	0.309531	0.236665	0.233673	0.271989	0.258812	0.244382	0.233703	0.189121	0.244167	0.259967	0.258906	0.197037	0.247644	0.260181
	10.66	0.312074	0.336681	0.323717	0.321032	0.363428	0.361717	0.412935	0.343756	0.439097	0.273621	0.327717	0.346582	0.341312	0.31519	0.365233	0.337518	0.31991	0.320338	0.336856	0.394061	0.341016	0.342058	0.350733	0.360748	0.379716	0.400412	0.304396	0.348472	0.350404	0.30752	0.300754	0.262242	0.320262	0.252058	0.324394	0.268593	0.261333	0.299625	0.265949	0.24908	0.261399	0.214144	0.246614	0.299405	0.309623	0.273261	0.282667	0.291972
	11.05	0.363981	0.376806	0.363894	0.381627	0.389487	0.36402	0.470051	0.39582	0.422041	0.300719	0.330881	0.364611	0.368152	0.345181	0.417059	0.351788	0.334969	0.354397	0.331965	0.437842	0.361857	0.342077	0.38075	0.405462	0.38875	0.419471	0.344593	0.382378	0.376342	0.345571	0.326182	0.282772	0.314537	0.270683	0.331586	0.281553	0.307715	0.299062	0.294485	0.296275	0.301969	0.218186	0.283863	0.26952	0.33811	0.283203	0.337547	0.288577
	11.458	0.371114	0.398313	0.376013	0.399858	0.416615	0.390955	0.452478	0.391546	0.463203	0.26866	0.400416	0.37579	0.399605	0.37066	0.444033	0.416088	0.3368	0.360496	0.369629	0.436957	0.375987	0.353702	0.43249	0.405027	0.389957	0.442344	0.34599	0.400774	0.427008	0.302994	0.339202	0.308821	0.319369	0.279804	0.352004	0.291739	0.311386	0.350529	0.2928	0.306415	0.323395	0.23002	0.285362	0.303871	0.382995	0.300805	0.348978	0.306048
	11.863	0.363072	0.381529	0.391685	0.384933	0.425767	0.382425	0.473596	0.418141	0.47006	0.286088	0.394851	0.400753	0.414664	0.406082	0.426207	0.379887	0.34467	0.328105	0.378715	0.444465	0.374776	0.380141	0.438792	0.426746	0.434055	0.437075	0.366629	0.378019	0.412029	0.32251	0.334994	0.315379	0.32068	0.308981	0.359586	0.311951	0.303889	0.329126	0.28114	0.306743	0.312462	0.251378	0.29059	0.312429	0.3739	0.326852	0.345626	0.32574
	12.255	0.363016	0.399208	0.401844	0.429479	0.430036	0.378971	0.494664	0.427671	0.477058	0.311835	0.407678	0.359735	0.43845	0.402337	0.451923	0.380151	0.354304	0.365422	0.396784	0.460145	0.39349	0.407632	0.424768	0.438392	0.411854	0.471895	0.355542	0.422438	0.45528	0.342094	0.360098	0.305334	0.305614	0.313938	0.352951	0.305731	0.323732	0.317838	0.293458	0.310463	0.356242	0.246898	0.283042	0.356053	0.396649	0.367656	0.361961	0.334326
	12.66	0.382896	0.432502	0.393905	0.438191	0.423694	0.414528	0.477285	0.456493	0.461728	0.331681	0.438652	0.367971	0.439568	0.413082	0.461478	0.429743	0.386342	0.369228	0.377581	0.514632	0.359004	0.397431	0.442916	0.430374	0.44178	0.443744	0.418451	0.440431	0.441736	0.332437	0.369066	0.320448	0.371756	0.269265	0.371959	0.312257	0.339034	0.296099	0.357231	0.359796	0.344615	0.273439	0.30475	0.353181	0.391771	0.366558	0.384239	0.370593
	13.05	0.378902	0.456208	0.436862	0.41232	0.4633	0.43081	0.476253	0.431801	0.471779	0.32363	0.463349	0.396555	0.457956	0.384253	0.457471	0.42602	0.374135	0.383237	0.395227	0.46649	0.38641	0.391842	0.45186	0.453973	0.46626	0.453201	0.419426	0.461138	0.472859	0.338031	0.358282	0.312746	0.352713	0.276702	0.378731	0.310226	0.338906	0.348439	0.342626	0.335834	0.338558	0.272486	0.28325	0.334132	0.420095	0.342518	0.375278	0.405254
	13.458	0.400332	0.441679	0.454574	0.442351	0.448459	0.400693	0.518368	0.479883	0.472949	0.291458	0.449333	0.395406	0.443698	0.409391	0.494989	0.42996	0.367178	0.388945	0.400578	0.46145	0.389114	0.413761	0.470237	0.445601	0.450666	0.448027	0.405604	0.463492	0.45707	0.363463	0.372567	0.332778	0.346307	0.306336	0.39416	0.351418	0.31355	0.353589	0.351319	0.337627	0.366063	0.269815	0.313736	0.334189	0.407113	0.371251	0.390043	0.380237
	13.863	0.400874	0.466602	0.405741	0.4411	0.457883	0.423034	0.522417	0.467366	0.494389	0.328331	0.42349	0.392095	0.446767	0.394797	0.513998	0.420961	0.388703	0.379184	0.41336	0.489445	0.391031	0.422234	0.467087	0.455579	0.444779	0.484692	0.409664	0.480635	0.485291	0.330444	0.376233	0.345771	0.339981	0.291773	0.399722	0.364341	0.352145	0.376713	0.352509	0.351806	0.340323	0.282937	0.299344	0.32332	0.432855	0.341938	0.388274	0.395932
	14.255	0.403614	0.46262	0.459665	0.463834	0.454789	0.448723	0.509536	0.442668	0.466499	0.308726	0.459158	0.425898	0.45726	0.392647	0.486497	0.448232	0.386943	0.384039	0.426695	0.511132	0.391096	0.411767	0.476358	0.456896	0.477512	0.480705	0.407272	0.481902	0.459619	0.357464	0.384631	0.351842	0.342086	0.304922	0.351289	0.337437	0.335922	0.370629	0.341954	0.378144	0.342928	0.279083	0.331216	0.365879	0.450174	0.403786	0.397836	0.396102
	14.66	0.377664	0.539331	0.457692	0.463056	0.458878	0.434046	0.516899	0.44354	0.47794	0.361885	0.450527	0.429096	0.466701	0.418589	0.495006	0.459117	0.394006	0.402057	0.418737	0.464855	0.394101	0.43859	0.485865	0.474054	0.480259	0.502294	0.427877	0.482284	0.474457	0.365325	0.378394	0.329994	0.324951	0.289719	0.369537	0.329211	0.33255	0.364248	0.394934	0.385675	0.340732	0.288609	0.331227	0.358751	0.427027	0.409182	0.39457	0.385736
	15.05	0.404522	0.494367	0.486556	0.446625	0.490738	0.444623	0.531997	0.477509	0.50544	0.32556	0.475404	0.422686	0.471213	0.44361	0.459094	0.489117	0.416657	0.39972	0.407719	0.513442	0.442634	0.437737	0.483293	0.482156	0.427854	0.494607	0.481678	0.467249	0.49851	0.370857	0.396607	0.336617	0.33793	0.320699	0.381608	0.35728	0.335592	0.362765	0.365495	0.32649	0.36271	0.302025	0.301581	0.357045	0.440264	0.412289	0.39568	0.400376
	15.458	0.430876	0.51603	0.457309	0.45239	0.476188	0.428504	0.551497	0.508505	0.520847	0.331073	0.437684	0.434378	0.449984	0.412678	0.464734	0.480561	0.398119	0.403527	0.418888	0.511688	0.38609	0.43333	0.457695	0.465327	0.457763	0.519572	0.432418	0.50794	0.483977	0.361189	0.3903	0.341862	0.398293	0.329056	0.372356	0.341154	0.338124	0.384222	0.342689	0.34277	0.386979	0.295731	0.35874	0.357911	0.435528	0.394861	0.417422	0.445505
	15.863	0.409752	0.490753	0.482545	0.458034	0.473521	0.421415	0.522257	0.514733	0.517542	0.319617	0.462429	0.425092	0.461536	0.435816	0.499761	0.495547	0.417121	0.395423	0.427497	0.503197	0.397237	0.431744	0.472056	0.463263	0.485311	0.500036	0.467906	0.462756	0.487113	0.362634	0.402101	0.355105	0.379675	0.320959	0.3871	0.360722	0.377988	0.375629	0.378315	0.361047	0.391708	0.278974	0.326956	0.342063	0.441821	0.422987	0.419415	0.401904
	16.255	0.419124	0.50155	0.43146	0.476928	0.461935	0.443889	0.556651	0.515618	0.499625	0.361599	0.445359	0.399965	0.465428	0.433571	0.487006	0.431694	0.415579	0.382147	0.426215	0.523104	0.393957	0.435186	0.479614	0.468411	0.518881	0.535978	0.457327	0.517222	0.515623	0.3821	0.39573	0.364168	0.403439	0.331759	0.407195	0.344897	0.333578	0.357227	0.357377	0.354569	0.394395	0.277318	0.335187	0.37768	0.459947	0.41145	0.398764	0.397704
	16.66	0.401262	0.485136	0.477072	0.474227	0.460862	0.447278	0.528897	0.52948	0.490508	0.339142	0.445852	0.434905	0.480481	0.446515	0.533446	0.461818	0.418524	0.369632	0.422154	0.52012	0.396074	0.436327	0.480417	0.491308	0.481376	0.514717	0.428923	0.500502	0.519383	0.354647	0.408645	0.350255	0.405636	0.318619	0.406787	0.368993	0.355206	0.351937	0.380963	0.330643	0.388473	0.316732	0.320982	0.379413	0.456956	0.432854	0.435422	0.423131
	17.05	0.408745	0.497229	0.481804	0.467501	0.469387	0.429697	0.574409	0.500859	0.50291	0.33444	0.482506	0.46336	0.451025	0.435051	0.498731	0.474818	0.401508	0.386036	0.404254	0.520857	0.423381	0.458507	0.506309	0.473358	0.496714	0.50534	0.441357	0.454056	0.495547	0.381894	0.395903	0.358735	0.407562	0.327174	0.386328	0.311734	0.372941	0.356529	0.385236	0.359937	0.357035	0.284409	0.352386	0.386718	0.468449	0.449014	0.434674	0.418732
	17.458	0.389326	0.509372	0.442817	0.452506	0.476923	0.407898	0.53301	0.534189	0.539057	0.361207	0.462415	0.399743	0.44394	0.464265	0.495926	0.474609	0.415571	0.411562	0.434291	0.53922	0.435898	0.458686	0.472127	0.476312	0.506998	0.518764	0.475621	0.439819	0.523916	0.405955	0.394335	0.356711	0.437762	0.369481	0.397657	0.356341	0.331598	0.36978	0.348758	0.341882	0.373778	0.301109	0.32682	0.387237	0.479445	0.433734	0.433693	0.414429
	17.863	0.415521	0.522181	0.430231	0.441042	0.475266	0.454751	0.599407	0.54346	0.529067	0.357199	0.449949	0.416753	0.46219	0.439414	0.498192	0.458554	0.434533	0.407514	0.420428	0.514002	0.414623	0.422717	0.48408	0.519793	0.505421	0.495937	0.44395	0.48006	0.524234	0.387561	0.42733	0.371446	0.378106	0.295633	0.418822	0.37404	0.374634	0.377828	0.363081	0.338797	0.386799	0.326337	0.312472	0.370394	0.456454	0.459966	0.431081	0.413438
	18.255	0.403666	0.544524	0.470809	0.482645	0.465174	0.464638	0.537323	0.501987	0.516221	0.341706	0.437687	0.449491	0.478587	0.458125	0.519518	0.464158	0.394506	0.395663	0.411105	0.524685	0.433295	0.440365	0.478731	0.502527	0.483833	0.518804	0.444618	0.491383	0.497696	0.38654	0.402834	0.36389	0.420732	0.298405	0.411474	0.358749	0.366478	0.369703	0.366812	0.352424	0.387808	0.311854	0.311897	0.396516	0.431906	0.373079	0.438299	0.457155
	18.66	0.411281	0.539483	0.495744	0.493613	0.459559	0.458648	0.527547	0.548244	0.515858	0.326816	0.451129	0.448218	0.506132	0.45448	0.524145	0.485252	0.420879	0.404303	0.420105	0.522903	0.410867	0.440117	0.482493	0.528044	0.515983	0.509083	0.441647	0.520758	0.50994	0.373711	0.399146	0.363696	0.421059	0.341376	0.370138	0.419274	0.361533	0.39708	0.369704	0.361725	0.36606	0.301493	0.342337	0.351994	0.453625	0.39183	0.449882	0.42784
	19.05	0.409939	0.560709	0.462653	0.484876	0.494536	0.470024	0.518649	0.50417	0.506412	0.370151	0.446779	0.427501	0.475502	0.442001	0.468438	0.507396	0.411745	0.421744	0.415537	0.50684	0.440299	0.440912	0.494451	0.484317	0.517671	0.523154	0.512929	0.506069	0.513634	0.374423	0.3864	0.367819	0.380127	0.32143	0.386593	0.402765	0.344912	0.386236	0.378192	0.350305	0.345207	0.304917	0.350882	0.368197	0.478187	0.434622	0.425256	0.467952
	19.453	0.420052	0.55057	0.509335	0.489877	0.510219	0.452852	0.576136	0.521439	0.533087	0.351125	0.469103	0.420559	0.489489	0.442107	0.511478	0.515804	0.423697	0.408869	0.417784	0.520771	0.422929	0.45968	0.495725	0.490565	0.536328	0.538226	0.46927	0.495196	0.515072	0.365246	0.42638	0.375355	0.438597	0.327913	0.436522	0.369219	0.372668	0.379967	0.368692	0.328543	0.370889	0.309592	0.345932	0.392171	0.462535	0.44656	0.438311	0.455901
	19.858	0.407592	0.539436	0.4716	0.504856	0.492521	0.457272	0.572139	0.551326	0.54232	0.37	0.416957	0.418872	0.489263	0.46346	0.552988	0.508266	0.398703	0.439469	0.449808	0.521369	0.415964	0.459694	0.520561	0.484872	0.535876	0.550289	0.449314	0.516933	0.49862	0.401283	0.36406	0.370694	0.45364	0.315596	0.419922	0.395336	0.370295	0.358276	0.36148	0.342391	0.361174	0.322783	0.366728	0.388612	0.509221	0.441635	0.444077	0.432862
	20.263	0.410913	0.544439	0.502236	0.470253	0.482077	0.461903	0.59553	0.541342	0.540544	0.364109	0.51938	0.439557	0.481489	0.453704	0.502207	0.484292	0.408925	0.411224	0.411611	0.504558	0.435331	0.458236	0.481347	0.51686	0.532326	0.545464	0.501351	0.500623	0.509859	0.431431	0.419284	0.353839	0.43575	0.346151	0.389853	0.411916	0.377095	0.364866	0.366952	0.32529	0.371477	0.321587	0.301717	0.388092	0.479388	0.440658	0.433197	0.453587
	20.655	0.39729	0.509828	0.45851	0.481962	0.505618	0.466547	0.587457	0.562429	0.521844	0.327642	0.473856	0.492744	0.450454	0.471359	0.528124	0.467205	0.429312	0.405621	0.439698	0.49432	0.410816	0.457681	0.48047	0.530907	0.500084	0.526528	0.486615	0.515111	0.540157	0.379106	0.395355	0.366427	0.461053	0.32714	0.409164	0.376952	0.379332	0.398895	0.388471	0.338804	0.377837	0.297051	0.35161	0.38494	0.504158	0.421377	0.45332	0.47347
	21.06	0.389513	0.528759	0.495713	0.501767	0.487135	0.478343	0.588474	0.552147	0.539083	0.342721	0.515238	0.485051	0.519446	0.491137	0.5067	0.483501	0.424216	0.412258	0.416565	0.550335	0.43449	0.457359	0.522173	0.516436	0.526456	0.551905	0.509473	0.516972	0.528083	0.386486	0.415971	0.369032	0.40945	0.314166	0.418859	0.388644	0.383002	0.384435	0.373334	0.321128	0.378041	0.310772	0.338568	0.415696	0.485246	0.424996	0.428712	0.463309
	21.45	0.419109	0.510051	0.45814	0.498425	0.494198	0.470517	0.592898	0.528786	0.536843	0.354814	0.482904	0.477849	0.485835	0.493641	0.517547	0.489997	0.406615	0.435	0.436745	0.528465	0.428666	0.45185	0.481899	0.529295	0.508084	0.53418	0.491619	0.524986	0.529525	0.388971	0.418107	0.372494	0.431117	0.326209	0.431054	0.407594	0.397028	0.394105	0.349512	0.358274	0.407969	0.307167	0.351999	0.423804	0.467851	0.450628	0.429321	0.416356
	21.858	0.423488	0.515709	0.442778	0.494845	0.491356	0.453126	0.529029	0.550776	0.545039	0.350836	0.461118	0.477229	0.518959	0.480533	0.549561	0.499092	0.415865	0.404562	0.455276	0.529268	0.398813	0.440626	0.496234	0.526311	0.505091	0.570062	0.500408	0.550142	0.56731	0.409462	0.420139	0.365936	0.428114	0.349036	0.447846	0.418058	0.364207	0.391892	0.378159	0.359555	0.394671	0.318583	0.358146	0.431317	0.495235	0.446942	0.437862	0.450206
	22.263	0.462981	0.500496	0.458373	0.502998	0.477462	0.455334	0.572927	0.54545	0.546612	0.369212	0.461976	0.45315	0.485288	0.480369	0.516931	0.505337	0.429529	0.429209	0.478046	0.526125	0.447237	0.445489	0.515012	0.508687	0.518573	0.540284	0.479858	0.545411	0.515352	0.379906	0.393007	0.388805	0.42927	0.328176	0.427775	0.405491	0.390785	0.36645	0.370619	0.364165	0.419485	0.31074	0.311716	0.389817	0.46724	0.469631	0.450419	0.426843
	22.655	0.434151	0.536406	0.482456	0.504171	0.486472	0.468926	0.586059	0.534751	0.537038	0.365084	0.496081	0.497288	0.484284	0.458366	0.489894	0.506422	0.430534	0.440758	0.426095	0.51502	0.429817	0.469212	0.495013	0.537683	0.53911	0.523419	0.502055	0.514991	0.52726	0.364067	0.413786	0.360818	0.394686	0.316014	0.400419	0.396194	0.34167	0.38043	0.423772	0.358148	0.386657	0.351566	0.356204	0.434352	0.485106	0.47228	0.434214	0.463827
	23.06	0.393199	0.566765	0.453551	0.539275	0.47646	0.483694	0.551349	0.496798	0.553083	0.363654	0.47547	0.459116	0.513659	0.494261	0.518601	0.516907	0.440026	0.415107	0.432293	0.516327	0.438368	0.473765	0.517292	0.511189	0.534409	0.529178	0.461234	0.532556	0.536833	0.390552	0.402204	0.36048	0.440551	0.300988	0.419963	0.416499	0.375281	0.379143	0.372083	0.369618	0.414703	0.321044	0.333785	0.405897	0.476177	0.445098	0.424091	0.462818
	23.45	0.389959	0.562457	0.461416	0.504538	0.481669	0.466181	0.580119	0.509218	0.527756	0.405109	0.472463	0.466115	0.492774	0.441799	0.542121	0.513822	0.41687	0.414856	0.465476	0.542094	0.42173	0.465407	0.496438	0.518485	0.523803	0.568316	0.494063	0.513559	0.542033	0.424945	0.389977	0.375891	0.428635	0.333698	0.427573	0.402981	0.421177	0.399519	0.361982	0.372409	0.379192	0.353826	0.362103	0.413772	0.506028	0.449503	0.440083	0.450389
	23.858	0.45225	0.536185	0.461802	0.523129	0.468927	0.474747	0.559445	0.54218	0.528986	0.361443	0.506353	0.474285	0.484368	0.4689	0.512693	0.516288	0.424421	0.411393	0.469907	0.511566	0.427828	0.455793	0.493841	0.516494	0.525384	0.577834	0.480823	0.547612	0.528039	0.393988	0.41698	0.355953	0.42546	0.33004	0.393501	0.421085	0.388879	0.384159	0.383983	0.360373	0.410096	0.337847	0.366763	0.414987	0.475489	0.404454	0.435974	0.444647
	24.263	0.456321	0.524175	0.469663	0.530133	0.504868	0.465504	0.57132	0.524642	0.518205	0.352532	0.473385	0.470496	0.479707	0.449906	0.509988	0.499479	0.433364	0.425288	0.422544	0.54851	0.411031	0.458642	0.509889	0.521071	0.548313	0.545281	0.476337	0.514893	0.537901	0.407371	0.408746	0.392923	0.444252	0.303987	0.4175	0.405394	0.392502	0.378835	0.390425	0.353417	0.373023	0.328032	0.392385	0.409146	0.478231	0.455294	0.438584	0.468628
	24.655	0.429722	0.509679	0.45681	0.492179	0.501539	0.462653	0.55592	0.543325	0.539351	0.386621	0.514017	0.455221	0.484158	0.472254	0.550481	0.505713	0.427499	0.401469	0.453503	0.548226	0.411555	0.475324	0.516457	0.54067	0.52814	0.540294	0.461705	0.533414	0.543962	0.422331	0.42272	0.388406	0.44691	0.302016	0.399462	0.438482	0.387586	0.362749	0.387743	0.363087	0.385657	0.340107	0.349436	0.387992	0.48136	0.447342	0.438717	0.445807
	25.06	0.43912	0.544854	0.50477	0.482031	0.499461	0.478919	0.56646	0.558446	0.529838	0.364485	0.502591	0.481138	0.480353	0.502516	0.496279	0.504437	0.42638	0.433552	0.436785	0.55597	0.414206	0.484272	0.49916	0.555382	0.520972	0.503559	0.476412	0.57108	0.549443	0.41393	0.428108	0.382248	0.439771	0.318759	0.403665	0.425074	0.395228	0.360664	0.396523	0.369149	0.406349	0.356988	0.361236	0.385343	0.503677	0.440682	0.438766	0.456182
	25.45	0.434224	0.524902	0.513213	0.46734	0.491692	0.468284	0.611774	0.569228	0.54981	0.384346	0.444983	0.467035	0.511727	0.49876	0.54788	0.512592	0.458693	0.401454	0.454832	0.534472	0.429836	0.475132	0.538091	0.53119	0.516738	0.54222	0.479381	0.539438	0.536115	0.407224	0.416574	0.370181	0.429401	0.348465	0.395735	0.411282	0.377227	0.389691	0.368109	0.336443	0.402063	0.320812	0.360738	0.414932	0.500013	0.488791	0.470683	0.445324
	25.858	0.439029	0.549088	0.525794	0.505632	0.467574	0.476944	0.545167	0.551691	0.539057	0.356417	0.460642	0.478416	0.468617	0.502115	0.526018	0.487375	0.408114	0.450261	0.452296	0.573471	0.437316	0.465584	0.525135	0.512745	0.516272	0.548344	0.479897	0.524698	0.556067	0.423958	0.422484	0.383724	0.495878	0.338502	0.4275	0.448491	0.357524	0.393618	0.350362	0.355571	0.364724	0.337933	0.394723	0.412211	0.488988	0.435368	0.448208	0.466966
	26.263	0.473732	0.520285	0.521832	0.541445	0.513208	0.491663	0.563039	0.553154	0.562844	0.350124	0.469197	0.43254	0.54046	0.474378	0.524757	0.517915	0.438323	0.460083	0.47059	0.544495	0.421915	0.467037	0.51137	0.522055	0.545834	0.590551	0.480335	0.535506	0.524897	0.407864	0.406509	0.392141	0.457903	0.362085	0.411072	0.421068	0.39449	0.395123	0.403395	0.348744	0.37604	0.347845	0.33839	0.436489	0.486442	0.469048	0.448725	0.459786
	26.655	0.440421	0.552211	0.493065	0.536602	0.50303	0.476969	0.54954	0.573012	0.545768	0.380924	0.501246	0.455814	0.505155	0.478132	0.550357	0.496602	0.451421	0.418162	0.451608	0.532385	0.41448	0.457293	0.535711	0.535068	0.520308	0.557794	0.486216	0.551548	0.543924	0.397421	0.436601	0.39338	0.456508	0.327704	0.411756	0.424622	0.387627	0.38397	0.422316	0.376573	0.363365	0.338829	0.365721	0.434378	0.469177	0.436538	0.44247	0.458791
	27.06	0.45279	0.523471	0.51189	0.531689	0.510996	0.484674	0.531021	0.541935	0.56053	0.401597	0.481272	0.484017	0.50731	0.48991	0.532612	0.51168	0.443625	0.423208	0.448369	0.539897	0.412003	0.465388	0.525089	0.535248	0.521369	0.553022	0.498011	0.509254	0.542687	0.410177	0.438781	0.391342	0.516268	0.345679	0.393093	0.445477	0.370798	0.39087	0.40404	0.376975	0.394958	0.330737	0.343238	0.397032	0.486518	0.477358	0.459507	0.480065
	27.45	0.443089	0.538762	0.50411	0.577407	0.486818	0.494386	0.541919	0.546849	0.53075	0.411682	0.478762	0.477423	0.519523	0.475381	0.552324	0.51328	0.438224	0.423615	0.454709	0.549928	0.463682	0.457167	0.525543	0.548827	0.531511	0.577939	0.487646	0.553785	0.539779	0.386365	0.409164	0.367378	0.440939	0.325715	0.427366	0.404471	0.385445	0.402607	0.434917	0.361392	0.370578	0.353111	0.354647	0.415097	0.500929	0.472854	0.477194	0.488171
	27.858	0.452558	0.562913	0.468131	0.519163	0.473099	0.479237	0.566924	0.532276	0.547203	0.392469	0.554373	0.477581	0.506735	0.494664	0.539236	0.505574	0.428249	0.417822	0.473403	0.565362	0.429593	0.422029	0.527445	0.552171	0.536021	0.54262	0.491558	0.573085	0.581908	0.404278	0.458863	0.377942	0.450391	0.334958	0.441272	0.396688	0.347517	0.390214	0.383162	0.377396	0.360541	0.336365	0.371938	0.393956	0.46959	0.450098	0.454202	0.478581
	28.263	0.424239	0.549414	0.455295	0.538438	0.497128	0.49848	0.609703	0.552241	0.55646	0.381052	0.500194	0.456248	0.530578	0.491608	0.514552	0.522807	0.452944	0.425063	0.468591	0.562002	0.460199	0.481401	0.542504	0.552671	0.559521	0.571496	0.487088	0.523552	0.564787	0.408757	0.443748	0.395354	0.451167	0.314752	0.419963	0.422977	0.368277	0.393311	0.398895	0.35275	0.403378	0.357624	0.34504	0.405945	0.476091	0.463362	0.454595	0.436268
	28.655	0.437797	0.533827	0.484467	0.522847	0.503327	0.456415	0.599536	0.566948	0.546305	0.373358	0.468877	0.483897	0.509136	0.503814	0.522256	0.516313	0.417313	0.419984	0.439508	0.561227	0.453573	0.450895	0.532599	0.557935	0.511226	0.57959	0.495633	0.557261	0.51618	0.418932	0.448942	0.389867	0.459097	0.344294	0.420772	0.406094	0.386237	0.395006	0.38901	0.360274	0.383256	0.366263	0.336312	0.409572	0.501089	0.432787	0.484908	0.467608
	29.06	0.45062	0.538489	0.528759	0.552468	0.486227	0.476044	0.591715	0.549752	0.553164	0.375479	0.449089	0.505464	0.509721	0.449836	0.548245	0.502199	0.45726	0.432994	0.46685	0.563576	0.443582	0.449395	0.516858	0.535473	0.520171	0.569355	0.499123	0.535598	0.554599	0.417314	0.429804	0.401449	0.474099	0.350478	0.398454	0.408165	0.361765	0.402752	0.398414	0.374164	0.426512	0.335976	0.377722	0.401467	0.50277	0.481398	0.445167	0.493516
	29.45	0.452312	0.570193	0.469178	0.54006	0.499631	0.497324	0.550876	0.570081	0.574124	0.398191	0.494687	0.459195	0.501364	0.474596	0.564699	0.502487	0.460347	0.417578	0.460297	0.55031	0.426936	0.490682	0.539596	0.556193	0.511329	0.540221	0.499402	0.542164	0.553793	0.435559	0.432995	0.42342	0.46956	0.325697	0.440711	0.397595	0.34705	0.412946	0.406976	0.371902	0.39634	0.369378	0.374048	0.423714	0.494688	0.472447	0.455232	0.487451
	29.858	0.450451	0.560947	0.515167	0.502705	0.502251	0.469515	0.556486	0.577728	0.552696	0.356737	0.437587	0.480612	0.499884	0.495629	0.547755	0.485409	0.451669	0.408471	0.47927	0.556103	0.442403	0.463919	0.519841	0.531857	0.522703	0.527636	0.49394	0.523688	0.548682	0.389707	0.454783	0.409338	0.467439	0.356425	0.415113	0.40622	0.369022	0.39525	0.388134	0.370179	0.37381	0.334935	0.353163	0.432419	0.503984	0.449186	0.482209	0.492973
	30.263	0.44298	0.542923	0.480919	0.525481	0.504876	0.502307	0.569776	0.564048	0.568568	0.411672	0.457583	0.444429	0.519735	0.502297	0.544669	0.549324	0.432048	0.423415	0.483551	0.572514	0.457566	0.484026	0.525954	0.575317	0.51764	0.516211	0.483731	0.552705	0.516552	0.428804	0.419747	0.408013	0.479152	0.333116	0.405458	0.414826	0.37328	0.409254	0.392395	0.358803	0.370048	0.34668	0.368631	0.428186	0.510015	0.458956	0.459402	0.494376
	30.655	0.455183	0.55153	0.476775	0.539667	0.514345	0.485936	0.570358	0.527384	0.554031	0.393975	0.488263	0.494621	0.528178	0.470824	0.548228	0.509537	0.439284	0.435387	0.437252	0.577298	0.45418	0.459889	0.536597	0.54054	0.548398	0.524594	0.524905	0.536202	0.530496	0.408976	0.410558	0.419465	0.480494	0.312906	0.428861	0.43921	0.361271	0.423235	0.358872	0.401682	0.373545	0.351785	0.365814	0.425136	0.509487	0.445484	0.463531	0.503625
	31.06	0.448451	0.540494	0.454288	0.497797	0.510284	0.495734	0.543969	0.558014	0.563133	0.36537	0.52089	0.50053	0.537538	0.455219	0.54272	0.49919	0.445524	0.422552	0.496933	0.519898	0.450779	0.465004	0.51779	0.552591	0.556946	0.567141	0.512372	0.541484	0.522842	0.383759	0.436433	0.403857	0.465743	0.341066	0.424183	0.428577	0.372815	0.40804	0.408308	0.401595	0.401426	0.344202	0.376223	0.413024	0.502662	0.44654	0.465256	0.487537
	31.45	0.436275	0.52788	0.47925	0.518258	0.468451	0.479325	0.555971	0.549407	0.53826	0.364353	0.470334	0.481194	0.489196	0.469928	0.535765	0.50397	0.447823	0.437958	0.455553	0.560264	0.449732	0.475974	0.516494	0.584617	0.573012	0.530803	0.524616	0.546914	0.535609	0.449581	0.449296	0.403635	0.470779	0.357336	0.394492	0.398049	0.401932	0.424809	0.386382	0.369983	0.384873	0.345457	0.370789	0.423472	0.505963	0.460359	0.482309	0.486013
	31.858	0.449579	0.573058	0.487543	0.532461	0.50564	0.49096	0.606062	0.582104	0.570384	0.404679	0.507761	0.481546	0.533274	0.467729	0.516088	0.536229	0.442866	0.428749	0.455897	0.565649	0.417929	0.482593	0.528308	0.541889	0.532465	0.549838	0.51051	0.523927	0.550031	0.419038	0.419842	0.39869	0.468434	0.377048	0.426611	0.421699	0.389088	0.393946	0.387912	0.380069	0.398185	0.346321	0.373122	0.418124	0.528299	0.451122	0.473155	0.451348
	32.263	0.462755	0.55518	0.466065	0.54092	0.511116	0.467202	0.553318	0.561604	0.563387	0.374377	0.501217	0.435777	0.529827	0.518365	0.551423	0.514503	0.448626	0.415712	0.466087	0.557521	0.47261	0.445285	0.525669	0.564288	0.532048	0.544123	0.504898	0.567937	0.578646	0.42384	0.432569	0.389431	0.436966	0.330321	0.40281	0.396404	0.35958	0.406825	0.373909	0.376341	0.36506	0.337327	0.374311	0.39979	0.506849	0.44764	0.449736	0.48659
	32.655	0.450204	0.562966	0.491133	0.518184	0.498249	0.493707	0.555932	0.585171	0.561699	0.367717	0.48678	0.469306	0.56123	0.500069	0.533998	0.516613	0.433954	0.421446	0.493133	0.549632	0.456416	0.463404	0.524931	0.56535	0.542465	0.572129	0.549754	0.574806	0.532281	0.4444	0.422804	0.378514	0.430931	0.368246	0.405823	0.424018	0.392415	0.408168	0.412478	0.393906	0.365588	0.337675	0.337682	0.409419	0.504703	0.469543	0.456423	0.466151
	33.06	0.470559	0.539333	0.513059	0.522998	0.493219	0.490228	0.627745	0.57123	0.587344	0.414017	0.515619	0.490632	0.537418	0.491376	0.551893	0.542085	0.443605	0.435045	0.463173	0.543994	0.434089	0.509064	0.526373	0.568046	0.536632	0.545041	0.522598	0.54612	0.525338	0.414835	0.453099	0.38987	0.438093	0.320162	0.432027	0.402475	0.376063	0.394674	0.406398	0.385871	0.380439	0.346065	0.369092	0.423677	0.512517	0.47382	0.465	0.479778
	33.45	0.44805	0.554604	0.50511	0.544623	0.502954	0.483592	0.593247	0.59886	0.596627	0.372039	0.53288	0.468435	0.535909	0.534628	0.522747	0.505266	0.442706	0.441555	0.465626	0.551822	0.465227	0.498067	0.540065	0.553016	0.536403	0.532937	0.503525	0.546848	0.544796	0.453315	0.460145	0.410686	0.480199	0.355075	0.420801	0.430007	0.390823	0.39957	0.411464	0.378528	0.387705	0.366854	0.362399	0.416945	0.518839	0.502967	0.468479	0.465352
	33.858	0.466613	0.551524	0.541338	0.558758	0.520779	0.487058	0.567357	0.582093	0.59337	0.377288	0.506188	0.475599	0.502596	0.504759	0.535797	0.50846	0.450926	0.472096	0.451715	0.577504	0.439005	0.495537	0.552306	0.576727	0.551184	0.546694	0.551359	0.554777	0.541732	0.425097	0.432102	0.417919	0.489434	0.357554	0.435473	0.379765	0.404683	0.393885	0.40007	0.358318	0.40916	0.359024	0.380384	0.436929	0.51266	0.498176	0.470806	0.490455
	34.263	0.436923	0.548464	0.508116	0.53883	0.477109	0.462514	0.567907	0.59266	0.549141	0.385813	0.495685	0.463633	0.527521	0.471248	0.546527	0.520946	0.460624	0.429958	0.450541	0.583749	0.442237	0.48061	0.526403	0.564352	0.530654	0.553162	0.538333	0.557644	0.581153	0.410163	0.455838	0.384119	0.453339	0.335948	0.428904	0.402053	0.397628	0.406989	0.413789	0.395222	0.444047	0.36012	0.407147	0.407865	0.508149	0.462061	0.475125	0.505173
	34.655	0.47796	0.577558	0.490877	0.526254	0.499462	0.480109	0.569465	0.590278	0.570543	0.396972	0.500609	0.470251	0.547323	0.507595	0.515605	0.522723	0.455583	0.455343	0.486787	0.582391	0.466274	0.493008	0.51416	0.540287	0.545182	0.585867	0.514551	0.558111	0.553614	0.424635	0.435253	0.401099	0.462225	0.335204	0.433642	0.381953	0.431906	0.404242	0.39839	0.412651	0.409659	0.366588	0.372151	0.433654	0.515271	0.489537	0.477797	0.495463
	35.06	0.434528	0.556233	0.494525	0.530978	0.505356	0.508101	0.623122	0.577981	0.580825	0.409348	0.449705	0.504082	0.501429	0.532644	0.553974	0.508896	0.454808	0.435288	0.491951	0.571131	0.502258	0.474206	0.526481	0.550007	0.549553	0.550666	0.529659	0.544343	0.548947	0.414307	0.438547	0.395967	0.498555	0.344275	0.390886	0.430043	0.394597	0.424736	0.417911	0.403003	0.384561	0.359899	0.38442	0.431967	0.501849	0.465098	0.477819	0.50584
	35.45	0.491348	0.527588	0.515107	0.521783	0.479769	0.492052	0.586974	0.587823	0.575478	0.365404	0.45685	0.502745	0.50516	0.498746	0.520389	0.512706	0.435746	0.468841	0.478651	0.578066	0.47531	0.506839	0.520045	0.540606	0.572037	0.544431	0.53076	0.545178	0.548073	0.429385	0.446742	0.396534	0.481383	0.335213	0.445295	0.402578	0.406657	0.412644	0.415341	0.408683	0.422338	0.349885	0.411607	0.430018	0.480702	0.469323	0.462131	0.523352
	35.858	0.460607	0.561967	0.487676	0.521442	0.511393	0.501812	0.546224	0.588947	0.574413	0.40307	0.487137	0.462752	0.538757	0.483835	0.525412	0.508278	0.479453	0.451393	0.474592	0.55587	0.458647	0.483249	0.514062	0.55333	0.536991	0.561698	0.557738	0.566816	0.526378	0.443049	0.467345	0.398359	0.462595	0.34025	0.429727	0.382484	0.381956	0.397885	0.404179	0.356071	0.433308	0.333371	0.37357	0.438354	0.505035	0.425799	0.474419	0.509908
	36.263	0.475458	0.543543	0.513125	0.568219	0.486071	0.495209	0.587117	0.567097	0.590276	0.360996	0.507076	0.535086	0.517677	0.529966	0.527424	0.507223	0.470754	0.482206	0.465574	0.551354	0.458919	0.473265	0.547755	0.557684	0.533479	0.545165	0.497975	0.550957	0.568232	0.459807	0.441075	0.411861	0.461443	0.366864	0.418808	0.378236	0.374326	0.408761	0.447583	0.376237	0.424445	0.36239	0.388939	0.3922	0.480458	0.417206	0.459222	0.517776
	36.655	0.4727	0.523129	0.504069	0.544386	0.483764	0.493026	0.561099	0.589942	0.54728	0.386328	0.497114	0.440705	0.506394	0.527717	0.506687	0.518418	0.47202	0.438094	0.453873	0.559871	0.479708	0.489472	0.51237	0.573874	0.543878	0.587601	0.508216	0.557749	0.568581	0.419474	0.441425	0.409601	0.489406	0.356789	0.425939	0.387026	0.409051	0.392844	0.371904	0.38667	0.394473	0.375439	0.376233	0.440376	0.496441	0.460821	0.467323	0.516033
	37.06	0.442556	0.570173	0.481538	0.563921	0.498084	0.461957	0.599412	0.54779	0.551956	0.368958	0.457378	0.490233	0.526896	0.506246	0.549983	0.53894	0.457565	0.449449	0.463952	0.559804	0.477954	0.476647	0.564572	0.573391	0.528679	0.598717	0.5333	0.571598	0.537152	0.410348	0.46623	0.435064	0.47749	0.360131	0.423467	0.386092	0.398889	0.426028	0.426345	0.401496	0.400776	0.357637	0.389417	0.414336	0.497666	0.478819	0.467625	0.557242
	37.45	0.464654	0.56546	0.482092	0.499823	0.526167	0.48846	0.613332	0.580921	0.606418	0.419826	0.489825	0.483139	0.542728	0.496243	0.559517	0.536805	0.471103	0.451287	0.461327	0.561556	0.453651	0.465152	0.538579	0.558414	0.535357	0.580771	0.509999	0.549605	0.539341	0.414677	0.444044	0.428342	0.456574	0.368645	0.413625	0.401872	0.389877	0.426106	0.397841	0.382516	0.438921	0.348329	0.361768	0.408748	0.517128	0.486911	0.485533	0.551963
	37.858	0.484157	0.527324	0.513824	0.511465	0.501815	0.498438	0.597583	0.571361	0.586492	0.419829	0.526643	0.497811	0.535328	0.496228	0.55084	0.512622	0.45347	0.439866	0.492693	0.552708	0.505577	0.486617	0.553069	0.539554	0.523588	0.593441	0.557953	0.600242	0.550122	0.437234	0.450436	0.442891	0.514204	0.339409	0.438253	0.397632	0.379355	0.405156	0.401677	0.344168	0.403051	0.369213	0.382691	0.430677	0.528467	0.461925	0.459504	0.509196
	38.263	0.457784	0.515311	0.548266	0.520735	0.49546	0.490015	0.569562	0.554551	0.54965	0.400568	0.528356	0.496324	0.557903	0.516412	0.517898	0.520206	0.454739	0.414233	0.469469	0.569856	0.47231	0.480432	0.574408	0.536052	0.532792	0.577222	0.560339	0.569934	0.560672	0.450513	0.472124	0.403543	0.475152	0.345963	0.430902	0.417512	0.40421	0.41079	0.426878	0.361205	0.403143	0.378011	0.403101	0.410309	0.52078	0.44234	0.487159	0.518312
	38.655	0.4721	0.557735	0.500767	0.5812	0.477817	0.509177	0.613605	0.58919	0.563409	0.40773	0.495458	0.508093	0.54542	0.499851	0.549584	0.511012	0.45729	0.472629	0.467339	0.546358	0.477086	0.482354	0.538374	0.547549	0.551656	0.562048	0.518191	0.563594	0.534674	0.474021	0.425695	0.40662	0.482596	0.376635	0.431013	0.395664	0.429056	0.413518	0.451702	0.392484	0.401646	0.362196	0.404033	0.404427	0.521603	0.454753	0.488626	0.49694
	39.06	0.474698	0.55084	0.52444	0.549113	0.501179	0.495066	0.576797	0.597951	0.581535	0.410405	0.539447	0.505102	0.553904	0.523232	0.540937	0.543096	0.486947	0.469609	0.468066	0.568865	0.453881	0.477167	0.545968	0.560304	0.553812	0.598254	0.540841	0.595824	0.530286	0.449317	0.441333	0.404489	0.500704	0.38668	0.427774	0.395991	0.424128	0.385272	0.428048	0.41646	0.382523	0.377881	0.38491	0.397455	0.525552	0.522108	0.487602	0.519751
	39.453	0.492027	0.566465	0.501465	0.493984	0.494278	0.502528	0.575093	0.577283	0.5851	0.442679	0.53233	0.504773	0.517875	0.494318	0.553411	0.53853	0.462585	0.46158	0.470305	0.574337	0.45138	0.484387	0.542738	0.566182	0.560885	0.576299	0.52361	0.540877	0.516186	0.476095	0.441122	0.409321	0.478937	0.348132	0.445262	0.380435	0.40289	0.426658	0.392798	0.379155	0.422373	0.351465	0.378472	0.402668	0.489753	0.483175	0.485218	0.491191
	39.86	0.52043	0.527818	0.50062	0.54725	0.512743	0.497341	0.59059	0.581225	0.578042	0.381989	0.55352	0.465316	0.50134	0.516256	0.541853	0.528977	0.451171	0.481343	0.485439	0.5723	0.444117	0.48562	0.556265	0.569768	0.544597	0.603318	0.536138	0.602902	0.519022	0.444103	0.463548	0.429616	0.494868	0.356202	0.425996	0.408337	0.419254	0.43758	0.407574	0.374378	0.398073	0.35997	0.379079	0.418769	0.489059	0.471856	0.502142	0.493828
	40.265	0.481667	0.517302	0.500201	0.569828	0.513008	0.496944	0.593072	0.577128	0.579195	0.39508	0.497267	0.507614	0.562536	0.52529	0.545502	0.555025	0.463581	0.479025	0.503364	0.580418	0.457655	0.487137	0.517533	0.553847	0.549328	0.562755	0.514262	0.62577	0.535365	0.444304	0.452473	0.40766	0.473404	0.373734	0.43661	0.434003	0.419822	0.431125	0.418296	0.402717	0.412007	0.370175	0.389304	0.40855	0.493781	0.482154	0.474803	0.518852
	40.655	0.486423	0.583138	0.465114	0.54299	0.499235	0.491598	0.59626	0.593163	0.572797	0.397722	0.498207	0.509787	0.548133	0.513838	0.545074	0.512515	0.459743	0.402814	0.495382	0.575086	0.472624	0.486886	0.540898	0.547052	0.532026	0.591081	0.507923	0.571553	0.517663	0.432981	0.459808	0.404389	0.432783	0.390222	0.413992	0.402431	0.415936	0.422699	0.415224	0.37393	0.370623	0.363539	0.385408	0.420144	0.491048	0.493192	0.477015	0.538774
	41.063	0.466402	0.529014	0.480619	0.534182	0.50375	0.497022	0.566543	0.557999	0.581602	0.379477	0.490148	0.444802	0.559755	0.489152	0.553735	0.540241	0.479387	0.475859	0.495175	0.559347	0.45913	0.518772	0.543786	0.529684	0.562916	0.569484	0.503747	0.586155	0.541076	0.467593	0.446476	0.399788	0.458147	0.343943	0.43522	0.434546	0.428763	0.392697	0.422059	0.400775	0.420544	0.380793	0.386099	0.425508	0.511468	0.495756	0.474207	0.509891
	41.455	0.463104	0.532369	0.505394	0.529794	0.504389	0.499636	0.570833	0.567046	0.57448	0.412107	0.487977	0.472005	0.566633	0.471302	0.546862	0.518997	0.45401	0.455506	0.512744	0.555842	0.47349	0.499544	0.531679	0.555597	0.553324	0.572602	0.485676	0.555864	0.560553	0.476277	0.460664	0.392898	0.491566	0.363575	0.424611	0.34796	0.418986	0.374335	0.41565	0.421301	0.387708	0.365552	0.37992	0.429526	0.515456	0.501096	0.456127	0.488508
	41.86	0.530741	0.554257	0.479073	0.566029	0.473757	0.496478	0.600682	0.598887	0.583051	0.401884	0.501316	0.514523	0.535841	0.500639	0.553617	0.484213	0.468739	0.44203	0.475243	0.595089	0.47591	0.481075	0.557215	0.544587	0.557068	0.553395	0.484362	0.568199	0.540009	0.467082	0.447312	0.393207	0.487494	0.359074	0.449664	0.424081	0.415979	0.403146	0.418869	0.383126	0.409457	0.36439	0.362053	0.415929	0.513712	0.486627	0.492517	0.519291
	42.253	0.499069	0.496401	0.493296	0.557811	0.529786	0.490214	0.60555	0.584156	0.543894	0.397099	0.481679	0.501914	0.489924	0.528446	0.536308	0.543934	0.472059	0.449571	0.483209	0.576385	0.484005	0.5162	0.538072	0.569147	0.558383	0.531943	0.516111	0.542494	0.551275	0.458983	0.431212	0.396147	0.468876	0.352058	0.416489	0.43464	0.402522	0.400236	0.410391	0.387751	0.401443	0.350497	0.382821	0.413077	0.502505	0.469657	0.479827	0.512534
	42.665	0.510146	0.555052	0.492489	0.537369	0.497629	0.520492	0.576894	0.57409	0.569998	0.359933	0.482317	0.456788	0.54277	0.50643	0.534199	0.522458	0.464154	0.463584	0.499769	0.580403	0.466519	0.483343	0.543867	0.540269	0.534038	0.572562	0.520789	0.573292	0.538696	0.463325	0.442819	0.431636	0.508419	0.357502	0.433944	0.41384	0.408926	0.384577	0.410664	0.415302	0.387353	0.356406	0.380216	0.406009	0.513737	0.50468	0.480489	0.517767
	43.055	0.463666	0.533254	0.49827	0.567379	0.506767	0.485317	0.587293	0.610731	0.574156	0.405279	0.508393	0.501356	0.525247	0.513227	0.502363	0.553372	0.478386	0.446661	0.481984	0.58284	0.43931	0.491748	0.521909	0.572445	0.539548	0.55521	0.494847	0.577172	0.524272	0.46141	0.422844	0.418365	0.466393	0.384673	0.42613	0.423592	0.432436	0.399113	0.420576	0.393613	0.382401	0.371587	0.375224	0.361033	0.518696	0.520749	0.474695	0.523161
	43.458	0.502431	0.544757	0.502017	0.530069	0.496041	0.495101	0.572376	0.600973	0.598587	0.398338	0.519973	0.452521	0.502897	0.508826	0.553456	0.547649	0.471494	0.469715	0.494208	0.579876	0.445283	0.501813	0.529875	0.580455	0.559693	0.575436	0.517819	0.577163	0.541253	0.465396	0.456464	0.417678	0.466652	0.343015	0.43264	0.408714	0.424998	0.399939	0.408987	0.405379	0.385385	0.333491	0.390672	0.441454	0.482607	0.506953	0.467703	0.492009
	43.853	0.482866	0.565293	0.49603	0.572579	0.529222	0.508372	0.617515	0.597445	0.57549	0.386422	0.509473	0.485738	0.550705	0.518682	0.566004	0.53404	0.467202	0.501382	0.47451	0.54649	0.453096	0.518666	0.523493	0.547308	0.575672	0.548135	0.511166	0.593086	0.5054	0.484747	0.460975	0.404203	0.453766	0.379096	0.421225	0.430404	0.414416	0.418397	0.419694	0.416807	0.380533	0.357616	0.396958	0.418461	0.534546	0.492344	0.512194	0.495941
	44.255	0.516411	0.515651	0.491746	0.561968	0.516551	0.492854	0.60728	0.616093	0.594366	0.398438	0.505446	0.457979	0.545085	0.538203	0.531312	0.530292	0.483973	0.466384	0.465819	0.603421	0.43442	0.49632	0.551573	0.545232	0.555122	0.550977	0.551288	0.562199	0.54644	0.459476	0.434946	0.425103	0.463745	0.323865	0.392496	0.408992	0.441938	0.426325	0.409465	0.371345	0.375736	0.374545	0.381704	0.419995	0.500773	0.502067	0.478956	0.528826
	44.663	0.481915	0.56302	0.478301	0.567162	0.514742	0.504916	0.583262	0.603682	0.619704	0.396782	0.537768	0.465448	0.543545	0.492116	0.544995	0.553495	0.468387	0.432112	0.493204	0.558953	0.443897	0.481158	0.520164	0.573679	0.549207	0.587865	0.49527	0.59363	0.555381	0.472047	0.434216	0.416602	0.48221	0.3617	0.418014	0.424895	0.414957	0.415949	0.385644	0.378135	0.41779	0.363337	0.395393	0.408229	0.509696	0.506927	0.487145	0.513543
	45.065	0.527362	0.501868	0.492489	0.555649	0.495381	0.49759	0.582632	0.613725	0.580548	0.438423	0.495409	0.499406	0.553656	0.528464	0.515957	0.535446	0.455201	0.430404	0.498616	0.550124	0.465365	0.475254	0.555976	0.580355	0.530081	0.589515	0.533658	0.595456	0.564699	0.4561	0.455087	0.423598	0.452773	0.349866	0.433663	0.449127	0.413923	0.424614	0.402382	0.394625	0.386448	0.367977	0.369649	0.429234	0.517457	0.519003	0.486216	0.544188
	45.455	0.49602	0.532987	0.498283	0.534993	0.526518	0.472618	0.594041	0.61378	0.567669	0.410576	0.560104	0.485241	0.582673	0.5709	0.532029	0.517165	0.47461	0.459939	0.472355	0.561945	0.418826	0.507621	0.553228	0.570842	0.558376	0.56771	0.50996	0.581708	0.539573	0.487456	0.445772	0.387497	0.487107	0.361897	0.4129	0.431967	0.421394	0.424407	0.421353	0.379629	0.368083	0.40306	0.367781	0.417413	0.506287	0.498494	0.477075	0.521102
	45.863	0.489011	0.534427	0.502514	0.515064	0.503898	0.478626	0.579846	0.586118	0.589525	0.389566	0.526712	0.497393	0.541602	0.560008	0.57252	0.55179	0.495041	0.491985	0.510391	0.600467	0.447213	0.524319	0.538458	0.583798	0.569251	0.567565	0.516165	0.582224	0.548727	0.459602	0.441418	0.415469	0.478163	0.346022	0.428306	0.457232	0.420415	0.415424	0.4093	0.41217	0.386671	0.369717	0.41136	0.413159	0.501761	0.502308	0.49217	0.52654
	46.253	0.527313	0.542739	0.494328	0.507519	0.493949	0.501794	0.618123	0.610019	0.599597	0.396931	0.486107	0.511169	0.541908	0.530506	0.546271	0.539554	0.486075	0.45809	0.446593	0.595548	0.434764	0.517567	0.556906	0.562574	0.538085	0.554268	0.549141	0.593311	0.535356	0.476862	0.456018	0.406695	0.477887	0.332438	0.415735	0.439401	0.413252	0.419772	0.403911	0.396658	0.403156	0.372603	0.35633	0.432849	0.524307	0.488129	0.480381	0.552896
	46.653	0.510025	0.561393	0.485615	0.545074	0.515847	0.479383	0.620211	0.621136	0.595019	0.40008	0.487533	0.45148	0.519894	0.522483	0.526851	0.539385	0.467263	0.489799	0.485707	0.587659	0.492748	0.520666	0.553038	0.57633	0.554299	0.582573	0.523935	0.594591	0.534263	0.476565	0.461336	0.41249	0.49955	0.353585	0.446891	0.437559	0.412705	0.433149	0.409949	0.410604	0.398061	0.355947	0.407941	0.42138	0.499314	0.497278	0.493923	0.51309
	47.065	0.48292	0.611348	0.512588	0.585955	0.498095	0.486903	0.602333	0.636097	0.608679	0.435695	0.528667	0.504444	0.54366	0.503758	0.55259	0.540828	0.46682	0.458976	0.478448	0.596343	0.444549	0.495911	0.546897	0.569822	0.57993	0.576705	0.499932	0.581667	0.543193	0.516665	0.454436	0.401676	0.466852	0.342266	0.439336	0.441443	0.41888	0.431385	0.397633	0.370718	0.422402	0.343636	0.388247	0.399347	0.485871	0.481412	0.472035	0.529079
	47.468	0.492713	0.553098	0.476644	0.564912	0.508054	0.51469	0.606736	0.584746	0.594921	0.418132	0.48984	0.496873	0.573103	0.527331	0.550901	0.536784	0.487566	0.483186	0.487195	0.560023	0.476985	0.478327	0.555129	0.549972	0.57687	0.603287	0.535862	0.593449	0.53621	0.472747	0.457804	0.440781	0.492226	0.363429	0.445542	0.463856	0.428576	0.426131	0.412268	0.403326	0.391575	0.348628	0.377087	0.390435	0.538319	0.493665	0.489525	0.527712
	47.863	0.462668	0.568459	0.550775	0.521171	0.531116	0.49642	0.581165	0.638241	0.592924	0.435829	0.522043	0.509065	0.534408	0.500058	0.53141	0.533227	0.478641	0.434609	0.529766	0.580378	0.457182	0.475321	0.559011	0.566153	0.545397	0.547138	0.517699	0.59353	0.537084	0.48921	0.429566	0.441173	0.497961	0.346804	0.410479	0.441827	0.439062	0.418392	0.403045	0.399544	0.403305	0.366307	0.385541	0.416091	0.481327	0.460232	0.496863	0.539072
	48.253	0.472822	0.543717	0.508411	0.50811	0.505917	0.469671	0.599317	0.601828	0.606237	0.421563	0.521209	0.49528	0.54839	0.512642	0.555196	0.560475	0.465408	0.437366	0.499542	0.584969	0.478799	0.502686	0.556428	0.549246	0.532094	0.559795	0.519195	0.579988	0.544453	0.487948	0.445216	0.411279	0.498234	0.337043	0.442135	0.463784	0.418983	0.433075	0.406734	0.392511	0.401496	0.370724	0.389976	0.419246	0.498663	0.486173	0.470942	0.525417
	48.663	0.473532	0.551291	0.525608	0.570445	0.528551	0.491023	0.609877	0.618801	0.584948	0.397895	0.587264	0.529634	0.519826	0.526752	0.5632	0.530179	0.467165	0.465269	0.492242	0.566048	0.467944	0.505499	0.55858	0.554183	0.560243	0.574052	0.55153	0.584984	0.534573	0.486685	0.454715	0.41719	0.487134	0.317018	0.445073	0.404786	0.393861	0.404337	0.437058	0.398048	0.39427	0.352292	0.397735	0.390998	0.485988	0.487588	0.471681	0.500376
	49.065	0.473237	0.528555	0.502407	0.53361	0.52459	0.492017	0.600434	0.605834	0.586386	0.417762	0.536594	0.523011	0.575264	0.493257	0.537295	0.522366	0.45673	0.445764	0.525437	0.582031	0.490363	0.480117	0.526961	0.552181	0.548438	0.575356	0.557395	0.572304	0.590777	0.471754	0.445004	0.434631	0.483951	0.316551	0.443843	0.421211	0.401887	0.425351	0.409583	0.363162	0.412608	0.385004	0.407123	0.425028	0.480389	0.509947	0.479507	0.481943
	49.458	0.469704	0.571668	0.512878	0.524568	0.515871	0.489553	0.616388	0.586909	0.579255	0.418976	0.544888	0.481384	0.525836	0.504438	0.507611	0.535969	0.490949	0.438851	0.504616	0.582134	0.461333	0.487123	0.536208	0.588476	0.589951	0.579336	0.585159	0.580266	0.543975	0.42916	0.481564	0.449616	0.487632	0.350197	0.451648	0.454204	0.403586	0.423323	0.42248	0.4043	0.38963	0.370002	0.398046	0.443472	0.542932	0.482253	0.491688	0.520831
	49.863	0.519688	0.561992	0.562761	0.558531	0.552798	0.489197	0.589245	0.623579	0.60618	0.412028	0.55382	0.491934	0.53086	0.508602	0.562137	0.550661	0.482598	0.474117	0.513398	0.596574	0.438336	0.488987	0.551407	0.594444	0.601334	0.603779	0.519498	0.563407	0.56653	0.425186	0.47571	0.432365	0.470228	0.390081	0.429589	0.445779	0.386947	0.422071	0.396984	0.392242	0.408257	0.376524	0.388986	0.419866	0.510143	0.514702	0.50269	0.52632
	50.258	0.521203	0.552597	0.516136	0.531843	0.498593	0.520412	0.610767	0.613905	0.588773	0.4166	0.554289	0.505705	0.550237	0.502135	0.560449	0.538055	0.481196	0.47669	0.491241	0.595161	0.463963	0.477387	0.533337	0.567885	0.555759	0.602059	0.578521	0.55968	0.552911	0.456667	0.458305	0.43177	0.522983	0.330855	0.447915	0.462984	0.394508	0.425418	0.416662	0.407611	0.390676	0.372752	0.387859	0.407602	0.516128	0.486059	0.478634	0.548584
	50.663	0.503436	0.566429	0.541877	0.506929	0.543836	0.486637	0.576315	0.627727	0.595399	0.430618	0.46707	0.491936	0.543528	0.484313	0.578673	0.545299	0.487323	0.472165	0.503041	0.596805	0.473116	0.507432	0.534805	0.561628	0.563243	0.597638	0.543255	0.580591	0.53981	0.450693	0.458678	0.453014	0.471491	0.344328	0.45004	0.453005	0.402832	0.440302	0.417811	0.417895	0.384645	0.392203	0.424752	0.420811	0.543115	0.497333	0.490291	0.489529
	51.065	0.514384	0.537067	0.502712	0.521586	0.496136	0.502473	0.612031	0.600058	0.578729	0.423281	0.498573	0.485085	0.536075	0.52296	0.57437	0.543598	0.471673	0.485695	0.506833	0.567575	0.456001	0.508469	0.551171	0.570666	0.602217	0.558279	0.557163	0.557277	0.55628	0.4584	0.471279	0.431492	0.465004	0.34805	0.472616	0.472064	0.420378	0.434599	0.410558	0.410451	0.413897	0.364073	0.378433	0.380663	0.527261	0.553684	0.486154	0.5235
	51.458	0.531053	0.561277	0.524392	0.534184	0.503226	0.457407	0.60485	0.604051	0.560104	0.473392	0.549317	0.454155	0.534263	0.505012	0.543468	0.546835	0.48527	0.437446	0.493487	0.560777	0.47733	0.501108	0.551096	0.577602	0.598283	0.59799	0.552713	0.580399	0.534674	0.443046	0.481378	0.449536	0.487942	0.391891	0.44681	0.416446	0.402789	0.442467	0.410886	0.437818	0.371833	0.363653	0.372513	0.413994	0.526246	0.500821	0.511062	0.536809
	51.863	0.547536	0.557405	0.528157	0.554017	0.526577	0.481489	0.58115	0.638032	0.607325	0.390088	0.562646	0.498136	0.517882	0.521989	0.548189	0.560858	0.463688	0.509944	0.492153	0.566844	0.483358	0.490186	0.558069	0.560217	0.588682	0.566659	0.516403	0.588917	0.54683	0.437054	0.442489	0.433855	0.466713	0.363673	0.452273	0.419628	0.393494	0.441996	0.412067	0.398109	0.39316	0.378579	0.416514	0.452948	0.533527	0.50589	0.491236	0.525088
	52.255	0.535894	0.584381	0.496496	0.56636	0.510781	0.509075	0.60108	0.631576	0.562363	0.416751	0.496169	0.488641	0.554199	0.541313	0.55539	0.549614	0.518707	0.455431	0.515893	0.552615	0.511408	0.468255	0.540601	0.580375	0.592495	0.557937	0.540666	0.560212	0.552519	0.465743	0.466473	0.437828	0.485022	0.334605	0.438188	0.441594	0.38876	0.418895	0.376728	0.386292	0.402155	0.361449	0.389047	0.428056	0.53897	0.513582	0.499513	0.524777
	52.66	0.511113	0.592054	0.501764	0.519901	0.508604	0.494219	0.583562	0.586451	0.567382	0.418745	0.495624	0.515445	0.535603	0.560977	0.555407	0.563837	0.457666	0.445737	0.485194	0.526693	0.472133	0.521885	0.546704	0.586364	0.585888	0.589561	0.522936	0.568581	0.587139	0.481057	0.457445	0.443873	0.489271	0.355678	0.421454	0.462856	0.387056	0.425627	0.391475	0.408077	0.422929	0.380273	0.39713	0.440362	0.521629	0.50434	0.494446	0.505473
	53.058	0.513074	0.551672	0.500368	0.575861	0.50318	0.508094	0.600135	0.628678	0.573719	0.425913	0.579648	0.501674	0.559578	0.572759	0.568594	0.556458	0.476648	0.484793	0.501415	0.5837	0.4765	0.490099	0.54264	0.582226	0.588821	0.605458	0.56089	0.563217	0.603652	0.492228	0.443582	0.460264	0.503273	0.366247	0.432528	0.465533	0.404896	0.444639	0.432098	0.371729	0.415316	0.393159	0.375836	0.399839	0.483186	0.518412	0.492168	0.512284
	53.465	0.506927	0.59667	0.505617	0.555111	0.518506	0.453628	0.631431	0.622269	0.60639	0.42971	0.491195	0.504152	0.552182	0.523777	0.513549	0.528778	0.460874	0.458286	0.504731	0.57223	0.483907	0.519165	0.543081	0.566338	0.564132	0.628668	0.539422	0.566873	0.575034	0.446124	0.458247	0.446129	0.498328	0.346312	0.435106	0.457169	0.384926	0.39768	0.419663	0.384623	0.394935	0.37463	0.384965	0.400174	0.495638	0.51512	0.490434	0.508541
	53.855	0.483079	0.567864	0.530085	0.510508	0.493558	0.518781	0.611109	0.633223	0.590901	0.397147	0.480568	0.51768	0.542871	0.531947	0.545142	0.540898	0.500744	0.468848	0.507494	0.544902	0.467167	0.50898	0.545099	0.579742	0.570124	0.601513	0.500296	0.574314	0.572405	0.495799	0.458271	0.440528	0.501957	0.335211	0.447618	0.436366	0.404017	0.450249	0.394002	0.395484	0.426662	0.373178	0.3833	0.399681	0.51556	0.505265	0.494987	0.548709
	54.263	0.52504	0.546127	0.511792	0.557	0.534871	0.497951	0.572573	0.618861	0.583216	0.424495	0.491499	0.549799	0.556182	0.530844	0.545297	0.545193	0.469675	0.469385	0.474683	0.570287	0.460368	0.512197	0.535031	0.594202	0.592392	0.599544	0.53889	0.56021	0.553986	0.505658	0.464047	0.465269	0.457472	0.372405	0.431684	0.43394	0.405534	0.418395	0.399889	0.404342	0.405465	0.385597	0.408953	0.466841	0.511115	0.501727	0.49704	0.496633
	54.653	0.486241	0.566842	0.503135	0.547918	0.516895	0.494349	0.56658	0.620514	0.586176	0.424923	0.541988	0.539463	0.543264	0.541247	0.554982	0.566597	0.485775	0.443018	0.495027	0.563266	0.440873	0.514809	0.561388	0.556638	0.59377	0.601064	0.518618	0.552718	0.574181	0.487424	0.460914	0.417691	0.482107	0.334269	0.429131	0.446426	0.405998	0.44056	0.415485	0.377769	0.396591	0.361207	0.408725	0.42013	0.536328	0.503399	0.474076	0.489044
	55.06	0.508229	0.543636	0.515044	0.530708	0.529799	0.520365	0.573461	0.631309	0.590789	0.453854	0.527585	0.507515	0.519471	0.490756	0.541772	0.563956	0.492433	0.450539	0.481901	0.517936	0.458292	0.476293	0.555372	0.579924	0.566274	0.607776	0.53854	0.582341	0.577892	0.481372	0.461189	0.44279	0.464002	0.366113	0.461379	0.447597	0.402012	0.431376	0.411131	0.407448	0.398961	0.379016	0.415939	0.413601	0.531043	0.486516	0.509807	0.549613
	55.455	0.534927	0.540675	0.49551	0.572606	0.511081	0.519949	0.576649	0.579191	0.583771	0.446213	0.512425	0.50846	0.55212	0.538304	0.54413	0.53538	0.466913	0.472073	0.49426	0.571156	0.485019	0.507638	0.555249	0.58901	0.584737	0.580171	0.563926	0.587735	0.590545	0.453883	0.448808	0.451713	0.477754	0.349217	0.455846	0.431657	0.391928	0.416648	0.424239	0.419576	0.390968	0.367119	0.363519	0.430351	0.520937	0.506186	0.50479	0.508693
	55.865	0.493298	0.555525	0.50056	0.541178	0.538354	0.516985	0.598424	0.618895	0.579669	0.425406	0.510076	0.482252	0.54314	0.562168	0.552298	0.572567	0.473472	0.457963	0.497947	0.557362	0.473354	0.48927	0.573336	0.580111	0.573532	0.569763	0.575376	0.590586	0.608987	0.477863	0.456	0.485893	0.482875	0.351858	0.448205	0.425204	0.395989	0.402662	0.426491	0.402821	0.419034	0.367691	0.414664	0.401738	0.506243	0.503801	0.508117	0.519431
	56.265	0.525303	0.600203	0.538873	0.51618	0.510111	0.5242	0.59785	0.630236	0.606815	0.422429	0.49565	0.48965	0.565113	0.550418	0.572125	0.554779	0.476862	0.46356	0.492227	0.591706	0.49189	0.487945	0.523602	0.545655	0.570373	0.601303	0.582678	0.603315	0.56767	0.471419	0.44541	0.418511	0.495608	0.348983	0.446845	0.454003	0.389238	0.414378	0.41233	0.391198	0.410606	0.389304	0.391762	0.415354	0.489589	0.523588	0.494197	0.528893
	56.658	0.529323	0.566183	0.554468	0.548623	0.519	0.49864	0.586941	0.619955	0.60168	0.394875	0.468741	0.520734	0.556382	0.556486	0.555359	0.527478	0.48417	0.476173	0.496438	0.540713	0.483063	0.486362	0.5461	0.560807	0.585857	0.564442	0.566839	0.562099	0.534871	0.489051	0.471644	0.452116	0.518158	0.351941	0.44852	0.444623	0.394894	0.431884	0.404931	0.393705	0.425779	0.384424	0.38335	0.413927	0.48993	0.481213	0.489681	0.542255
	57.06	0.49683	0.569813	0.507609	0.578334	0.522958	0.507959	0.59189	0.652545	0.585385	0.442516	0.466083	0.526372	0.564704	0.5195	0.542312	0.523957	0.467068	0.463516	0.52932	0.589957	0.513968	0.492723	0.537104	0.594849	0.570291	0.595138	0.554112	0.617267	0.59995	0.45922	0.453044	0.444192	0.495681	0.377466	0.457341	0.472169	0.395678	0.434798	0.439731	0.38901	0.437581	0.374508	0.394715	0.424429	0.514937	0.549879	0.512786	0.518327
	57.468	0.480728	0.565941	0.502451	0.528239	0.506836	0.498909	0.562429	0.608712	0.608583	0.443513	0.536755	0.553981	0.545313	0.498268	0.552945	0.535451	0.47422	0.481194	0.491923	0.579807	0.482922	0.515769	0.559248	0.554566	0.569823	0.614	0.518621	0.578789	0.558799	0.453008	0.443003	0.460972	0.471898	0.384782	0.463377	0.438107	0.393105	0.432582	0.415111	0.413314	0.397836	0.379424	0.39779	0.417664	0.526184	0.531182	0.501965	0.517839
	57.858	0.53708	0.566943	0.501287	0.531132	0.537979	0.494634	0.566888	0.591669	0.595589	0.433973	0.478847	0.539772	0.563898	0.534515	0.567695	0.532368	0.477057	0.471622	0.496955	0.586322	0.489087	0.487353	0.560424	0.556801	0.572439	0.589469	0.556751	0.577035	0.551908	0.468045	0.445806	0.426087	0.496819	0.401534	0.457352	0.481697	0.383206	0.424754	0.414618	0.41622	0.416331	0.383054	0.400645	0.371424	0.521955	0.54201	0.49507	0.498828
	58.265	0.535692	0.555892	0.501007	0.551501	0.542473	0.495442	0.608649	0.598995	0.580542	0.415422	0.508138	0.495753	0.551063	0.535333	0.544381	0.554091	0.466928	0.493725	0.487844	0.568042	0.510978	0.514824	0.560751	0.575235	0.586735	0.612544	0.566411	0.561377	0.578281	0.469111	0.465626	0.45687	0.501173	0.391242	0.450401	0.469856	0.399187	0.428599	0.43036	0.419392	0.425044	0.399688	0.381928	0.425367	0.533714	0.505132	0.47856	0.499169
	58.655	0.523908	0.566913	0.536803	0.55238	0.513693	0.488043	0.586718	0.570214	0.568069	0.40413	0.480575	0.506629	0.563001	0.554771	0.537138	0.545266	0.500572	0.467539	0.480891	0.570562	0.530314	0.50827	0.542576	0.556916	0.59999	0.609625	0.579315	0.616778	0.584038	0.450979	0.455394	0.447212	0.485586	0.354437	0.466882	0.444082	0.394621	0.423365	0.413664	0.436235	0.434762	0.365945	0.415726	0.415408	0.496547	0.565907	0.497271	0.537737
	59.058	0.493911	0.612494	0.538363	0.572615	0.527285	0.494499	0.595951	0.572289	0.594427	0.419879	0.476219	0.527217	0.548165	0.524136	0.584982	0.533357	0.49428	0.503185	0.499662	0.582509	0.470243	0.507033	0.559021	0.561376	0.572308	0.580473	0.566195	0.59867	0.580339	0.483222	0.468055	0.441427	0.492496	0.376058	0.456736	0.466767	0.399345	0.424318	0.385845	0.404924	0.402045	0.379024	0.41108	0.428238	0.514255	0.526328	0.508152	0.501695
	59.453	0.51995	0.589587	0.525905	0.510473	0.505084	0.501799	0.600068	0.584392	0.587542	0.446458	0.561495	0.505478	0.548631	0.536359	0.543621	0.537846	0.480353	0.50711	0.494158	0.54631	0.484633	0.527616	0.553375	0.578404	0.583505	0.582276	0.555182	0.570639	0.567936	0.469996	0.476505	0.469346	0.479696	0.363799	0.486327	0.440035	0.418713	0.420456	0.407944	0.396007	0.407121	0.398521	0.375235	0.393601	0.505822	0.553367	0.508087	0.508692
	59.858	0.545551	0.542854	0.51821	0.541314	0.539629	0.499733	0.576998	0.598417	0.613697	0.439378	0.507617	0.556026	0.551094	0.534102	0.539515	0.549235	0.482117	0.458556	0.48419	0.558135	0.488934	0.469906	0.538503	0.578731	0.570312	0.595916	0.586547	0.591723	0.555595	0.480429	0.451396	0.444692	0.525139	0.388205	0.449578	0.403908	0.429479	0.440088	0.440296	0.425961	0.406633	0.404122	0.412586	0.413992	0.519688	0.548525	0.511007	0.52643
	60.258	0.532556	0.553517	0.497352	0.564593	0.524037	0.505406	0.576014	0.625425	0.564331	0.452423	0.502992	0.509255	0.569963	0.544935	0.54707	0.547943	0.484593	0.461308	0.497446	0.554713	0.466243	0.500948	0.551336	0.59558	0.60285	0.553059	0.563547	0.572241	0.586798	0.477337	0.458145	0.457026	0.531308	0.365528	0.480818	0.436664	0.403692	0.456075	0.414511	0.396479	0.423952	0.394429	0.412753	0.420369	0.540585	0.521522	0.514394	0.499504
	60.66	0.525864	0.57428	0.547126	0.539613	0.542559	0.502091	0.583152	0.615625	0.622322	0.457696	0.482492	0.519194	0.5289	0.526066	0.561698	0.522077	0.48736	0.495142	0.506212	0.582839	0.468199	0.503946	0.540557	0.585003	0.606944	0.588609	0.569658	0.570104	0.569131	0.468957	0.44153	0.443846	0.504267	0.384943	0.482053	0.472237	0.388586	0.430051	0.427869	0.387317	0.434638	0.384213	0.397851	0.421911	0.514603	0.51784	0.503413	0.511893
	61.063	0.541426	0.537219	0.559495	0.515855	0.524517	0.511584	0.593498	0.569823	0.574979	0.402583	0.502248	0.500484	0.535233	0.528983	0.556908	0.54294	0.471973	0.496778	0.486155	0.592747	0.45808	0.533142	0.562266	0.561525	0.575088	0.598387	0.561516	0.59438	0.601577	0.432223	0.469283	0.454351	0.496798	0.370448	0.443529	0.435372	0.412631	0.431661	0.412491	0.397194	0.433082	0.383378	0.385442	0.386093	0.475832	0.52904	0.500764	0.546727
	61.458	0.511194	0.597702	0.578409	0.570711	0.551279	0.503806	0.594532	0.627877	0.609701	0.441623	0.515878	0.500509	0.5402	0.516884	0.557318	0.542956	0.461842	0.501327	0.490202	0.581719	0.473731	0.527225	0.531426	0.54675	0.608778	0.575425	0.551097	0.616503	0.561518	0.442305	0.440176	0.443657	0.471364	0.366761	0.421874	0.465676	0.404733	0.45101	0.412759	0.387687	0.441907	0.386474	0.410381	0.422652	0.529738	0.537431	0.491471	0.565933
	61.86	0.517069	0.542059	0.497128	0.528534	0.534144	0.52472	0.61164	0.634838	0.597035	0.459418	0.60206	0.535765	0.564688	0.533914	0.569188	0.564383	0.473703	0.492213	0.495439	0.58066	0.485663	0.51962	0.544659	0.576692	0.603175	0.575107	0.552538	0.588793	0.557501	0.452607	0.454684	0.438303	0.487474	0.392835	0.456411	0.481508	0.408237	0.454495	0.434502	0.375561	0.423474	0.392973	0.416781	0.44357	0.512257	0.534693	0.523227	0.533523
	62.258	0.536469	0.604215	0.543037	0.550397	0.53081	0.499679	0.571908	0.613499	0.607165	0.465031	0.506517	0.498102	0.555912	0.519279	0.541193	0.56286	0.478142	0.449139	0.482675	0.562736	0.480826	0.520689	0.530287	0.564487	0.569373	0.623934	0.571613	0.605362	0.575149	0.449092	0.469949	0.449737	0.501491	0.377935	0.473798	0.479539	0.389891	0.449844	0.414967	0.408639	0.40278	0.369156	0.407467	0.432601	0.525784	0.520343	0.489727	0.550425
	62.66	0.48516	0.580232	0.588222	0.491185	0.535756	0.499343	0.596748	0.583644	0.599951	0.436369	0.511095	0.496304	0.551861	0.526168	0.536395	0.538539	0.475394	0.46199	0.510915	0.556192	0.477435	0.518802	0.523766	0.558339	0.593943	0.594713	0.546181	0.554659	0.562122	0.480058	0.455342	0.464944	0.492397	0.38778	0.456713	0.459464	0.434291	0.461914	0.40745	0.413498	0.435949	0.361014	0.402114	0.446016	0.519076	0.547584	0.516085	0.552617
	63.06	0.525344	0.560509	0.549437	0.545235	0.515466	0.518989	0.568308	0.611055	0.585604	0.401167	0.474822	0.522539	0.536914	0.524666	0.551362	0.56382	0.491053	0.49763	0.51748	0.572642	0.487206	0.537299	0.536636	0.578309	0.578821	0.600934	0.525018	0.587816	0.569604	0.477844	0.44783	0.438278	0.528398	0.36713	0.46533	0.477369	0.404085	0.464003	0.427001	0.412849	0.393924	0.391512	0.378371	0.421148	0.518649	0.506113	0.49524	0.49717
	63.458	0.531138	0.588624	0.542238	0.560396	0.534469	0.472581	0.603226	0.635837	0.586005	0.410833	0.513277	0.497764	0.565392	0.506222	0.555352	0.558945	0.490602	0.507297	0.502717	0.587048	0.497283	0.497722	0.542051	0.571016	0.604156	0.608548	0.547767	0.562359	0.562293	0.475819	0.454901	0.443537	0.507255	0.356589	0.443184	0.45368	0.409318	0.461025	0.42604	0.416955	0.394303	0.377821	0.416877	0.423791	0.522612	0.515246	0.505111	0.533821
	63.86	0.516966	0.575392	0.536758	0.540735	0.524632	0.510758	0.583706	0.643529	0.59828	0.403236	0.493473	0.54374	0.55744	0.541586	0.550093	0.531406	0.472248	0.491396	0.517851	0.568817	0.470571	0.519812	0.537892	0.550017	0.585404	0.597016	0.537131	0.572533	0.522062	0.471457	0.454277	0.461633	0.503728	0.346555	0.455403	0.459498	0.424424	0.430086	0.40102	0.403704	0.394543	0.393889	0.385832	0.451562	0.531427	0.546685	0.503961	0.522897
	64.258	0.553351	0.60209	0.572048	0.549055	0.530499	0.534265	0.604336	0.632382	0.604293	0.428113	0.553161	0.532713	0.526225	0.52952	0.575412	0.544415	0.494447	0.475698	0.50825	0.560139	0.501042	0.505911	0.545799	0.55229	0.584336	0.55289	0.556592	0.581317	0.516849	0.458161	0.454657	0.441386	0.49187	0.369526	0.471331	0.445828	0.418514	0.455562	0.408013	0.417824	0.430279	0.385661	0.389688	0.459885	0.531804	0.50514	0.505227	0.511699
	64.655	0.530973	0.574471	0.547783	0.539146	0.541202	0.498956	0.569066	0.606017	0.608788	0.425489	0.532776	0.47994	0.575491	0.544087	0.587388	0.551421	0.502133	0.496882	0.503881	0.568584	0.476005	0.493766	0.5277	0.578874	0.608984	0.605137	0.554084	0.598808	0.538165	0.454052	0.439976	0.455313	0.496024	0.365821	0.477698	0.436658	0.410397	0.433838	0.426561	0.403401	0.400416	0.371087	0.376624	0.462771	0.507792	0.530672	0.496281	0.53454
	65.06	0.508627	0.554782	0.540085	0.57836	0.50477	0.505541	0.607876	0.608453	0.584848	0.430564	0.509022	0.503207	0.547935	0.55157	0.555052	0.512556	0.478055	0.494804	0.507466	0.5583	0.473497	0.508452	0.580945	0.584485	0.592679	0.57574	0.560902	0.618493	0.563341	0.488277	0.449264	0.438266	0.474766	0.359102	0.444449	0.448448	0.408752	0.438882	0.426052	0.395675	0.413604	0.403816	0.404773	0.428447	0.52731	0.542042	0.514445	0.499734
	65.458	0.494574	0.655427	0.564342	0.544818	0.541713	0.526063	0.628717	0.615602	0.593651	0.424715	0.539191	0.488617	0.578326	0.52419	0.582248	0.547628	0.480099	0.477748	0.498578	0.557111	0.430585	0.514413	0.539027	0.613593	0.577744	0.60512	0.559385	0.610149	0.574656	0.453798	0.431292	0.436916	0.514996	0.405836	0.476156	0.42306	0.41977	0.437738	0.41913	0.416448	0.389295	0.378965	0.416607	0.434502	0.505605	0.505969	0.534544	0.522993
	65.86	0.495325	0.56345	0.552236	0.536034	0.551268	0.515257	0.601031	0.612689	0.607562	0.407729	0.578665	0.515384	0.531892	0.50057	0.565764	0.547703	0.488508	0.451247	0.545838	0.554724	0.471199	0.514207	0.537364	0.586459	0.555086	0.605216	0.568645	0.604872	0.551051	0.501154	0.426957	0.435629	0.485123	0.398532	0.468459	0.420086	0.435384	0.438064	0.405364	0.440872	0.397493	0.404167	0.429031	0.466851	0.513897	0.541729	0.505827	0.511569
	66.273	0.502188	0.582222	0.522954	0.501888	0.538018	0.522318	0.573179	0.616067	0.635768	0.430268	0.556798	0.479686	0.55117	0.504894	0.553315	0.537905	0.472047	0.48495	0.518214	0.561596	0.458482	0.512761	0.54521	0.580989	0.581093	0.561407	0.542804	0.575661	0.598191	0.469057	0.421663	0.43564	0.480636	0.372287	0.44697	0.439342	0.438342	0.440998	0.400417	0.397594	0.391487	0.402334	0.389761	0.442235	0.529604	0.553001	0.506624	0.511871
	66.655	0.534379	0.583863	0.526225	0.506771	0.517469	0.491002	0.591901	0.585963	0.615826	0.472112	0.563126	0.488051	0.569649	0.575964	0.566633	0.553102	0.502503	0.526467	0.489656	0.560997	0.456774	0.539835	0.561335	0.56436	0.583665	0.594332	0.550376	0.589021	0.54274	0.482614	0.44711	0.428824	0.460681	0.411813	0.446043	0.426313	0.400398	0.455205	0.400221	0.407255	0.427527	0.400558	0.416893	0.418322	0.520442	0.526457	0.499992	0.564891
	67.063	0.548265	0.594083	0.547329	0.555088	0.53524	0.502161	0.570514	0.621379	0.599307	0.442481	0.534276	0.524151	0.544723	0.574636	0.557435	0.523093	0.478339	0.480082	0.49568	0.585273	0.476965	0.500865	0.557056	0.576239	0.587913	0.585814	0.566438	0.552704	0.572537	0.460963	0.410241	0.473182	0.507794	0.374836	0.467885	0.400625	0.431917	0.446409	0.442836	0.387716	0.401299	0.388231	0.377227	0.441826	0.515957	0.534883	0.486215	0.540711
	67.458	0.529038	0.5953	0.581446	0.574872	0.546267	0.509658	0.57625	0.619709	0.578413	0.436924	0.483798	0.489318	0.469699	0.546734	0.557909	0.54217	0.485736	0.489293	0.478933	0.572736	0.472597	0.5071	0.551087	0.586115	0.588941	0.588426	0.550666	0.588117	0.53561	0.487024	0.435432	0.447855	0.496593	0.421324	0.452311	0.443616	0.41867	0.419516	0.435886	0.37926	0.400841	0.387097	0.384157	0.446649	0.497725	0.529416	0.504133	0.532516
	67.86	0.547033	0.623985	0.549369	0.516367	0.563567	0.501638	0.559803	0.599618	0.595673	0.444941	0.521728	0.537068	0.437298	0.56372	0.592403	0.499943	0.500817	0.476839	0.504131	0.572127	0.502952	0.526403	0.548718	0.59436	0.57619	0.620891	0.519634	0.583384	0.562009	0.492658	0.419118	0.473484	0.47409	0.366393	0.457484	0.443901	0.431159	0.454657	0.417988	0.39058	0.455216	0.370799	0.389988	0.441466	0.511762	0.552516	0.510163	0.547264
	68.268	0.548395	0.584929	0.543923	0.534478	0.537706	0.521665	0.576473	0.599566	0.578756	0.464665	0.501975	0.541084	0.472593	0.539144	0.533846	0.546976	0.456647	0.500851	0.492996	0.617292	0.459651	0.513224	0.56379	0.606007	0.57621	0.598042	0.530935	0.60732	0.582766	0.473986	0.438236	0.435353	0.48521	0.373949	0.468722	0.433027	0.414312	0.425571	0.386657	0.378557	0.425488	0.391943	0.395915	0.451046	0.532788	0.492634	0.500953	0.576813
	68.655	0.531666	0.599905	0.536251	0.509761	0.551687	0.482342	0.596983	0.594403	0.585708	0.408937	0.539246	0.543017	0.462832	0.550766	0.562136	0.539023	0.492538	0.489695	0.546028	0.558596	0.481514	0.526428	0.553272	0.574995	0.588707	0.593559	0.525196	0.580813	0.59563	0.512219	0.470624	0.448329	0.508706	0.383256	0.492424	0.465834	0.436875	0.430723	0.356175	0.383768	0.414276	0.405638	0.395974	0.452334	0.524678	0.489793	0.505714	0.54443
	69.058	0.508651	0.567654	0.550163	0.516363	0.518426	0.488809	0.638393	0.646452	0.643702	0.438147	0.53711	0.502703	0.518291	0.560038	0.553663	0.535492	0.473815	0.506757	0.502753	0.516892	0.46127	0.504806	0.558946	0.577022	0.607121	0.600979	0.553634	0.574439	0.541337	0.475716	0.454179	0.486596	0.49594	0.417899	0.475013	0.447854	0.420092	0.427656	0.396608	0.404796	0.445559	0.400658	0.392457	0.427958	0.499394	0.522847	0.486701	0.496862
	69.458	0.541071	0.633125	0.522642	0.536687	0.524586	0.498202	0.557452	0.630433	0.631763	0.43957	0.477943	0.505728	0.530153	0.524349	0.562349	0.570593	0.475333	0.521408	0.490387	0.5886	0.482315	0.479803	0.539447	0.599536	0.615389	0.575102	0.523498	0.604026	0.52068	0.47472	0.458732	0.460289	0.518241	0.393983	0.454921	0.463222	0.428002	0.458306	0.38985	0.414052	0.409175	0.382211	0.406492	0.471585	0.53455	0.567252	0.51781	0.535909
	69.858	0.526721	0.611702	0.525663	0.503606	0.525077	0.500794	0.608098	0.600338	0.615348	0.444163	0.488394	0.498142	0.57326	0.518142	0.558843	0.538747	0.490042	0.454615	0.51151	0.559267	0.52978	0.507921	0.553202	0.577517	0.611052	0.604107	0.511015	0.588477	0.547381	0.492412	0.495304	0.459267	0.491434	0.385569	0.477659	0.455163	0.453996	0.417989	0.425331	0.388393	0.433609	0.401386	0.38316	0.435542	0.541923	0.559402	0.49276	0.549269
	70.258	0.53428	0.542516	0.506058	0.517519	0.511591	0.511779	0.593401	0.624737	0.574607	0.460692	0.5213	0.482516	0.570947	0.588859	0.561349	0.551122	0.484984	0.447061	0.528212	0.579369	0.498276	0.52276	0.540069	0.596728	0.635936	0.603645	0.527073	0.588386	0.571074	0.481712	0.460638	0.463696	0.51819	0.383731	0.45053	0.458692	0.428126	0.446329	0.433423	0.392738	0.393195	0.386843	0.408495	0.442164	0.500352	0.535159	0.49706	0.505845
	70.658	0.522465	0.603807	0.551067	0.563758	0.554418	0.478004	0.606396	0.661845	0.621601	0.450939	0.539051	0.518438	0.529511	0.563202	0.55638	0.549959	0.465836	0.508286	0.503988	0.546347	0.475908	0.517075	0.51336	0.575686	0.592483	0.618128	0.523554	0.58667	0.554586	0.475704	0.457339	0.464581	0.505465	0.399828	0.45061	0.490303	0.419333	0.437706	0.404206	0.383294	0.396246	0.391812	0.398208	0.461348	0.516173	0.545838	0.505701	0.539101
	71.053	0.521486	0.56631	0.579126	0.542187	0.534938	0.504612	0.590802	0.657056	0.611872	0.46693	0.432971	0.537949	0.565525	0.586563	0.567009	0.555896	0.474756	0.496172	0.539894	0.558586	0.521992	0.487001	0.53277	0.586759	0.58542	0.605248	0.547066	0.607709	0.555632	0.462451	0.466304	0.470906	0.525	0.383856	0.479617	0.469091	0.43887	0.454728	0.422656	0.401347	0.389654	0.400909	0.430696	0.441625	0.52613	0.544482	0.482447	0.517941
	71.46	0.504413	0.553048	0.53642	0.532902	0.501309	0.512722	0.575082	0.641158	0.580746	0.424435	0.537501	0.47137	0.577629	0.555417	0.531341	0.512453	0.467885	0.492509	0.510339	0.557637	0.488252	0.514406	0.538151	0.57828	0.573127	0.600233	0.543372	0.599695	0.536817	0.481738	0.455215	0.464326	0.463343	0.412032	0.440115	0.474948	0.391287	0.456247	0.41494	0.389282	0.41452	0.410993	0.424982	0.452279	0.533793	0.524869	0.508027	0.549881
	71.865	0.537803	0.542467	0.530774	0.524596	0.510632	0.501377	0.582993	0.629311	0.589979	0.430513	0.519755	0.498448	0.545941	0.550226	0.592057	0.580035	0.484452	0.51534	0.510607	0.569573	0.476146	0.536883	0.571155	0.547265	0.580777	0.589482	0.554046	0.63034	0.568116	0.50881	0.500135	0.469755	0.494389	0.393059	0.457385	0.496077	0.44579	0.44877	0.418672	0.39281	0.427953	0.394556	0.402971	0.470358	0.532475	0.510049	0.509507	0.537613
	72.258	0.528377	0.604876	0.540629	0.503042	0.517095	0.509108	0.599949	0.614037	0.60193	0.439439	0.503757	0.544061	0.548958	0.567563	0.56926	0.572875	0.47987	0.471894	0.499695	0.54934	0.501377	0.531368	0.557117	0.57716	0.594515	0.616213	0.573373	0.597312	0.534429	0.463081	0.459649	0.480081	0.487881	0.389635	0.442501	0.462413	0.41869	0.447474	0.374908	0.395126	0.40058	0.378713	0.378953	0.479498	0.517707	0.530959	0.477248	0.56623
	72.663	0.540826	0.540446	0.552899	0.540001	0.521559	0.513748	0.58597	0.667089	0.585075	0.467833	0.518082	0.514655	0.588964	0.56886	0.568003	0.562652	0.487851	0.479489	0.510937	0.567628	0.492605	0.489916	0.54913	0.560099	0.569361	0.624513	0.564761	0.573877	0.511383	0.454068	0.464775	0.482055	0.430762	0.377525	0.445959	0.484346	0.448335	0.437061	0.379477	0.383351	0.427409	0.407202	0.430898	0.436739	0.532157	0.514394	0.497408	0.561831
	73.053	0.528157	0.590526	0.539404	0.561445	0.52436	0.520218	0.594688	0.636251	0.58585	0.453009	0.492996	0.484685	0.605834	0.58517	0.546405	0.543173	0.482575	0.489506	0.514052	0.52412	0.537444	0.53493	0.546466	0.589794	0.547082	0.599689	0.551601	0.602995	0.55123	0.492273	0.47232	0.463042	0.502073	0.425642	0.477698	0.46366	0.448948	0.455887	0.396161	0.422361	0.405414	0.389484	0.393727	0.478168	0.525175	0.495643	0.507658	0.526717
	73.46	0.521601	0.60188	0.572803	0.524291	0.534487	0.507053	0.608007	0.643565	0.592218	0.40948	0.448548	0.511588	0.565184	0.579708	0.589185	0.558455	0.480911	0.514684	0.500203	0.559458	0.466258	0.522824	0.571976	0.550945	0.593876	0.620668	0.559243	0.600689	0.502991	0.471561	0.48306	0.464989	0.509738	0.379774	0.449727	0.46641	0.41634	0.465458	0.391502	0.38851	0.378583	0.390468	0.398137	0.430679	0.506487	0.51924	0.517299	0.49254
	73.865	0.527943	0.577841	0.579868	0.54847	0.537739	0.482692	0.585796	0.634757	0.602639	0.44354	0.55516	0.50775	0.555306	0.551146	0.580561	0.577363	0.4522	0.509241	0.48567	0.558267	0.491766	0.513507	0.566602	0.587385	0.575885	0.617158	0.538407	0.613002	0.536162	0.477449	0.455814	0.462685	0.461185	0.406916	0.450961	0.448912	0.443946	0.481162	0.427334	0.393148	0.377963	0.372488	0.388058	0.451077	0.512296	0.556229	0.508312	0.512497
	74.255	0.540367	0.588663	0.600792	0.565094	0.506649	0.502315	0.612411	0.653301	0.604994	0.465536	0.532179	0.483971	0.610061	0.574023	0.566978	0.512206	0.47049	0.511478	0.5167	0.568416	0.494566	0.507886	0.550728	0.585206	0.563152	0.602896	0.529228	0.585593	0.548039	0.467719	0.495432	0.484296	0.493996	0.405276	0.481441	0.490364	0.432775	0.474548	0.429769	0.412947	0.401547	0.390987	0.404086	0.449864	0.516475	0.539241	0.499044	0.565903
	74.663	0.521268	0.567498	0.538643	0.582701	0.511528	0.486059	0.586372	0.602085	0.583124	0.426941	0.56022	0.487773	0.573036	0.580614	0.542087	0.545283	0.487923	0.512488	0.501789	0.523822	0.490416	0.509708	0.58014	0.575962	0.575121	0.610605	0.539902	0.594909	0.528489	0.497721	0.488567	0.494261	0.486706	0.421798	0.451129	0.46154	0.419331	0.464312	0.47734	0.38923	0.406581	0.395851	0.361289	0.47984	0.522584	0.531847	0.512608	0.559886
	75.053	0.534932	0.579624	0.555095	0.559826	0.535145	0.519924	0.607445	0.608136	0.586665	0.468686	0.521121	0.470183	0.573445	0.589694	0.532396	0.548303	0.49004	0.487878	0.530456	0.534769	0.47971	0.530884	0.556612	0.585878	0.573252	0.597873	0.545004	0.578217	0.518243	0.513735	0.486033	0.472275	0.484116	0.402006	0.490162	0.460334	0.407557	0.462693	0.408748	0.40088	0.415473	0.383828	0.416324	0.466249	0.525601	0.541476	0.509133	0.526568
	75.47	0.539026	0.619327	0.5321	0.61118	0.51174	0.506117	0.615594	0.5762	0.588082	0.428636	0.525105	0.488989	0.605955	0.572497	0.542172	0.554038	0.49282	0.519005	0.541171	0.53131	0.48928	0.529225	0.557805	0.591852	0.593716	0.603667	0.559621	0.569432	0.543969	0.472326	0.466698	0.484277	0.482943	0.436258	0.473442	0.431851	0.43441	0.481678	0.442346	0.398837	0.393091	0.388473	0.381025	0.424452	0.570503	0.49338	0.494445	0.57393
	75.863	0.550725	0.589145	0.577125	0.574354	0.532988	0.498461	0.60763	0.598408	0.620739	0.435068	0.518866	0.518127	0.605553	0.579258	0.557341	0.545404	0.482588	0.512608	0.506702	0.562471	0.489077	0.526711	0.544454	0.564667	0.574846	0.641292	0.561492	0.604213	0.487158	0.489626	0.51203	0.481777	0.531664	0.390414	0.476786	0.478047	0.401009	0.449628	0.398273	0.396515	0.398894	0.416676	0.440433	0.468144	0.539654	0.539578	0.487965	0.516725
	76.268	0.528077	0.574285	0.577962	0.548259	0.530509	0.503464	0.593187	0.634257	0.58103	0.420959	0.506972	0.498103	0.576384	0.577521	0.573723	0.552648	0.512963	0.517	0.519641	0.5591	0.51811	0.505796	0.566684	0.551432	0.620116	0.584081	0.540168	0.623262	0.485696	0.486875	0.520615	0.467348	0.502527	0.379375	0.488097	0.47548	0.436277	0.448181	0.430705	0.404923	0.417981	0.395818	0.397011	0.448816	0.521377	0.555365	0.524267	0.544515
	76.658	0.56842	0.632482	0.575546	0.570347	0.55023	0.513642	0.635004	0.66782	0.596377	0.478819	0.505111	0.52749	0.580242	0.600309	0.550672	0.542521	0.494831	0.514149	0.536227	0.568805	0.494197	0.480976	0.543348	0.593095	0.624075	0.599115	0.55236	0.59622	0.467687	0.51609	0.49464	0.461298	0.521024	0.407092	0.471511	0.452404	0.424118	0.46342	0.417563	0.410599	0.418009	0.397958	0.374096	0.441599	0.533879	0.528318	0.525041	0.546687
	77.065	0.571363	0.574186	0.557007	0.565158	0.538789	0.52075	0.57619	0.701058	0.589079	0.463544	0.506278	0.497065	0.570439	0.608743	0.55136	0.539561	0.481505	0.498504	0.542017	0.576307	0.514974	0.507206	0.554554	0.575277	0.578432	0.599859	0.507137	0.560111	0.476438	0.476212	0.48595	0.485252	0.527957	0.431158	0.481045	0.461233	0.435274	0.459412	0.406352	0.389975	0.403433	0.402935	0.396371	0.448071	0.530278	0.509907	0.501343	0.542256
	77.455	0.551185	0.605994	0.605792	0.56634	0.531476	0.507499	0.595249	0.606156	0.584894	0.445965	0.511089	0.531248	0.592989	0.573064	0.581123	0.55379	0.491165	0.499086	0.516492	0.546754	0.491857	0.494405	0.553541	0.595385	0.571457	0.585828	0.539847	0.602277	0.518313	0.510092	0.486569	0.459417	0.490262	0.407606	0.48262	0.461851	0.429402	0.449192	0.441895	0.387822	0.393052	0.398026	0.407294	0.448862	0.54461	0.578925	0.487916	0.504743
	77.863	0.568049	0.574026	0.580631	0.556369	0.533566	0.488953	0.580867	0.636207	0.590623	0.437334	0.509412	0.545252	0.544007	0.584356	0.572638	0.568724	0.488018	0.501798	0.524359	0.562776	0.529836	0.506702	0.563879	0.614017	0.584634	0.60995	0.533177	0.574224	0.496644	0.493197	0.487717	0.474225	0.505291	0.373334	0.47568	0.457401	0.431159	0.432127	0.456413	0.41547	0.433476	0.395495	0.415077	0.458034	0.550319	0.52998	0.505343	0.524977
	78.268	0.575129	0.576283	0.581163	0.575805	0.553499	0.506822	0.630144	0.622689	0.616743	0.476491	0.542055	0.516596	0.514964	0.589583	0.561047	0.560445	0.503092	0.492454	0.54233	0.556898	0.514059	0.519886	0.579792	0.550528	0.594962	0.601254	0.566477	0.587452	0.530528	0.515085	0.474274	0.456702	0.486122	0.403922	0.471638	0.496602	0.445427	0.429866	0.424116	0.407026	0.367579	0.402249	0.398011	0.453383	0.52898	0.513327	0.505894	0.550219
	78.653	0.551004	0.554026	0.559239	0.561052	0.520633	0.473149	0.614202	0.618181	0.600814	0.467022	0.529075	0.493658	0.576952	0.589212	0.588104	0.52802	0.48223	0.50357	0.505528	0.546609	0.497007	0.500426	0.559394	0.600835	0.561224	0.607667	0.552561	0.567974	0.481376	0.496721	0.511295	0.459571	0.492683	0.44155	0.490889	0.473382	0.418901	0.443337	0.430836	0.382823	0.372998	0.41687	0.424122	0.46202	0.537928	0.549029	0.507371	0.53745
	79.06	0.534342	0.587429	0.57815	0.562389	0.564828	0.489192	0.63044	0.60264	0.621992	0.433586	0.495985	0.521861	0.537057	0.59453	0.547895	0.544359	0.481366	0.505979	0.507626	0.557536	0.478843	0.523755	0.563495	0.6063	0.589843	0.595009	0.557685	0.558349	0.49603	0.503493	0.468494	0.467612	0.488185	0.397537	0.491926	0.436066	0.456326	0.45459	0.443175	0.430249	0.38829	0.38158	0.404838	0.444966	0.516529	0.519016	0.512086	0.538553
	79.455	0.546798	0.563402	0.580019	0.581712	0.538331	0.500057	0.620464	0.646277	0.607039	0.448595	0.522817	0.511732	0.582328	0.581433	0.544821	0.540018	0.483001	0.481901	0.491407	0.562611	0.500526	0.523565	0.565476	0.589839	0.584505	0.603186	0.578517	0.541753	0.509933	0.513801	0.462937	0.456945	0.476522	0.420092	0.486809	0.468467	0.423471	0.471114	0.397821	0.418999	0.402413	0.389048	0.408692	0.449588	0.531171	0.488771	0.501802	0.507323
	79.86	0.548307	0.568439	0.573597	0.523703	0.537904	0.496354	0.556567	0.592682	0.610953	0.475564	0.461646	0.514578	0.569935	0.610272	0.524985	0.548754	0.500385	0.485291	0.505659	0.56736	0.487752	0.536908	0.561689	0.581223	0.570662	0.605643	0.547264	0.581071	0.513167	0.487151	0.503604	0.460067	0.508958	0.404869	0.512597	0.458216	0.426507	0.466054	0.400158	0.412003	0.42501	0.401792	0.397991	0.456253	0.552058	0.528006	0.497111	0.506593
	80.268	0.54518	0.544054	0.591125	0.574475	0.54565	0.507618	0.594196	0.59763	0.604819	0.424387	0.525658	0.495172	0.551524	0.582479	0.563935	0.563204	0.500566	0.493233	0.502481	0.550091	0.520763	0.513507	0.587153	0.613788	0.590456	0.644672	0.500086	0.576601	0.48937	0.476255	0.504442	0.477607	0.549671	0.398699	0.492914	0.462314	0.414082	0.459138	0.431724	0.395821	0.388056	0.391482	0.387032	0.467813	0.541362	0.56568	0.498928	0.534702
	80.658	0.539818	0.615445	0.560754	0.567655	0.56505	0.504154	0.627345	0.623684	0.603345	0.459269	0.475104	0.51024	0.586763	0.605197	0.544576	0.543286	0.479341	0.509084	0.511086	0.572964	0.5053	0.520784	0.554483	0.592763	0.581042	0.594761	0.541521	0.599453	0.501655	0.526251	0.484383	0.446228	0.512849	0.387797	0.497648	0.474053	0.433657	0.458316	0.446308	0.42533	0.41111	0.397185	0.418619	0.442272	0.547155	0.550855	0.511767	0.551882
	81.06	0.581521	0.583548	0.597646	0.546645	0.563856	0.511921	0.62784	0.64788	0.60285	0.460277	0.543411	0.490289	0.565211	0.614607	0.538175	0.547298	0.460466	0.496651	0.497643	0.544617	0.545791	0.504676	0.565175	0.56825	0.582196	0.604492	0.551655	0.601535	0.490953	0.512022	0.525866	0.457547	0.506255	0.364449	0.470546	0.439926	0.415142	0.462488	0.388393	0.418582	0.396878	0.399634	0.389031	0.449415	0.54266	0.537167	0.522508	0.530701
	81.468	0.559646	0.602626	0.583365	0.55505	0.54714	0.48872	0.591502	0.648632	0.583897	0.44199	0.535138	0.501821	0.596784	0.577696	0.535362	0.552139	0.478296	0.524769	0.524498	0.536557	0.540989	0.511051	0.542657	0.599471	0.583214	0.634022	0.51617	0.595282	0.514546	0.527048	0.496812	0.447616	0.528205	0.416191	0.495652	0.454316	0.432434	0.472347	0.427197	0.418333	0.413587	0.391825	0.4001	0.432524	0.515318	0.516	0.496233	0.527471
	81.858	0.559825	0.587365	0.56177	0.578891	0.563842	0.488334	0.604278	0.604004	0.619529	0.475347	0.521381	0.49589	0.570612	0.576572	0.56144	0.567781	0.469203	0.505514	0.524809	0.524422	0.506437	0.507808	0.566668	0.586842	0.598614	0.608748	0.539039	0.611044	0.496384	0.484514	0.496673	0.442971	0.491843	0.37888	0.479492	0.443379	0.416223	0.454437	0.420131	0.400813	0.378684	0.400932	0.403765	0.430311	0.520781	0.552824	0.487297	0.514922
	82.265	0.55289	0.558696	0.576151	0.587031	0.535502	0.50517	0.574566	0.640609	0.623848	0.485833	0.520844	0.54293	0.589274	0.597486	0.55102	0.528579	0.490302	0.503389	0.523329	0.538468	0.487368	0.509139	0.575571	0.604852	0.597533	0.644702	0.535831	0.597315	0.524711	0.522009	0.470145	0.468576	0.517898	0.41961	0.470698	0.475212	0.426702	0.455436	0.421268	0.414053	0.38206	0.392544	0.425274	0.415982	0.539031	0.552331	0.493271	0.522474
	82.655	0.548528	0.567681	0.580804	0.527556	0.555723	0.500521	0.61734	0.59874	0.581585	0.480904	0.509228	0.450134	0.52762	0.559292	0.58226	0.527262	0.470047	0.504554	0.54373	0.575189	0.501857	0.535233	0.569437	0.577755	0.612212	0.628473	0.560229	0.595275	0.478948	0.500296	0.48755	0.433913	0.500274	0.446945	0.470224	0.458599	0.426662	0.456674	0.397364	0.396357	0.391679	0.384111	0.420197	0.436558	0.53571	0.525735	0.516998	0.515657
	83.06	0.565285	0.562107	0.582239	0.565536	0.566034	0.517234	0.59152	0.616012	0.596441	0.463413	0.530983	0.522868	0.570989	0.574158	0.560416	0.554835	0.46378	0.493368	0.479301	0.533329	0.510928	0.533772	0.556643	0.594914	0.575015	0.63383	0.552652	0.595017	0.481982	0.521404	0.507382	0.493895	0.487173	0.407215	0.496571	0.497477	0.435136	0.462876	0.456502	0.416566	0.369019	0.386569	0.409312	0.470602	0.522015	0.541119	0.484376	0.534927
	83.468	0.567911	0.610676	0.547247	0.591191	0.560789	0.521708	0.620596	0.628673	0.600909	0.463183	0.509061	0.550389	0.561375	0.59686	0.575484	0.557214	0.480608	0.506897	0.522126	0.552343	0.522708	0.524707	0.582631	0.606812	0.604258	0.630927	0.545092	0.588776	0.474305	0.516233	0.461455	0.455612	0.520387	0.450928	0.488035	0.48529	0.437824	0.443421	0.429254	0.409178	0.398152	0.407041	0.414863	0.473198	0.503347	0.550273	0.494326	0.509547
	83.858	0.560641	0.558613	0.54878	0.538951	0.551233	0.528331	0.6424	0.599331	0.603337	0.448224	0.539281	0.533308	0.545789	0.606721	0.530516	0.55072	0.500503	0.508343	0.515368	0.56546	0.528002	0.511107	0.578959	0.620715	0.59124	0.650239	0.521517	0.540975	0.496895	0.489896	0.471327	0.49974	0.493212	0.424077	0.474562	0.468977	0.433439	0.454465	0.423094	0.414621	0.375164	0.389047	0.408476	0.481125	0.519761	0.545677	0.516048	0.506192
	84.265	0.545122	0.634318	0.547376	0.582782	0.536911	0.531922	0.5936	0.604426	0.589627	0.431629	0.584902	0.540663	0.590289	0.619406	0.594932	0.568998	0.489114	0.480401	0.520267	0.554587	0.541415	0.526715	0.55958	0.589315	0.60067	0.623235	0.530644	0.591429	0.462405	0.506701	0.49413	0.475571	0.53883	0.422135	0.482671	0.50945	0.411627	0.450797	0.443428	0.387354	0.394457	0.389483	0.374599	0.448622	0.536055	0.554146	0.489859	0.566864
	84.655	0.564854	0.566375	0.569677	0.559159	0.553096	0.502987	0.621196	0.6435	0.634002	0.469602	0.539246	0.57805	0.582191	0.623495	0.542837	0.554899	0.481331	0.480076	0.5085	0.588046	0.475213	0.542284	0.574159	0.632418	0.571305	0.589419	0.544907	0.575912	0.493908	0.510359	0.482737	0.474904	0.504059	0.394117	0.473604	0.478689	0.430423	0.453752	0.443819	0.416352	0.412307	0.385604	0.411393	0.43457	0.503769	0.556615	0.509896	0.537336
	85.06	0.55355	0.583802	0.603088	0.581378	0.565191	0.509362	0.585742	0.602986	0.623768	0.460137	0.571614	0.515063	0.575158	0.590917	0.564636	0.553858	0.48042	0.486663	0.486261	0.566858	0.552444	0.537433	0.558738	0.604283	0.592504	0.560765	0.530289	0.558824	0.535641	0.51966	0.461559	0.480557	0.524295	0.380217	0.504186	0.494195	0.416761	0.465894	0.416634	0.390813	0.416419	0.393184	0.417987	0.456235	0.536961	0.540283	0.483927	0.577525
	85.468	0.57909	0.554406	0.603207	0.563737	0.587904	0.539266	0.601926	0.616069	0.59468	0.465787	0.520367	0.524417	0.559999	0.588917	0.565187	0.532488	0.477522	0.476505	0.526034	0.566327	0.51853	0.54744	0.551656	0.598251	0.575741	0.601854	0.573443	0.557312	0.541888	0.493587	0.479292	0.459699	0.499046	0.407344	0.483623	0.46374	0.433271	0.476923	0.45057	0.38183	0.401715	0.374685	0.403946	0.442359	0.529289	0.536428	0.528792	0.500565
	85.858	0.594763	0.48965	0.592333	0.555983	0.567873	0.512121	0.644179	0.662601	0.630886	0.446207	0.535287	0.508025	0.56427	0.580894	0.526647	0.514831	0.489104	0.499829	0.510577	0.560144	0.536742	0.524236	0.548961	0.631142	0.605161	0.611357	0.528787	0.585659	0.510114	0.523055	0.456676	0.499353	0.5065	0.403323	0.495367	0.509855	0.422457	0.452338	0.442184	0.447692	0.417966	0.398167	0.404374	0.488795	0.527597	0.570915	0.479207	0.543854
	86.265	0.583861	0.598216	0.614343	0.566215	0.525601	0.523638	0.620582	0.616562	0.614988	0.443711	0.518585	0.543781	0.572994	0.570489	0.566154	0.575258	0.489699	0.503226	0.504903	0.564959	0.480103	0.512368	0.537914	0.601129	0.58761	0.586623	0.567725	0.627505	0.505747	0.511312	0.495193	0.480704	0.502263	0.387358	0.485318	0.476042	0.422237	0.491682	0.407391	0.434393	0.397158	0.37836	0.417646	0.4594	0.559397	0.517367	0.51469	0.535914
	86.655	0.550666	0.541354	0.555388	0.526621	0.555458	0.54544	0.623131	0.633398	0.616959	0.472822	0.530944	0.548672	0.554688	0.594583	0.558562	0.551303	0.484456	0.487715	0.526813	0.552237	0.512992	0.549496	0.566346	0.618137	0.577639	0.614134	0.543346	0.614087	0.487318	0.53077	0.465482	0.496152	0.538216	0.404965	0.445579	0.488432	0.412802	0.45121	0.434958	0.410777	0.379928	0.398938	0.416723	0.468005	0.544056	0.54787	0.490049	0.549132
	87.06	0.59441	0.59473	0.563393	0.565185	0.538715	0.529529	0.591885	0.622145	0.637919	0.473418	0.566362	0.526546	0.555953	0.604422	0.546013	0.556474	0.474038	0.516437	0.535635	0.542251	0.54107	0.531477	0.551557	0.638004	0.59518	0.588486	0.54718	0.595816	0.518655	0.517213	0.495287	0.481286	0.51095	0.403254	0.471837	0.453505	0.442366	0.456802	0.435129	0.436914	0.391221	0.381499	0.393238	0.452409	0.543451	0.539728	0.478146	0.510609
	87.468	0.584557	0.566509	0.569912	0.561807	0.557182	0.512858	0.591592	0.632132	0.606491	0.492484	0.510144	0.53324	0.602566	0.600894	0.567689	0.53702	0.494182	0.51319	0.484653	0.536887	0.514101	0.509304	0.591178	0.614216	0.586639	0.581354	0.565525	0.597497	0.527883	0.483731	0.493903	0.505011	0.506175	0.385003	0.472057	0.451684	0.430377	0.469904	0.41726	0.431098	0.395138	0.380984	0.392919	0.447452	0.554248	0.49786	0.509525	0.53508
	87.858	0.571551	0.585633	0.534445	0.5683	0.590569	0.528747	0.582556	0.602048	0.629635	0.49256	0.544131	0.496219	0.598769	0.581647	0.530016	0.548327	0.494293	0.525952	0.510896	0.523913	0.507553	0.539345	0.554354	0.591585	0.597215	0.611503	0.538866	0.636812	0.530365	0.481889	0.484834	0.476551	0.489496	0.420257	0.494579	0.509266	0.425643	0.461123	0.424737	0.407448	0.420962	0.404977	0.38673	0.48522	0.555141	0.526132	0.486713	0.521378
	88.265	0.574306	0.557061	0.601402	0.553872	0.514173	0.516836	0.578607	0.622444	0.597724	0.486338	0.519104	0.539212	0.571492	0.620186	0.584781	0.538244	0.485907	0.498297	0.491143	0.562317	0.541749	0.533734	0.567665	0.624179	0.578386	0.582451	0.553283	0.594334	0.515045	0.522394	0.49738	0.496376	0.488032	0.414073	0.498439	0.45273	0.455387	0.483722	0.448819	0.394112	0.379485	0.373657	0.403067	0.480263	0.536998	0.576078	0.507055	0.503594
	88.655	0.596784	0.555639	0.595152	0.548662	0.565619	0.517644	0.588758	0.656005	0.610599	0.466278	0.512845	0.554896	0.557018	0.558093	0.546759	0.561762	0.489315	0.522871	0.510586	0.518451	0.508663	0.50723	0.571388	0.61751	0.598116	0.610832	0.561476	0.591186	0.515701	0.499331	0.521053	0.496696	0.505506	0.433084	0.47795	0.489886	0.445284	0.463908	0.426103	0.406353	0.428459	0.376346	0.428415	0.457674	0.514897	0.540131	0.515646	0.512392
	89.06	0.5978	0.589613	0.595423	0.575084	0.571801	0.48909	0.560949	0.621813	0.610656	0.48222	0.476364	0.533189	0.577746	0.593081	0.587257	0.543721	0.50847	0.517573	0.529151	0.564029	0.543619	0.529609	0.540789	0.630381	0.575752	0.573366	0.529915	0.582334	0.552227	0.483709	0.501343	0.470817	0.542736	0.390289	0.507509	0.503118	0.451882	0.462029	0.409346	0.41406	0.396277	0.396031	0.376962	0.464454	0.522396	0.522459	0.479926	0.550746
	89.468	0.607105	0.506009	0.601408	0.54738	0.556619	0.520879	0.589142	0.654033	0.615996	0.451873	0.528905	0.545723	0.60441	0.601811	0.535548	0.561239	0.489011	0.504554	0.496214	0.565312	0.522718	0.542752	0.575893	0.622261	0.606586	0.603923	0.548356	0.577328	0.573731	0.535569	0.509736	0.470591	0.544542	0.420537	0.463947	0.486361	0.41107	0.474218	0.430311	0.436039	0.425452	0.39943	0.41721	0.444089	0.546443	0.585341	0.52224	0.528814
	89.858	0.606656	0.539628	0.588492	0.518404	0.53463	0.50053	0.579999	0.660761	0.631434	0.45017	0.565519	0.534696	0.562409	0.582949	0.527649	0.553071	0.484991	0.502228	0.516804	0.554326	0.493623	0.546519	0.543169	0.622714	0.585858	0.593581	0.525481	0.615099	0.540823	0.467117	0.510664	0.471455	0.504054	0.435223	0.476317	0.469942	0.430686	0.475707	0.423302	0.442643	0.388096	0.38514	0.394183	0.4626	0.528448	0.513906	0.526026	0.534742
	90.265	0.604608	0.553055	0.590648	0.533147	0.559647	0.536329	0.565094	0.668511	0.61752	0.466634	0.558641	0.521013	0.636442	0.5831	0.539399	0.538406	0.491735	0.520018	0.50041	0.57214	0.503226	0.503046	0.552675	0.60876	0.597081	0.574045	0.540641	0.620499	0.53786	0.494585	0.497135	0.498402	0.497145	0.407088	0.461225	0.467655	0.461403	0.470067	0.46736	0.439856	0.439569	0.397369	0.404499	0.480919	0.537066	0.539542	0.513361	0.553794
	90.655	0.586296	0.588299	0.608885	0.534179	0.58521	0.520424	0.570679	0.623343	0.618631	0.443274	0.561895	0.543932	0.622994	0.601743	0.523169	0.513061	0.510119	0.510494	0.519682	0.57855	0.499109	0.520692	0.56364	0.619664	0.603053	0.57754	0.558001	0.587675	0.541263	0.529538	0.483606	0.476215	0.527329	0.378587	0.4683	0.506212	0.453071	0.470192	0.45665	0.418761	0.397229	0.393255	0.421905	0.494979	0.541228	0.541244	0.51955	0.552055
	91.06	0.602941	0.579798	0.59852	0.557347	0.586942	0.52836	0.578138	0.582843	0.601462	0.454768	0.547574	0.56329	0.617752	0.550064	0.568824	0.513678	0.503919	0.529078	0.506506	0.531988	0.506984	0.540723	0.552329	0.590697	0.5826	0.624791	0.554154	0.581775	0.566479	0.502893	0.512617	0.502478	0.500979	0.412495	0.467015	0.491445	0.437904	0.491439	0.435068	0.401834	0.39676	0.395858	0.390617	0.468015	0.550692	0.514147	0.491023	0.521354
	91.468	0.599066	0.582288	0.609944	0.599731	0.546001	0.524232	0.629148	0.599429	0.610311	0.457562	0.530958	0.574513	0.608067	0.583187	0.560074	0.555391	0.494216	0.505851	0.509545	0.568655	0.491644	0.532713	0.559439	0.603809	0.570907	0.572588	0.548327	0.607518	0.548666	0.503817	0.472699	0.500966	0.494598	0.419858	0.474858	0.47914	0.459706	0.485619	0.443331	0.443712	0.411365	0.397417	0.386721	0.429861	0.532149	0.553155	0.530883	0.555613
	91.858	0.585742	0.539208	0.555878	0.534592	0.528188	0.514099	0.585508	0.633773	0.646674	0.461031	0.549077	0.570269	0.618859	0.583979	0.538143	0.557573	0.487238	0.548839	0.523398	0.577743	0.516185	0.520593	0.560329	0.630358	0.604508	0.588636	0.530696	0.596788	0.548682	0.5187	0.519134	0.508219	0.523692	0.441282	0.468597	0.494839	0.440687	0.479866	0.446042	0.425663	0.388627	0.409154	0.373885	0.476471	0.560239	0.580723	0.523086	0.544414
	92.265	0.584405	0.576789	0.582134	0.516084	0.558582	0.516511	0.596626	0.63438	0.609508	0.509646	0.50838	0.528033	0.585339	0.609414	0.553142	0.559469	0.506825	0.530023	0.520397	0.556823	0.469408	0.555556	0.543182	0.616432	0.586464	0.597612	0.552057	0.582367	0.566762	0.51526	0.50052	0.512507	0.519116	0.418011	0.482562	0.520353	0.427072	0.474687	0.441699	0.43324	0.398016	0.395444	0.387016	0.48794	0.5338	0.552313	0.506266	0.555743
	92.655	0.572036	0.56179	0.600721	0.539268	0.576978	0.52971	0.620668	0.601884	0.594778	0.480147	0.553494	0.531557	0.630061	0.579958	0.572624	0.553379	0.480834	0.51002	0.493246	0.560894	0.475936	0.534678	0.577534	0.596504	0.584332	0.60551	0.544847	0.576586	0.585589	0.495586	0.477858	0.496705	0.489047	0.384031	0.476871	0.525585	0.414696	0.486703	0.47278	0.392074	0.401384	0.394839	0.404184	0.483801	0.542562	0.515816	0.495935	0.536798
	93.06	0.593539	0.574272	0.60204	0.54598	0.592309	0.539068	0.608839	0.614865	0.617339	0.47471	0.519259	0.564791	0.587935	0.572824	0.549375	0.547267	0.502909	0.523232	0.477737	0.57936	0.49841	0.525439	0.549751	0.614919	0.613752	0.590817	0.548074	0.579948	0.562291	0.498168	0.487289	0.473501	0.500199	0.414598	0.483391	0.493886	0.457909	0.48394	0.439667	0.421	0.408447	0.387935	0.402459	0.490282	0.542643	0.541076	0.503781	0.512363
	93.468	0.598946	0.632314	0.575657	0.553248	0.604532	0.509188	0.598614	0.668799	0.632108	0.481415	0.534711	0.564965	0.571194	0.600955	0.554971	0.544779	0.491255	0.518322	0.519052	0.544686	0.505168	0.539038	0.550035	0.622181	0.627951	0.587457	0.5797	0.580964	0.564431	0.505746	0.496033	0.458996	0.533366	0.40912	0.483358	0.485862	0.450572	0.484815	0.449456	0.41328	0.393521	0.391642	0.399523	0.44059	0.518461	0.536703	0.494365	0.587429
	93.858	0.596528	0.583245	0.593193	0.52928	0.59273	0.526188	0.57039	0.651217	0.637877	0.473928	0.51318	0.548526	0.596729	0.578611	0.558992	0.531708	0.477805	0.487269	0.494402	0.56474	0.478016	0.506153	0.543583	0.602967	0.57717	0.608699	0.571284	0.596989	0.554138	0.506467	0.501807	0.475629	0.493946	0.37951	0.489528	0.517164	0.45361	0.466171	0.420211	0.388139	0.384258	0.404874	0.371344	0.464547	0.544817	0.495803	0.50469	0.51325
	94.265	0.624817	0.612582	0.621283	0.582233	0.567581	0.533347	0.568037	0.624124	0.650962	0.456622	0.545684	0.569658	0.581455	0.549933	0.573104	0.576427	0.492772	0.530268	0.483852	0.551256	0.505967	0.485058	0.58611	0.633889	0.582898	0.590352	0.535455	0.624029	0.576866	0.505622	0.477649	0.525299	0.534355	0.415334	0.487511	0.476857	0.428808	0.455965	0.44969	0.424434	0.410187	0.383075	0.416066	0.463244	0.537093	0.53824	0.49864	0.537837
	94.655	0.59184	0.530372	0.630117	0.56031	0.563534	0.546461	0.593168	0.589156	0.637824	0.49221	0.53097	0.522063	0.570858	0.547467	0.563371	0.541163	0.48635	0.520032	0.523082	0.534837	0.477756	0.504869	0.559469	0.605077	0.587559	0.59105	0.538833	0.600926	0.567117	0.516574	0.501208	0.490129	0.517624	0.427825	0.487381	0.48694	0.475516	0.471495	0.45056	0.444042	0.393749	0.406317	0.374129	0.446566	0.546706	0.553596	0.487431	0.501515
	95.06	0.606667	0.564001	0.62242	0.537462	0.580171	0.527881	0.583604	0.58696	0.586848	0.479712	0.499947	0.53213	0.608873	0.595722	0.598326	0.565529	0.482346	0.554576	0.497871	0.559481	0.477586	0.531577	0.574055	0.63441	0.581397	0.595592	0.524104	0.620647	0.575584	0.489172	0.484078	0.509319	0.525288	0.401691	0.492545	0.461715	0.416658	0.443665	0.461927	0.429607	0.397191	0.397945	0.410321	0.443721	0.548117	0.53023	0.487125	0.534521
	95.468	0.590622	0.602826	0.612687	0.579437	0.582512	0.506236	0.577424	0.629799	0.626819	0.476697	0.530614	0.530978	0.593246	0.561504	0.518534	0.558774	0.475938	0.534309	0.497197	0.543076	0.473221	0.51511	0.55396	0.627236	0.596711	0.609156	0.500899	0.576533	0.561843	0.509614	0.488791	0.523563	0.519626	0.40849	0.484531	0.511555	0.446622	0.449942	0.434952	0.395382	0.410936	0.400366	0.364862	0.476038	0.515027	0.519429	0.499435	0.518191
	95.858	0.567654	0.548634	0.623302	0.556265	0.563328	0.495918	0.598443	0.611437	0.638517	0.475855	0.520902	0.546972	0.595211	0.580341	0.586417	0.53211	0.482171	0.537766	0.503427	0.557614	0.486967	0.524293	0.579446	0.628734	0.587739	0.585974	0.544307	0.575882	0.576914	0.507967	0.487225	0.528581	0.542417	0.37723	0.464819	0.477079	0.42259	0.46393	0.445069	0.414657	0.415879	0.395058	0.382195	0.456196	0.561854	0.521031	0.529563	0.547965
	96.265	0.617151	0.577136	0.634243	0.559342	0.594204	0.502431	0.559776	0.610333	0.661436	0.444225	0.514773	0.525843	0.597179	0.608166	0.556183	0.550397	0.493724	0.527667	0.534357	0.552465	0.46448	0.489307	0.545081	0.644919	0.585985	0.60708	0.523875	0.603209	0.57898	0.516519	0.471597	0.499703	0.541058	0.418199	0.499129	0.499047	0.401885	0.47345	0.428448	0.411295	0.393213	0.399519	0.399433	0.435486	0.52176	0.528479	0.502072	0.518247
	96.655	0.588017	0.557302	0.567459	0.549745	0.577204	0.528023	0.598905	0.631448	0.61205	0.455088	0.516992	0.547176	0.64778	0.563493	0.542945	0.574956	0.509598	0.515751	0.529875	0.560013	0.47843	0.531898	0.54958	0.597571	0.599234	0.622129	0.575347	0.588891	0.567544	0.52293	0.479986	0.511692	0.555218	0.38858	0.486484	0.521939	0.458223	0.478622	0.431035	0.431014	0.400873	0.414066	0.413401	0.47631	0.55478	0.510626	0.509038	0.520731
	97.06	0.589856	0.625848	0.639662	0.59515	0.579343	0.504624	0.59966	0.614338	0.634261	0.467585	0.57058	0.51173	0.599901	0.617195	0.558699	0.559492	0.505981	0.550028	0.532084	0.557698	0.472881	0.515196	0.556629	0.614219	0.576347	0.622337	0.573775	0.585297	0.546182	0.501338	0.526618	0.522452	0.498553	0.409018	0.492551	0.497302	0.43258	0.48168	0.418269	0.411599	0.413141	0.393133	0.412115	0.466443	0.56452	0.555968	0.513303	0.548029
	97.468	0.627516	0.537045	0.613456	0.513105	0.55379	0.510307	0.586199	0.654192	0.641091	0.450336	0.536966	0.516471	0.619527	0.600422	0.553087	0.538583	0.480814	0.538697	0.496654	0.564776	0.50889	0.522194	0.571171	0.595679	0.57433	0.592681	0.529062	0.594414	0.596324	0.508123	0.476932	0.522652	0.513882	0.406746	0.494756	0.478988	0.440528	0.473636	0.443252	0.425036	0.422114	0.392499	0.403784	0.482934	0.540095	0.520034	0.508781	0.525017
	97.858	0.583627	0.573001	0.636821	0.546889	0.558871	0.500757	0.597115	0.65463	0.615807	0.490602	0.535762	0.499056	0.653717	0.602841	0.585657	0.534199	0.497408	0.51787	0.519069	0.575169	0.459443	0.525768	0.55722	0.624581	0.575826	0.610774	0.540388	0.580085	0.579025	0.515623	0.481649	0.535264	0.516675	0.401125	0.473287	0.495539	0.437692	0.488029	0.456665	0.396345	0.400102	0.425414	0.421191	0.484183	0.549609	0.511289	0.513877	0.478078
	98.265	0.583109	0.543954	0.653005	0.587303	0.567246	0.525276	0.605722	0.642632	0.622275	0.492363	0.512829	0.548842	0.608932	0.563835	0.562178	0.543252	0.486774	0.5024	0.526062	0.545164	0.48238	0.513504	0.563768	0.628981	0.555598	0.600621	0.542983	0.572254	0.573416	0.521129	0.511023	0.505494	0.520938	0.392839	0.480847	0.469445	0.461485	0.470589	0.439433	0.418828	0.391868	0.40187	0.407739	0.456192	0.512516	0.532283	0.494259	0.545522
	98.655	0.627538	0.551669	0.601745	0.535487	0.564613	0.514588	0.62404	0.638583	0.601234	0.471181	0.591089	0.509676	0.630102	0.595084	0.566006	0.529915	0.493081	0.505874	0.507849	0.528184	0.462689	0.51253	0.583727	0.638227	0.561591	0.595229	0.565749	0.598202	0.576253	0.528137	0.4837	0.5002	0.500579	0.420918	0.484704	0.489671	0.419913	0.488786	0.462731	0.441017	0.375779	0.407921	0.441474	0.455522	0.552155	0.534981	0.50152	0.499264
	99.06	0.572674	0.56951	0.595767	0.611177	0.555297	0.501845	0.586388	0.612661	0.628818	0.482496	0.512519	0.518674	0.56766	0.635045	0.552801	0.532282	0.483226	0.526937	0.498006	0.545122	0.510956	0.523294	0.579358	0.633123	0.581084	0.569119	0.576383	0.5988	0.568181	0.541075	0.508303	0.492459	0.525573	0.41491	0.471018	0.492495	0.41609	0.460311	0.439327	0.420424	0.407583	0.398078	0.401989	0.458721	0.514472	0.528995	0.506487	0.538967
	99.455	0.612546	0.594372	0.619651	0.614626	0.547745	0.498771	0.62431	0.66585	0.634343	0.480221	0.578134	0.538052	0.591168	0.591467	0.545772	0.559254	0.485418	0.490654	0.502165	0.525625	0.485683	0.519049	0.56835	0.63198	0.597981	0.624215	0.546288	0.594737	0.569525	0.520248	0.481865	0.50946	0.508138	0.407105	0.484358	0.522655	0.421093	0.474498	0.444237	0.411517	0.40068	0.392045	0.401695	0.460991	0.544463	0.56457	0.503034	0.481433
	99.863	0.623964	0.581663	0.613461	0.547162	0.571569	0.50609	0.614551	0.601619	0.605893	0.485446	0.519309	0.549607	0.554499	0.585898	0.54926	0.567552	0.487324	0.493259	0.526733	0.570225	0.465588	0.513682	0.545559	0.638801	0.589657	0.611087	0.560282	0.596403	0.591272	0.519762	0.483747	0.468605	0.489611	0.409289	0.500599	0.480214	0.423715	0.463044	0.441895	0.425284	0.386912	0.417348	0.416894	0.456723	0.509101	0.552705	0.499539	0.504156
	100.268	0.603145	0.53096	0.636215	0.554185	0.577619	0.490274	0.617074	0.654109	0.631353	0.473771	0.483169	0.576159	0.552555	0.574078	0.536755	0.58743	0.464228	0.540675	0.488328	0.517942	0.461001	0.483407	0.582021	0.576362	0.574099	0.612878	0.556755	0.557542	0.578783	0.528336	0.445597	0.485573	0.523904	0.424926	0.532737	0.465549	0.420747	0.473343	0.412906	0.463239	0.399934	0.392637	0.384738	0.461957	0.516032	0.560799	0.513374	0.540417
	100.66	0.612822	0.581654	0.627425	0.586486	0.569369	0.519789	0.669241	0.63161	0.618003	0.467224	0.506947	0.546299	0.579155	0.568429	0.531384	0.545335	0.48788	0.524522	0.514859	0.555741	0.469467	0.486481	0.569598	0.637006	0.572561	0.601488	0.55822	0.591092	0.574706	0.560027	0.475317	0.482904	0.533281	0.403281	0.498137	0.49928	0.413271	0.468926	0.438892	0.438756	0.418189	0.4061	0.39987	0.480884	0.527142	0.555415	0.479563	0.507946
	101.065	0.608546	0.565564	0.603635	0.524638	0.551563	0.514403	0.611024	0.607515	0.636052	0.488684	0.512626	0.551327	0.561011	0.598481	0.533101	0.557413	0.513721	0.516158	0.518867	0.551938	0.476073	0.54663	0.590069	0.618802	0.565749	0.608114	0.540049	0.554151	0.558714	0.494043	0.475775	0.512535	0.530691	0.42382	0.522982	0.506378	0.425555	0.49525	0.430942	0.438276	0.412987	0.4183	0.399158	0.458415	0.540692	0.519331	0.513423	0.529657
	101.458	0.563613	0.604944	0.609701	0.547304	0.564509	0.530409	0.599388	0.640776	0.622464	0.477977	0.581974	0.541232	0.638472	0.603243	0.562331	0.576095	0.495851	0.550054	0.541888	0.556402	0.502631	0.521521	0.593971	0.59374	0.577475	0.6131	0.54294	0.593101	0.580952	0.531286	0.482872	0.532504	0.51532	0.429278	0.496893	0.491113	0.417685	0.479144	0.4662	0.40317	0.427499	0.412432	0.404437	0.446769	0.528645	0.52723	0.517911	0.552063
	101.863	0.577602	0.593592	0.58563	0.550524	0.570439	0.525038	0.599319	0.608558	0.614686	0.480661	0.482505	0.541661	0.598319	0.601987	0.551314	0.562634	0.485138	0.533806	0.52923	0.582236	0.479903	0.492602	0.577303	0.61276	0.574635	0.635313	0.541539	0.635929	0.541702	0.517446	0.466238	0.533592	0.499478	0.399961	0.471055	0.509929	0.458273	0.478796	0.464356	0.45772	0.379424	0.429027	0.385446	0.487069	0.546649	0.505203	0.511764	0.562176
	102.253	0.596155	0.574722	0.643472	0.551117	0.556863	0.499831	0.620153	0.558976	0.637232	0.480918	0.552105	0.593717	0.615606	0.572785	0.604499	0.56089	0.513837	0.528914	0.527282	0.550542	0.494935	0.506147	0.563385	0.6285	0.585111	0.593708	0.548574	0.596612	0.607407	0.532726	0.475076	0.520092	0.521871	0.455335	0.492421	0.50871	0.440441	0.48444	0.447825	0.437283	0.406399	0.420643	0.406884	0.477984	0.52907	0.514731	0.507162	0.505403
	102.66	0.617166	0.605887	0.634873	0.537238	0.562923	0.533029	0.571902	0.61925	0.61209	0.471285	0.56577	0.554291	0.590618	0.599822	0.553284	0.549528	0.479284	0.534366	0.514177	0.558255	0.502418	0.510292	0.54284	0.653163	0.594474	0.627441	0.504962	0.608715	0.577282	0.502251	0.460728	0.50793	0.531559	0.393642	0.489235	0.518494	0.432593	0.471852	0.443304	0.411001	0.406375	0.430291	0.397615	0.515494	0.507216	0.519285	0.522546	0.517759
	103.065	0.59228	0.580675	0.627723	0.524054	0.56329	0.507826	0.578579	0.635939	0.629429	0.51221	0.599	0.571136	0.62948	0.587327	0.563775	0.555017	0.493171	0.501665	0.49571	0.568054	0.48132	0.493106	0.564949	0.598049	0.564653	0.613595	0.559074	0.593655	0.577135	0.513482	0.448628	0.512407	0.50744	0.405854	0.505841	0.523277	0.44317	0.5008	0.491422	0.434547	0.420391	0.405559	0.38477	0.466233	0.495124	0.537746	0.53002	0.469468
	103.458	0.585524	0.559034	0.636257	0.532403	0.544647	0.514885	0.599788	0.656314	0.608077	0.461511	0.541275	0.5381	0.602958	0.581857	0.567805	0.552482	0.498257	0.524431	0.52772	0.562825	0.475125	0.466654	0.558812	0.612071	0.606804	0.612291	0.582799	0.57635	0.605916	0.549358	0.481443	0.519985	0.529852	0.444199	0.490001	0.497647	0.448525	0.467051	0.475468	0.405643	0.405566	0.436313	0.395264	0.479144	0.551267	0.507861	0.50822	0.518873
	103.863	0.602566	0.561476	0.64353	0.531541	0.56457	0.532106	0.604578	0.648445	0.626364	0.472833	0.526606	0.504929	0.588296	0.593821	0.590164	0.568182	0.471914	0.551535	0.475077	0.536696	0.48172	0.507669	0.578211	0.615937	0.567611	0.623031	0.5507	0.593499	0.568559	0.515484	0.475476	0.522649	0.49834	0.403614	0.488725	0.454398	0.426965	0.465523	0.483069	0.418857	0.396318	0.418063	0.418363	0.46985	0.542719	0.519495	0.505375	0.546208
	104.27	0.616198	0.536303	0.62559	0.558584	0.571007	0.507833	0.599517	0.61164	0.61103	0.468535	0.604954	0.527385	0.622312	0.601744	0.528183	0.558045	0.482996	0.509258	0.516896	0.543623	0.491173	0.527515	0.572154	0.630903	0.592642	0.622317	0.528515	0.635761	0.56666	0.498105	0.485488	0.509883	0.545518	0.429455	0.474735	0.481756	0.45702	0.450131	0.442498	0.449036	0.385444	0.41328	0.410808	0.460489	0.548335	0.538387	0.513774	0.534825
	104.66	0.611383	0.527646	0.607674	0.551744	0.54411	0.505414	0.596026	0.627516	0.646904	0.482185	0.558647	0.536277	0.596907	0.591945	0.535616	0.573403	0.515219	0.563578	0.518597	0.540436	0.495457	0.522799	0.553206	0.622776	0.593549	0.605867	0.546688	0.613108	0.579385	0.534893	0.488794	0.564646	0.522786	0.432622	0.509729	0.438151	0.444377	0.481989	0.441276	0.427295	0.405088	0.419426	0.409351	0.475652	0.554484	0.510455	0.528857	0.524311
	105.065	0.601823	0.572048	0.664425	0.588599	0.5532	0.533753	0.605482	0.634324	0.61874	0.493955	0.525115	0.519428	0.596015	0.609236	0.553125	0.551807	0.504814	0.546439	0.505025	0.530156	0.486575	0.528534	0.590774	0.625103	0.592054	0.608433	0.565008	0.59507	0.583239	0.532585	0.454849	0.503478	0.53995	0.394876	0.524848	0.489154	0.450144	0.459189	0.424566	0.437283	0.392025	0.437234	0.396595	0.458089	0.528383	0.511698	0.497245	0.510603
	105.458	0.598969	0.51951	0.639034	0.577424	0.525447	0.533635	0.599745	0.602045	0.652366	0.507695	0.556504	0.561169	0.570553	0.598903	0.573645	0.534379	0.490867	0.523748	0.47742	0.545319	0.461688	0.498946	0.557893	0.642198	0.578515	0.59496	0.559006	0.598907	0.595546	0.525551	0.447312	0.511045	0.514081	0.431751	0.453199	0.516087	0.434585	0.470743	0.451304	0.433477	0.410578	0.39894	0.411747	0.479408	0.521498	0.513403	0.517752	0.529545
	105.863	0.631125	0.53895	0.624348	0.516751	0.549747	0.501204	0.620478	0.629217	0.638418	0.501261	0.537602	0.568144	0.627741	0.587414	0.545002	0.546922	0.493455	0.543219	0.539834	0.549736	0.48693	0.526437	0.555157	0.582689	0.609233	0.628715	0.538478	0.58555	0.545834	0.541037	0.464572	0.528085	0.522118	0.407214	0.507809	0.497075	0.447689	0.477462	0.44131	0.427263	0.392749	0.410277	0.406431	0.447087	0.534668	0.483263	0.516689	0.518915
	106.27	0.604628	0.596999	0.651643	0.595094	0.552144	0.503961	0.579291	0.634259	0.615658	0.451982	0.569475	0.527214	0.59976	0.578804	0.527724	0.548913	0.499304	0.524042	0.510622	0.552945	0.522554	0.500459	0.570114	0.629523	0.608397	0.60752	0.541073	0.603646	0.577277	0.549784	0.459444	0.493335	0.52193	0.409536	0.490711	0.494354	0.463765	0.485569	0.44837	0.420022	0.419056	0.428203	0.373101	0.471796	0.540145	0.537747	0.518703	0.544031
	106.66	0.590756	0.58895	0.637391	0.541098	0.538851	0.533233	0.586968	0.642509	0.653508	0.481076	0.526702	0.524061	0.631491	0.617871	0.547989	0.580838	0.493393	0.570616	0.503899	0.553558	0.489516	0.519495	0.576553	0.622429	0.604369	0.601163	0.533513	0.576282	0.56187	0.532677	0.447657	0.503502	0.537087	0.437688	0.521308	0.482663	0.473783	0.476771	0.430507	0.413729	0.38693	0.429282	0.391702	0.471752	0.528733	0.518236	0.49462	0.52021
	107.065	0.610472	0.591061	0.599409	0.567351	0.584006	0.514218	0.599626	0.606105	0.659102	0.429918	0.526393	0.552221	0.64525	0.558729	0.554465	0.564341	0.496425	0.550046	0.504454	0.588089	0.491425	0.533957	0.573821	0.599149	0.600085	0.63938	0.544366	0.603475	0.580128	0.507952	0.449048	0.486862	0.522671	0.379175	0.490963	0.497673	0.438385	0.487591	0.440145	0.452782	0.424357	0.403476	0.415421	0.460261	0.557839	0.548629	0.513847	0.535914
	107.458	0.61533	0.594856	0.656669	0.584657	0.526924	0.538985	0.601736	0.61424	0.65065	0.460975	0.573316	0.528657	0.593432	0.594731	0.541064	0.568315	0.482033	0.544325	0.511432	0.55541	0.478674	0.516823	0.553127	0.628215	0.605645	0.620913	0.542212	0.582914	0.588177	0.548299	0.444438	0.498201	0.522936	0.393951	0.505723	0.539298	0.452328	0.476099	0.456519	0.408798	0.391149	0.416255	0.391809	0.438342	0.522819	0.543391	0.48916	0.544259
	107.863	0.62364	0.593114	0.674829	0.626623	0.551454	0.505245	0.608646	0.638735	0.642069	0.482491	0.537922	0.528566	0.628795	0.607963	0.561883	0.564888	0.513579	0.500035	0.479431	0.510771	0.481741	0.529008	0.578274	0.602475	0.609691	0.600797	0.554334	0.591729	0.550631	0.531851	0.469292	0.51437	0.518519	0.452534	0.482738	0.463096	0.437391	0.483742	0.442417	0.425332	0.407822	0.419918	0.413753	0.453147	0.535592	0.543346	0.510294	0.523555
	108.27	0.636487	0.547191	0.633527	0.616405	0.536358	0.519663	0.593658	0.592028	0.626217	0.467101	0.53697	0.525397	0.640005	0.576426	0.540164	0.560347	0.524782	0.53452	0.502034	0.544786	0.467312	0.548577	0.56707	0.62246	0.614736	0.604788	0.565384	0.607906	0.561173	0.50483	0.479479	0.475104	0.515763	0.41	0.477895	0.515082	0.466652	0.501636	0.491267	0.408513	0.387541	0.40947	0.378673	0.434976	0.514993	0.543136	0.517998	0.520427
	108.66	0.61808	0.530493	0.649583	0.614198	0.555055	0.515584	0.58558	0.652513	0.593822	0.472799	0.506199	0.588004	0.645512	0.565812	0.58481	0.564399	0.500618	0.537165	0.49613	0.56695	0.475557	0.506355	0.569703	0.618185	0.589952	0.60574	0.525263	0.575473	0.579802	0.522648	0.461085	0.514926	0.543593	0.405146	0.535161	0.508585	0.451318	0.497028	0.460937	0.432581	0.387698	0.41969	0.418598	0.448226	0.561195	0.513121	0.486644	0.534577
	109.065	0.613298	0.567893	0.64431	0.603135	0.561613	0.518054	0.608881	0.633388	0.632265	0.450366	0.516501	0.550702	0.630192	0.589126	0.579736	0.547887	0.497288	0.55435	0.500072	0.55292	0.495952	0.519851	0.562245	0.600791	0.592007	0.610933	0.526623	0.585465	0.54712	0.539021	0.461434	0.532329	0.498408	0.418507	0.531874	0.482376	0.444956	0.486662	0.464055	0.447847	0.377437	0.412224	0.398854	0.433228	0.538361	0.503589	0.497327	0.524575
	109.458	0.644716	0.549525	0.636856	0.583999	0.552441	0.538529	0.601878	0.596847	0.621394	0.480818	0.510749	0.55485	0.636528	0.577062	0.546992	0.583811	0.503363	0.551492	0.49671	0.527114	0.459088	0.515143	0.567458	0.60261	0.594132	0.602705	0.525618	0.594383	0.563878	0.521539	0.463734	0.51152	0.515347	0.443106	0.508208	0.496351	0.451438	0.468413	0.447677	0.451878	0.393931	0.40287	0.404218	0.462681	0.538985	0.548693	0.510394	0.542641
	109.863	0.648901	0.551949	0.663437	0.592838	0.530005	0.544267	0.607587	0.610717	0.625309	0.455514	0.517866	0.560735	0.620494	0.540835	0.521485	0.556762	0.498992	0.543501	0.482335	0.569888	0.464518	0.490659	0.56101	0.618036	0.564177	0.599186	0.559519	0.623715	0.581226	0.505724	0.467882	0.512428	0.547332	0.42158	0.526251	0.503414	0.44011	0.469034	0.483795	0.404591	0.380518	0.396503	0.407745	0.49311	0.524694	0.521151	0.513374	0.547292
	110.27	0.621546	0.526978	0.663379	0.588996	0.552572	0.531545	0.602195	0.619921	0.594427	0.479886	0.540758	0.57102	0.593076	0.583853	0.568118	0.591003	0.476375	0.562783	0.485982	0.553817	0.487422	0.5305	0.563463	0.613727	0.59303	0.615092	0.527266	0.594114	0.578983	0.533917	0.45394	0.530154	0.51294	0.422746	0.491679	0.513564	0.451282	0.490245	0.465925	0.404466	0.363422	0.422323	0.407729	0.49546	0.533922	0.508292	0.50701	0.537243
	110.66	0.62735	0.607405	0.617324	0.582757	0.53257	0.512071	0.620114	0.634411	0.61433	0.456197	0.553497	0.575736	0.623548	0.593235	0.589411	0.602393	0.49206	0.523717	0.51859	0.553601	0.493634	0.527132	0.601625	0.675267	0.620776	0.601186	0.572537	0.616531	0.586952	0.549154	0.459659	0.51283	0.502611	0.43959	0.526013	0.520349	0.455312	0.482803	0.509112	0.388105	0.354857	0.409579	0.395134	0.457712	0.514953	0.551463	0.529999	0.565384
	111.065	0.623476	0.560396	0.599069	0.63932	0.560959	0.526467	0.622293	0.647571	0.615087	0.514993	0.494304	0.543592	0.599046	0.559874	0.594746	0.562466	0.485574	0.551025	0.498424	0.534731	0.493986	0.525814	0.557886	0.63486	0.609365	0.609687	0.575362	0.600133	0.56573	0.524029	0.472785	0.541539	0.517216	0.422334	0.497513	0.493112	0.436668	0.48906	0.483376	0.395469	0.400424	0.403659	0.40328	0.450801	0.544698	0.546514	0.514309	0.524187
	111.458	0.602954	0.531847	0.651684	0.59434	0.544161	0.548061	0.62014	0.645297	0.616448	0.51601	0.516157	0.583098	0.620279	0.603287	0.556323	0.534085	0.504674	0.525901	0.488526	0.554541	0.505549	0.566512	0.565031	0.611075	0.602547	0.568419	0.562547	0.58444	0.579044	0.546581	0.474699	0.506385	0.529098	0.433538	0.499511	0.50054	0.426789	0.46882	0.479299	0.46337	0.396044	0.404965	0.425709	0.443142	0.561672	0.519359	0.527709	0.543304
	111.863	0.621546	0.592735	0.645451	0.54273	0.534531	0.53297	0.609114	0.636272	0.671046	0.462847	0.550189	0.501326	0.601455	0.610138	0.599659	0.544878	0.482711	0.531626	0.521121	0.539747	0.489938	0.529208	0.570255	0.602457	0.610867	0.616407	0.559259	0.607009	0.548472	0.526916	0.472608	0.494884	0.537493	0.41538	0.48094	0.502248	0.436773	0.480979	0.485419	0.432779	0.382496	0.421912	0.415367	0.449401	0.558292	0.497243	0.500456	0.551512
	112.27	0.601458	0.541146	0.655529	0.595133	0.559599	0.512091	0.610859	0.640485	0.618559	0.470563	0.537091	0.545387	0.610863	0.599824	0.586264	0.534138	0.509022	0.568917	0.50651	0.545342	0.515537	0.525632	0.571738	0.615571	0.59315	0.619721	0.575387	0.614761	0.563139	0.560793	0.478922	0.521704	0.55878	0.431266	0.51476	0.482577	0.464448	0.477725	0.478337	0.439848	0.375923	0.399291	0.393798	0.457224	0.541413	0.504315	0.520741	0.504416
	112.66	0.648874	0.606067	0.637566	0.569789	0.546795	0.533479	0.623801	0.617225	0.643561	0.430862	0.527056	0.575216	0.618001	0.602351	0.552259	0.555749	0.502756	0.541447	0.537005	0.543595	0.495639	0.53189	0.569786	0.608625	0.58522	0.608318	0.54988	0.597717	0.520282	0.514395	0.443957	0.530973	0.527121	0.396044	0.499453	0.490123	0.440717	0.482442	0.45859	0.437924	0.365117	0.409628	0.403896	0.475988	0.552615	0.501366	0.494276	0.508461
	113.065	0.632956	0.575045	0.589679	0.587167	0.56337	0.551582	0.570737	0.657883	0.628853	0.450287	0.535587	0.547197	0.601429	0.59521	0.56338	0.550149	0.485048	0.534238	0.497702	0.545667	0.514083	0.54352	0.555027	0.615777	0.597698	0.647649	0.515844	0.6222	0.525101	0.494334	0.465842	0.508248	0.493667	0.443062	0.505531	0.504007	0.450877	0.505173	0.445129	0.426682	0.385658	0.401344	0.389903	0.4446	0.546192	0.574565	0.517621	0.548536
	113.458	0.61224	0.539555	0.653336	0.576715	0.583652	0.528081	0.611477	0.6242	0.643061	0.446152	0.578971	0.555629	0.601763	0.589028	0.525263	0.577243	0.506734	0.521477	0.49916	0.546988	0.505632	0.521073	0.563792	0.607993	0.586631	0.628476	0.548518	0.622789	0.565049	0.543757	0.416682	0.512639	0.553004	0.407003	0.462876	0.473751	0.433086	0.497612	0.437068	0.4575	0.377277	0.410843	0.407202	0.478771	0.540917	0.555246	0.525719	0.535329
	113.863	0.639437	0.589062	0.621492	0.553613	0.557319	0.519253	0.560968	0.678257	0.646359	0.475866	0.564244	0.578383	0.63193	0.599794	0.558966	0.590907	0.487825	0.585065	0.486674	0.577511	0.513062	0.510864	0.569433	0.612513	0.580228	0.602435	0.529727	0.560145	0.567526	0.515562	0.455463	0.527313	0.539372	0.389497	0.486304	0.487245	0.444106	0.492585	0.453678	0.431833	0.363271	0.392634	0.395717	0.465584	0.527761	0.52428	0.53492	0.563889
	114.27	0.652483	0.610005	0.61786	0.548846	0.548001	0.508898	0.612393	0.659669	0.602429	0.499146	0.491741	0.547527	0.621888	0.622209	0.555774	0.579309	0.531926	0.551671	0.531792	0.520454	0.519114	0.52445	0.560841	0.593244	0.604951	0.611069	0.565843	0.588801	0.561015	0.519907	0.465165	0.524995	0.527445	0.41679	0.48699	0.470216	0.465318	0.477296	0.477159	0.456136	0.430832	0.405888	0.416169	0.453479	0.537777	0.49845	0.516977	0.538516
	114.66	0.631982	0.592527	0.628316	0.58419	0.537069	0.548002	0.582845	0.621563	0.643743	0.490325	0.60225	0.539365	0.655789	0.61028	0.559565	0.565667	0.483545	0.53417	0.510119	0.534446	0.49035	0.525159	0.590033	0.597959	0.596419	0.640534	0.557995	0.594689	0.549013	0.540704	0.478863	0.533187	0.514369	0.380719	0.52186	0.507633	0.46602	0.464522	0.44424	0.428093	0.389817	0.41475	0.433348	0.474755	0.529996	0.549129	0.511889	0.506694
	115.065	0.684557	0.530448	0.578165	0.609973	0.560099	0.505129	0.584305	0.622686	0.618123	0.482468	0.551116	0.557323	0.650943	0.601569	0.551737	0.567479	0.4876	0.525318	0.524145	0.538408	0.496143	0.536204	0.590345	0.608022	0.607906	0.596033	0.529819	0.582621	0.561296	0.517735	0.458751	0.53246	0.514883	0.412594	0.488197	0.522864	0.465337	0.483596	0.462211	0.437363	0.396944	0.424551	0.39884	0.456149	0.519642	0.508669	0.510673	0.501925
	115.458	0.611206	0.584443	0.599046	0.578527	0.569536	0.529954	0.63301	0.641503	0.653957	0.507702	0.590991	0.547504	0.637682	0.585233	0.540073	0.544125	0.502641	0.535493	0.503793	0.527191	0.490937	0.489844	0.559405	0.618865	0.592477	0.623094	0.559154	0.590591	0.561882	0.544801	0.472278	0.523314	0.517817	0.447944	0.513799	0.461831	0.453778	0.466983	0.455215	0.430611	0.376566	0.405705	0.420441	0.470401	0.511172	0.521803	0.511956	0.529658
	115.863	0.625323	0.623173	0.637658	0.578511	0.574642	0.509515	0.567763	0.627923	0.627356	0.506895	0.615769	0.534568	0.634506	0.585854	0.518187	0.546009	0.493994	0.520793	0.511114	0.524389	0.474097	0.478769	0.573128	0.604671	0.598196	0.621311	0.53318	0.595628	0.564393	0.531678	0.477134	0.524136	0.51949	0.407901	0.52873	0.48737	0.459738	0.462796	0.421691	0.430944	0.380725	0.427527	0.431425	0.480522	0.538308	0.529482	0.518265	0.538397
	116.27	0.629878	0.553506	0.635009	0.582762	0.572312	0.515575	0.584866	0.648498	0.634137	0.513904	0.577985	0.549972	0.636637	0.590308	0.598412	0.593928	0.479582	0.522494	0.50056	0.528706	0.475358	0.533639	0.57388	0.605327	0.599085	0.616929	0.530919	0.590344	0.560761	0.537938	0.463479	0.528016	0.554203	0.42466	0.503679	0.442717	0.464032	0.458619	0.445036	0.424063	0.39307	0.397709	0.392684	0.474481	0.518908	0.499622	0.504555	0.499085
	116.66	0.656782	0.584745	0.679299	0.570536	0.541503	0.539084	0.639376	0.590776	0.632503	0.432547	0.552645	0.600611	0.638096	0.596738	0.554833	0.580267	0.507688	0.494125	0.492097	0.54432	0.469218	0.504568	0.561122	0.632055	0.588497	0.634775	0.518079	0.593379	0.564743	0.545395	0.458134	0.531593	0.494243	0.463971	0.505794	0.507941	0.466524	0.460823	0.42491	0.426987	0.395865	0.416533	0.383427	0.471978	0.567512	0.476259	0.500506	0.487569
	117.065	0.681888	0.541547	0.669138	0.566815	0.549923	0.518593	0.593583	0.62965	0.650329	0.487612	0.574206	0.600761	0.674843	0.600226	0.566294	0.51459	0.501501	0.523191	0.510097	0.534164	0.487198	0.501636	0.55415	0.617127	0.58981	0.611129	0.523862	0.589828	0.559431	0.507434	0.442423	0.527212	0.511373	0.409641	0.51983	0.494856	0.471241	0.485636	0.46314	0.425031	0.391645	0.399132	0.428774	0.460788	0.532255	0.537374	0.532521	0.513578
	117.458	0.654949	0.593664	0.63382	0.603281	0.571059	0.51812	0.604816	0.640984	0.654803	0.482848	0.546365	0.590464	0.633044	0.585898	0.55754	0.578111	0.490008	0.492749	0.498378	0.560103	0.460613	0.510397	0.562567	0.616632	0.591698	0.591524	0.542784	0.568654	0.584121	0.52785	0.477286	0.509353	0.537424	0.426025	0.515433	0.484763	0.486435	0.46732	0.480349	0.40895	0.396537	0.414542	0.424491	0.484363	0.519178	0.506931	0.54989	0.536272
	117.863	0.661153	0.578234	0.663814	0.558764	0.573397	0.523126	0.641264	0.609856	0.609208	0.490564	0.52229	0.569506	0.649471	0.587998	0.557524	0.556374	0.504621	0.549173	0.494479	0.522162	0.466618	0.501762	0.564379	0.632329	0.607186	0.575239	0.500352	0.607824	0.56432	0.517815	0.472393	0.521178	0.504115	0.422566	0.500114	0.50791	0.482996	0.462332	0.436886	0.449777	0.385068	0.407062	0.388165	0.470515	0.530415	0.509104	0.540461	0.520907
	118.27	0.654774	0.575139	0.646754	0.553522	0.590686	0.531204	0.587658	0.632555	0.619877	0.462396	0.540511	0.538793	0.632626	0.619659	0.552734	0.559764	0.507709	0.531144	0.506217	0.516456	0.493606	0.530851	0.540948	0.636403	0.606298	0.589593	0.525217	0.590723	0.574295	0.537493	0.44891	0.50334	0.491725	0.416903	0.499963	0.484759	0.47856	0.452916	0.441701	0.42053	0.417644	0.41645	0.37023	0.485644	0.530289	0.536747	0.539523	0.525819
	118.66	0.645587	0.572076	0.642159	0.54615	0.566061	0.528624	0.620683	0.609935	0.648464	0.498083	0.524221	0.523388	0.620937	0.583617	0.575547	0.554649	0.492511	0.538227	0.498407	0.53556	0.490305	0.541404	0.551919	0.634071	0.618879	0.598613	0.532135	0.626578	0.557134	0.531831	0.46188	0.529996	0.50892	0.409596	0.525837	0.495404	0.460371	0.477635	0.440296	0.415419	0.394388	0.378177	0.407142	0.480144	0.545869	0.515441	0.547109	0.51753
	119.065	0.646376	0.57156	0.621456	0.558727	0.556892	0.527155	0.607187	0.65106	0.621193	0.454783	0.52922	0.574901	0.644361	0.586403	0.565257	0.562562	0.494219	0.540537	0.52596	0.516539	0.493023	0.523559	0.539325	0.624027	0.621782	0.604981	0.544912	0.563479	0.594637	0.541413	0.476045	0.524869	0.521527	0.404091	0.478069	0.479269	0.4443	0.479255	0.441754	0.434948	0.399118	0.400138	0.407596	0.466426	0.534046	0.520415	0.521356	0.522615
	119.455	0.641622	0.596925	0.575354	0.5638	0.539687	0.528847	0.571865	0.622833	0.621079	0.491881	0.526924	0.557667	0.662787	0.624213	0.546363	0.562838	0.495613	0.523286	0.494007	0.555458	0.480592	0.510181	0.549235	0.613944	0.610661	0.606885	0.563971	0.590708	0.588018	0.511186	0.471953	0.517688	0.518314	0.416008	0.489419	0.463128	0.477002	0.464554	0.448995	0.394106	0.387608	0.397431	0.391769	0.475616	0.537487	0.54226	0.535867	0.54632
	119.863	0.636125	0.535587	0.6385	0.535481	0.572462	0.530939	0.561805	0.631344	0.647439	0.48926	0.583435	0.526388	0.683802	0.603684	0.575784	0.576347	0.510463	0.530812	0.514019	0.548214	0.47719	0.527903	0.539052	0.661128	0.596027	0.630346	0.538504	0.578406	0.572756	0.528582	0.476057	0.53507	0.517402	0.400324	0.522624	0.492424	0.470562	0.479676	0.459722	0.421305	0.40213	0.413742	0.403498	0.491196	0.564673	0.52852	0.527472	0.542506
	120.268	0.654863	0.559905	0.698474	0.561689	0.558488	0.539666	0.59941	0.628516	0.620075	0.471281	0.570535	0.543403	0.622528	0.616601	0.554204	0.55812	0.507026	0.542102	0.505604	0.54901	0.478819	0.546522	0.576474	0.639401	0.587075	0.63574	0.540599	0.618224	0.544595	0.53368	0.458885	0.516233	0.534293	0.428246	0.477754	0.4961	0.488533	0.460103	0.416151	0.388166	0.406152	0.398374	0.396146	0.473708	0.519997	0.539869	0.528326	0.56173
	120.658	0.64842	0.595817	0.654838	0.524783	0.596984	0.520861	0.625536	0.654603	0.647309	0.484994	0.605333	0.525668	0.629498	0.609351	0.554663	0.584877	0.468668	0.515809	0.526567	0.546817	0.512217	0.52871	0.571099	0.645299	0.581235	0.59686	0.557805	0.560982	0.530759	0.55094	0.482019	0.547215	0.503054	0.421037	0.49869	0.469941	0.456304	0.454492	0.435677	0.424293	0.400607	0.410485	0.414719	0.497813	0.532592	0.509972	0.506686	0.55681
	121.065	0.627902	0.579075	0.636464	0.57153	0.576689	0.558838	0.613583	0.637721	0.632382	0.500337	0.597183	0.577037	0.655602	0.58786	0.560321	0.556006	0.510201	0.521291	0.50218	0.521349	0.485295	0.504122	0.570239	0.615525	0.604935	0.616732	0.53836	0.53105	0.568289	0.529897	0.481987	0.509641	0.505684	0.432261	0.482519	0.503778	0.45494	0.466016	0.413881	0.467292	0.410454	0.390134	0.38609	0.475986	0.541598	0.485499	0.528953	0.501785
	121.455	0.669718	0.590138	0.661435	0.549226	0.593239	0.561989	0.608471	0.687526	0.672808	0.464603	0.52338	0.538584	0.610463	0.608564	0.618543	0.573287	0.490093	0.559938	0.511217	0.529755	0.469234	0.502162	0.553279	0.626512	0.594683	0.578417	0.534913	0.607847	0.567376	0.521565	0.490294	0.551153	0.53162	0.415209	0.500007	0.47453	0.478037	0.484004	0.448817	0.461726	0.40091	0.400913	0.387943	0.467349	0.517802	0.503506	0.538831	0.532742
	121.863	0.65206	0.538787	0.639183	0.527283	0.581172	0.524314	0.587517	0.648582	0.656264	0.45436	0.585068	0.532992	0.641506	0.610048	0.530839	0.572851	0.505716	0.544856	0.51141	0.564121	0.476524	0.561512	0.557717	0.642595	0.573242	0.604846	0.53751	0.589722	0.539423	0.528731	0.489343	0.51549	0.493248	0.410755	0.510875	0.510942	0.443101	0.438255	0.43924	0.401769	0.397354	0.41396	0.417927	0.475827	0.529419	0.532684	0.499047	0.531217
	122.268	0.627222	0.594924	0.687207	0.527878	0.571972	0.49948	0.565842	0.634484	0.621258	0.491669	0.562331	0.546517	0.645698	0.579429	0.588551	0.563373	0.486102	0.545765	0.518257	0.550697	0.492983	0.526276	0.573908	0.638938	0.582235	0.613547	0.522183	0.582549	0.584446	0.551829	0.485576	0.520534	0.537724	0.436908	0.500584	0.432841	0.471491	0.477159	0.436218	0.411661	0.42163	0.377144	0.41866	0.49307	0.512764	0.51421	0.532028	0.512387
	122.658	0.633364	0.588651	0.610122	0.561559	0.564513	0.505456	0.587799	0.62432	0.625511	0.506982	0.578997	0.58967	0.659787	0.593789	0.580198	0.577302	0.515523	0.559642	0.524606	0.537082	0.502679	0.508925	0.581498	0.63788	0.590093	0.589467	0.537392	0.617033	0.57483	0.529188	0.490338	0.53899	0.499943	0.40278	0.506968	0.490914	0.482	0.503725	0.43057	0.381901	0.414429	0.380741	0.400898	0.478138	0.531534	0.517871	0.515731	0.531152
	123.065	0.648444	0.567849	0.623069	0.513427	0.579676	0.503145	0.563389	0.644304	0.641373	0.476706	0.524527	0.569909	0.623645	0.62896	0.600622	0.573519	0.519258	0.543713	0.532325	0.516709	0.530973	0.505954	0.576101	0.60881	0.62979	0.590623	0.526592	0.576939	0.552033	0.546279	0.461056	0.522516	0.534668	0.434198	0.516108	0.458502	0.456923	0.482225	0.426583	0.438386	0.407004	0.398742	0.394584	0.47859	0.533282	0.488623	0.535413	0.532754
	123.455	0.630388	0.560776	0.673779	0.512739	0.608969	0.506667	0.563051	0.633972	0.611473	0.504821	0.509125	0.573931	0.616995	0.623775	0.562843	0.561458	0.506216	0.516626	0.515097	0.535794	0.510368	0.507616	0.564846	0.640466	0.603861	0.597832	0.549757	0.565009	0.569019	0.527097	0.491401	0.525594	0.500868	0.403841	0.494937	0.485373	0.486654	0.474436	0.443876	0.438114	0.428426	0.371972	0.425644	0.463216	0.520615	0.531781	0.523318	0.542365
	123.863	0.665921	0.553713	0.650863	0.477296	0.593458	0.518168	0.56877	0.618175	0.662481	0.516904	0.540436	0.555526	0.647606	0.580125	0.585743	0.545444	0.498001	0.524647	0.502815	0.528239	0.540324	0.524755	0.545352	0.62415	0.586161	0.603165	0.548133	0.612268	0.549388	0.53116	0.518831	0.528056	0.522798	0.439672	0.475823	0.5048	0.506998	0.471796	0.453775	0.415771	0.411877	0.394896	0.415444	0.446468	0.50796	0.518858	0.521424	0.512612
	124.268	0.632315	0.564236	0.680441	0.524825	0.593437	0.538154	0.533808	0.62445	0.602777	0.467576	0.514699	0.576054	0.601609	0.59028	0.608297	0.58752	0.488953	0.520748	0.521987	0.551745	0.519802	0.52912	0.547279	0.637831	0.594191	0.630628	0.557165	0.614988	0.543943	0.511926	0.474844	0.541177	0.534953	0.426859	0.511617	0.499146	0.482355	0.433891	0.42557	0.409002	0.396837	0.419522	0.405165	0.474335	0.510779	0.523884	0.528584	0.550469
	124.658	0.657083	0.585229	0.614728	0.517366	0.611661	0.525733	0.547565	0.662898	0.631789	0.49158	0.58532	0.580434	0.603504	0.609297	0.549685	0.576965	0.484957	0.556097	0.488517	0.570622	0.511614	0.529939	0.578339	0.633949	0.624382	0.610711	0.528349	0.573665	0.543662	0.541169	0.505448	0.536707	0.536645	0.45266	0.523294	0.469748	0.48209	0.480704	0.432566	0.4172	0.4028	0.387111	0.38006	0.48364	0.503892	0.545659	0.513268	0.530802
	125.065	0.644896	0.55632	0.619932	0.505221	0.578225	0.508609	0.625587	0.63867	0.652019	0.504218	0.563841	0.538565	0.633834	0.612724	0.571748	0.571708	0.505359	0.517021	0.512458	0.544676	0.473622	0.545724	0.561604	0.623519	0.596433	0.585198	0.541485	0.600975	0.536778	0.531044	0.50326	0.548889	0.511401	0.401112	0.516926	0.48569	0.462857	0.457225	0.462215	0.446533	0.413338	0.394527	0.418261	0.462563	0.536988	0.497547	0.517449	0.555245
	125.455	0.670524	0.56041	0.645094	0.540757	0.604849	0.533035	0.591543	0.634661	0.60679	0.5377	0.578928	0.508485	0.624019	0.622285	0.559199	0.568548	0.510844	0.556914	0.494732	0.539595	0.463871	0.52451	0.56663	0.649566	0.610747	0.595263	0.528257	0.562569	0.546352	0.530069	0.491114	0.56553	0.534934	0.420587	0.508129	0.483119	0.453562	0.478797	0.392997	0.419667	0.410506	0.408036	0.414653	0.447079	0.521138	0.508657	0.506197	0.570814
	125.863	0.685672	0.560836	0.663298	0.552847	0.567367	0.526643	0.573687	0.630834	0.634197	0.526263	0.581714	0.542924	0.626547	0.621493	0.5666	0.555667	0.521052	0.529482	0.53302	0.565888	0.50503	0.479759	0.540382	0.649714	0.60172	0.596998	0.52824	0.586618	0.540871	0.523843	0.477307	0.511281	0.529754	0.393175	0.551193	0.488556	0.447395	0.485705	0.467619	0.444353	0.410655	0.390808	0.407804	0.466129	0.539743	0.517593	0.53552	0.550098
	126.268	0.671776	0.548068	0.654128	0.522619	0.566791	0.524249	0.593863	0.629738	0.665195	0.498619	0.495733	0.542597	0.620512	0.626991	0.560738	0.580826	0.497914	0.556532	0.541703	0.553067	0.517049	0.542828	0.548731	0.629881	0.605636	0.578917	0.521675	0.622133	0.51708	0.532634	0.512192	0.552031	0.518772	0.422754	0.515732	0.516099	0.444509	0.458595	0.448747	0.442004	0.42682	0.391124	0.441287	0.508011	0.537396	0.500492	0.524423	0.539944
	126.658	0.66373	0.587766	0.641286	0.544602	0.59187	0.494313	0.603879	0.655584	0.629115	0.496313	0.581126	0.572821	0.641823	0.637627	0.560931	0.602724	0.499612	0.527691	0.538175	0.576787	0.486379	0.5236	0.556418	0.638615	0.626164	0.592988	0.546125	0.577255	0.532607	0.52858	0.504523	0.554649	0.514908	0.423143	0.48213	0.499154	0.477822	0.467633	0.480639	0.412025	0.429904	0.433032	0.417462	0.479374	0.521133	0.518747	0.525567	0.569086
	127.065	0.661819	0.569107	0.67982	0.551923	0.603854	0.520415	0.598491	0.627969	0.643333	0.500868	0.522863	0.561259	0.602442	0.651362	0.553369	0.544863	0.496253	0.555481	0.527699	0.545175	0.472293	0.543966	0.560824	0.618177	0.566482	0.594169	0.561211	0.553814	0.554999	0.529511	0.504119	0.529821	0.488073	0.421438	0.519041	0.476542	0.487919	0.474647	0.482712	0.448472	0.428434	0.407965	0.442665	0.469967	0.540548	0.506661	0.538542	0.519154
	127.455	0.670451	0.593111	0.679508	0.557354	0.583344	0.514194	0.584423	0.630093	0.647747	0.505885	0.572315	0.531638	0.588698	0.609754	0.566894	0.585464	0.500167	0.538303	0.516121	0.571857	0.497793	0.515504	0.568109	0.643219	0.597099	0.60595	0.507818	0.594304	0.562347	0.544783	0.484432	0.557878	0.529696	0.412756	0.522289	0.487823	0.475695	0.461496	0.505697	0.441645	0.451829	0.389617	0.413327	0.48005	0.515421	0.548639	0.534514	0.533426
	127.863	0.677137	0.593072	0.659589	0.597986	0.587802	0.53761	0.627728	0.660625	0.657915	0.456719	0.524215	0.537816	0.644834	0.623066	0.534992	0.535403	0.479507	0.535105	0.530481	0.580702	0.484864	0.535097	0.543432	0.609385	0.586877	0.612561	0.509146	0.592606	0.543115	0.543055	0.490303	0.531718	0.509869	0.390557	0.500751	0.454376	0.466143	0.453222	0.503158	0.452065	0.432962	0.366337	0.441861	0.473592	0.498772	0.538232	0.50603	0.524323
	128.268	0.63638	0.565243	0.671885	0.581703	0.592207	0.53202	0.574031	0.670885	0.641185	0.470129	0.561918	0.576344	0.661412	0.621589	0.54255	0.56834	0.500106	0.565986	0.547886	0.554	0.52235	0.533857	0.542923	0.633797	0.583905	0.610966	0.520488	0.597114	0.539146	0.507054	0.497025	0.525732	0.490955	0.425894	0.501166	0.471431	0.464506	0.469517	0.463262	0.443924	0.418448	0.387213	0.383944	0.467949	0.531553	0.479861	0.507909	0.521613
	128.658	0.655784	0.592707	0.679916	0.561742	0.581101	0.519432	0.617752	0.614135	0.65025	0.479459	0.591955	0.570649	0.629946	0.597901	0.552205	0.559487	0.498499	0.546223	0.529353	0.566504	0.475365	0.518655	0.582359	0.630175	0.586543	0.620102	0.516925	0.621762	0.548811	0.519026	0.525436	0.534697	0.511944	0.406076	0.515924	0.455356	0.465352	0.46427	0.48942	0.441386	0.414792	0.396313	0.430313	0.454573	0.519171	0.557735	0.532891	0.532349
	129.065	0.687292	0.587838	0.646833	0.572859	0.598574	0.492515	0.595565	0.62777	0.641009	0.509633	0.599568	0.566326	0.630218	0.616758	0.532908	0.575912	0.498666	0.549103	0.520919	0.527694	0.494136	0.517614	0.555108	0.589947	0.572797	0.612034	0.54181	0.625504	0.535972	0.507381	0.522478	0.521209	0.546948	0.409858	0.479686	0.439204	0.487344	0.467997	0.477413	0.455845	0.414924	0.38767	0.433678	0.468268	0.545947	0.53664	0.539782	0.52398
	129.455	0.672992	0.577663	0.698089	0.529636	0.594166	0.52151	0.62986	0.643036	0.638241	0.46762	0.495671	0.551122	0.645787	0.593106	0.550576	0.564085	0.509463	0.532247	0.526393	0.565286	0.482497	0.542982	0.574725	0.651242	0.56396	0.578272	0.517528	0.59117	0.572859	0.51482	0.502519	0.536568	0.551944	0.430222	0.495966	0.472661	0.470744	0.453644	0.467359	0.440438	0.385797	0.395735	0.435644	0.473783	0.52782	0.522553	0.523058	0.516753
	129.863	0.685697	0.565098	0.664946	0.53273	0.631031	0.525056	0.618249	0.659745	0.658418	0.490955	0.575113	0.545728	0.64998	0.647573	0.590887	0.598628	0.514984	0.512532	0.488454	0.546063	0.496977	0.540967	0.575497	0.668084	0.594797	0.585591	0.558989	0.590835	0.580828	0.543646	0.501497	0.536848	0.551913	0.397059	0.497459	0.484608	0.484154	0.447033	0.460059	0.445923	0.41845	0.422929	0.423189	0.453824	0.569978	0.528178	0.517128	0.572411
	130.268	0.660949	0.582311	0.676168	0.530074	0.583147	0.523797	0.59698	0.650602	0.640766	0.526083	0.591628	0.517031	0.605468	0.585786	0.595941	0.563584	0.4834	0.538703	0.53513	0.545336	0.541022	0.507747	0.553712	0.648607	0.589896	0.583887	0.536553	0.626642	0.589155	0.568504	0.485943	0.531814	0.519578	0.430529	0.493927	0.423215	0.484727	0.455703	0.481596	0.447633	0.418515	0.398287	0.408794	0.484498	0.491257	0.532943	0.519647	0.521108
	130.658	0.660912	0.579081	0.650042	0.543405	0.605264	0.519522	0.631302	0.649091	0.610249	0.510991	0.589159	0.509057	0.650067	0.653578	0.554792	0.595921	0.498739	0.55671	0.517304	0.541938	0.511459	0.520645	0.54989	0.621914	0.612142	0.608504	0.513132	0.630127	0.596155	0.565786	0.495871	0.519527	0.506615	0.409309	0.516008	0.434986	0.47215	0.48339	0.484564	0.431442	0.411951	0.381827	0.393866	0.46036	0.55584	0.556229	0.530363	0.517723
	131.065	0.714854	0.575483	0.668414	0.503717	0.578272	0.526084	0.595663	0.664066	0.679609	0.48401	0.527171	0.501716	0.617844	0.628136	0.553487	0.580417	0.509484	0.542152	0.520139	0.555589	0.491898	0.51438	0.591682	0.665863	0.59841	0.579529	0.56281	0.595494	0.569948	0.548688	0.489571	0.548295	0.485295	0.446771	0.49186	0.430001	0.443896	0.487759	0.475001	0.443178	0.438467	0.405394	0.439055	0.463892	0.542036	0.533503	0.534802	0.530748
	131.455	0.68494	0.610293	0.674781	0.496461	0.55074	0.519032	0.637742	0.616876	0.633282	0.486017	0.56615	0.561499	0.608923	0.605366	0.55818	0.574853	0.499638	0.507557	0.50586	0.54595	0.507949	0.543675	0.56301	0.622089	0.622551	0.578896	0.531854	0.612903	0.574461	0.545392	0.4788	0.508711	0.531228	0.404909	0.491271	0.45831	0.470054	0.499596	0.474702	0.446081	0.431638	0.421831	0.414935	0.445687	0.57034	0.520958	0.527607	0.507482
	131.863	0.62733	0.540193	0.653652	0.503845	0.577398	0.521102	0.590969	0.615601	0.654543	0.478866	0.594315	0.558941	0.612472	0.622334	0.564005	0.564709	0.478974	0.526657	0.515058	0.553817	0.474669	0.528259	0.53891	0.657257	0.61114	0.594627	0.522912	0.585742	0.591131	0.528697	0.51088	0.561423	0.544851	0.457373	0.523618	0.474987	0.430919	0.474284	0.467848	0.442702	0.427922	0.37047	0.4299	0.467806	0.537359	0.556493	0.55071	0.504908
	132.268	0.619501	0.588682	0.688201	0.494227	0.589995	0.524558	0.624521	0.628369	0.631894	0.505996	0.506435	0.508504	0.623509	0.634316	0.570227	0.607636	0.482319	0.509226	0.498704	0.538161	0.494021	0.543124	0.561846	0.66624	0.59236	0.590053	0.523703	0.608463	0.609321	0.52477	0.48465	0.577701	0.561602	0.470454	0.541278	0.475623	0.461474	0.464564	0.494994	0.440302	0.40282	0.38634	0.424489	0.445214	0.531401	0.563645	0.518734	0.587738
	132.658	0.643433	0.531258	0.640143	0.556579	0.585934	0.555816	0.605807	0.638676	0.653352	0.479892	0.51265	0.514212	0.6465	0.616314	0.610206	0.581446	0.48119	0.50808	0.523635	0.517792	0.520893	0.519517	0.525347	0.623084	0.622907	0.587255	0.537596	0.576802	0.563551	0.540045	0.497048	0.55684	0.547787	0.44775	0.516646	0.461985	0.451288	0.485193	0.467178	0.466138	0.427758	0.392458	0.421292	0.522863	0.541602	0.570545	0.54605	0.538434
	133.066	0.645059	0.580957	0.67716	0.507858	0.601001	0.543511	0.593228	0.641746	0.637879	0.540776	0.555978	0.551897	0.630333	0.633089	0.563972	0.562712	0.490964	0.533876	0.528993	0.519331	0.506231	0.513292	0.544519	0.652916	0.611279	0.621843	0.535062	0.597334	0.563005	0.511476	0.4901	0.553615	0.527453	0.435825	0.503911	0.417338	0.443108	0.475588	0.464963	0.439206	0.407617	0.391032	0.387784	0.466146	0.53631	0.545408	0.531155	0.547415
	133.456	0.673976	0.578341	0.633399	0.52503	0.586308	0.510074	0.589194	0.681166	0.639161	0.495521	0.464621	0.51977	0.665887	0.62318	0.600542	0.592214	0.514372	0.535732	0.517086	0.538	0.478296	0.532767	0.586462	0.597841	0.609969	0.62239	0.55323	0.572115	0.580486	0.550477	0.486481	0.542755	0.477056	0.409936	0.487181	0.440668	0.495109	0.482972	0.477798	0.439549	0.418406	0.393727	0.40932	0.470211	0.549514	0.55003	0.548709	0.531698
	133.863	0.641743	0.593565	0.66899	0.508332	0.612404	0.514581	0.617711	0.661806	0.618222	0.528456	0.556102	0.541666	0.620856	0.644964	0.572738	0.580104	0.47362	0.514954	0.527399	0.539129	0.523878	0.510052	0.583477	0.639973	0.595207	0.616886	0.559782	0.586822	0.602703	0.542081	0.512442	0.542355	0.576518	0.437553	0.506646	0.436946	0.466507	0.455412	0.45589	0.462013	0.418685	0.407537	0.405477	0.471602	0.539512	0.530283	0.538388	0.566633
	134.268	0.648205	0.582169	0.6871	0.512473	0.58801	0.528118	0.582743	0.597061	0.648126	0.498458	0.544466	0.560154	0.587604	0.626021	0.608402	0.551973	0.501535	0.529052	0.532456	0.559515	0.508427	0.508198	0.565461	0.62588	0.602078	0.592424	0.542752	0.590483	0.602499	0.554495	0.504706	0.551508	0.539795	0.413995	0.492272	0.455182	0.45899	0.496544	0.473549	0.425153	0.435657	0.393459	0.423421	0.48495	0.554894	0.551383	0.528142	0.562207
	134.658	0.680415	0.602671	0.664066	0.486377	0.599753	0.514306	0.607404	0.642483	0.633218	0.485103	0.514809	0.570979	0.639753	0.631688	0.600741	0.579679	0.483707	0.520865	0.498468	0.538848	0.504963	0.527728	0.575523	0.613871	0.594037	0.617489	0.580397	0.605772	0.578747	0.520636	0.502916	0.535866	0.529369	0.453348	0.521928	0.467991	0.453052	0.488086	0.477841	0.423609	0.432078	0.394476	0.422749	0.472729	0.566505	0.498769	0.514185	0.540819
	135.066	0.674593	0.595992	0.660921	0.487077	0.599732	0.498391	0.594655	0.627627	0.632729	0.459358	0.633217	0.576171	0.606473	0.663532	0.573712	0.570073	0.508599	0.523771	0.522808	0.542319	0.518707	0.51686	0.570643	0.636722	0.583977	0.577515	0.553828	0.556352	0.611507	0.540022	0.471735	0.55943	0.543493	0.41671	0.50494	0.487389	0.452993	0.480317	0.451564	0.44059	0.452687	0.39225	0.426791	0.456488	0.540395	0.52098	0.517232	0.55005
	135.456	0.669696	0.569322	0.683581	0.497969	0.583557	0.493359	0.602849	0.636465	0.634768	0.493087	0.543124	0.521983	0.623215	0.65675	0.556968	0.564162	0.504906	0.527002	0.506275	0.555057	0.482693	0.523938	0.547698	0.624114	0.592564	0.632034	0.552222	0.604531	0.596181	0.518429	0.506316	0.535438	0.513566	0.433399	0.519354	0.466815	0.472214	0.509333	0.442079	0.432656	0.427672	0.416617	0.408747	0.487811	0.566938	0.54592	0.528952	0.560481
	135.863	0.655354	0.555482	0.661584	0.549766	0.615342	0.510677	0.593264	0.626113	0.641523	0.486558	0.533162	0.533578	0.625493	0.633743	0.580245	0.561863	0.508313	0.502351	0.539066	0.527516	0.449203	0.517385	0.595954	0.655385	0.584766	0.627258	0.530203	0.581221	0.59406	0.533319	0.515097	0.524038	0.522039	0.443213	0.4954	0.444526	0.457442	0.471774	0.472578	0.422667	0.375003	0.390478	0.397626	0.50253	0.557083	0.553827	0.515862	0.570204
	136.268	0.681106	0.588518	0.672311	0.53093	0.592487	0.518604	0.594549	0.637714	0.643445	0.47146	0.544335	0.539468	0.63408	0.622055	0.600517	0.562374	0.474434	0.529502	0.529287	0.568124	0.513198	0.54186	0.586047	0.672854	0.578646	0.584312	0.500653	0.599256	0.589034	0.533212	0.475408	0.544586	0.525299	0.46431	0.493584	0.488329	0.482523	0.477489	0.463212	0.429422	0.421974	0.413937	0.37409	0.469971	0.560402	0.542331	0.521609	0.542704
	136.658	0.689978	0.566121	0.669819	0.505001	0.615016	0.518108	0.578701	0.664835	0.639741	0.498641	0.49079	0.54275	0.587696	0.655763	0.588915	0.555893	0.503944	0.496192	0.518785	0.583143	0.47359	0.526674	0.576929	0.623716	0.610114	0.605129	0.563162	0.587731	0.589503	0.529175	0.499685	0.56414	0.519089	0.437089	0.50343	0.42726	0.42926	0.473301	0.498314	0.449612	0.434341	0.375018	0.426624	0.475898	0.562402	0.559572	0.515007	0.537148
	137.066	0.661598	0.568503	0.69631	0.538166	0.604385	0.508312	0.598951	0.630433	0.64012	0.522823	0.566997	0.553819	0.587946	0.629974	0.564271	0.553518	0.511542	0.533585	0.52148	0.534736	0.475468	0.550581	0.546238	0.649958	0.593215	0.589889	0.539587	0.597977	0.617248	0.547215	0.485966	0.537082	0.518667	0.457281	0.503099	0.414868	0.485978	0.474867	0.487077	0.42329	0.404921	0.404319	0.393466	0.478953	0.555028	0.543872	0.52859	0.544382
	137.456	0.630193	0.56372	0.709852	0.493963	0.604679	0.521227	0.567907	0.613938	0.670277	0.500091	0.55228	0.555379	0.595801	0.643566	0.582961	0.558099	0.510466	0.524565	0.504324	0.560632	0.47745	0.535523	0.578197	0.614261	0.597124	0.616342	0.556643	0.602777	0.61249	0.533005	0.516741	0.528424	0.510302	0.419915	0.522137	0.458102	0.430662	0.478221	0.494429	0.44985	0.410125	0.396992	0.405546	0.479973	0.568254	0.538491	0.538108	0.561536
	137.863	0.621492	0.576308	0.686543	0.548206	0.616489	0.503614	0.572146	0.632026	0.635703	0.497984	0.548683	0.563441	0.644096	0.60143	0.59366	0.577257	0.499906	0.519876	0.530654	0.564027	0.503113	0.531747	0.546605	0.640619	0.602927	0.581727	0.545533	0.580963	0.573356	0.527369	0.495939	0.539006	0.524525	0.434528	0.533031	0.478371	0.467791	0.490507	0.450434	0.409296	0.452493	0.386844	0.385633	0.429552	0.571072	0.56672	0.536913	0.5435
	138.268	0.699552	0.549809	0.697454	0.538768	0.636346	0.51461	0.559268	0.59819	0.626846	0.472502	0.53751	0.590141	0.643786	0.618754	0.58512	0.551454	0.477313	0.51449	0.532723	0.543786	0.486317	0.515331	0.554079	0.640103	0.592732	0.627823	0.519055	0.58317	0.580307	0.544318	0.504171	0.54932	0.523794	0.461349	0.542926	0.483517	0.473506	0.486646	0.457742	0.43933	0.409148	0.413225	0.399061	0.459836	0.558994	0.533682	0.526873	0.552372
	138.658	0.685432	0.578	0.698551	0.524547	0.577115	0.517674	0.601758	0.629132	0.637281	0.465413	0.526607	0.560275	0.650231	0.631364	0.573762	0.554374	0.485815	0.533092	0.531013	0.571896	0.482863	0.510289	0.568007	0.635037	0.611271	0.612904	0.543569	0.579805	0.58522	0.534599	0.49927	0.561732	0.552522	0.450826	0.53175	0.499534	0.472403	0.500358	0.471972	0.443515	0.396195	0.389754	0.412871	0.475317	0.547841	0.525662	0.513173	0.531867
	139.066	0.691996	0.556987	0.666684	0.466919	0.609734	0.528533	0.621546	0.628495	0.634459	0.508592	0.521727	0.57473	0.668979	0.610619	0.585447	0.529676	0.500512	0.492902	0.50842	0.546755	0.500278	0.528392	0.577185	0.652687	0.60966	0.582681	0.59015	0.608659	0.577348	0.526187	0.518336	0.562277	0.518813	0.437953	0.545038	0.464036	0.489269	0.491733	0.486667	0.424722	0.449029	0.405333	0.412968	0.474128	0.574529	0.534022	0.531603	0.538602
	139.463	0.650824	0.52736	0.669102	0.493538	0.620198	0.526744	0.587555	0.644951	0.6255	0.486382	0.54177	0.555224	0.65431	0.615683	0.560525	0.569011	0.490224	0.492017	0.534156	0.52586	0.469343	0.525703	0.58187	0.652791	0.603882	0.611842	0.527807	0.600951	0.558308	0.538554	0.524037	0.536575	0.518072	0.474085	0.522233	0.457681	0.468285	0.507801	0.470421	0.450084	0.418082	0.403874	0.418968	0.481262	0.51692	0.544764	0.518224	0.577533
	139.871	0.651981	0.591014	0.708121	0.520445	0.601374	0.532912	0.577547	0.652396	0.63734	0.493576	0.563438	0.54071	0.659723	0.63505	0.593337	0.558047	0.51826	0.540434	0.520277	0.572074	0.533156	0.518069	0.564058	0.619695	0.57857	0.599971	0.530623	0.610193	0.578653	0.536446	0.531297	0.539127	0.533909	0.455269	0.521251	0.481647	0.471414	0.49044	0.490062	0.44863	0.411813	0.415486	0.420384	0.512148	0.574297	0.539902	0.517494	0.530408
	140.261	0.640297	0.632475	0.692003	0.522951	0.590693	0.527069	0.572065	0.623113	0.612354	0.494845	0.567768	0.571616	0.650117	0.618187	0.568707	0.595608	0.490513	0.491808	0.507079	0.558128	0.531365	0.509785	0.55019	0.637715	0.603081	0.594157	0.558223	0.593287	0.611771	0.564693	0.493703	0.536152	0.534663	0.426826	0.532952	0.453837	0.471943	0.513519	0.461731	0.433255	0.450625	0.406775	0.418174	0.476417	0.555422	0.473195	0.509645	0.5505
	140.668	0.650785	0.580478	0.680585	0.543022	0.625019	0.515956	0.567564	0.635752	0.638725	0.508516	0.578419	0.553239	0.614245	0.606082	0.574512	0.611461	0.507841	0.505877	0.502671	0.53755	0.484227	0.506096	0.552791	0.650271	0.599773	0.591758	0.569346	0.605786	0.596395	0.540546	0.497873	0.564931	0.575743	0.444197	0.537781	0.496294	0.475098	0.516503	0.477678	0.426045	0.42216	0.406614	0.421222	0.448788	0.545367	0.531524	0.534153	0.545768
	141.058	0.668094	0.583453	0.731039	0.528409	0.610939	0.500666	0.596656	0.632759	0.627592	0.453663	0.561815	0.595454	0.648486	0.636926	0.589353	0.575923	0.490328	0.48155	0.557334	0.553439	0.494101	0.515442	0.570439	0.655448	0.610757	0.599258	0.560609	0.599233	0.590434	0.51665	0.511916	0.555879	0.540919	0.431427	0.517858	0.508076	0.444546	0.520798	0.483225	0.449925	0.403709	0.421369	0.428307	0.463036	0.556165	0.573146	0.535577	0.545304
	141.463	0.66894	0.569781	0.729906	0.513117	0.641454	0.507588	0.583548	0.645854	0.626646	0.501493	0.52329	0.545747	0.65902	0.582054	0.559087	0.553793	0.491172	0.485408	0.55136	0.542304	0.484872	0.552984	0.574601	0.635922	0.583665	0.597176	0.54123	0.588682	0.582786	0.519322	0.496372	0.544962	0.544659	0.437197	0.557513	0.477499	0.470291	0.512637	0.500657	0.451563	0.410367	0.419261	0.416435	0.487211	0.566552	0.536675	0.531154	0.561341
	141.871	0.684477	0.563892	0.710938	0.511955	0.627786	0.536648	0.590222	0.605555	0.668135	0.50755	0.52344	0.563545	0.643765	0.59104	0.596297	0.593729	0.465266	0.513438	0.528593	0.562998	0.498241	0.554526	0.575222	0.622399	0.596781	0.564055	0.549562	0.602783	0.615625	0.543752	0.511137	0.515059	0.528819	0.449429	0.540501	0.462335	0.466709	0.520993	0.482159	0.458963	0.429544	0.421978	0.438035	0.473442	0.549485	0.553979	0.51511	0.542491
	142.261	0.670226	0.512921	0.699587	0.52364	0.624364	0.514738	0.592579	0.596467	0.642256	0.516151	0.622567	0.602713	0.658802	0.607123	0.596002	0.608905	0.487854	0.504162	0.528699	0.564722	0.48216	0.522474	0.56018	0.634184	0.590075	0.593483	0.515208	0.605736	0.563349	0.539437	0.498499	0.539241	0.548662	0.438338	0.519557	0.470642	0.451406	0.512963	0.46521	0.445567	0.40027	0.400388	0.42602	0.481144	0.507517	0.570407	0.525275	0.513108
	142.668	0.645348	0.565277	0.708876	0.495659	0.614093	0.524952	0.611835	0.594782	0.634215	0.495238	0.530934	0.563554	0.662646	0.630899	0.562606	0.620826	0.463345	0.482995	0.518898	0.571074	0.504511	0.516395	0.564106	0.63896	0.602036	0.607544	0.525413	0.602425	0.588629	0.510633	0.512541	0.529744	0.53446	0.447287	0.512926	0.4844	0.454581	0.500752	0.468191	0.468006	0.434502	0.400692	0.422703	0.491846	0.549155	0.564371	0.535758	0.538914
	143.058	0.668609	0.56014	0.711391	0.512997	0.590198	0.515447	0.609308	0.631185	0.643901	0.506918	0.574993	0.545161	0.666986	0.624614	0.599401	0.607856	0.477885	0.499935	0.514302	0.575707	0.513513	0.519025	0.570916	0.643549	0.582454	0.638892	0.527249	0.628548	0.588875	0.555506	0.500728	0.553221	0.531248	0.427201	0.500681	0.49766	0.438664	0.507199	0.468135	0.420503	0.401878	0.417736	0.407202	0.453865	0.553027	0.571396	0.511761	0.552221
	143.463	0.680628	0.563815	0.711247	0.482412	0.595638	0.50728	0.576821	0.608634	0.621478	0.483866	0.53093	0.566221	0.62787	0.595322	0.563495	0.598132	0.477102	0.510169	0.505066	0.550056	0.519101	0.513953	0.57646	0.616552	0.612753	0.57893	0.50899	0.628736	0.617706	0.572285	0.503941	0.555669	0.530351	0.449032	0.492986	0.480674	0.462442	0.507697	0.469428	0.465358	0.384114	0.420103	0.418902	0.451248	0.540865	0.524765	0.524587	0.536514
	143.871	0.658567	0.574361	0.695973	0.478132	0.587895	0.508803	0.596589	0.626025	0.622518	0.520436	0.568258	0.517917	0.640005	0.608244	0.587992	0.531399	0.491764	0.522831	0.514612	0.537779	0.509849	0.500325	0.586174	0.630586	0.582769	0.573431	0.535822	0.632988	0.610355	0.551803	0.515007	0.561113	0.531332	0.47093	0.525805	0.459973	0.444023	0.478933	0.4584	0.433393	0.406317	0.415744	0.39898	0.457736	0.561047	0.584859	0.528027	0.589909
	144.261	0.64947	0.591393	0.694205	0.524196	0.61619	0.54148	0.625491	0.637763	0.647212	0.47711	0.60366	0.508738	0.629354	0.585974	0.551156	0.582008	0.506181	0.50951	0.512688	0.566527	0.50513	0.530958	0.588286	0.636764	0.609447	0.60197	0.538397	0.627317	0.569288	0.532125	0.489772	0.532527	0.526905	0.450081	0.512686	0.467381	0.448712	0.518268	0.479338	0.457703	0.415518	0.433149	0.388804	0.457997	0.581786	0.526921	0.509078	0.549245
	144.668	0.69271	0.583809	0.709109	0.514681	0.620022	0.51043	0.600556	0.645577	0.650005	0.490922	0.538073	0.57972	0.626852	0.651328	0.544416	0.567507	0.498752	0.486398	0.529508	0.573361	0.507618	0.523223	0.565777	0.637891	0.628857	0.586628	0.552787	0.634937	0.591349	0.538184	0.504847	0.566096	0.557109	0.439845	0.539012	0.456287	0.426378	0.477253	0.473713	0.433852	0.39673	0.412375	0.402896	0.458625	0.559018	0.548874	0.537729	0.519767
	145.058	0.669344	0.548281	0.703197	0.511503	0.595307	0.503576	0.582306	0.644516	0.630484	0.48839	0.556521	0.551683	0.619991	0.629128	0.589149	0.58426	0.493611	0.512142	0.507131	0.594541	0.503	0.559648	0.562885	0.641738	0.593413	0.589717	0.525618	0.623683	0.571851	0.58113	0.496238	0.538064	0.547671	0.460428	0.503023	0.488198	0.447379	0.520524	0.484384	0.412995	0.387209	0.396464	0.393375	0.47924	0.58572	0.563978	0.527026	0.539761
	145.463	0.706479	0.591183	0.691839	0.508275	0.588594	0.50506	0.572779	0.619421	0.659641	0.510488	0.548645	0.588334	0.677659	0.643387	0.532261	0.589377	0.480588	0.521601	0.533433	0.590746	0.490626	0.514571	0.574877	0.635093	0.589773	0.578477	0.532497	0.63647	0.561843	0.560527	0.4957	0.559903	0.540864	0.46347	0.532157	0.483105	0.434993	0.495988	0.454381	0.449891	0.382898	0.416224	0.444782	0.490924	0.53354	0.523476	0.532666	0.527839
	145.871	0.669345	0.572946	0.680987	0.513105	0.599171	0.530388	0.589813	0.629937	0.639495	0.502021	0.589464	0.559892	0.636354	0.62964	0.530848	0.547472	0.488064	0.501379	0.512242	0.554125	0.54461	0.522195	0.574062	0.632859	0.612975	0.580627	0.578583	0.618014	0.571835	0.522348	0.507506	0.549068	0.549911	0.463616	0.526934	0.510895	0.454134	0.499015	0.466975	0.454518	0.403867	0.430808	0.406515	0.459843	0.551006	0.549143	0.548035	0.545834
	146.261	0.663924	0.561074	0.690796	0.536402	0.610141	0.501672	0.622262	0.605948	0.62385	0.516776	0.590091	0.619319	0.626897	0.628183	0.582788	0.571767	0.510856	0.509406	0.556568	0.550229	0.514358	0.513666	0.561374	0.654241	0.605542	0.609785	0.546445	0.59241	0.581653	0.533946	0.509779	0.539589	0.552164	0.438724	0.51449	0.424892	0.446445	0.47525	0.492563	0.435209	0.41214	0.404847	0.427742	0.461307	0.568667	0.532445	0.52811	0.541195
	146.668	0.695473	0.539284	0.666194	0.507014	0.608119	0.523559	0.604899	0.628807	0.657194	0.520177	0.556772	0.530768	0.66864	0.617818	0.536322	0.576341	0.490732	0.507255	0.501572	0.575343	0.483398	0.505929	0.578063	0.659628	0.605218	0.61098	0.538239	0.592133	0.584293	0.516678	0.524446	0.558766	0.584903	0.440426	0.51108	0.466788	0.440599	0.501868	0.484039	0.466266	0.407906	0.405563	0.391145	0.446465	0.584445	0.535542	0.536988	0.538777
	147.058	0.69016	0.575713	0.692568	0.513339	0.619292	0.498106	0.564822	0.619082	0.625096	0.504558	0.559685	0.534647	0.666697	0.631154	0.544367	0.553414	0.51041	0.533269	0.50088	0.545505	0.521502	0.516126	0.576498	0.614357	0.596269	0.618458	0.540893	0.619329	0.566619	0.517317	0.49187	0.543922	0.522353	0.439968	0.542789	0.481111	0.410234	0.488127	0.533162	0.461214	0.427281	0.413589	0.429017	0.452784	0.579433	0.548416	0.539759	0.570764
	147.463	0.703965	0.603516	0.708684	0.522197	0.605484	0.530881	0.529995	0.639635	0.625205	0.521862	0.573823	0.541849	0.643829	0.658059	0.562965	0.564396	0.517792	0.492253	0.498252	0.559483	0.510234	0.508658	0.583851	0.624688	0.584904	0.617037	0.538944	0.596581	0.606343	0.538684	0.503686	0.566453	0.526793	0.427351	0.535594	0.479834	0.483513	0.484094	0.494781	0.439507	0.402269	0.422367	0.447764	0.456836	0.549054	0.579261	0.560497	0.587164
	147.871	0.685645	0.577498	0.712581	0.526724	0.612162	0.515979	0.559209	0.626835	0.642956	0.481595	0.578625	0.545522	0.639191	0.621723	0.566876	0.573585	0.476005	0.507878	0.531605	0.550901	0.526725	0.501206	0.560881	0.650174	0.60625	0.555029	0.536571	0.583254	0.58764	0.564426	0.523083	0.572342	0.512634	0.482409	0.511558	0.463502	0.429522	0.494937	0.513929	0.474508	0.430731	0.398721	0.431605	0.445051	0.574496	0.582773	0.548543	0.533942
	148.261	0.660299	0.556669	0.689159	0.532766	0.600613	0.5447	0.628691	0.641916	0.622842	0.495078	0.543254	0.551726	0.656512	0.636789	0.553311	0.592682	0.503848	0.474594	0.510184	0.549042	0.479293	0.530689	0.543882	0.642667	0.603249	0.552878	0.531313	0.637238	0.618355	0.49591	0.503738	0.513855	0.516542	0.466109	0.504813	0.492401	0.472969	0.510786	0.48832	0.468693	0.397188	0.413182	0.44925	0.485893	0.59104	0.588015	0.51005	0.558255
	148.668	0.670935	0.578162	0.678631	0.540071	0.620584	0.517304	0.556022	0.631295	0.619595	0.482738	0.573382	0.577312	0.643133	0.648117	0.555169	0.605095	0.490963	0.492976	0.527317	0.571956	0.512941	0.518732	0.549706	0.636667	0.586065	0.580799	0.539604	0.592136	0.609143	0.538665	0.496253	0.531192	0.528343	0.45018	0.524268	0.463485	0.496135	0.485912	0.502095	0.430206	0.40816	0.42856	0.438654	0.448348	0.563233	0.546052	0.534783	0.553552
	149.058	0.673965	0.589269	0.693542	0.54293	0.619171	0.530472	0.560131	0.645928	0.631141	0.535055	0.578925	0.536079	0.623473	0.637469	0.57169	0.59921	0.496713	0.522662	0.517083	0.532427	0.50027	0.523608	0.546556	0.595627	0.584732	0.596481	0.524804	0.590217	0.559678	0.510359	0.510153	0.558344	0.54976	0.435245	0.519529	0.463121	0.485129	0.493193	0.479076	0.459446	0.393754	0.399009	0.444346	0.421053	0.560533	0.546485	0.507706	0.53466
	149.463	0.638978	0.558379	0.672641	0.535356	0.646388	0.527552	0.583224	0.668476	0.632058	0.496524	0.548606	0.525878	0.616098	0.646224	0.557331	0.581694	0.476873	0.535964	0.515684	0.57263	0.526079	0.509276	0.538501	0.621417	0.604918	0.602687	0.5874	0.601531	0.594482	0.534457	0.503455	0.551448	0.528386	0.439331	0.510256	0.46625	0.475615	0.514048	0.481022	0.447931	0.392028	0.414852	0.445186	0.440083	0.541045	0.521633	0.539908	0.539772
	149.871	0.637388	0.571616	0.70615	0.562753	0.614836	0.532268	0.632697	0.682488	0.648893	0.509267	0.542485	0.527382	0.657376	0.59842	0.565481	0.592113	0.486317	0.508386	0.500775	0.55976	0.470831	0.532135	0.531169	0.655653	0.596113	0.586191	0.572178	0.611498	0.604202	0.519971	0.534893	0.548335	0.563264	0.462761	0.51374	0.459646	0.444434	0.507364	0.483696	0.414112	0.420953	0.411657	0.401885	0.441974	0.55259	0.531359	0.534099	0.548307
	150.261	0.638661	0.582308	0.683314	0.540118	0.624119	0.525784	0.628051	0.646433	0.648491	0.489052	0.610768	0.558041	0.635123	0.63451	0.528765	0.562023	0.493682	0.497297	0.514964	0.538868	0.527568	0.540519	0.569945	0.667663	0.613118	0.602412	0.542545	0.604135	0.572081	0.506692	0.515369	0.548156	0.531342	0.440981	0.489214	0.476045	0.469236	0.506505	0.519236	0.437507	0.376408	0.411026	0.409842	0.451952	0.557649	0.546339	0.516558	0.547221
	150.668	0.652469	0.533733	0.689693	0.550152	0.631494	0.551416	0.587978	0.674955	0.630891	0.491364	0.523367	0.587167	0.648604	0.659366	0.542629	0.529585	0.479704	0.496026	0.473458	0.545477	0.505004	0.522566	0.542557	0.651253	0.600759	0.595058	0.545395	0.60544	0.587526	0.554905	0.501994	0.567213	0.546029	0.454605	0.532006	0.500223	0.440273	0.503845	0.482399	0.453744	0.408761	0.416722	0.413821	0.450288	0.543723	0.542718	0.531809	0.569336
	151.058	0.708771	0.591938	0.712842	0.523283	0.624602	0.527869	0.618075	0.692817	0.651102	0.497693	0.536279	0.567974	0.65413	0.650657	0.525595	0.574754	0.480112	0.527692	0.517419	0.559948	0.511919	0.517441	0.554536	0.633725	0.598249	0.602228	0.53148	0.602705	0.549098	0.551737	0.520822	0.549839	0.52304	0.44131	0.526713	0.438847	0.488393	0.502872	0.485378	0.454865	0.387353	0.424286	0.41849	0.460541	0.549262	0.544206	0.545349	0.562361
	151.463	0.686678	0.540595	0.697465	0.537462	0.622759	0.527557	0.615386	0.622602	0.626766	0.452365	0.583759	0.577126	0.662067	0.626368	0.573547	0.564681	0.486397	0.513108	0.527296	0.540047	0.496417	0.519003	0.563624	0.640718	0.579408	0.592882	0.516808	0.606872	0.602635	0.538994	0.53145	0.560728	0.538015	0.469574	0.502155	0.480241	0.480881	0.530508	0.483822	0.446079	0.42383	0.4133	0.409779	0.498107	0.553733	0.546183	0.530693	0.525963
	151.871	0.648348	0.541362	0.680112	0.559529	0.633847	0.544445	0.563843	0.649755	0.653085	0.507467	0.603204	0.547613	0.629494	0.609917	0.551563	0.545901	0.482643	0.507588	0.523932	0.575023	0.494092	0.495873	0.570783	0.628377	0.609069	0.603065	0.572385	0.655072	0.601992	0.539449	0.50571	0.571349	0.529675	0.458869	0.505575	0.474575	0.483451	0.489621	0.494625	0.468668	0.413369	0.414741	0.442723	0.441702	0.560062	0.571575	0.517821	0.531528
	152.261	0.64965	0.532863	0.739782	0.543722	0.627402	0.510414	0.603804	0.683165	0.657218	0.523522	0.622111	0.562324	0.63981	0.631722	0.561791	0.563602	0.472772	0.491498	0.506849	0.56924	0.527624	0.545318	0.562097	0.630767	0.63679	0.561512	0.523356	0.613238	0.595652	0.492005	0.514169	0.532121	0.53832	0.431392	0.518131	0.473209	0.45586	0.523771	0.471043	0.440894	0.409964	0.393826	0.418294	0.482739	0.577217	0.550949	0.53224	0.538732
	152.668	0.641289	0.546763	0.69444	0.538209	0.663315	0.531292	0.561421	0.628225	0.640178	0.528098	0.553515	0.594749	0.631415	0.643331	0.574334	0.558421	0.469276	0.510955	0.514611	0.566955	0.505486	0.539091	0.578368	0.615041	0.595505	0.598711	0.525728	0.609631	0.600873	0.525919	0.525215	0.561481	0.524606	0.485923	0.536655	0.484624	0.483828	0.516353	0.461742	0.456235	0.426392	0.430799	0.438534	0.480664	0.582834	0.588323	0.528373	0.548859
	153.058	0.655692	0.550182	0.702432	0.608915	0.624926	0.508756	0.574969	0.662007	0.617475	0.497421	0.576249	0.592893	0.636211	0.645236	0.591335	0.554372	0.46444	0.49361	0.495277	0.568951	0.477416	0.520109	0.591184	0.631535	0.617708	0.574463	0.521773	0.612395	0.571502	0.527842	0.501704	0.558605	0.531972	0.491399	0.54183	0.469627	0.46064	0.507419	0.518543	0.412135	0.387356	0.411311	0.412467	0.470218	0.547671	0.516318	0.530329	0.548183
	153.463	0.656262	0.591587	0.693171	0.525475	0.640163	0.518626	0.576882	0.670874	0.652661	0.535219	0.552578	0.567213	0.62669	0.598485	0.57901	0.591824	0.491463	0.500092	0.508877	0.558785	0.498742	0.498479	0.578287	0.614862	0.580125	0.599622	0.530837	0.608285	0.591149	0.519325	0.502968	0.565124	0.541107	0.483714	0.542203	0.482979	0.478647	0.494769	0.465006	0.445071	0.39477	0.402085	0.436271	0.447054	0.552573	0.555243	0.530298	0.50849
	153.871	0.699542	0.564316	0.691391	0.572459	0.626398	0.519152	0.585869	0.705126	0.653205	0.470846	0.551094	0.544694	0.645533	0.553261	0.57515	0.583596	0.482498	0.529535	0.529191	0.555627	0.556106	0.530095	0.552844	0.628496	0.581104	0.599281	0.49921	0.614265	0.601974	0.515731	0.523066	0.539305	0.533898	0.44962	0.543476	0.508184	0.426496	0.499163	0.497357	0.451881	0.394505	0.419717	0.418136	0.492946	0.549442	0.577653	0.529311	0.521795
	154.261	0.667629	0.606328	0.741166	0.611753	0.602878	0.525775	0.568643	0.654716	0.657611	0.514898	0.607778	0.560342	0.599109	0.596146	0.567765	0.604824	0.487597	0.528587	0.513005	0.576634	0.491004	0.535968	0.533031	0.637156	0.57259	0.594655	0.495463	0.593083	0.622163	0.515795	0.552232	0.564914	0.530551	0.479168	0.525289	0.494142	0.461682	0.499294	0.506356	0.460389	0.391034	0.409046	0.422929	0.475383	0.519981	0.542961	0.523865	0.550632
	154.668	0.66944	0.602604	0.698255	0.554744	0.63943	0.545067	0.589167	0.683068	0.639311	0.510867	0.569772	0.538367	0.638625	0.61179	0.559341	0.55989	0.464651	0.5221	0.537391	0.55489	0.505322	0.55197	0.539918	0.613155	0.581297	0.583777	0.539645	0.587576	0.598042	0.501793	0.493823	0.563745	0.537074	0.473435	0.536809	0.457137	0.481367	0.498967	0.493662	0.450192	0.404395	0.404997	0.44217	0.471438	0.564493	0.522808	0.511595	0.552143
	155.058	0.647485	0.593764	0.699328	0.555006	0.628162	0.556517	0.628824	0.651112	0.649901	0.474717	0.562345	0.591006	0.630809	0.622345	0.578222	0.575368	0.48447	0.516892	0.523054	0.549464	0.510167	0.548409	0.555809	0.625618	0.586094	0.577724	0.544474	0.607542	0.597109	0.509648	0.514229	0.541666	0.516824	0.445488	0.553155	0.494877	0.490151	0.482913	0.547585	0.439561	0.418118	0.4095	0.431977	0.498295	0.552706	0.543078	0.509449	0.565954
	155.463	0.658919	0.55079	0.688276	0.507539	0.609028	0.535408	0.590534	0.687672	0.647023	0.52572	0.557759	0.558193	0.653139	0.611734	0.565197	0.583807	0.49025	0.528603	0.515109	0.562324	0.519113	0.520618	0.552486	0.634793	0.578867	0.607511	0.546022	0.637058	0.564559	0.53389	0.548491	0.541951	0.512895	0.482495	0.51259	0.492305	0.507276	0.485073	0.48776	0.423261	0.37335	0.422264	0.421137	0.474048	0.552332	0.522779	0.513461	0.542547
	155.871	0.645485	0.585891	0.679105	0.563641	0.616266	0.524298	0.580687	0.678383	0.641828	0.484334	0.594458	0.569312	0.660958	0.630477	0.557735	0.560973	0.509297	0.523643	0.505928	0.567422	0.530139	0.527113	0.576206	0.630359	0.573595	0.603631	0.530698	0.627195	0.562835	0.524327	0.520926	0.562751	0.5102	0.425314	0.540967	0.515648	0.476648	0.479406	0.502507	0.476959	0.398065	0.426998	0.431522	0.449686	0.56039	0.521214	0.540043	0.526817
	156.261	0.689711	0.555907	0.693539	0.571831	0.606962	0.530527	0.594497	0.644042	0.63467	0.510487	0.571104	0.58397	0.638345	0.642516	0.536712	0.579494	0.506699	0.534089	0.555944	0.563824	0.501813	0.498514	0.541711	0.634187	0.564384	0.574599	0.511512	0.591095	0.592535	0.53465	0.520801	0.55429	0.541355	0.441539	0.524981	0.521792	0.494658	0.519824	0.503213	0.456259	0.354239	0.441982	0.412287	0.462956	0.526273	0.575747	0.502865	0.533963
	156.668	0.678635	0.555471	0.745171	0.563796	0.619946	0.533089	0.588725	0.684056	0.626305	0.526813	0.597867	0.554783	0.636716	0.591633	0.553699	0.554449	0.48817	0.496503	0.505108	0.563784	0.512562	0.520619	0.543853	0.63047	0.578064	0.573641	0.500765	0.598877	0.584421	0.495962	0.531698	0.562442	0.533341	0.480419	0.532229	0.508976	0.467791	0.481768	0.509849	0.448912	0.387611	0.421613	0.436368	0.457874	0.536473	0.511087	0.532147	0.509971
	157.058	0.641687	0.573722	0.757213	0.572321	0.60544	0.525695	0.576991	0.659953	0.625718	0.511951	0.517153	0.57707	0.655963	0.601266	0.558346	0.607974	0.490113	0.507359	0.514814	0.56641	0.512087	0.52547	0.525251	0.662804	0.56493	0.592751	0.526406	0.596107	0.587206	0.518045	0.560738	0.579017	0.506134	0.464119	0.537862	0.509231	0.445853	0.497365	0.494768	0.421463	0.385714	0.442441	0.416499	0.426407	0.554996	0.57475	0.522326	0.504736
	157.463	0.673953	0.597636	0.720434	0.530292	0.599687	0.519406	0.570134	0.663034	0.630052	0.501364	0.454713	0.568225	0.676932	0.640678	0.538517	0.566137	0.481063	0.502716	0.503641	0.560661	0.511208	0.55606	0.55689	0.624536	0.611671	0.590459	0.514159	0.606575	0.577738	0.507453	0.514184	0.533239	0.532287	0.475013	0.552581	0.529571	0.447221	0.503139	0.511614	0.433532	0.386595	0.440231	0.398577	0.446765	0.534912	0.526999	0.523768	0.512949
	157.871	0.649759	0.560744	0.721507	0.527343	0.597359	0.559269	0.618189	0.671937	0.656444	0.515592	0.54692	0.574047	0.66367	0.636969	0.580951	0.593932	0.507486	0.514251	0.511047	0.568904	0.509284	0.528228	0.566555	0.643238	0.61041	0.567716	0.519181	0.600778	0.553586	0.502529	0.530823	0.561458	0.502282	0.464657	0.534291	0.522822	0.504547	0.51893	0.502252	0.452771	0.396448	0.43062	0.414406	0.450108	0.555653	0.527803	0.537072	0.551046
	158.261	0.659035	0.565278	0.723883	0.548394	0.628059	0.537521	0.621812	0.672803	0.640995	0.521678	0.528795	0.567713	0.692388	0.635263	0.559383	0.615262	0.482471	0.492665	0.512745	0.56447	0.494286	0.534918	0.548239	0.6499	0.580519	0.559743	0.564088	0.586574	0.571705	0.511038	0.524618	0.553257	0.52455	0.477066	0.487819	0.523554	0.512773	0.518798	0.456323	0.450552	0.392367	0.436599	0.413338	0.475805	0.558785	0.51998	0.529051	0.535829
	158.668	0.637637	0.61508	0.726978	0.545601	0.612932	0.540717	0.594807	0.682802	0.666279	0.519841	0.535449	0.555675	0.68281	0.669156	0.536846	0.58961	0.484185	0.481559	0.520266	0.56133	0.525711	0.533244	0.573121	0.655976	0.613895	0.573983	0.536891	0.633487	0.60157	0.503267	0.544723	0.568508	0.52961	0.443231	0.522453	0.545093	0.504303	0.501845	0.513729	0.471619	0.414554	0.423704	0.430019	0.456685	0.562507	0.510277	0.54429	0.535898
	159.058	0.667368	0.554029	0.691949	0.529507	0.635236	0.513511	0.602582	0.696222	0.648216	0.532644	0.591852	0.53435	0.649848	0.641085	0.55082	0.591741	0.476791	0.512274	0.529186	0.513918	0.511635	0.547238	0.570988	0.646927	0.584501	0.57406	0.519865	0.624869	0.548032	0.501995	0.520729	0.561308	0.544994	0.461974	0.533843	0.521967	0.497722	0.519915	0.47008	0.43844	0.413837	0.449411	0.423542	0.497953	0.559002	0.52272	0.504549	0.574454
	159.466	0.67468	0.559048	0.712141	0.563126	0.59895	0.526458	0.602419	0.636812	0.64994	0.527577	0.575745	0.537483	0.656811	0.641303	0.539973	0.57483	0.497048	0.490817	0.513054	0.547819	0.536209	0.524593	0.542664	0.659179	0.578434	0.586516	0.543626	0.600393	0.583963	0.522733	0.545338	0.539564	0.55763	0.425575	0.53486	0.55662	0.48615	0.520632	0.470526	0.413719	0.397187	0.439352	0.419951	0.472326	0.524043	0.54205	0.525613	0.543046
	159.873	0.688992	0.582712	0.67126	0.582252	0.588222	0.546415	0.606507	0.675419	0.664605	0.497332	0.578553	0.559588	0.645243	0.622591	0.530065	0.613244	0.482908	0.490851	0.502117	0.562085	0.530462	0.516059	0.55838	0.642173	0.581523	0.595169	0.514539	0.600468	0.568084	0.51341	0.532033	0.530893	0.532897	0.485169	0.5275	0.532363	0.486197	0.487163	0.490169	0.431248	0.385532	0.431278	0.395476	0.470754	0.558282	0.537176	0.513559	0.534706
	160.263	0.695011	0.528885	0.71468	0.562398	0.632197	0.531476	0.616125	0.678549	0.666914	0.55599	0.551488	0.540581	0.665525	0.606943	0.570457	0.586166	0.482279	0.49467	0.514905	0.565801	0.509208	0.526807	0.524977	0.660263	0.595651	0.585296	0.554081	0.59537	0.604152	0.524364	0.551637	0.563042	0.539197	0.484794	0.551477	0.533527	0.516842	0.488704	0.486255	0.456371	0.415815	0.435385	0.404647	0.454759	0.520833	0.546417	0.517624	0.533332
	160.668	0.695153	0.608631	0.670781	0.504908	0.611948	0.510669	0.567133	0.681671	0.634174	0.502057	0.587212	0.535395	0.650279	0.628349	0.555439	0.563489	0.495062	0.498276	0.523061	0.552784	0.511133	0.538875	0.556021	0.636132	0.561582	0.594817	0.545072	0.620636	0.582584	0.515941	0.52856	0.565308	0.544335	0.476263	0.542013	0.541701	0.48852	0.510155	0.503247	0.436746	0.399475	0.443284	0.409697	0.477845	0.555191	0.527143	0.544954	0.555639
	161.058	0.665358	0.594643	0.707519	0.541224	0.60748	0.555982	0.589	0.659537	0.660372	0.506096	0.571046	0.58278	0.641993	0.634622	0.535377	0.591995	0.511585	0.518191	0.515381	0.568353	0.508413	0.546093	0.569989	0.675174	0.609369	0.570574	0.553014	0.604395	0.596065	0.542406	0.528491	0.559181	0.546269	0.454335	0.55578	0.507099	0.478713	0.487993	0.509684	0.415698	0.371414	0.446891	0.419391	0.453733	0.545352	0.549091	0.547345	0.538004
	161.466	0.652284	0.577951	0.759645	0.584162	0.614048	0.525712	0.576232	0.669116	0.65995	0.493613	0.551748	0.599417	0.662018	0.646929	0.509599	0.575321	0.489182	0.512027	0.499296	0.567415	0.509341	0.548151	0.549795	0.649109	0.581754	0.60276	0.511308	0.606909	0.585712	0.485967	0.511852	0.532439	0.543559	0.438755	0.536385	0.544487	0.488252	0.511212	0.530122	0.46085	0.38056	0.430856	0.419646	0.473374	0.566757	0.584824	0.53579	0.553023
	161.871	0.697203	0.562369	0.718316	0.526664	0.626242	0.520312	0.591256	0.695025	0.639682	0.502731	0.629157	0.584623	0.668209	0.638997	0.550081	0.575939	0.478799	0.518009	0.494658	0.569069	0.522649	0.532001	0.559598	0.624977	0.575038	0.632945	0.526317	0.641614	0.563941	0.505609	0.524112	0.561111	0.506301	0.479566	0.529348	0.528742	0.500699	0.501089	0.516434	0.46566	0.407889	0.41814	0.43318	0.470076	0.555598	0.493511	0.544881	0.543422
	162.263	0.687872	0.544244	0.702046	0.593757	0.600912	0.531933	0.561251	0.649066	0.655761	0.54616	0.59495	0.523326	0.644762	0.64015	0.566998	0.590863	0.467507	0.527693	0.488877	0.553709	0.498374	0.55994	0.55681	0.672943	0.599091	0.606158	0.516281	0.61446	0.601061	0.511193	0.538634	0.597066	0.512259	0.442332	0.528372	0.535289	0.485721	0.515161	0.490451	0.44487	0.402882	0.428516	0.44899	0.472536	0.551426	0.549991	0.53248	0.538763
	162.668	0.660306	0.542551	0.685764	0.520952	0.59249	0.531892	0.569834	0.653569	0.646926	0.535131	0.573105	0.565734	0.666235	0.637896	0.58362	0.582558	0.483526	0.500645	0.515149	0.549114	0.550593	0.529541	0.540203	0.64623	0.582233	0.597848	0.519977	0.575589	0.586654	0.500728	0.528524	0.56895	0.513954	0.439618	0.520897	0.544367	0.490357	0.50164	0.502152	0.444325	0.424133	0.434566	0.407264	0.477728	0.541176	0.545585	0.513355	0.549536
	163.058	0.640783	0.611638	0.706382	0.54122	0.632767	0.525663	0.59923	0.655797	0.671091	0.540777	0.530213	0.538978	0.660052	0.642447	0.56589	0.569457	0.496213	0.52076	0.511293	0.570353	0.538637	0.522696	0.571444	0.626974	0.601814	0.599942	0.543073	0.624364	0.552881	0.494204	0.524845	0.552151	0.499581	0.430126	0.532993	0.574111	0.473915	0.528703	0.485026	0.414008	0.39844	0.419339	0.434323	0.448422	0.565232	0.541954	0.515935	0.553284
	163.466	0.673824	0.575421	0.7113	0.543524	0.626408	0.547199	0.631686	0.633561	0.658731	0.521071	0.592098	0.514502	0.665577	0.618115	0.57848	0.585648	0.473585	0.498315	0.507058	0.590737	0.52639	0.539112	0.562295	0.671445	0.638524	0.611978	0.555862	0.626083	0.566855	0.477194	0.556187	0.555165	0.51779	0.454845	0.529403	0.559356	0.479506	0.498956	0.48476	0.460871	0.410268	0.442846	0.40935	0.465289	0.552854	0.549601	0.528981	0.567178
	163.871	0.685668	0.587291	0.691842	0.52362	0.61852	0.544716	0.606087	0.673269	0.669501	0.517209	0.564009	0.509261	0.625964	0.59013	0.561846	0.590389	0.470919	0.514333	0.526568	0.560389	0.514883	0.529417	0.566923	0.64721	0.601925	0.626617	0.567032	0.604775	0.622185	0.472975	0.556284	0.541345	0.521159	0.448352	0.526565	0.538424	0.500464	0.508358	0.489501	0.464569	0.408508	0.432702	0.409723	0.493788	0.564864	0.535879	0.519537	0.537352
	164.263	0.668083	0.547783	0.69794	0.536804	0.637823	0.528379	0.60604	0.678163	0.670246	0.514871	0.577083	0.548165	0.644606	0.60398	0.580612	0.570793	0.485532	0.520088	0.497752	0.567647	0.505315	0.492381	0.568617	0.627366	0.574442	0.627616	0.545274	0.618352	0.598071	0.481542	0.53804	0.57796	0.572482	0.479715	0.542352	0.531959	0.488958	0.474571	0.475635	0.434772	0.435885	0.447498	0.40247	0.454634	0.586999	0.52944	0.525917	0.502788
	164.668	0.644703	0.514913	0.703103	0.517728	0.60523	0.493621	0.595352	0.665744	0.652234	0.537259	0.515398	0.551054	0.64627	0.594829	0.601194	0.588387	0.496631	0.498525	0.530001	0.603501	0.492527	0.52893	0.564153	0.641202	0.598005	0.612227	0.571281	0.587355	0.608229	0.474063	0.532161	0.559686	0.526374	0.459265	0.558138	0.553486	0.506758	0.489745	0.47904	0.444688	0.421423	0.442567	0.44736	0.491824	0.563754	0.548089	0.516968	0.555704
	165.058	0.668504	0.536951	0.709741	0.510503	0.615741	0.527596	0.612985	0.661274	0.646667	0.505594	0.555736	0.554122	0.664664	0.626272	0.575743	0.595542	0.495397	0.495805	0.498052	0.565538	0.514373	0.530909	0.563522	0.620332	0.579596	0.615519	0.542588	0.590001	0.592281	0.465501	0.532916	0.54642	0.528037	0.480666	0.541336	0.540153	0.477778	0.46973	0.465161	0.434075	0.420999	0.438651	0.407187	0.442118	0.558429	0.559324	0.536849	0.527235
	165.466	0.660212	0.55866	0.738068	0.547978	0.626743	0.507233	0.575905	0.640854	0.65927	0.465583	0.567486	0.56467	0.677133	0.637005	0.57449	0.579197	0.475886	0.501901	0.509745	0.539645	0.491847	0.51829	0.562854	0.681857	0.593062	0.607433	0.564071	0.584435	0.56923	0.473936	0.533485	0.529157	0.543705	0.44025	0.536658	0.562417	0.48808	0.501297	0.473037	0.463985	0.411289	0.425876	0.4054	0.488087	0.56631	0.588513	0.522018	0.54347
	165.871	0.684944	0.584921	0.725762	0.568572	0.635778	0.531207	0.564998	0.633852	0.673437	0.517717	0.536557	0.566691	0.633952	0.622356	0.571	0.5704	0.497799	0.487706	0.509899	0.543924	0.520634	0.528969	0.591394	0.658856	0.582463	0.605098	0.571698	0.592451	0.597422	0.449794	0.524905	0.546551	0.529205	0.451037	0.554775	0.524015	0.475286	0.509214	0.488164	0.425613	0.3952	0.462839	0.388324	0.439158	0.53568	0.550152	0.498918	0.519738
	166.263	0.679392	0.550401	0.721592	0.570187	0.621161	0.539341	0.621327	0.641628	0.653101	0.502981	0.564138	0.565591	0.667389	0.635438	0.544016	0.588705	0.480902	0.456597	0.497155	0.577429	0.528155	0.525033	0.571153	0.648649	0.564668	0.611325	0.558051	0.582684	0.586493	0.443191	0.558082	0.550994	0.488025	0.458841	0.576364	0.520423	0.51488	0.509509	0.475805	0.414587	0.410752	0.433045	0.416535	0.496586	0.53878	0.548582	0.511034	0.558365
	166.668	0.667199	0.538642	0.72294	0.547567	0.60457	0.555721	0.591419	0.654884	0.648921	0.513577	0.511352	0.563448	0.672755	0.609499	0.558695	0.643534	0.468655	0.503365	0.510535	0.53794	0.522206	0.534478	0.58575	0.645871	0.592631	0.6125	0.538845	0.636436	0.577926	0.453787	0.506399	0.582956	0.529123	0.451663	0.553042	0.556298	0.475959	0.503426	0.474611	0.441146	0.422285	0.449096	0.473018	0.452526	0.552312	0.553814	0.526199	0.566742
	167.058	0.709513	0.553244	0.688545	0.560523	0.633266	0.52664	0.580321	0.677619	0.680102	0.474677	0.570333	0.535444	0.662528	0.643075	0.609242	0.605603	0.473508	0.500809	0.487304	0.562125	0.510201	0.522153	0.566585	0.62621	0.585612	0.606481	0.560454	0.622404	0.581298	0.43627	0.525896	0.560772	0.550177	0.444802	0.553986	0.528769	0.493152	0.503998	0.48188	0.444985	0.396162	0.458747	0.406209	0.445028	0.538562	0.54283	0.523086	0.526819
	167.466	0.661027	0.565448	0.738932	0.51976	0.671094	0.533125	0.656149	0.685147	0.641558	0.483961	0.571607	0.529152	0.65785	0.64571	0.573826	0.611824	0.497664	0.502231	0.518853	0.538012	0.500151	0.509605	0.597428	0.642801	0.580366	0.599051	0.559856	0.59489	0.597195	0.489631	0.525694	0.584854	0.530892	0.471766	0.543672	0.526243	0.489082	0.487282	0.491818	0.446275	0.398836	0.457454	0.425916	0.481836	0.568268	0.541391	0.533669	0.551272
	167.871	0.710845	0.527962	0.694801	0.520056	0.630124	0.534695	0.600445	0.687661	0.661879	0.503544	0.576316	0.562101	0.673344	0.664048	0.571093	0.570773	0.48559	0.49483	0.485171	0.572631	0.501169	0.526017	0.589949	0.644788	0.57853	0.606153	0.560645	0.614797	0.584877	0.43149	0.520266	0.544566	0.537307	0.493955	0.560016	0.553926	0.469446	0.487444	0.48932	0.427296	0.407877	0.436863	0.411076	0.451274	0.515225	0.580767	0.535839	0.543468
	168.263	0.678329	0.559366	0.738426	0.589033	0.643978	0.532237	0.617506	0.726519	0.655621	0.501376	0.60297	0.573465	0.650306	0.638959	0.58487	0.617263	0.498435	0.481371	0.49799	0.570356	0.506528	0.524298	0.556449	0.646154	0.590583	0.600572	0.514672	0.624717	0.583913	0.471082	0.523109	0.558838	0.538518	0.461858	0.561094	0.587187	0.491416	0.491135	0.490745	0.455401	0.396905	0.439073	0.426057	0.469028	0.531536	0.573833	0.53512	0.539491
	168.668	0.683182	0.529956	0.711433	0.559013	0.645142	0.519239	0.593642	0.645264	0.65871	0.476828	0.588887	0.590834	0.646313	0.672085	0.563767	0.591247	0.496061	0.513421	0.510185	0.568388	0.539981	0.540742	0.587164	0.663128	0.582659	0.594829	0.565793	0.642064	0.583321	0.49087	0.496684	0.557924	0.53167	0.475477	0.524841	0.552384	0.486019	0.504399	0.491894	0.437475	0.415166	0.436702	0.405327	0.460439	0.525233	0.579429	0.530863	0.554826
	169.058	0.660178	0.536848	0.710308	0.559732	0.638044	0.513305	0.584466	0.66917	0.659815	0.508265	0.525154	0.57495	0.661646	0.664511	0.582086	0.578005	0.489649	0.501242	0.513714	0.534424	0.513819	0.519353	0.562385	0.662051	0.587387	0.619371	0.544324	0.592149	0.603191	0.433711	0.515329	0.551141	0.497629	0.49331	0.532069	0.548283	0.492989	0.514184	0.490984	0.455262	0.427138	0.414626	0.427241	0.434953	0.548642	0.578566	0.518065	0.534405
	169.466	0.687056	0.570389	0.722283	0.561056	0.633793	0.542137	0.582656	0.661663	0.666609	0.502079	0.532253	0.539688	0.681739	0.631761	0.592598	0.55313	0.47753	0.48897	0.503624	0.548316	0.54697	0.53397	0.548344	0.626736	0.585954	0.607716	0.558923	0.633114	0.605794	0.435377	0.508243	0.547131	0.510864	0.443372	0.544195	0.555084	0.473331	0.520559	0.510124	0.469082	0.412764	0.424546	0.415283	0.459228	0.540182	0.553309	0.538315	0.486942
	169.871	0.69579	0.56594	0.761761	0.530032	0.649827	0.555112	0.608629	0.688722	0.665807	0.518568	0.571937	0.586363	0.623421	0.631234	0.56582	0.559903	0.468402	0.503631	0.498255	0.557159	0.505083	0.531327	0.574653	0.637862	0.564533	0.601272	0.528115	0.659066	0.607595	0.447735	0.501726	0.53893	0.506332	0.427875	0.566292	0.556429	0.494414	0.486415	0.514074	0.43132	0.418913	0.444093	0.418867	0.47601	0.547523	0.524275	0.532958	0.493459
	170.263	0.667535	0.523859	0.729774	0.556575	0.642296	0.535061	0.582694	0.638996	0.648987	0.508369	0.591812	0.54292	0.640962	0.620622	0.572351	0.633101	0.461262	0.476552	0.494112	0.566544	0.496963	0.496558	0.578076	0.639533	0.608714	0.623442	0.580486	0.587646	0.561413	0.485371	0.534186	0.577432	0.536669	0.455479	0.54564	0.589598	0.467759	0.50809	0.498056	0.437805	0.411269	0.425291	0.401481	0.494775	0.565528	0.526943	0.524525	0.521993
	170.668	0.673487	0.522683	0.744612	0.582334	0.632651	0.542393	0.616691	0.711271	0.644373	0.517477	0.528004	0.588045	0.635387	0.622606	0.542787	0.607457	0.458613	0.506871	0.505688	0.574891	0.548036	0.530964	0.591805	0.662837	0.585641	0.592798	0.567518	0.645318	0.579505	0.44573	0.518065	0.551289	0.52908	0.460703	0.539995	0.547872	0.470072	0.505226	0.476034	0.464999	0.408841	0.417586	0.378974	0.470984	0.542202	0.530074	0.532999	0.551126
	171.058	0.672016	0.562394	0.758064	0.540984	0.620453	0.518993	0.575423	0.678623	0.645397	0.525602	0.599371	0.5531	0.642955	0.637799	0.564874	0.583957	0.481596	0.489039	0.499081	0.546956	0.51262	0.543003	0.550018	0.637122	0.614531	0.58333	0.552604	0.613318	0.601068	0.444883	0.515473	0.545577	0.541646	0.46515	0.553042	0.567507	0.48837	0.533019	0.50613	0.447243	0.40778	0.449653	0.41839	0.483324	0.55433	0.548292	0.54731	0.534804
	171.466	0.688079	0.589715	0.7172	0.566158	0.596946	0.538716	0.584527	0.651073	0.660263	0.488095	0.560079	0.590846	0.646396	0.651493	0.541713	0.577015	0.485568	0.511311	0.486406	0.546634	0.534698	0.524626	0.579496	0.637763	0.58049	0.602308	0.560413	0.627612	0.59583	0.45341	0.519755	0.565966	0.513375	0.47088	0.521904	0.559325	0.460341	0.521702	0.516907	0.446739	0.41105	0.44006	0.430548	0.455453	0.534613	0.566196	0.515407	0.547063
	171.871	0.664959	0.547261	0.728483	0.564549	0.598605	0.559985	0.579562	0.638927	0.659605	0.522435	0.557204	0.606182	0.638976	0.614759	0.558537	0.60667	0.472402	0.484135	0.489367	0.55382	0.523346	0.519648	0.568769	0.6561	0.593984	0.604483	0.557557	0.610463	0.588129	0.420665	0.53043	0.541381	0.518555	0.455801	0.52822	0.548917	0.464514	0.531571	0.480286	0.45654	0.404803	0.433509	0.446022	0.472473	0.534087	0.544834	0.538893	0.490938
	172.263	0.64401	0.541443	0.713787	0.558201	0.623523	0.559493	0.591665	0.641913	0.644239	0.472926	0.511987	0.544232	0.633224	0.661589	0.59199	0.600802	0.484829	0.493245	0.524778	0.55267	0.546495	0.543124	0.57019	0.658958	0.600619	0.635786	0.566452	0.652276	0.602383	0.449386	0.538883	0.564767	0.499398	0.46878	0.541469	0.561626	0.477888	0.528113	0.472341	0.428678	0.458507	0.453489	0.403268	0.461309	0.535007	0.561486	0.534813	0.467785
	172.668	0.605721	0.550159	0.727965	0.545999	0.633031	0.546477	0.596667	0.689067	0.655522	0.501347	0.504238	0.585041	0.652428	0.642257	0.569566	0.620575	0.46425	0.51265	0.495088	0.579663	0.547894	0.554833	0.551751	0.634284	0.591183	0.610588	0.522781	0.627098	0.585827	0.434455	0.51268	0.568711	0.489539	0.48758	0.530439	0.561513	0.467847	0.519457	0.510347	0.449823	0.405832	0.43299	0.415949	0.457539	0.540475	0.497179	0.528916	0.535106
	173.058	0.697577	0.519838	0.696166	0.555347	0.617527	0.566692	0.573516	0.684176	0.660019	0.491478	0.546217	0.536611	0.631904	0.663056	0.576561	0.570336	0.490099	0.461882	0.52074	0.576167	0.551883	0.527018	0.579222	0.631844	0.595159	0.6177	0.556043	0.613241	0.587963	0.447216	0.55071	0.553184	0.521383	0.453037	0.576504	0.532527	0.479854	0.527744	0.491422	0.454161	0.423693	0.421977	0.435207	0.495687	0.544722	0.544769	0.542523	0.534525
	173.466	0.677287	0.522808	0.721917	0.550833	0.607999	0.555548	0.618187	0.655378	0.661274	0.502306	0.558261	0.570285	0.631085	0.578731	0.587133	0.586375	0.487091	0.482753	0.492678	0.557472	0.542077	0.542797	0.552422	0.622549	0.584058	0.635913	0.575948	0.616588	0.572423	0.462371	0.526408	0.567722	0.503986	0.466236	0.566404	0.536665	0.475584	0.551745	0.48521	0.457982	0.427059	0.457582	0.411218	0.456021	0.563173	0.572924	0.518059	0.536163
	173.871	0.696953	0.56357	0.715149	0.521104	0.61172	0.556407	0.63083	0.623588	0.639324	0.469628	0.549741	0.597998	0.661234	0.648309	0.582498	0.608562	0.486387	0.497275	0.5183	0.581188	0.527963	0.506915	0.567213	0.628392	0.596545	0.603153	0.585525	0.592484	0.580988	0.423177	0.536877	0.57458	0.532723	0.453585	0.588576	0.531791	0.48259	0.506436	0.493934	0.445299	0.395365	0.442739	0.420933	0.466943	0.537741	0.530085	0.52877	0.544146
	174.263	0.670014	0.538877	0.740298	0.532804	0.624065	0.533935	0.591909	0.652275	0.658609	0.508019	0.524099	0.581263	0.649307	0.651987	0.563933	0.562182	0.459624	0.495451	0.484808	0.565156	0.553908	0.52763	0.568359	0.593501	0.594426	0.579562	0.545799	0.636123	0.562412	0.432296	0.541047	0.549341	0.511659	0.456661	0.525306	0.528099	0.498484	0.516561	0.478047	0.434048	0.404127	0.446721	0.415605	0.48278	0.527371	0.573356	0.536955	0.542486
	174.668	0.695939	0.548128	0.736345	0.529931	0.666834	0.524271	0.586056	0.643821	0.662993	0.489223	0.556805	0.592571	0.656257	0.658184	0.593444	0.590111	0.493677	0.513518	0.525475	0.565207	0.499249	0.514647	0.567182	0.66037	0.588827	0.612575	0.540158	0.601965	0.613641	0.476221	0.533474	0.577861	0.504052	0.434384	0.567326	0.508489	0.500156	0.503353	0.466909	0.415964	0.398929	0.44002	0.404499	0.460464	0.573598	0.55594	0.551617	0.543983
	175.058	0.63074	0.566783	0.717917	0.530253	0.623049	0.562047	0.57854	0.662966	0.654785	0.500417	0.519211	0.588091	0.65138	0.650818	0.552592	0.582373	0.459767	0.492741	0.519263	0.56654	0.544575	0.519196	0.587339	0.666468	0.608848	0.591757	0.559817	0.59933	0.611646	0.441361	0.542654	0.562574	0.510112	0.452797	0.548264	0.518059	0.503596	0.494916	0.524313	0.471038	0.391424	0.439718	0.4095	0.482126	0.558187	0.529189	0.511533	0.547133
	175.466	0.637797	0.54648	0.726843	0.556302	0.62489	0.5393	0.598452	0.64182	0.66464	0.516017	0.569869	0.602411	0.627818	0.63611	0.595683	0.609987	0.468537	0.510377	0.493452	0.570978	0.511634	0.54582	0.553143	0.632067	0.587153	0.612848	0.519193	0.60947	0.570569	0.461748	0.530399	0.554839	0.489038	0.439099	0.564024	0.536286	0.503029	0.522308	0.460238	0.426973	0.428621	0.402518	0.434254	0.50374	0.543647	0.520849	0.516868	0.539813
	175.871	0.681147	0.527717	0.710321	0.536999	0.63197	0.528607	0.605903	0.670532	0.648964	0.500075	0.523873	0.571735	0.642537	0.634268	0.583955	0.614138	0.478446	0.492566	0.526313	0.556709	0.505987	0.535438	0.571201	0.634819	0.60723	0.61158	0.566817	0.60327	0.583953	0.461185	0.495526	0.559001	0.507009	0.445104	0.539264	0.536576	0.476643	0.500551	0.481301	0.454752	0.401212	0.435088	0.416539	0.513393	0.561991	0.552695	0.518481	0.550566
	176.263	0.6778	0.538839	0.725149	0.545859	0.614442	0.53256	0.607086	0.700853	0.623705	0.498768	0.547181	0.598257	0.657455	0.619304	0.572343	0.574375	0.483355	0.484657	0.470922	0.565848	0.522007	0.521387	0.588617	0.633291	0.578564	0.630211	0.56002	0.599601	0.568075	0.417982	0.543919	0.579095	0.493127	0.444604	0.564962	0.548941	0.493926	0.508512	0.476073	0.444747	0.426671	0.439412	0.462023	0.496787	0.57483	0.556648	0.515819	0.566188
	176.668	0.637316	0.551421	0.721751	0.524492	0.63687	0.540161	0.593499	0.671328	0.650306	0.511351	0.566071	0.525253	0.660634	0.627672	0.588293	0.57667	0.471035	0.485719	0.527239	0.569604	0.501726	0.52958	0.598312	0.624204	0.595813	0.599025	0.561106	0.603881	0.570475	0.422303	0.538182	0.55594	0.507001	0.451122	0.561921	0.475734	0.470321	0.501911	0.512727	0.437439	0.396352	0.403965	0.404647	0.416851	0.551892	0.564626	0.535118	0.546483
	177.058	0.658168	0.544126	0.710938	0.578381	0.647677	0.548501	0.566893	0.682742	0.645772	0.522433	0.514572	0.561214	0.625971	0.633921	0.591771	0.588451	0.46315	0.478873	0.512284	0.54286	0.519918	0.546449	0.576829	0.652331	0.61766	0.607261	0.556544	0.614657	0.574923	0.452006	0.551369	0.550217	0.497725	0.448946	0.57593	0.512006	0.470326	0.481438	0.499636	0.4448	0.417073	0.420614	0.412313	0.459716	0.560681	0.566349	0.52733	0.533629
	177.466	0.66298	0.520965	0.706795	0.584397	0.654387	0.556107	0.618367	0.659884	0.655899	0.503471	0.530944	0.606993	0.667976	0.673024	0.532216	0.592474	0.463743	0.538056	0.504411	0.568636	0.521318	0.502629	0.564203	0.629452	0.573508	0.606725	0.538244	0.573582	0.578952	0.43156	0.531496	0.546761	0.491099	0.463514	0.535914	0.547099	0.498539	0.487694	0.504745	0.45643	0.389699	0.435084	0.409226	0.490459	0.533968	0.547435	0.533663	0.498489
	177.871	0.643726	0.538419	0.731474	0.577353	0.6451	0.551074	0.580516	0.660774	0.644688	0.547485	0.52775	0.619225	0.677002	0.656864	0.588782	0.565098	0.460973	0.495271	0.505517	0.535513	0.521962	0.526848	0.602219	0.637479	0.588589	0.587357	0.557927	0.587589	0.606404	0.439273	0.537641	0.563368	0.506561	0.463032	0.542559	0.539053	0.494835	0.492043	0.493059	0.473769	0.395618	0.443374	0.413189	0.448583	0.555677	0.597361	0.526398	0.530193
	178.263	0.668563	0.59041	0.715679	0.580071	0.638471	0.534754	0.564571	0.71705	0.629018	0.465895	0.567025	0.592564	0.639371	0.663107	0.55093	0.582128	0.494245	0.516013	0.525394	0.554427	0.499435	0.548577	0.557488	0.639584	0.586511	0.605024	0.516313	0.588291	0.582234	0.425602	0.525214	0.53697	0.538356	0.460183	0.555692	0.533449	0.47956	0.512412	0.457371	0.467486	0.379424	0.437396	0.416319	0.47659	0.567612	0.566933	0.496434	0.553996
	178.668	0.674669	0.532974	0.703522	0.610865	0.649351	0.542796	0.58929	0.711756	0.639716	0.50519	0.611069	0.587972	0.662889	0.631344	0.585164	0.595999	0.508163	0.515816	0.513755	0.568246	0.516635	0.538211	0.578519	0.638191	0.599436	0.606798	0.550424	0.599669	0.566084	0.44854	0.518027	0.567232	0.523555	0.468447	0.541044	0.538754	0.464849	0.512149	0.504758	0.458275	0.41724	0.466403	0.380016	0.452955	0.545777	0.549493	0.518293	0.531926
	179.058	0.668967	0.57157	0.78234	0.601094	0.640632	0.537436	0.640925	0.70391	0.6373	0.480739	0.534269	0.609063	0.668484	0.60188	0.562345	0.602983	0.497184	0.495248	0.501329	0.566635	0.489286	0.529952	0.555109	0.644925	0.617201	0.605498	0.555405	0.59919	0.56276	0.462256	0.5393	0.539015	0.525071	0.479373	0.553258	0.515123	0.493555	0.50554	0.468746	0.461754	0.428858	0.43012	0.382001	0.468245	0.55648	0.524768	0.516265	0.576993
	179.466	0.655173	0.587865	0.74762	0.552238	0.631481	0.532989	0.62899	0.669549	0.678463	0.510515	0.495205	0.600115	0.656213	0.640212	0.554125	0.599176	0.476008	0.4871	0.520587	0.578926	0.503105	0.547644	0.55625	0.63299	0.637122	0.583789	0.532232	0.618414	0.554602	0.464046	0.539523	0.564428	0.495431	0.487485	0.569	0.488302	0.49755	0.522202	0.519251	0.43571	0.385091	0.450338	0.375601	0.46093	0.55917	0.591881	0.540559	0.517583
	179.873	0.679672	0.560659	0.77466	0.52805	0.644235	0.548667	0.605421	0.621274	0.64465	0.506901	0.561188	0.570452	0.643262	0.641532	0.575891	0.588829	0.473338	0.477563	0.513532	0.558167	0.51491	0.5415	0.563613	0.641427	0.585204	0.601311	0.528109	0.576665	0.581022	0.468726	0.542123	0.540696	0.525306	0.445214	0.565285	0.501755	0.463952	0.489986	0.525318	0.427686	0.390468	0.449832	0.409087	0.475645	0.543524	0.549395	0.511271	0.534569
	180.263	0.690872	0.592156	0.69799	0.550628	0.616944	0.547448	0.613599	0.622433	0.6487	0.516009	0.519788	0.590926	0.624908	0.624034	0.548024	0.552849	0.477831	0.525831	0.50105	0.574319	0.522708	0.509918	0.563831	0.669583	0.611423	0.602566	0.555735	0.595128	0.565197	0.480211	0.541526	0.558269	0.525324	0.468588	0.568816	0.515401	0.448746	0.499184	0.491264	0.461082	0.3934	0.449556	0.395806	0.459053	0.555783	0.563432	0.550115	0.543094
	180.668	0.691007	0.556085	0.755478	0.530655	0.652444	0.546059	0.57253	0.652319	0.663577	0.525667	0.541473	0.574947	0.626741	0.647236	0.537458	0.592309	0.499016	0.521568	0.492945	0.577136	0.535249	0.52421	0.57521	0.625907	0.605157	0.563743	0.522001	0.60231	0.597118	0.478838	0.520532	0.539077	0.517084	0.465038	0.548303	0.53898	0.511292	0.501964	0.50742	0.482076	0.420752	0.435916	0.411997	0.474108	0.573841	0.588962	0.522112	0.529954
	181.061	0.651518	0.566331	0.766098	0.585332	0.659547	0.547273	0.581687	0.677294	0.629659	0.494764	0.561992	0.564381	0.634417	0.672783	0.585724	0.587114	0.458343	0.506073	0.49318	0.573862	0.552154	0.531313	0.558154	0.652953	0.598907	0.587549	0.529633	0.628392	0.57137	0.471949	0.513573	0.551583	0.52293	0.469274	0.561457	0.497978	0.458305	0.518176	0.52787	0.446944	0.40026	0.437506	0.406772	0.49127	0.556306	0.579922	0.520774	0.549105
	181.466	0.647263	0.557634	0.766428	0.572976	0.645096	0.537232	0.588362	0.650268	0.629341	0.481804	0.516959	0.598744	0.69301	0.634136	0.598782	0.595332	0.493198	0.483588	0.508998	0.578907	0.522636	0.510118	0.576047	0.654048	0.609714	0.615424	0.534488	0.579942	0.603136	0.49443	0.524881	0.559657	0.498556	0.464123	0.553266	0.509359	0.454687	0.508809	0.466905	0.465687	0.420364	0.438333	0.432321	0.479105	0.556034	0.578932	0.526672	0.548414
	181.873	0.675444	0.548571	0.752636	0.566017	0.626547	0.551887	0.593062	0.6395	0.672104	0.519196	0.498553	0.565714	0.677289	0.64722	0.628384	0.572429	0.484445	0.525728	0.511543	0.563146	0.50441	0.531014	0.562753	0.661754	0.60171	0.575688	0.529299	0.607248	0.58327	0.4769	0.536126	0.561333	0.536829	0.426445	0.55481	0.543031	0.46234	0.541182	0.497608	0.487841	0.433597	0.441179	0.423498	0.439646	0.553733	0.589299	0.527772	0.53402
	182.263	0.669747	0.556192	0.77603	0.566893	0.637388	0.564424	0.560925	0.632926	0.671313	0.493232	0.484096	0.582468	0.694297	0.647307	0.581067	0.557862	0.479798	0.494125	0.527302	0.552175	0.554142	0.54538	0.583942	0.628846	0.611865	0.597817	0.519298	0.627989	0.565171	0.506482	0.504199	0.5347	0.556811	0.439192	0.55619	0.522143	0.478329	0.526926	0.500338	0.484401	0.391925	0.44532	0.44376	0.465532	0.594442	0.55314	0.513101	0.558848
	182.668	0.672052	0.549351	0.728959	0.589486	0.639491	0.535674	0.604212	0.680921	0.645271	0.484042	0.552398	0.567016	0.677571	0.682443	0.572605	0.574061	0.475162	0.524684	0.501486	0.54589	0.536311	0.550323	0.561786	0.640382	0.610534	0.624045	0.52889	0.660614	0.586802	0.500034	0.507918	0.557129	0.532511	0.437872	0.538643	0.500193	0.473831	0.507175	0.492896	0.438671	0.387925	0.461117	0.442126	0.486465	0.591654	0.584729	0.50643	0.52625
	183.061	0.669252	0.560107	0.730863	0.557689	0.634223	0.564332	0.621964	0.680359	0.645776	0.514962	0.50969	0.580624	0.66957	0.630839	0.594814	0.591166	0.478436	0.506626	0.495712	0.53842	0.515288	0.532731	0.557188	0.65576	0.607376	0.633517	0.564443	0.638421	0.56626	0.485437	0.500578	0.556258	0.518159	0.452777	0.543575	0.486201	0.455995	0.508429	0.524036	0.478606	0.399427	0.428797	0.427046	0.474668	0.56477	0.566051	0.521171	0.539469
	183.466	0.689004	0.537079	0.730044	0.531619	0.632199	0.531707	0.606919	0.648575	0.66189	0.503337	0.521746	0.627547	0.653974	0.594948	0.593337	0.549695	0.473934	0.481126	0.489152	0.532531	0.515638	0.513748	0.587038	0.625561	0.587615	0.623593	0.556218	0.638645	0.568787	0.512762	0.522486	0.59349	0.506951	0.45744	0.529656	0.510207	0.48202	0.513352	0.492302	0.45641	0.437832	0.428356	0.400824	0.487428	0.573301	0.564834	0.519152	0.53285
	183.873	0.673674	0.557771	0.760927	0.564706	0.625672	0.549379	0.617645	0.663508	0.645697	0.532442	0.488247	0.555074	0.651421	0.658473	0.572928	0.57093	0.486906	0.507738	0.509025	0.548186	0.547598	0.527602	0.55801	0.623339	0.605833	0.594836	0.581477	0.625457	0.561872	0.501237	0.521809	0.551213	0.500445	0.45177	0.550006	0.53161	0.467603	0.504571	0.51638	0.468566	0.42404	0.452264	0.441213	0.494574	0.581903	0.55854	0.507887	0.534405
	184.263	0.689377	0.549905	0.789661	0.571026	0.64307	0.542856	0.597252	0.694485	0.64808	0.496496	0.494345	0.563898	0.684391	0.6667	0.566801	0.574746	0.467443	0.484448	0.496346	0.563916	0.509594	0.52581	0.555083	0.633879	0.600673	0.635597	0.531649	0.632059	0.586774	0.50282	0.510283	0.593255	0.508676	0.459457	0.550652	0.524822	0.464297	0.543797	0.468087	0.457718	0.440185	0.425597	0.430584	0.476248	0.59639	0.541401	0.532408	0.534417
	184.668	0.650367	0.518093	0.737113	0.548496	0.614386	0.585571	0.603185	0.683843	0.666858	0.520246	0.547806	0.607067	0.675164	0.676484	0.578047	0.57336	0.474476	0.469644	0.532926	0.538398	0.553998	0.530976	0.551285	0.67251	0.588001	0.621272	0.54515	0.678655	0.562258	0.452577	0.519833	0.564532	0.514093	0.456486	0.542823	0.538288	0.471979	0.488151	0.508686	0.442328	0.424984	0.456759	0.439752	0.459923	0.591366	0.554252	0.533095	0.537624
	185.061	0.669555	0.505789	0.729915	0.530213	0.597959	0.549266	0.601474	0.634594	0.644836	0.483762	0.555221	0.587882	0.625607	0.643933	0.608748	0.560822	0.48881	0.491058	0.509056	0.535347	0.531623	0.500241	0.567232	0.650256	0.579576	0.619415	0.551253	0.615346	0.57135	0.501379	0.493714	0.565746	0.50474	0.472135	0.563453	0.520698	0.461365	0.497857	0.551447	0.463895	0.410387	0.445284	0.424303	0.469897	0.577729	0.557026	0.519709	0.556478
	185.466	0.661702	0.504572	0.727063	0.562217	0.61968	0.552877	0.620696	0.646093	0.666659	0.47663	0.568313	0.563922	0.63318	0.653253	0.572817	0.580136	0.477802	0.498666	0.509769	0.540551	0.527356	0.534596	0.561845	0.636289	0.56611	0.627122	0.563684	0.64165	0.560281	0.487689	0.508556	0.582066	0.542947	0.460409	0.55326	0.554606	0.456214	0.514986	0.502762	0.49451	0.422926	0.468931	0.416737	0.476368	0.574793	0.543828	0.51015	0.574888
	185.873	0.696585	0.533194	0.768045	0.539807	0.610176	0.550635	0.598618	0.694068	0.657873	0.470933	0.546384	0.591697	0.671405	0.643999	0.597066	0.561206	0.47652	0.489391	0.539777	0.526723	0.529501	0.513025	0.586384	0.646048	0.603415	0.657571	0.531272	0.633245	0.571889	0.487602	0.501166	0.564032	0.572421	0.465044	0.547493	0.52255	0.458304	0.504182	0.51794	0.502032	0.436127	0.462904	0.425854	0.486139	0.58688	0.569808	0.528992	0.546761
	186.263	0.676014	0.51547	0.751102	0.56384	0.646876	0.566043	0.585905	0.634094	0.664164	0.520038	0.529226	0.549257	0.690132	0.645754	0.575682	0.576204	0.486772	0.517848	0.492117	0.559107	0.510075	0.515328	0.574274	0.646132	0.589158	0.571677	0.505558	0.643554	0.580345	0.497617	0.543309	0.567729	0.531104	0.466215	0.546576	0.525018	0.475263	0.494284	0.494965	0.471892	0.403316	0.449427	0.41183	0.461378	0.575376	0.543824	0.540976	0.53979
	186.668	0.643441	0.52753	0.704505	0.536659	0.604846	0.559119	0.617492	0.665915	0.661766	0.502839	0.591559	0.581948	0.649749	0.659993	0.557729	0.578092	0.474079	0.505435	0.504423	0.547749	0.506904	0.526245	0.575639	0.654504	0.586157	0.613275	0.5446	0.61346	0.58312	0.502143	0.505199	0.58032	0.556127	0.472838	0.578397	0.530183	0.481854	0.50631	0.502931	0.449557	0.41553	0.459043	0.386729	0.482931	0.604066	0.558413	0.522351	0.588007
	187.061	0.667779	0.494553	0.724572	0.576536	0.637135	0.565562	0.593677	0.660674	0.650807	0.458322	0.529509	0.541532	0.680042	0.698306	0.55823	0.574087	0.482984	0.528445	0.538455	0.543108	0.478007	0.5508	0.552699	0.647364	0.617959	0.607427	0.537583	0.648673	0.548438	0.513536	0.505047	0.573401	0.527421	0.493399	0.584407	0.514827	0.459958	0.524831	0.481269	0.473117	0.411248	0.44853	0.404623	0.476635	0.57693	0.552597	0.534537	0.591608
	187.466	0.67499	0.533481	0.753327	0.547022	0.623334	0.54044	0.60611	0.648785	0.656421	0.459056	0.534615	0.58798	0.672565	0.63946	0.562206	0.54607	0.473423	0.519907	0.517931	0.543788	0.505749	0.52916	0.568225	0.666864	0.593424	0.598384	0.561701	0.578951	0.584317	0.52067	0.52894	0.582701	0.537706	0.470335	0.588739	0.508309	0.477549	0.541151	0.489071	0.495929	0.426546	0.453231	0.40824	0.494429	0.587624	0.568214	0.505537	0.514351
	187.873	0.721217	0.558777	0.726848	0.535852	0.627441	0.536079	0.643445	0.691907	0.674352	0.503463	0.520871	0.589684	0.65724	0.675409	0.602025	0.605079	0.477525	0.499918	0.523492	0.557068	0.520031	0.503747	0.561805	0.668692	0.605894	0.613782	0.545289	0.6459	0.572017	0.470622	0.519466	0.568817	0.522874	0.493054	0.552854	0.548997	0.463859	0.506133	0.495868	0.457953	0.395228	0.456339	0.368752	0.455996	0.541197	0.573428	0.51569	0.543991
	188.263	0.682125	0.528442	0.748406	0.561668	0.617232	0.540509	0.558812	0.693347	0.628312	0.514444	0.564168	0.590173	0.62378	0.645265	0.582928	0.566097	0.49855	0.50398	0.506947	0.526815	0.513339	0.538174	0.534857	0.650822	0.601364	0.598506	0.5777	0.595291	0.601921	0.514045	0.516615	0.570165	0.522783	0.459683	0.559689	0.526414	0.469465	0.507433	0.468283	0.474458	0.404831	0.439825	0.424431	0.468394	0.598419	0.59013	0.522214	0.543564
	188.668	0.678582	0.552212	0.742878	0.573534	0.609428	0.557441	0.573085	0.68441	0.67103	0.504373	0.513619	0.581577	0.662612	0.668672	0.53892	0.563275	0.502565	0.53917	0.515922	0.552211	0.489288	0.527293	0.582292	0.637727	0.599137	0.605645	0.566973	0.631474	0.612425	0.502088	0.507653	0.548513	0.526611	0.444618	0.569956	0.516112	0.478053	0.496485	0.467551	0.485362	0.423852	0.450891	0.411588	0.469033	0.574032	0.534713	0.514344	0.522762
	189.061	0.656373	0.539345	0.759415	0.551164	0.637455	0.539964	0.578073	0.677253	0.659267	0.492557	0.576405	0.632567	0.641064	0.677066	0.564471	0.592216	0.475618	0.488764	0.520114	0.550161	0.514925	0.531354	0.548243	0.640332	0.600143	0.606578	0.553665	0.616969	0.607607	0.505463	0.529779	0.555094	0.520707	0.489735	0.560293	0.55736	0.467574	0.505476	0.490556	0.470778	0.424456	0.435031	0.403677	0.454481	0.604263	0.579562	0.525759	0.52597
	189.466	0.639369	0.571794	0.710527	0.547134	0.61229	0.553943	0.574208	0.665186	0.667236	0.512413	0.596715	0.568267	0.66469	0.652211	0.611409	0.590785	0.493325	0.513028	0.523461	0.552379	0.509758	0.534843	0.573867	0.621104	0.588061	0.587095	0.533258	0.637181	0.597711	0.462562	0.496112	0.543512	0.55991	0.499163	0.542491	0.516849	0.473166	0.504491	0.467193	0.460842	0.418413	0.444646	0.35402	0.495025	0.590699	0.551837	0.526357	0.540733
[truncated: 104 more columns]

## Sheet: Figure 1D
	Pol II FRAP	Untreated						100μM FA				300μM FA				600μM FA					8 J/m2 UV-C
	Repeat	#1	#2	#3	#4	#5	#6	#1	#2	#3	#4	#1	#2	#3	#4	#1	#2	#3	#4	#5	#1	#2	#3
	immobile fraction	-34.3945	-29.8995	20.0418	-3.51978	16.1715	12.124	-5.79913	42.9039	18.1134	30.1098	8.69468	21.0854	23.6396	35.494	40.5392	37.4292	54.6767	42.9809	39.3239	20.2176	10.3885	24.7861
		4.98587	15.4001	14.079	-26.6529	10.9746	15.852	5.24476	33.1477	29.3331	44.0493	35.584	31.6269	58.474	12.862	35.4591	34.0108	36.4082	57.8554	51.8816	33.526	10.3885	15.4206
		-53.7524	3.30559	11.0737	-12.2948	-4.60643	23.1438	3.9492	16.1721	14.3761	12.8251	32.2676	35.4961	48.5782	23.2189	40.5392	40.0179	32.4582	25.6159	34.5001	30.0993	44.6964	26.3561
		-0.223981	-8.62356	2.16642	-17.2422	6.90257	37.9599	18.119	28.5154	16.3973	47.7262	30.7138	22.0306	29.9573	28.4614	29.8069	43.1019	41.623	15.2957	48.1541	39.0667	45.3138	19.8345
		-20.2252	-30.4951	10.1686	0.575051	23.8036	29.8113	17.7102	13.5649	4.14079	25.1753	16.1882	54.7223	29.3047	43.2583	26.4657	50.5631	53.2999	59.4427	49.7691	58.7755	41.2672	15.2041
		0.00143797	-29.2252	7.53904	-22.2607	-1.31495	40.29	6.87562		7.89624	22.8543	16.1882	33.6331	41.3262		51.7202	37.906	42.7108	52.7731	40.5651	42.9789	29.7516	15.8692
		-13.6123	-7.57616		-7.56295	7.58299	21.8108				8.20275					32.125	62.9638		44.3506		6.85914		22.4916
		-33.1834	-6.16606			23.8043	-8.60752														46.0316		43.9879
							-2.05418																53.6167
							8.46597
							1.97868
							3.48086
Count #cells		49						24				23				33					23

## Sheet: Figure 1E
	120min after 5-aza-dC
Distance (µm)		DNMT1	EU	PCNA
	0	0.00778	0.037929	0.015919
	0.0992	0.001547	0.008391	0.004206
	0.1985	0.006191	0	0.007871
	0.2977	0	0.043222	0.025381
	0.3969	0.006586	0.010138	0.022009
	0.4962	0.007508	0.034665	0.012126
	0.5954	0.009378	0.028339	0.019939
	0.6946	0.010347	0.067923	0.030766
	0.7939	0.017362	0.067643	0.059839
	0.8931	0.009828	0.083771	0.064009
	0.9923	0.008575	0.125448	0.113876
	1.0916	0.026069	0.137453	0.171924
	1.1908	0.049286	0.116139	0.171929
	1.29	0.06636	0.134074	0.20538
	1.3893	0.139552	0.162439	0.260521
	1.4885	0.167507	0.160557	0.274747
	1.5877	0.164444	0.20726	0.331745
	1.687	0.166547	0.225385	0.32562
	1.7862	0.111664	0.30892	0.410238
	1.8854	0.099406	0.36514	0.413699
	1.9847	0.081589	0.371264	0.383372
	2.0839	0.036594	0.374556	0.317076
	2.1831	0.020732	0.396102	0.266482
	2.2824	0.014668	0.441302	0.259586
	2.3816	0.015688	0.476357	0.255788
	2.4808	0.020677	0.515613	0.291921
	2.5801	0.020999	0.595515	0.303532
	2.6793	0.026506	0.579224	0.317479
	2.7785	0.031767	0.584537	0.320803
	2.8778	0.034652	0.619228	0.290308
	2.977	0.051776	0.595245	0.340268
	3.0762	0.07292	0.587722	0.394434
	3.1755	0.127199	0.525928	0.522071
	3.2747	0.197226	0.508076	0.602149
	3.3739	0.382716	0.464113	0.753656
	3.4732	0.561934	0.421473	0.854946
	3.5724	0.724249	0.373494	0.839284
	3.6716	0.835803	0.401554	0.894092
	3.7709	0.875163	0.435193	0.955314
	3.8701	0.914251	0.35807	0.983868
	3.9693	0.902783	0.342988	0.983474
	4.0686	0.882646	0.353038	0.971782
	4.1678	0.825804	0.433582	0.966575
	4.267	0.744709	0.405253	0.889262
	4.3663	0.646493	0.377734	0.796011
	4.4655	0.446734	0.410494	0.682574
	4.5647	0.307556	0.561259	0.555518
	4.664	0.186021	0.657503	0.430766
	4.7632	0.143232	0.695554	0.398325
	4.8624	0.084283	0.660732	0.4071
	4.9617	0.077025	0.639861	0.407459
	5.0609	0.077582	0.662252	0.406103
	5.1601	0.076791	0.60271	0.426396
	5.2594	0.101543	0.631747	0.442395
	5.3586	0.082528	0.596563	0.450439
	5.4578	0.09395	0.609241	0.441894
	5.5571	0.082341	0.73209	0.407813
	5.6563	0.059561	0.668218	0.409409
	5.7555	0.034673	0.736524	0.420409
	5.8548	0.038787	0.721947	0.406129
	5.954	0.036862	0.696432	0.409121
	6.0532	0.038897	0.817775	0.41864
	6.1525	0.036339	0.805381	0.404467
	6.2517	0.037533	0.875878	0.392577
	6.3509	0.038387	0.832672	0.40312
	6.4502	0.043856	0.923417	0.448688
	6.5494	0.054441	1	0.418733
	6.6486	0.063942	0.85865	0.398821
	6.7479	0.058975	0.831576	0.407082
	6.8471	0.066988	0.776169	0.433425
	6.9463	0.089645	0.868167	0.450811
	7.0456	0.087372	0.830616	0.473936
	7.1448	0.093737	0.850834	0.537711
	7.244	0.117239	0.8509	0.601977
	7.3433	0.171094	0.690953	0.671929
	7.4425	0.260271	0.593771	0.790117
	7.5417	0.432988	0.716626	0.852823
	7.641	0.630389	0.62268	0.886904
	7.7402	0.797581	0.529885	0.951835
	7.8394	0.951143	0.459581	1
	7.9387	1	0.434154	0.981404
	8.0379	0.990218	0.454106	0.964359
	8.1371	0.961213	0.477024	0.959422
	8.2364	0.909293	0.43302	0.905287
	8.3356	0.844505	0.494301	0.826861
	8.4348	0.673539	0.495881	0.798515
	8.5341	0.512958	0.504179	0.751321
	8.6333	0.395362	0.605985	0.692851
	8.7325	0.276257	0.673735	0.583518
	8.8318	0.172585	0.774657	0.528909
	8.931	0.099869	0.875969	0.479565
	9.0302	0.06316	0.96313	0.448108
	9.1295	0.058613	0.920043	0.418255
	9.2287	0.058001	0.868456	0.451888
	9.3279	0.078342	0.932033	0.434825
	9.4272	0.094192	0.811193	0.492005
	9.5264	0.105818	0.786801	0.47278
	9.6256	0.111299	0.673798	0.476821
	9.7249	0.112693	0.672642	0.461248
	9.8241	0.093826	0.870779	0.416868
	9.9233	0.080182	0.764409	0.47894
	10.0226	0.065412	0.842511	0.497053
	10.1218	0.06087	0.951508	0.463149
	10.221	0.051084	0.923909	0.485025
	10.3203	0.047255	0.858647	0.473994
	10.4195	0.05136	0.845542	0.477043
	10.5187	0.075959	0.725892	0.494518
	10.618	0.09239	0.794843	0.537329
	10.7172	0.139565	0.799323	0.627504
	10.8164	0.20456	0.767236	0.643516
	10.9157	0.230259	0.746171	0.661558
	11.0149	0.22049	0.644855	0.661855
	11.1141	0.20575	0.668835	0.706541
	11.2134	0.176099	0.59965	0.646645
	11.3126	0.188061	0.54459	0.624198
	11.4118	0.176758	0.513972	0.604317
	11.5111	0.130833	0.493811	0.579862
	11.6103	0.09686	0.419059	0.470138
	11.7095	0.091387	0.40596	0.415667
	11.8088	0.058426	0.459803	0.414151
	11.908	0.051305	0.509585	0.401236
	12.0072	0.044922	0.511835	0.34992
	12.1065	0.038612	0.50239	0.33662
	12.2057	0.032022	0.486539	0.314324
	12.3049	0.028287	0.4394	0.268268
	12.4042	0.029043	0.31337	0.219287
	12.5034	0.025852	0.224186	0.16607
	12.6026	0.021586	0.194347	0.097851
	12.7019	0.014672	0.155473	0.079175
	12.8011	0.007755	0.155223	0.048697
	12.9003	0.007479	0.069005	0.03011
	12.9996	0.013916	0.051576	0.007304
	13.0988	0.008749	0.057965	0.016424
	13.198	0.008847	0.034388	0.00343
	13.2973	0.008375	0.031374	0

## Sheet: Figure 1F
	mock treated			30 min - non S-phase			120 min - non S-phase			30 min - S-phase (global)			120 min - S-phase (global)			30 min - S-phase (foci)			120 min - S-phase (foci)
Count	36			43			46			36			43			36			43
Repeat	#1	#2	#3	#1	#2	#3	#1	#2	#3	#1	#2	#3	#1	#2	#3	#1	#2	#3	#1	#2	#3
	0.900467	1.06107	1.11671	0.944984	0.826842	0.64225	0.721423	0.401565	0.973665	1.13679	0.651506	1.48685	0.814476	1.05207	1.16282	1.04815	0.586785	1.21412	0.40416	0.515474	0.41531
	1.29938	1.24535	1.01993	0.935653	1.00618	1.11137	1.28959	0.416157	1.01326	1.24022	1.01206	1.22668	1.28078	0.857437	1.11192	0.91077	0.771534	0.765107	0.970775	0.570311	0.86809
	0.749352	0.828077	1.05387	0.981013	0.857437	1.65841	0.899495	0.530537	0.511145	0.837157	1.07937	1.33289	1.52313	0.933455	1.27185	0.700039	0.776241	0.939495	1.09571	0.217286	0.912708
	0.962675	0.949988	1.44475	0.866187	1.14715	1.49754	0.837027	0.575018	0.649084	0.924767	0.794363	0.911844	1.06201	0.494999	0.86589	0.714813	0.476877	0.513109	0.612299	0.181749	0.67045
	1.37092	0.891622	1.45983	0.991641	0.871323	1.16196	1.25745	0.854142	0.737377	1.11165	0.922864	1.07178	1.00629	0.806602	0.693702	1.21663	0.805896	0.506824	0.539723	0.412862	0.459614
	1.01452	0.792304	0.987255	1.04063	0.99747	0.742169	0.929044	0.416157	1.50877	1.28324	0.742116	1.07178	0.797628	0.560426	1.3768	1.17438	0.707049	0.654504	0.650661	0.226465	1.1801
	0.981856	1.09238	0.744055	1.23425	0.743763	0.710748	0.970775	0.530537	1.04845	1.26432	0.781184	1.00485	1.06227	0.847552	1.04939	0.922434	0.574076	0.836119	0.668546	0.321311	0.507374
	0.935459	1.13497	0.60046	1.20108	0.9271	1.20249	1.01328	0.575018	1.25331	1.32394	0.605613	1.07021	1.18125	0.717169	1.32652	0.944466	0.28342	0.984741	0.791407	0.306955	1.19738
		1.07308	1.25308	1.33223	1.03701	1.45103	0.619298	0.880266	0.708156	1.00356	0.994881	1.2028	0.724793	0.931807	1.16219	0.86204	0.78848	1.17987	0.652216	0.801895	0.715068
		0.876324	0.818209	1.03933	0.864733	1.08435	0.664139	0.965462	1.00948	0.999676	0.646093	1.09189	0.838323	1.01983	0.692445	0.53078	0.639033	0.367314	0.357245	0.404154	0.427564
		1.17145	0.655447	0.683968	1.14127	1.01522	0.834435	1.29825	1.11663	1.11253	1.0283	1.27539	0.857504	1.01983	1.24389	0.902449	0.773182	0.939495	0.408567	0.404154	0.931561
		0.883384	0.818209	0.945244	1.40133	0.970602	0.958852	0.815074	1.12166		1.23494		1.17658	0.630325	1.29102		0.700459		0.565384	0.369793	1.09589
			0.655447	1.10336	0.94028	0.970602		0.671982	1.52794		1.06478				1.29385		0.701165				0.85018
			1.11797		0.754119	0.799984			1.64199		1.25471				0.892912		1.07325				0.413739
			1.02213			1.30901			1.63225						1.07673						0.554192
			1.23266			1.19338			1.01608						1.1402						0.899511
									0.888513						0.704699						0.443903
									1.14931						0.663538						0.486322
									0.881287						0.918049						0.653483
									0.87783
									1.09118

## Sheet: Figure 1G 
	Untreated			1hr			2hr			3hr			4hr			5hr			6hr			7hr
Count	626			573			877			612			601			566			592			549
	#1	#2	#3	#1	#2	#3	#1	#2	#3	#1	#2	#3	#1	#2	#3	#1	#2	#3	#1	#2	#3	#1	#2	#3
	1.24845	1.41229	0.667901	0.33336	0.179014	0.679372	0.457889	0.30992	0.432484	0.739584	0.589375	0.790156	1.19008	0.929762	0.916509	0.838379	0.856716	0.878653	1.6947	1.13347	1.66168	1.19471	1.26933	1.60465
	0.542289	0.872754	1.10211	0.317486	0.173954	0.549004	0.616336	0.423579	0.27778	0.662579	0.687309	1.43552	0.419041	0.834833	1.07228	0.747373	0.815783	1.31155	1.44495	1.33815	1.53885	1.66453	1.4387	1.00197
	1.47789	1.13916	1.24665	0.180434	0.246103	0.401101	0.371616	0.225334	0.501806	0.667903	0.700001	1.54328	0.729329	0.84366	0.658395	0.717399	0.823082	0.537696	1.07334	1.25866	1.84383	1.79764	1.06427	1.6675
	1.12845	1.2965	0.999925	0.240678	0.2337	0.638566	0.309105	0.39324	0.323421	0.500681	0.527991	1.47354	1.13368	0.572788	0.281385	1.09828	0.801377	1.32941	1.54572	1.28644	0.944615	1.63988	1.15358	1.42635
	1.07018	0.881055	1.07859	0.378912	0.182589	0.283516	0.492004	0.494319	0.299248	0.500878	0.546002	0.95412	0.872592	0.841346	0.95117	0.895073	0.709956	1.42233	1.05549	0.941193	1.01902	0.813729	2.14119	0.986323
	0.680819	0.622616	0.928637	0.182998	0.195192	0.52729	0.512217	0.470031	0.286793	0.521485	0.585065	0.857266	0.677565	0.790636	0.772211	0.810476	0.639002	0.993944	1.36184	1.07677	1.378	1.25634	1.96102	1.07572
	0.845576	1.07545	1.36268	0.307724	0.174526	0.323093	0.485299	0.245091	0.380042	0.49161	0.325276	0.847351	0.783755	0.976422	0.687484	0.836703	0.68952	1.00763	1.3365	0.590525	0.714033	1.60646	1.37662	1.68462
	0.834336	1.37776	0.988945	0.338388	0.164541	0.533763	0.358601	0.258276	0.325469	0.895763	0.768359	0.474192	0.903059	1.11317	0.52729	0.98805	0.907997	1.37169	1.46734	1.54826	1.35817	1.53172	1.14916	0.919869
	0.767684	0.776304	1.15184	0.220169	0.195534	0.26131	0.460551	0.4015	0.341448	0.70044	0.451918	0.703627	0.927807	0.820308	0.703463	0.865296	0.715839	1.13841	1.5965	1.22079	1.52664	1.59098	1.05223	1.75526
	1.05569	1.4643	0.94019	0.288991	0.192737	0.292365	0.452368	0.277231	0.362343	0.558262	0.183858	0.381927	0.867071	1.01333	0.843664	0.891917	0.850366	1.63939	1.65359	0.926402	0.670687	1.30475	1.80593	1.2074
	0.583306	0.808024	1.09285	0.28761	0.220132	0.63201	0.451973	0.421792	0.214603	1.04238	0.731625	0.965428	1.5049	0.967535	1.21969	1.09266	0.883102	1.17421	1.74538	1.5012	1.02762	1.65438	1.35515	1.31146
	0.737907	1.58515	1.08269	0.317091	0.153199	0.48845	0.456114	0.222562	0.56572	0.81156	0.980079	1.56802	0.847647	1.30673	0.986241	1.43785	1.4366	1.4533	1.84073	1.31652	1.39881	1.51358	1.94319	1.12751
	0.767783	1.39333	0.807282	0.229635	0.199413	0.685518	0.493877	0.363928	0.599726	1.21709	1.06827	0.560804	0.875156	0.860128	0.92626	1.22222	0.881945	0.800973	1.63702	1.48257	1.30827	1.7161	1.68399	1.65103
	0.69058	1.39023	0.844483	0.273807	0.157916	0.204525	0.335628	0.255406	0.486238	0.773205	0.845975	0.965838	0.596123	0.737596	0.515818	1.25446	0.97617	1.54295	1.27546	1.14978	1.79754	1.09345	1.09803	1.75821
	1.4561	0.579517	1.05728	0.251819	0.206468	0.695924	0.355446	0.329508	0.380288	0.856225	0.421949	0.823588	0.749542	0.507116	0.868738	0.977698	1.39692	1.62366	1.892	1.27093	1.07736	1.5545	2.21349	1.65676
	1.21729	1.29062	0.975999	0.163574	0.217855	0.495743	0.70675	0.37831	0.875867	0.138136	0.603774	1.11694	0.743232	1.11193	0.870295	1.24273	0.653683	1.677	1.49652	0.898131	0.790566	1.8006	1.19595	1.65422
	0.930864	0.546988	1.16454	0.233381	0.189829	0.645449	0.349727	0.218213	0.41372	0.56891	0.515684	0.836945	1.39289	0.579161	0.540073	1.00491	0.442875	1.11726	1.40157	1.08621	0.54712	1.75149	1.51871	1.35686
	0.699947	0.531536	1.11587	0.212281	0.171892	0.312605	0.356333	0.318448	0.634878	0.746091	0.599746	0.991321	1.03765	0.632534	0.43863	0.769952	0.405837	0.686993	1.6669	0.915816	1.55827	1.15478	1.79465	1.21305
	0.584883	1.27449	1.07523	0.249552	0.132317	0.664869	0.397646	0.228331	0.843172	0.559642	0.418047	0.541793	1.00659	1.02434	0.637664	0.680129	1.05063	1.53008	1.77634	1.3123	0.460672	1.68741	1.90344	1.67643
	1.14216	0.619997	0.991895	0.321232	0.178672	0.540073	0.386208	0.284478	0.605871	0.599377	0.577232	1.03663	0.943287	1.13371	1.38152	1.09256	1.18021	1.41373	1.43391	0.776742	1.71109	1.09621	1.32568	1.68192
	1.06229	0.695039	0.872015	0.225099	0.178902	0.400855	0.439944	0.178024	0.692155	0.414605	0.352664	1.23649	0.749443	1.18247	0.900285	0.969218	0.793766	1.6634	1.74706	1.65777	1.73764	1.28828	1.39312	0.819737
	0.680721	1.08603	1.03114	0.363728	0.229813	0.47665	0.459467	0.20265	1.18298	0.876635	0.449915	0.862019	0.745204	0.905282	0.91864	0.89734	0.849624	1.59531	1.73473	1.81626	1.58064	1.5681	1.43493	1.18708
	0.995643	1.15273	0.844565	0.24334	0.237817	0.542777	0.52888	0.461672	0.503609	0.625407	0.5446	1.30024	0.603518	0.716076	1.30745	0.928103	0.889326	1.12587	2.00962	0.676983	1.35268	1.71137	1.74109	1.14103
	0.629745	0.845426	0.798514	0.182406	0.192603	0.6738	0.341642	0.229021	0.562606	0.584292	0.838586	0.85194	0.713356	0.871159	1.27008	1.03479	0.691589	1.54795	1.23524	2.05557	1.75968	1.90718	1.76735	1.21191
	0.493286	0.928049	0.964527	0.246988	0.187552	0.311785	0.292836	0.347591	0.481485	0.730315	0.356818	1.19921	0.752303	0.556839	0.919869	1.07206	0.694356	1.34137	0.729329	1.52157	1.67717	1.2381	1.81879	1.39996
	0.875254	0.910134	1.02033	0.15963	0.23278	0.288186	0.288399	0.319982	0.481731	0.687918	0.345194	1.42536	1.15064	1.07495	0.763444	1.09168	0.863593	1.72035	1.47286	2.07934	1.23805	1.5404	1.91322	1.19257
	0.877029	0.492569	1.04131	0.310781	0.131441	0.469767	0.353474	0.27695	0.667491	0.316993	0.603054	1.14947	1.08625	0.815776	0.541466	1.33196	1.10266	1.59121	1.81529	0.412891	1.66815	1.81302	2.03493	1.01853
	0.72785	0.701819	0.539417	0.237818	0.192055	0.712149	0.452663	0.375664	0.649054	0.696003	0.129409	1.26697	0.489835	0.744896	1.0758	2.01002	0.507798	1.23829	1.95638	1.31043	0.513852	1.63673	1.49866	1.57859
	1.7719	0.757039	0.43019	0.308612	0.191439	0.488614	0.628661	0.229429	0.577274	0.696496	0.332079	0.907906	0.70675	0.48748	0.579077	1.62677	1.12098	1.09637	1.48834	1.81495	1.04016	2.02599	1.71262	0.982718
	0.986966	0.702583	1.17102	0.241664	0.209762	0.326617	0.574038	0.355429	0.461901	0.777149	0.56089	0.520243	0.825758	0.702969	0.940354	1.3502	0.612809	0.939207	1.87435	1.64009	1.76788	1.31125	1.45677	1.41176
	0.754965	1.35468	0.552446	0.233776	0.210511	0.407902	0.724892	0.297903	0.362015	0.398434	0.567655	1.26222	1.2941	1.035	0.60243	1.07265	0.664313	1.53451	1.95027	1.77429	1.25886	1.4555	2.2603	1.15938
	0.855633	1.29437	0.857266	0.227564	0.179243	0.425929	0.553529	0.293878	0.423962	0.565164	0.664357	0.972393	0.909566	1.05114	1.16815	1.15192	1.04379	1.69716	1.55943	1.19025	1.14168	2.09274	2.08745	1.01156
	0.887875	0.958492	0.82195	0.333754	0.22074	0.263522	0.495652	0.438819	0.194692	0.667015	0.634099	0.931013	0.66386	0.929866	0.953547	1.6735	0.910735	1.67766	1.71028	1.20396	1.22002	1.73424	2.23617	1.08006
	0.899608	0.619782	0.543268	0.311077	0.128919	0.305804	0.303583	0.297101	0.357508	0.375757	0.538495	1.45593	1.27142	0.89397	0.809249	1.05036	1.23192	1.59457	1.64905	1.24444	0.913805	1.67883	1.79965	0.939289
	0.57384	1.08433	0.595711	0.253002	0.196016	0.581371	0.482933	0.2915	0.428551	0.64138	0.699356	1.19011	0.759993	0.674402	0.356279	1.07215	1.17256	0.775653	1.86183	1.0485	1.33736	1.9477	1.33583	1.51755
	1.0126	1.21951	0.624636	0.221747	0.221096	0.289579	0.519907	0.334912	0.386679	0.687031	0.800131	0.814657	1.2028	0.919696	0.990092	1.86429	0.907671	1.64177	1.55972	1.43921	1.5763	1.48065	2.02519	1.28459
	0.590405	1.46206	0.601856	0.230226	0.224583	0.425192	0.413027	0.241531	0.357426	0.663072	0.274618	0.767623	0.807025	1.03388	0.84899	1.02236	0.735067	1.46035	1.67607	1.40098	1.04401	1.87188	2.01895	1.22133
	0.966063	1.37074	0.657658	0.241861	0.153124	0.502216	0.430972	0.259754	0.273109	0.444776	0.424337	1.04966	1.01319	0.773122	0.501642	0.882156	0.517902	0.836043	1.8497	1.16475	1.5931	1.64826	1.47631	1.72092
	1.37702	0.58939	0.653807	0.307823	0.373056	0.366604	0.359784	0.325329	0.368816	0.598194	0.414486	1.21207	0.878311	1.74741	0.431419	1.22242	0.790435	1.18372	1.93518	1.98603	0.489925	1.9409	2.11299	1.83392
	0.590799	0.635241	0.432894	0.260594	0.193954	0.424044	0.543472	0.447389	0.365293	0.884523	0.684127	1.40414	0.793024	1.74294	1.18192	1.03104	0.810294	0.922737	1.60054	0.981147	0.642827	1.37544	2.26584	1.55393
	1.03272	0.986963	0.63578	0.279427	0.300566	0.546792	0.5767	0.367854	0.470833	0.384532	0.59821	0.686501	0.783657	1.04367	0.959119	1.31165	0.851464	0.721982	1.90876	2.11036	1.46437	1.64057	1.48161	1.52402
	0.930962	0.543576	1.33179	0.206661	0.231482	0.299904	0.397942	0.338599	0.403149	0.61673	0.498148	1.04417	0.637535	0.988877	1.21101	0.94023	0.605524	0.530076	1.55893	1.27422	1.40242	1.86291	1.52848	1.55999
	1.20645	0.666991	0.866935	0.22086	0.278891	0.31916	0.276863	0.308626	0.444939	0.559248	0.61427	0.826292	1.19905	0.702568	0.621522	1.11071	1.24979	1.58056	1.28256	1.71577	1.4111	0.84183	1.70587	1.33113
	1.37702	0.528488	1.28459	0.268088	0.262289	0.669212	0.505808	0.2755	0.279009	0.792629	0.705617	0.676832	1.00836	1.03633	0.808102	1.22863	0.975302	0.430272	1.72892	1.34337	1.79598	1.5893	2.12799	1.40414
	0.590306	0.922159	0.68478	0.304273	0.210058	0.211817	0.447043	0.30394	0.353411	0.789474	0.621436	1.54623	1.19797	0.767246	0.553839	0.898228	0.756913	0.607018	1.83461	1.54711	1.42971	1.44022	2.11178	1.41815
	0.610519	0.614537	0.920279	0.387589	0.214539	0.261228	0.450297	0.439987	0.41667	0.733273	0.344548	1.37661	1.71008	1.8078	0.350052	1.02157	0.589242	1.60416	1.6524	1.67873	0.985668	2.11729	2.16259	1.43823
	0.715526	0.609471	1.06343	0.200647	0.283394	0.248773	0.465678	0.287532	0.533927	0.497821	0.391327	0.72657	1.22518	1.20106	0.860708	1.23573	0.95192	0.940846	1.10627	1.58047	0.934864	1.40699	1.45901	1.56941
	0.694426	0.615368	0.959037	0.223226	0.236815	0.430108	0.516949	0.214273	0.470669	0.654691	0.461999	1.41184	0.978486	0.851375	1.20142	1.097	1.23475	1.01844	1.00008	0.840686	1.69814	2.13139	1.40677	1.70101
	0.656958	1.03737	0.799989	0.200055	0.207811	0.788518	0.496835	0.216004	0.379468	0.858591	0.399732	0.498529	0.924159	0.576386	0.376601	1.42661	0.728287	1.3762	1.60449	1.91777	1.19126	1.88381	0.463075	1.51132
	1.05421	0.784761	0.692155	0.204196	0.43812	0.483206	0.373686	0.298269	0.348495	0.901876	0.373523	0.813428	1.46201	0.91701	0.562606	0.908778	1.07361	1.32384	1.71896	1.88682	1.68741	1.70387	1.63742	1.52631
	0.863324	0.563271	0.672899	0.216225	0.208115	0.177894	0.400012	0.539813	0.389957	0.879494	0.776259	1.69347	1.12934	0.875068	0.502298	0.866874	0.812734	1.57409	1.948	0.853504	1.59506	1.6389	1.40388	1.53279
	0.732583		0.731896	0.227367	0.193397	0.292283	0.41845	0.30871	0.42388	0.466467	0.326003	1.15692	0.963598	0.988194	0.847679	0.984402	1.11638	1.1915	1.92877	1.79622	1.66094	1.64964	1.82915	1.32638
	0.743725	0.853638	0.79622	0.196999	0.301242	0.311949	0.399815	0.595623	0.340137	0.66386	0.53009	0.56277	0.653113	1.18063	0.430682	1.33068	0.703495	0.85235	1.56929	1.23082	1.58515	1.85049	1.80281	1.5037
	0.556093	0.863889	0.758609	0.350023	0.2826	0.440924	0.298555	0.132361	0.363572	0.401195	0.301568	1.61923	1.72527	0.543628	0.633158	1.10371	1.01367	1.53066	1.57964	2.01757	1.65767	1.84763	1.1429	1.70085
	1.2307	1.09499	0.514671	0.281694	0.268023	0.438138	0.315514	0.341343	1.02697	0.877029	0.433388	1.57712	1.01033	1.06283	0.418308	1.21995	1.13544	1.44904	1.91586	0.941757	1.0395	1.96496	0.981318	1.60227
	1.26255	0.836034	0.0653069	0.256453	0.326738	0.52729	0.44448	0.20455	0.526471	0.706553	0.353895	0.895451	1.71945	1.08802	0.535402	0.976613	0.796578	0.795073	1.46241	1.0409	1.73625	1.77338	1.81851	1.60612
	0.5134	0.877917	0.746974	0.312161	0.22126	0.508771	0.546824	0.631196	0.675849	0.720456	0.667451	1.06744	0.977303	0.386668	0.924458	1.19422	0.685306	1.79229	1.86676	1.29949	1.74018	1.77821	1.34216	1.22657
	0.95295	0.89664	1.21207	0.272919	0.262356	0.440678	0.294808	0.172395	0.491973	0.852281	0.814945	0.717393	0.875649	1.5378	0.804496	1.52206	0.769924	0.838256	1.96378	1.33167	1.51271	1.70328	1.4396	1.4474
	1.43056	0.467919	1.12595	0.218	0.241711	0.195101	0.661691	0.314494	0.372258	0.764233	0.456539	0.811871	1.22271	1.07956	0.424864	0.970796	0.798951	1.388	1.63298	1.59989	1.56884	1.71127	1.9398	1.1915
	0.81087	0.448736	0.594727	0.280511	0.136901	0.375535	0.453255	0.241699	0.421914	0.539824	0.563063	1.5772	0.838872	0.744006	0.358819	0.893594	0.737203	1.38087	1.41084	2.0484	1.54041	1.1249	1.45688	1.73764
	0.58232	0.617275	0.751644	0.155193	0.315625	0.544743	0.441719	0.350194	0.255082	0.330599	0.467325	0.485008	0.947527	0.832934	0.409459	1.05066	1.0433	1.59539	0.771924	1.69388	1.44208	1.74469	2.10827	0.657576
	1.15941	0.764925	0.79876	0.220465	0.25591	0.187645	0.493877	0.208124	0.300641	0.501667	0.542055	1.06146	1.03015	1.12968	1.00378	1.0833	0.639091	1.6026	1.69451	1.31912	1.40373	1.688	1.87494	0.719359
	1.09237	0.914733	1.24722	0.260989	0.218292	0.22796	0.46065	0.242853	0.473783	0.775769	0.632749	0.999679	1.37732	1.03241	0.799334	1.2938	0.522041	1.80876	1.78157	1.04602	1.69659	1.23247	1.51529	1.35104
	1.53882	0.633209	1.40291	0.227663	0.323347	0.285236	0.471791	0.283803	0.209851	0.928399	0.395652	1.03729	0.889157	1.11283	0.418145	1.32683	1.20628	1.53869	1.58496	1.31188	1.79598	1.40147	1.84062	1.63046
	0.93254	0.502109	1.09711	0.209817	0.247438	0.234761	0.316993	0.294554	0.468292	0.540218	0.541462	0.0757134	0.928497	1.33778	0.672162	0.996924	0.573152	1.43069	1.64905	1.23713	1.64939	1.54789	1.92204	1.52844
	1.27122	2.06742	0.803759	0.273116	0.253291	0.472717	0.615942	0.228599	0.463048	0.698567	0.725683	0.940436	0.752894	0.766972	0.362507	0.848239	0.891841	1.01476	1.40867	1.73807	1.15799	1.57826	1.84803	0.738861
	1.25456		1.51738	0.236241	0.231519	0.509509	0.350319	0.285125	0.509837	0.762261	0.487651	0.61087	0.741556	0.743783	0.335056	1.58555	0.938679	1.57556	1.10804	1.2477	1.1094	2.00657	1.41308	1.5967
	1.09187	2.35207	1.19822	0.284159	0.268142	0.539417	0.668396	0.295426	0.378485	1.1112	0.477622	0.936667	1.07985	0.815442	0.368406	1.25446	0.505788	1.73281	1.67686	1.63202	1.49968	1.77644	2.02438	1.71347
	0.606969	1.10555	1.10833	0.150461	0.276754	0.5522	0.55491	0.198794	0.376928	1.13269	0.618202	1.05417	0.815603	1.06556	0.413474	1.38629	1.07694	0.757052	1.765	1.39067	1.6153	1.30317	1.59087	0.83506
	1.59906	0.87064	0.833421	0.270257	0.226015	0.2001	0.607265	0.388005	0.741893	0.6962	0.452704	0.469112	0.532232	1.22746	0.875867	0.367475	0.794656	1.54295	1.02167	1.68196	1.59531	1.88579	1.90438	1.52017
	1.07225	0.91388	0.883323	0.249059	0.265049	0.288268	0.302893	0.341863	0.256229	0.705469	0.309223	1.40676	0.812447	0.979745	0.741402	0.505118	1.36714	1.29032	1.42218	1.3332	0.958135	1.45126	1.84069	1.06933
	1.44978	0.91678	1.34203	0.246396	0.243447	0.560066	0.386011	0.223786	0.263194	0.519217	0.647934	0.931914	0.746781	0.773285	1.06466	0.895861	1.2779	1.60309	1.97442	1.48564	0.917984	1.30889	1.77808	0.250248
	1.33255	1.0423	0.959283	0.232987	0.250509	0.414949	0.36146	0.286758	0.365539	0.533415	0.615591	0.713788	0.55629	0.806607	1.06597	0.802785	1.24949	1.66037	1.41123	1.66498	1.73739	1.70989	1.54894	1.70642
	1.34123	1.29259	0.874474	0.25527	0.286695	0.552118	0.542979	0.228205	0.325142	0.393307	0.324015	0.933799	1.04672	0.996399	0.704774	0.74688	0.886359	1.66242	1.56031	1.56571	1.6262	1.44702	2.22898	1.23157
	1.6454	0.837993	0.984356	0.24472	0.170201	0.0815312	0.296188	0.357708	0.445021	0.521978	0.523792	0.76795	0.852971	0.742025	0.770736	1.63968	0.955295	0.841697	1.84704	1.25131	1.33088	1.5541	1.14864	1.34588
	0.82349	0.763456	0.703873	0.260299	0.296368	0.461655	0.524443	0.398461	0.748121	0.852182	0.341915	0.925523	0.721737	1.12024	0.906595	0.996629	1.57931	1.1575	1.66749	1.13651	1.53533	1.3291	1.7808	1.21781
	1.31766	0.472214	0.63537	0.296583	0.267556	0.237547	0.458579	0.268985	0.43904	0.548402	0.594286	1.56499	0.746781	1.24464	0.849072	1.19668	1.94061	1.33252	1.45826	1.48376	1.12734	1.66394	1.52672	1.14939
	1.21759	0.474202	1.24001	0.274004	0.188175	0.543842	0.477214	0.355654	0.451822	0.461734	0.323288	1.38751	0.530556	1.02757	0.292283	1.062	1.54219	1.56917	1.75149	1.65244	1.24173	1.97926	1.48294	0.985012
	1.2376	0.516018	1.01803	0.171166	0.233336	0.306377	0.354263	0.21682	0.789747	0.614956	0.491041	1.30319	0.459762	0.94304	0.45297	1.30347	1.36841	1.69823	1.315	1.71549	1.51148	1.85749	1.36313	1.20379
	1.26432	0.688184	0.70756	0.211	0.180987	0.485828	0.402576	0.169356	0.217881	0.604899	0.342879	1.38972	0.537655	0.707138	0.603659	1.20773	0.897664	0.726652	1.55085	1.60761	1.46011	0.785234	1.44209	0.971164
	0.695609	0.760207	1.31278	0.182406	0.204458	0.529994	0.331289	0.304784	0.202558	0.715427	1.0803	0.903317	1.23711	0.947751	0.537451	1.21039	1.83116	1.80303	1.51555	0.990131	1.68798	1.31727	1.57454	1.43921
	1.44052	0.614122	0.46862	0.155588	0.219353	0.760658	0.548008	0.362183	0.581781	0.7595	0.564851	1.56892	0.848041	1.08763	1.09604	0.449114	1.05187	1.74518	1.88953	1.79223	1.54221	1.06525	2.16087	1.71314
	1.24352	0.71733	1.01861	0.253988	0.177841	0.500987	0.412731	0.263919	0.568752	0.561121	0.444937	1.21125	0.901974	0.79502	0.726079	1.2658	1.51338	1.48665	1.67972	1.63324	0.878653	1.03922	1.29884	1.51107
	1.23553		0.904874	0.171068	0.226311	0.31072	0.465876	0.266691	0.261228	0.603124	0.378827	0.793024	0.712765	1.8447	0.478945	0.908778	0.731172	1.73289	1.77989	1.00222	1.62194	1.06703	1.04976	1.69937
	1.40305		0.824981	0.1477	0.185482	0.722801	0.460157	0.1909	0.198871	0.679143	0.553865	1.03114	0.985388	1.77912	1.27074	0.701229	1.66541	0.567359	1.94041	1.12414	1.38275	0.855042	1.84624	0.533354
	1.43243	0.898168	0.925523	0.262961	0.184681	0.422242	0.397646	0.27505	0.158965	0.725287	0.483059	0.617179	1.30061	1.10942	1.05417	0.960542	0.644699	0.830144	1.26235	1.32866	1.12489	1.64402	1.74722	1.10858
	0.711582	0.890869	0.960512	0.216225	0.196498	0.434533	0.360869	0.246498	0.401019	0.990811	0.671538	1.65152	1.27053	1.03205	0.96043	0.99091	1.13021	1.7841	1.9901	1.1062	1.68487	1.24431	1.75079	1.54713
	0.745302	0.941127	0.599562	0.218789	0.197596	0.427732	0.456213	0.372864	0.549824	0.520992	0.553108	0.702644	0.971782	0.76873	0.708707	0.813335	1.22233	1.75452	1.92897	1.73369	1.64505	0.985093	1.50127	1.41823
	0.970796	1.34732	0.793024	0.130347	0.200823	0.572685	0.421506	0.337811	0.630781	0.477017	0.406897	0.688959	0.951766	1.12449	0.946418	0.896552	1.02929	1.47854	1.92522	0.945125	1.47207	1.58122	1.4287	0.861609
	0.760486		0.784748	0.2391	0.221408	0.279828	0.304668	0.386035	0.286466	0.596222	0.476902	0.437319	1.22646	0.814581	1.13898	1.44012	1.08605	1.63218	2.04068	1.77184	1.54303	1.26866	1.72062	1.63366
	1.11938	1.26772	0.848007	0.214056	0.232661	0.509591	0.411942	0.596101	0.709854	0.396758	0.66863	0.392579	1.37643	1.85254	0.417735	1.26196	0.490663	1.03057	1.95066	1.8295	1.25173	1.84339	1.04788	1.63177
	1.03459	0.994878	1.14586	0.235353	0.224486	0.633403	0.347952	0.218636	0.638975	0.566741	0.526878	0.996402	0.910848	1.25181	0.892992	1.37288	0.465827	1.7614	1.83333	1.78735	1.54237	1.29696	1.71862	1.23526
	0.980951	1.57556	0.676668	0.220268	0.182634	0.542613	0.336712	0.395393	0.518276	0.291456	0.596319	0.483615	0.684664	0.912114	0.738616	0.414112	0.685306	0.692565	2.01751	0.8582	1.36899	1.34143	1.18995	1.58228
	0.962612	1.1091	1.17839	0.214253	0.202002	0.854972	0.284258	0.444363	0.318586	0.625604	0.571891	0.952236	0.859183	0.574109	1.09317	1.07275	0.80022	1.67495	2.05725	1.36997	1.28238	1.37633	1.21344	1.5441
	0.942498	1.36175	0.93806	0.178955	0.165157	0.503527	0.315612	0.364322	0.212637	0.63083	1.59451	0.697235	1.01033	0.938041	1.19036	1.48213	0.531967	0.819409	1.81706	1.59917	0.695023	1.33817	1.86783	1.29532
	0.618604	1.21537	1.03	0.236635	0.232142	0.588828	0.293526	0.400206	0.424372	0.651043	0.584346	0.482714	1.36509	0.991191	1.09801	0.806039	1.00689	1.10096	1.91951	1.58143	1.49436	1.70969	1.84095	1.48436
	0.657649	1.27452	0.890862	0.160222	0.172864	0.407656	0.508667	0.295243	0.328419	0.432747	0.370326	1.00574	1.06308	1.00934	0.394054	1.01802	0.730245	1.08645	1.47493	0.966341	1.32294	1.44821	0.545831	1.65177
	0.887382	1.26603	0.788436	0.276863	0.180304	0.45297	0.364024	0.350236	0.280566	0.522964	0.3419	0.891435	0.462227	1.18546	1.08391	0.536965	0.589457	0.691172	2.09225	1.98556	1.63079	1.60547	1.176	1.6026
	0.707243	1.95965	0.646022	0.289188	0.18339	0.429125	0.38118	0.353825	0.376191	0.488257	0.421051	0.648644	0.729428	0.557811	0.235252	1.44407	0.654209	1.50075	1.89722	0.939495	1.51763	1.43184	1.86045	1.43536
	0.930075	1.17335	0.475094	0.248861	0.191654	0.41331	0.342529	0.262442	0.291464	0.290864	0.496471	0.508444	0.642859	1.02959	0.665934	1.7582	0.495358	0.748858	1.81992	1.75269	1.69986	1.21483	1.31363	1.46469
	0.604603	1.173	0.875949	0.237523	0.150038	0.497955	0.345192	0.286223	0.270897	0.470312	0.367092	0.935847	0.909271	1.21247	1.09678	0.769459	0.664981	0.637664	1.49839	1.29281	1.44273	1.28296	1.88346	1.71019
	1.02848	0.858823	0.993944	0.179646	0.158807	0.698137	0.489342	0.411731	0.342923	0.629943	0.419145	0.646678	1.21759	1.35289	0.313588	0.996234	0.726269	1.70339	1.46546	1.42294	1.54672	1.61701	1.80037	1.6126
	1.03035	1.30673	0.946828	0.206464	0.19517	0.341202	0.360178	0.264257	0.277452	0.535091	0.470849	0.939781	1.66946	0.829774	0.385204	0.67796	1.20903	1.75632	1.13743	1.33662	0.659133	1.78581	1.79828	1.40807
	0.573545	1.07891	1.437	0.156968	0.20178	0.527044	0.322317	0.378816	0.281385	0.726076	0.561594	0.890206	0.794305	0.888154	0.6552	0.610322	0.937662	1.10284	1.71353	2.02447	1.76575	1.08783	2.09612	1.09883
	0.499793	1.4064	1.40086	0.251129	0.246162	0.73501	0.430972	0.298761	0.314489	0.635563	0.412624	1.00705	0.598095	0.889986	0.393317	1.04445	0.630145	1.77337	1.73108	1.04777	1.70749	1.22735	1.89377	1.71822
	1.12855	1.46797	0.636435	0.197886	0.21123	0.415195	0.371616	0.381237	0.278927	0.27637	0.362574	1.37095	1.22104	0.837496	0.818508	1.11228	0.383835	1.00296	1.99414	0.891722	1.52435	1.51496	2.0308	1.11685
	1.20378	1.02574	0.601201	0.204394	0.162427	0.530486	0.292639	0.331338	0.272454	0.587052	0.512783	0.668064	1.17194	1.29777	0.690926	0.740077	0.422379	1.65447	1.81805	1.60542	1.55688	1.13822	1.8453	1.58892
	0.779417	0.93678	0.827276	0.195914	0.208434	0.204361	0.364813	0.256925	0.236891	0.377926	0.189547	1.52328	0.722822	1.00632	0.350216	0.812645	0.56382	0.84309	1.49031	1.6387	0.708379	1.71994	1.71013	0.520243
	1.10745	1.44312	0.669785	0.279624	0.242001	0.797531	0.159433	0.477109	0.199854	0.395871	0.523258	0.70543	0.76305	0.904682	0.385122	0.874564	0.687257	0.74345	1.83037	1.40559	0.752218	1.26984	2.34747	1.32949
	1.01447	0.965176	0.712476	0.228156	0.193494	0.209441	0.398139	0.923879	0.612427	0.520006	0.383976	1.63112	1.56702	0.716395	0.054081	1.03272	0.34641	1.68151	1.97926	1.40193	1.44634	1.42533	1.90168	1.46723
	1.41429	0.864223	0.829652	0.297766	0.229078	0.559165	0.458283	0.270575	0.323667	0.700243	0.723042	0.781061	0.985388	0.750682	0.478371	1.22054	0.695788	1.22461	1.21147	1.58239	1.55893	1.96831	1.97737	1.12775
	1.17598	1.13502	1.11431	0.247777	0.229575	0.719196	0.41914	0.491969	0.348167	0.696496	0.381164	0.826948	0.937273	0.648535	1.4438	1.20704	0.899496	1.58064	1.21009	1.87345	1.39627	1.64471	2.04228	1.09735
	1.01871	1.51903	1.14848	0.275384	0.219301	0.385696	0.491314	0.373736	0.372749	0.68565	0.713947	1.06507	1.08231	1.17881	0.408394	0.764134	0.594472	1.04368	1.30307	1.80453	0.582764	1.95263	2.16144	0.754758
	1.32762	1.36983	0.646596	0.176392	0.294825	0.0700595	0.647986	0.310553	0.234843	0.628168	0.330565	0.914051	0.863225	0.767677	0.948958	0.864507	0.684772	1.60588	1.68267	1.28083	0.939944	1.61513	1.93873	1.45822
	1.08251	1.20583	0.764591	0.285737	0.235384	0.770573	0.235452	0.523729	0.374142	0.717103	0.684765	0.752791	0.766698	1.06163	1.36137	0.60549	0.371713	1.61809	1.33137	1.21658	1.54778	1.84881	1.72743	1.66611
	1.61563	1.51603	0.700923	0.230917	0.292651	0.44158	0.549881	0.248524	0.308508	0.550867	0.563145	0.622997	0.998107	0.939903	0.574898	0.975331		1.29032	0.936582	1.00212	0.711165	1.7442	1.91372	1.65447
	1.42346	1.5084	1.06663	0.252805	0.240087	0.520653	0.393012	0.205816	0.284089	0.458481	0.300018	0.866034	0.799827	0.984107	0.616114	0.459565		1.74805	1.25476	0.855781	1.42094	1.68218	2.10544	0.159703
	1.22962	1.09559	0.360294	0.266017	0.218582	0.554085	0.525429	0.480669	0.323093	0.565952	0.508444	0.498856	1.03025	0.503207	0.537123	0.320641		1.66987	1.56712	1.43079	1.41373	0.678551	1.98714	1.43585
	1.56376		1.15455	0.244819	0.235814	0.392333	0.255566	0.173437	0.368325	0.603124	0.563946	1.03999	0.917652	0.719214	1.21822	0.631816		1.31425	1.11416	1.42788	0.600627	1.3008	2.13502	1.09957
	1.15448		0.58596	0.205281	0.289914	0.504756	0.426042	0.209348	0.281385	0.550571	0.253625	1.18765	1.09325	1.03508	1.23083	1.40404		1.66037	1.32871	1.05877	1.29696	2.05202	2.20957	1.33719
	1.23888		0.500413	0.200055	0.264003	0.622096	0.27568	0.388287	0.203623	0.863423	0.32699	0.897909	0.482933	0.575051	0.602758	1.28996		1.17684	1.38856	1.14863	0.8984	1.91724	1.86443	1.4034
	1.01842		0.551708	0.174814	0.225162	0.158638	0.332571	0.241108	0.329157	0.748162	0.296264	0.0500659	1.07768	0.637771	0.507542	1.09237		1.16536	1.32171	1.46079	0.800891			1.41283
	0.672931		0.578831	0.247087	0.265115	0.53237	0.297963	0.350138	0.319734	0.74402	0.596652	0.832028	0.892213	0.632222	0.48337	0.914102		0.702644	1.05036	1.59836	1.4048	1.79527		1.20846
	0.569896		0.531141	0.245903	0.245346	0.515408	0.325078	0.187255	0.410688	0.560825	0.391601	1.03508	0.833252		1.10333	1.03686		1.62358	0.863127	1.4846	1.53205	1.7581		0.544661
	0.480172		0.589237	0.229438	0.275545	0.282368	0.352685	0.214977	0.466326	0.803376	0.252356	0.630454	0.956499		0.618818	1.09917		1.51337	1.64649	0.67271	1.7351	1.83185		0.47706
	0.50778		0.960921	0.206366	0.362745	0.247871	0.446945	0.400107	0.365539	1.06506	0.631532	0.86882	1.03222		0.754348	1.27044		1.0091	0.874071		1.48289	1.02571		1.58933
	1.48607		0.586205	0.241664	0.253729	0.697317	0.361066	0.225953	0.337023	0.937864	0.49883	0.772539	0.945851		0.871278	1.09099		0.716246	1.95973		1.03123	1.71827		1.34834
	0.720456		1.30901	0.230226	0.167545	0.564655	0.397744	0.70703	0.396758	0.868057	0.450241	0.429944	1.27753		1.138	1.05253		1.61907	1.86419		1.24354	2.00016		0.678389
	0.486285		0.640778	0.247875	0.363539	0.621932	0.475933	0.344973	0.720507	0.831773	0.381416	1.32269	1.12658		0.989601	1.02729		0.334893	0.945653		0.92118	1.61454		0.304493
	0.371221		0.626602	0.244424	0.329326	0.247953	0.418746	0.319559	0.239349	0.47544	0.66711	1.31368	0.781093		1.60014	0.859282		1.49862	1.77407		0.142168	1.60981		0.659788
	0.494469		0.439695	0.223916	0.250709	0.546792	0.351995	0.382095	0.587598	0.780995	0.452734	0.654053	1.14709		1.31024	0.975726		1.60973	1.86626		0.268275	0.956696		1.52377
	0.497328		1.23805	0.339177	0.316211	0.58555	0.415886	0.430714	0.531223	0.617519	0.24841	1.3948	1.27783		0.578585	1.5963		1.37841	2.11049		0.578995	1.84053		0.573669
	1.47798		0.628241	0.344008	0.35618	0.528765	0.377433	0.312186	0.275731	1.11288	0.479536	0.702398	0.895073		1.0495	0.984402		1.73133	1.9689		1.71445	1.28601		1.33924
	0.420027		0.767869	0.227268	0.546973	0.573177	0.385025	0.27695	0.350052	0.898129	0.574925	0.991895	1.10578		0.279419	0.958865		0.701005	1.49218		1.51689	2.03072		0.426748
	0.766797		1.6929	0.170082	0.216275	0.335302	0.38749	0.320727	0.680438	0.580545	0.614397	0.868	0.887678		0.139709	1.38994		1.72969	1.547		1.46601	1.78729		0.80253
	1.26787		0.648399	0.281497	0.311797	0.291382	0.444381	0.319109	0.59653	1.24214	0.424078	1.36088	0.985388		0.662574	0.987163		1.09891	1.9762		1.06466	1.86547		1.39922
	0.76798		1.28295	0.321922	0.342775	0.556051	0.281399	0.205366	0.206819	0.365799		1.3181	1.5399		0.771966	1.07284		1.41864	2.07963		1.58662	1.83984		0.751808
	1.3501		0.665278	0.2743	0.274499	0.435106	0.381377	0.307331	0.587598	0.886002		1.12636	1.03538		1.04565	1.35148		1.6103	1.07728		0.624554	1.9832		1.70232
	0.73002		1.10342	0.171265	0.260286	0.292529	0.333557	0.441211	0.3639	1.04721		1.17987	1.30297		1.36923	0.755359		1.84834	1.32121		1.40758	0.694426		0.896024
	0.908285		0.932488	0.263158	0.332798	0.287695	0.495849	0.313297	0.360704	0.590701		0.707068	0.830097		0.314325	1.12421		1.16282	1.77664		0.4306	1.55272		1.44118
	0.983416		0.707396	0.184082	0.267022	0.359721	0.336219	0.346803	0.734273	0.614561		0.727717	1.07196		1.18224	1.09247		1.51378	1.98054		1.53082	1.5333		1.7469
	0.803574		0.588254	0.252115	0.255294	0.415686	0.238016	0.342075	0.606855	1.02769		1.05581	1.30386		0.729356	0.86362		1.04729	0.859577		1.16282	1.06506		1.59547
	1.65171		1.03713	0.208239	0.353969	0.661263	0.335233	0.249735	0.609149	0.847253		0.503691	1.07373		0.701005	1.01871		1.10186	2.05015		1.54893	1.77171		1.17577
	1.15468		0.61382	0.213662	0.279855	0.545972	0.532626	0.224757	0.631847	0.921793		0.995828	0.919525		0.864149	0.912229		1.32441	1.90186		0.475995	1.73631		1.43667
	0.873381		1.34817	0.214155	0.198597	0.69363	0.3657	0.417585	0.598742	0.907496		0.754922	1.32348		0.960921	0.757035		1.8349	1.92384		1.02008	1.73868		1.33121
	0.822997		1.40553	0.236339	0.260976	0.575799	0.614561	0.295961	0.323585	0.93816		1.61112	0.747471		0.510656	0.999192		1.48764	1.55647		1.41078	1.16494		1.50771
	1.39161		0.572767	0.28692	0.258736	0.46862	0.38049	0.2539	0.484926	0.785727		0.674538	0.453255		0.474766	0.457495		0.700759	1.39299		1.41168	1.83905		1.24411
	1.46467		0.978457	0.221747		0.3521	0.378813	0.35063	0.623489	0.689101		1.58097	1.03508		0.911265	1.44219		0.64971	1.81529		0.939617	1.90738		1.47789
	0.64		1.61473	0.167025		0.474684	0.4923	0.393592	0.578831	0.747964		1.35579	0.70537		0.594809	0.921497		0.814411	1.70486		1.2537	1.75011		1.53762
	0.635563		0.49607	0.233579		0.833831	0.226775	0.462896	0.223371	0.664452		1.4293	0.901481		0.768688	1.28434		1.52779	1.7088		1.41856	1.58141		1.5409
	1.00659		1.38628	0.217409		0.249019	0.506991	0.322064	0.520735	0.809292		1.54098	0.874959		0.831045	1.16178		1.63988	0.92268		1.60063	1.98586		1.66397
	1.4133		1.13619	0.248763		0.343005	0.41845	0.266748	0.252952	0.562206		1.05442	0.825167		0.296626	1.11209		1.45306	1.82525		1.46723	1.4489		1.64111
	1.34774		1.02721	0.203408		0.41962	0.583602	0.27968	0.218618	0.996629		0.63283	1.04563		0.545235	1.05007		1.7623	1.77802		1.64644	2.11286		1.51279
	1.19363		1.49231	0.196013		0.716328	0.212084	0.475251	0.60202	0.55698		0.661919	0.466763		0.589237	0.859183		1.2832	1.9832		1.46666	2.10162		1.47461
	0.816884		0.720834	0.296583		0.775407	0.569403	0.396308	0.49689	1.04238		1.50837	0.856422		0.949122	1.20112		1.383	1.75761		1.58162	1.41261		1.63267
	0.746683		1.40816	0.317387		0.237956	0.272328	0.352516	0.450347	1.18801		0.673882	0.90513		1.09416	1.46891		1.61571	1.90896		1.64464	1.26383		1.35244
	0.909468		0.939863	0.210803		0.413228	0.252904	0.323429	0.57711	0.572657		1.00615	1.10341		1.17847	0.601744		1.66651	1.83027		1.16766	1.42514		1.67176
	1.02571		0.832192	0.305259		0.617015	0.621759	0.246554	0.326043	0.860563		1.62858	1.07028		0.838174	0.999291		0.925277	1.52935		1.27877	1.51151		0.66364
	1.2163		0.989847	0.187632		0.470669	0.553529	0.140593	0.376601	1.16572		0.45805	0.803376		0.423962	1.3008		1.442	1.69086		1.51451	1.2448		1.29254
	1.11041		1.35858	0.215042		0.203951	0.370235	0.293146	0.780487	1.00077		1.12972	0.701032		1.00771	1.4838		1.02238	1.82544		1.12718	1.42109		1.03131
	0.956795		1.15684	0.230029		0.213538	0.211296	0.310525	0.503363	1.18939		0.338662	0.898622		0.892255	0.999981		1.39168	0.836505		1.72092	1.53724		0.764345
	0.946837		0.934864	0.205478		0.425847	0.417858	0.392382	0.460344	1.26422		1.70052	1.9763		0.925277	0.886297		1.30794	1.61365		1.19429	1.29893		0.752136
	0.782178		1.32056	0.264933		0.387171	0.44941	0.417838	0.51672	0.835322		0.786551	1.12333		0.713951	1.36884		1.48149	1.7653		1.26599	1.61188		1.16717
	0.823096		1.06474	0.253594		0.377666	0.27006	0.290839	0.720261	0.945062		1.17315	0.757923		0.984438	1.61523		1.04622	0.789573		1.26009	1.22715		0.808675
	0.784248		1.33261	0.308908		0.335548	0.429591	0.256686	0.475831	0.913609		0.800973	0.724695		0.642089	1.30416		1.73436	1.58112		1.0531	1.26472		0.852595
	0.700144		0.874556	0.198478		0.408721	0.389758	0.427449	0.368488	0.629548		1.05696	0.856422		0.261637	1.18919		1.32966	0.2743		1.75649	1.23553		1.1502
	0.989628		0.788927	0.343515		0.498201	0.4993	0.315352	0.520079	1.2449		0.769262	0.884818		0.62185	0.925145		0.889715	1.73838		1.0404	1.13319		0.972475
	0.787108		0.835306	0.22786		0.519997	0.282779	0.346761	0.46862	0.630929		1.18511	0.842717		0.869311	1.64511		1.72822	2.06168		1.63751	1.4138		0.680601
	1.00945		1.45953	0.227071		0.472144	0.538246	0.296636	0.395857	0.851788		1.25919	1.05806		0.590876	1.24588		1.13775	2.02747		1.60088	1.46931		1.05687
	1.17795		0.786961	0.243931		0.61849	0.330599	0.264355	0.473864	1.16582		0.907578	1.00264		0.220421	0.904439		1.14742	1.80365		1.75673	1.33364		1.21281
	1.03755		1.38267	0.244424		0.423389	0.354854	0.515173	0.606527	0.650254		0.963707	0.902172		0.57375	1.22745		1.58957	1.82249		1.56097	1.25801		0.823752
	0.669086		1.43479	0.269863		0.404624	0.430282	0.413602	0.511557	1.11919		0.770163	0.851196		1.11055	1.27103		1.33654	1.47207		1.40594	1.30514		0.735748
	0.612195		1.48338			0.405444	0.329909	0.462207	0.483615	0.639802		0.85489	0.883635		0.465097	1.34576		1.30016	1.54661		0.72739	2.12341		1.13447
	1.46655		1.49272			0.63283	0.369151	0.327046	0.745581	0.872296		1.0713	1.35375		0.678881	1.13851		1.08605	1.39891		1.56048	1.88648		1.37718
	1.12382		1.15561			0.341038	0.325768	0.368825	0.647333	0.75881		1.02606	0.734555		0.479273	1.38816		1.72346	1.1675		1.46756	1.46162		0.22968
	0.986966		1.3136			0.333991	0.404646	0.299591	0.498938	0.954922		1.31441	0.81718		0.481731	1.15153		1.30565	1.82761		1.37022	2.04473		1.28041
	0.91568		1.33064			0.266636	0.357023	0.282396	0.663558	0.866282		1.27033	1.11219		0.586369	1.43026		0.603495	1.24076		1.35563	1.53675		0.744515
	1.21098		1.01902			0.306459	0.507188	0.322289	0.36857	1.7579		1.07293	1.33443		0.827685	1.42001		1.52238	1.58043		1.19724	1.84398		1.30565
	0.735738		1.30417			0.52221	0.509456	0.0717668	0.384385	0.791347		0.814001	0.858197		0.666098	0.769163		0.919951	1.98231		1.70462	1.96023		1.27361
	1.44476		1.51591			0.777865	0.3235	0.399713	0.365702	0.4782		0.79917	0.779023		1.19675	1.37396		1.24485	1.81125		1.48821	1.97807		1.50435
	1.46457		1.52164			0.502462	0.378715	0.206196	0.425437	0.471693		0.606855	0.739189		1.28893	1.6526		1.51034	1.28887		1.43356	2.08732		1.62309
	1.47197		1.31761			0.752136	0.336318	0.302223	0.714279	0.498314		1.17823	0.81294		0.609477	1.64333		1.37022	1.8352		1.58752	0.910848		1.41578
	0.872198		1.65168			0.56949	0.474848	0.320488	0.336941	0.859577		1.19257	1.34103		1.03074	1.27556		1.64005	1.50244		1.70404	1.25298		1.54909
	1.33403		0.718376			0.194856	0.335726	0.324372	0.359475	1.22439		1.11874	0.956302		1.20789	1.01645		0.819983	1.91842		1.75304	1.84191		0.897335
	1.1255		0.936257			0.728865	0.421211	0.412969	0.266636	0.978585		1.50173			1.54049	1.65112		1.60563	1.90403		1.72682	1.87691		0.62693
	0.902073		0.971082			0.59948	0.34391	0.313058	0.36562	0.752204		0.776145			1.21101	1.6034		1.52115	1.76983		0.667491			0.985422
	0.912722		0.916919			0.508935	0.328824	0.436174	0.30228	1.23957		1.50845			0.643482	1.08369		0.881521	1.7931		1.58507	1.99237		1.31466
	1.25979		0.863657			0.487712	0.589222	0.279257	0.381353	0.343515		1.59793			0.559001	1.14019		1.59146	1.50845		1.67028	2.08426		1.55188
	1.42099		1.10194			0.425028	0.620674	0.293639	0.306623	0.741358		1.3249			1.22674	1.12885		0.59694	1.55696		1.57335	1.42888		0.717065
	1.4907		1.01238			0.666098	0.353474	0.263553	0.309491	1.02571		0.962888			0.561295	1.30524		1.61866	1.7228		1.74493	1.85502		1.47608
	0.826843		1.2074			0.751235	0.444677	0.124086	0.37406	0.950287		1.10612			0.643564			0.996402	1.77812		1.59777	1.34359		1.12685
	1.29223		1.30524			0.440187	0.487666	0.155284	0.305476	0.826448		1.72215			0.998778			1.2301	2.0392		1.68249	1.9903		1.41873
	1.48794		0.965838			0.911101	0.408689	0.294089	0.403067	0.928596		1.16315			1.14701			0.811707	2.11305		1.42258	1.20142		0.810314
	1.17016		1.26828			0.529093	0.399026	0.330958	0.294168	1.0619		1.3703			0.5463			1.62071	1.75514		1.50706	1.25525		1.25288
	1.2025		0.953793			0.488532	0.559051	0.313424	0.432402	0.724597		1.16774			0.500905			1.42692	2.00657		1.03942	1.29223		1.69429
	1.12717		0.863576			0.658395	0.430479	0.291233	0.465425	0.951273		0.892091			0.336122			1.40332	1.5259		1.68217	1.64028		1.50796
	1.14877		1.02688			0.606363	0.3938	0.295947	0.529093	1.15409		1.27279			1.49051			1.60563	1.34419		1.68847	1.84082		1.61374
	1.61799		0.721572			0.478207	0.484708	0.196627	0.605953	1.02857		1.29811			1.40144			1.46002	1.59936		1.50804	0.431859		1.60776
	1.20595		1.2632			0.492137	0.446846	0.324119	0.6071			0.888486			0.9161			1.61252	1.92927		0.626357	1.43578		1.71117
	1.39565		0.820638			0.572521	0.421408	0.201186	0.435188			1.24976			0.786879			0.846532	1.37574		1.60719	1.16079		1.65562
	1.05579		0.931832			0.705839	0.595137	0.235803	0.374306			1.11694			0.333582			0.985422	1.4274		1.61964	0.961035		1.45437
	0.565164		0.982226			0.487549	0.302794	0.233355	0.38332			1.42503			0.371192			1.62702	1.61957		1.48944	1.69825		1.67274
	1.07324		1.17225			0.378649	0.415393	0.19757	0.3521			1.46174			0.646678			1.32081	1.70466		0.972803	1.15853		1.45224
	0.510146		1.12751			0.696908	0.381278	0.210361	0.488286			1.00181			0.525979			1.08203	1.58477		1.28115	1.75278		1.26623
	1.21009		0.800153			0.675685	0.386208	0.202228	0.259343			0.645613			1.17716			1.26468	1.19175		1.2469	1.08103		1.05048
	0.928892		1.08424			0.376846	0.387885	0.415277	0.381353			0.728619			0.59358			0.984766	1.71551		1.75616	1.63239		0.840468
			0.618162			0.635862	0.483229	0.338402	0.286957			1.15856			0.807938			1.36489	1.71846		0.71895	1.66995		0.903809
			0.795155			0.607428	0.410168	0.186495	0.225092			0.797449			1.14275			1.3685	1.47049		1.47158	1.76826		0.863084
			1.28811			0.659379	0.372306	0.436357	0.277288			0.801464			0.398151			0.995091	1.86173		1.52164	1.3927		0.945598
			0.983209			0.862264	0.440733	0.261302	0.263194			0.985995			1.38611			1.70732			1.60203			1.51247
			0.87136			0.309327	0.323204	0.395351	0.216816			0.752955			0.329976			1.16741			1.39644			1.36899
			1.15569			0.476896	0.444677	0.224729	0.333418			0.936175			0.69109			1.63652			0.867345			1.67102
			0.924949			0.406509	0.274891	0.273924	0.389056			1.34137			1.10743			1.12808			1.58908			0.784093
			0.788682			0.290563	0.362446	0.301941	0.299986			1.3272			1.67643			1.47961			1.6194			1.69962
			1.31187			0.175927	0.344304	0.207716	0.34194			1.20322			1.05786			1.64914			1.64308			1.36276
			1.20109			0.288104	0.472975	0.171593	0.484599			1.34547			0.747793			1.33637			1.61301			1.60432
			0.597267			0.274338	0.326852	0.247807	0.581535			1.34621			1.03401			0.753365			1.57802			0.778767
			1.29958			0.495251	0.431563	0.28051	0.247789			0.554412			1.23002			1.02434			1.54041			1.7487
			0.817607			0.269913	0.398632	0.12092	0.342923			1.07851			0.986733			0.969935			1.54623			1.64734
			1.23133			0.270651	0.296386	0.184708	0.5885			1.14857			1.23043			1.13078			1.38316			1.59441
			1.32195			0.22714	0.333853	0.296397	0.630454			1.4043			1.30671			1.46011			1.61694			0.839567
			1.35276			0.182564	0.348643	0.320573	0.56826			0.91061			1.65504			1.25542			1.69732
			1.11587			0.277206	0.560431	0.163685	0.506067			0.604069			1.05909			1.48395			1.19036
			1.22649			0.298183	0.332867	0.196219	0.591941			1.05442			1.60162			1.68872			1.60965
			1.35178			0.310638	0.462819	0.243135	0.516556			0.576127			0.957972			1.34285			1.57482
			0.908315			0.284991	0.453058	0.241728	0.550479			1.09276			1.31556			1.30311			1.74575
			1.43052			0.310556	0.407013	0.153581	0.264096			0.836125			0.978785			1.31614			1.393
			0.691336			0.281877	0.464791	0.267296	0.601365			0.898728			0.817197			1.63415			1.63628
			1.29434			0.475749	0.411844	0.448346	0.340301			1.27697			0.698792			1.53746			1.06794
			1.12726			0.376682	0.256848	0.147277	0.420111			0.766721			0.763935			1.18331			1.6666
			0.998041			0.201984	0.21307	0.353191	0.776472			1.61547			0.730503			0.858413			1.68569
			1.21453			0.22501	0.422394	0.171185	0.379305			1.26337			0.795565			1.50706			1.51894
			1.60129			0.30482	0.340952	0.475153	0.420275			0.366932			0.759101			1.69495			1.6852
			1.05237			0.261064	0.37487	0.199878	0.475831			0.761067			0.48001			1.373			1.56212
			1.03549			0.406345	0.26868	0.130109	0.416342			1.08867			0.923556			1.51107			1.10596
			0.812526			0.543268	0.223817	0.348702	0.411344			1.17987			0.936831			1.08416			0.975015
			1.28459			0.360786	0.395082	0.129982	0.842517			0.573177			0.836289			1.29352			1.57531
			1.63898			0.580961	0.502751	0.203832	0.56613			1.03442			0.469276			1.17044			1.68085
			1.52254			0.387253	0.374278	0.235691	0.812035			0.461409			0.52393			1.32081			0.728373
			1.41856			0.429371	0.486285	0.268718	0.257458			0.57752			1.26435			1.58908			1.60948
			1.069			0.234023	0.395575	0.28331	0.720343			1.16643			1.17634			1.68389			0.675685
			1.28647			0.285646	0.409675	0.148571	0.468702			0.524094			0.963953			1.1026			1.15602
			0.662083			0.446824	0.572263	0.178474	0.460262			1.38783			0.34956			0.405853			1.24157
			1.4447			0.259261	0.403463	0.287785	0.498774			1.1625			1.42741			0.42765			1.5858
			1.04319			0.541138	0.387786	0.220085	0.354476			0.317767			0.975999			1.59613			1.59146
			1.48362			0.27778	0.47189	0.265228	0.470013			0.3639			0.399134			1.60842			1.51124
			0.783683			0.219438	0.434324	0.200891	0.510082			1.57261			0.565802			0.987061			1.68315
			0.804496			0.403723	0.380884	0.21205	0.19379			0.540482			0.52475			1.48436			1.87948
			1.43454			0.459525	0.346079	0.343074	0.493203			0.383729			0.50828			1.24411			1.45904
			0.943058			0.432894	0.516259	0.255532	0.421832			0.602839			0.522865			0.552774			0.98157
			0.705102			0.319078	0.512414	0.331619	0.480174			1.2909			0.601037			1.26984			1.40922
			1.22403			0.280156	0.371024	0.238646	0.309573			1.25157			0.252214			1.11563			1.85441
			1.07343			0.543842	0.345586	0.319081	0.621194			1.16504			1.12202			1.63865			1.54164
			0.957726			0.409869	0.481257	0.226516	0.559247			0.551626			1.08203			0.743368			1.66242
			0.939781				0.475933	0.241376	0.303673			1.47125			0.383566			0.838256			1.72092
			1.1348				0.347854	0.245851	0.639303			0.511885			1.18159			0.593334			1.16266
			0.665115				0.38887	0.226192	0.488122			1.15266			0.909135			1.68872			1.61964
			1.05007				0.570882	0.264566	0.54081			0.781962			0.232958			1.25443			1.6997
			1.61604				0.511329	0.200525	0.707068			0.656757			0.39643			1.02942
			1.63554				0.315809	0.205802	0.547775			0.651103			0.886027			0.972147
			1.29844				0.518428	0.215104	0.533026			0.621522			1.05106			0.788682
			0.997877				0.664846	0.267676	0.426421			0.505494			0.923065
			0.937404				0.686045		0.537369			1.08867			0.375208
			0.967641				0.564178		0.445595			1.09334			0.86628
			1.4547				0.485497		0.55007			1.13078			0.575635
			0.821458				0.295104		0.565311			0.634223			1.14406
			1.14422				0.607364		0.738943			0.440023			0.926998
			1.04016				0.456312		0.27991			1.21453			0.626193
			1.62128				0.346276		0.526798			0.976572			0.968378
			1.28082				0.596321		1.26304			0.48337			0.971082
			1.32212				0.386997		0.153557			0.561213			1.08457
			1.03795				0.482144		0.634551			0.654216			1.25345
			1.13349				0.576108		0.447234			0.994517			0.944205
			0.893566				0.620181		0.468292			1.22453			0.636763
			1.50714				0.465284		0.299412			0.650447			0.966248
			0.955513				0.607068		0.542859			0.904956			1.14357
			1.61407				0.421211		0.376273			0.951744			0.530977
			0.88824				0.617421		0.206409			0.811133			0.958381
			0.980669				0.557473		0.318668						0.974769
			0.739845				0.397942		0.59063						1.53647
			0.915198				0.548008		0.481403						1.5468
			0.819737				0.567826		0.240169						1.2986
			1.25992				0.705666		0.54081						1.31065
			1.48797				0.488356		0.605298						0.439367
			0.65987				0.289287		0.860298						0.851284
			1.36112				0.44586		0.936831						0.233122
			0.775079				0.367672		0.702807						1.22428
			0.866689				0.433535		0.276387						0.219684
			1.38275				0.436789		0.339481						0.566704
			0.923556				0.413224		0.664377						1.4438
			0.884143				0.331289		0.192479						0.548431
			1.53238				0.459072		0.313916						1.03623
			1.09063				0.500286		0.389957						1.25394
			1.21035				0.201731		0.385368						1.14144
			1.05392				0.381771		0.819819
			0.944451				0.448325		0.554003
			1.62005				0.485102		0.793188
			0.766721				0.526809		0.413556
			0.914871				0.438662		0.206
			0.834323				0.395772		0.839649
			1.18626				0.614463		0.675111
			1.5046				0.933822		0.364965
			0.914051				0.460058		0.496316
			0.611771				0.291258		0.677897
			0.929292				0.498216
			0.998614				0.387096
			1.27385				0.456213
							0.576601
							0.493187
							0.393899
							0.806926

## Sheet: Figure 1H
		Untreated																																													30-60 min after FA pulse
		Repeat #1										Repeat #2									Repeat #3								Repeat #4								Repeat #5										Repeat #1
		1	2	3	4	5	6	7	8	9	10	1	2	3	4	5	6	7	8	9	1	2	3	4	5	6	7	8	1	2	3	4	5	6	7	8	1	2	3	4	5	6	7	8	9	10	1	2	3
	0	1.09746	1.10318	1.0663	1.10164	1.07399	1.11516	1.09303	1.09635	1.12431	1.0013	1.10502	1.06521	1.10971	1.09837	1.08423	1.10414	1.12464	1.08732	1.09837	1.05046	1.07148	1.09665	1.08138	1.08721	1.09864	1.05888	1.09527	1.04513	1.1969	1.0253	1.05433	1.0965	1.05357	1.07022	1.05813	1.04449	1.09605	1.08565	1.09004	1.11399	1.03501	1.11253	1.08862	1.06166	1.0677	1.10724	1.12673	1.08789
	0.405	1.05191	1.04147	1.01958	1.04847	1.01828	1.06378	1.06752	1.07608	1.0036	1.02528	1.05373	1.06696	1.04284	1.08679	1.0503	1.05397	1.07815	1.0937	1.08679	1.0335	1.02578	1.05623	1.06576	1.00287	1.01989	1.02095	1.04767	1.02159	1.18951	1.01455	1.01801	1.02096	1.00778	1.03233	1.0382	1.03851	1.05497	1.06695	1.06735	1.04509	1.03397	1.05253	1.02756	1.01852	1.03745	1.06521	1.09343	1.07905
	0.81	1.03292	1.01814	0.986512	1.03398	0.992607	1.01574	1.05726	1.0188	1.00318	1.00944	1.00858	1.01474	1.03563	1.01547	1.03186	1.01485	1.06442	1.05949	1.01547	0.991603	1.01125	1.0625	1.01639	1.04144	0.974674	0.9898	1.00855	1.00529	1.12531	1.00775	0.989208	1.07429	1.03488	1.04485	1.03207	1.02088	1.0188	1.05696	1.04899	1.03446	1.05386	1.02063	1.01737	1.01622	1.04435	1.02883	1.0657	1.05982
	1.2	1.02225	1.03761	1.02305	1.01243	0.995747	1.0232	1.06264	1.01624	0.951774	1.01833	1.01413	1.04308	1.01613	1.02521	1.03812	1.0143	1.0483	1.02671	1.02521	0.968905	0.991266	0.995392	0.991301	1.00772	0.996925	1.00057	1.00062	1.03186	1.18203	1.01629	0.955415	1.00581	1.00144	0.996631	0.997229	1.01774	1.00014	0.997163	1.02261	1.01841	1.01556	1.03415	1.0312	1.0019	1.01646	1.03782	1.03855	1.0253
	1.608	1.03564	1.00269	0.969964	0.990147	0.968431	1.01111	1.01171	1.05349	0.990348	0.99941	1.04629	1.00384	1.02028	1.00685	1.02872	1.01937	1.04785	1.02835	1.00685	0.983878	1.00668	0.971923	1.02842	1.01151	1.0254	0.999043	1.00178	1.0232	1.1139	0.999722	1.02985	1.01949	1.01916	1.01538	1.00796	1.01195	0.990938	0.990754	0.995142	1.014	1.0059	1.02119	1.01895	0.98981	1.00795	1.03019	1.04993	1.00688
	1.998	1.04835	1.03016	0.986446	1.00158	0.948051	1.01935	1.0175	1.04526	1.02674	0.999204	1.02222	0.974759	0.99777	1.02925	1.04323	0.980025	1.02564	1.03625	1.02925	0.981666	1.03228	1.02058	1.0207	0.995262	0.97462	1.00202	1.04853	1.00898	1.15832	1.0097	1.03015	1.06635	1.04375	1.01442	1.00968	1.00334	0.995627	1.01982	1.01702	1.01809	0.997575	1.02589	1.04032	1.00991	1.03349	1.00506	1.02885	1.03286
	2.405	1.00047	1.00057	0.982317	1.01462	0.981458	1.01714	0.996438	1.02084	1.02381	0.990244	1.01859	0.967485	1.00755	1.01087	1.07009	0.986829	0.992584	1.01806	1.01087	0.973218	1.01508	0.991665	1.00341	0.98324	1.0104	0.989595	1.06668	0.996755	1.13035	1.04963	1.00266	0.991468	1.00453	1.05024	1.01797	0.99188	1.05316	1.05406	1.00644	0.975427	0.969728	1.03295	1.02341	0.992784	1.03089	1.00835	1.03493	1.03513
	2.81	1.03267	1.00878	0.990691	0.981719	0.993011	1.03536	1.01724	1.00656	1.02986	1.00206	1.03068	0.960063	1.01457	0.992416	1.02008	1.02734	1.02896	1.00568	0.992416	0.993678	1.02333	0.976016	0.995285	1.02048	1.00667	0.992543	1.02264	1.02086	1.07657	1.02223	0.992066	0.997074	1.03191	1.04498	1.0143	1.00191	1.00235	1.00885	1.00062	0.984269	1.00477	1.02146	0.98104	1.01037	1.02389	1.03689	1.06698	1.04544
	3.2	0.99616	1.01341	0.986544	1.00707	1.00353	1.00975	1.01081	1.00411	1.00737	0.954355	1.02378	1.01448	1.01711	0.984766	1.00582	0.990661	1.01401	0.988333	0.984766	1.00978	1.02339	1.0036	1.05689	0.985459	0.984299	0.984493	1.01049	1.00649	1.08973	1.00412	1.05825	0.994496	1.03475	1.0162	1.02167	0.980604	1.00561	1.00831	0.994235	1.05199	0.994417	1.03755	0.997852	0.99452	1.00024	1.03096	1.03572	1.02791
	3.608	1.01918	0.998895	0.98071	1.04147	0.979895	1.02888	1.00563	1.01597	0.98272	0.970476	1.02296	0.992118	1.00753	1.01428	1.01771	1.02331	1.0057	0.998685	1.01428	0.997164	1.02553	0.995645	1.00317	1.0226	1.01148	0.986424	1.00282	1.01324	1.0811	1.00232	1.01569	1.00802	1.01728	1.00303	1.0389	1.01744	0.994409	1.0009	1.04376	0.986398	1.00865	1.01598	0.998301	0.992292	0.994811	1.0212	1.06606	0.949415
	3.998	1.01644	0.978566	1.00047	0.995123	0.986231	1.029	0.995368	0.996185	1.00325	0.970709	1.01381	1.00354	1.05291	1.01777	1.00166	1.01574	1.02242	1.00985	1.01777	0.999054	1.01302	0.998611	1.00244	0.998683	0.986816	0.980925	0.994805	1.01474	1.09087	0.977061	1.01135	1.02879	1.02542	1.02119	1.0287	1.00758	1.00044	1.02213	1.0052	1.0161	0.98995	0.998637	1.01507	1.00083	0.987372	1.04947	1.03528	0.989402
	4.405	0.996242	1.01845	0.993739	1.02482	0.997191	1.00994	1.00577	1.03823	1.01422	0.976546	1.0073	0.987848	0.996626	1.00171	1.00021	0.990017	1.01374	1.01853	1.00171	1.01622	0.97491	0.998475	1.02531	1.02699	1.00361	0.988988	1.00722	1.0007	1.11611	1.01625	1.00608	0.99253	1.03143	1.02561	1.02426	0.984435	0.980815	0.987434	0.987976	0.97897	1.02607	0.984303	0.988605	1.00106	1.0036	1.01436	1.06705	1.01197
	4.81	0.971263	0.99067	1.02376	0.989164	1.01841	1.0181	1.00922	1.04109	1.0274	0.97602	1.05936	0.997019	0.990614	0.995316	1.01604	1.01005	1.01584	1.01473	0.995316	1.00208	1.0279	1.0147	0.96939	1.01108	0.981775	0.973246	1.01112	0.993489	1.02435	1.00313	1.02328	0.989739	0.986009	1.02499	1.02731	0.987888	1.00224	1.00847	1.02682	0.989691	1.01254	0.975525	1.02957	1.00682	1.01101	1.02631	1.00829	1.00141
	5.2	1.01717	0.981758	0.984885	1.00766	1.02927	1.00037	1.00625	1.01792	1.0138	0.988918	1.00778	0.997413	1.00576	1.03287	1.00101	1.01203	1.04009	1.01821	1.03287	1.00797	0.988087	1.01072	0.985286	1.00747	0.99539	0.984603	1.00829	0.987727	1.07085	0.991431	0.961328	1.02323	0.984708	0.992947	0.987852	0.975034	0.985296	1.00988	0.993871	0.993341	0.985301	1.02082	1.00934	1.02423	1.00621	1.03719	1.00499	0.997591
	5.608	0.984822	0.982618	1.01048	1.0068	1.004	1.00283	1.00824	1.01042	1.01128	1.01221	1.01098	0.998973	0.996923	1.00006	1.02201	1.01819	1.01664	1.02231	1.00006	1.00804	1.02561	0.982038	0.999426	0.994677	0.983452	0.994831	0.99395	1.02226	1.00562	1.00738	1.00837	1.02399	1.01327	1.00511	1.00129	1.002	1.00201	1.00944	1.0076	0.976529	0.992622	1.00148	1.04012	0.989701	0.979629	1.02821	1.0097	0.983696
	5.998	1.02144	0.990192	1.01174	1.00114	1.00576	0.985237	1.00298	1.00905	0.994843	1.03137	0.99919	1.03803	1.00051	1.01481	1.02685	1.00469	1.00749	0.997925	1.01481	1.0094	0.989878	0.965558	0.96765	0.990656	1.01252	0.993759	1.01613	1.00004	1.0795	1.01408	0.982495	0.977124	1.02739	0.980055	1.00338	1.01009	0.983004	1.02396	0.983097	1.02122	0.993609	0.995835	0.991362	1.01803	1.00411	1.01112	0.989045	1.04769
	6.405	1.01967	0.976271	0.998946	0.997009	0.974579	1.00759	0.99257	1.02967	1.00117	0.984922	0.988766	1.01704	1.01826	1.01005	0.978883	0.991554	1.01277	1.00699	1.01005	0.997706	0.98438	1.01863	0.990989	1.00807	0.993652	1.0083	1.01176	1.01093	0.979833	0.992889	1.03947	1.01925	0.967109	0.975549	0.990942	1.01724	0.989619	1.01705	0.960259	0.963309	1.00621	1.01963	0.991966	0.999168	1.00812	0.991097	0.990316	1.01747
	6.81	1.00257	1.02513	0.99723	1.00121	1.00337	1.00897	1.00272	0.999443	0.990053	1.01341	1.01021	1.0174	0.990611	0.997339	0.983112	1.01002	1.00507	1.00089	0.997339	0.989495	1.01937	1.01957	0.920348	1.00205	0.985373	1.03657	0.977347	1.02834	0.986417	0.997826	0.963386	0.982876	1.01588	1.02609	1.0428	1.01423	1.01054	0.989149	0.979853	1.0162	1.04984	0.974349	0.985073	1.00793	0.994799	0.983872	1.01966	0.999934
	7.2	1.00709	1.01001	0.974924	1.02669	0.970088	0.963896	1.00237	0.984427	0.994121	1.00272	1.00743	0.994352	1.02446	0.991551	0.989279	1.02103	1.01923	1.00204	0.991551	1.01337	1.00041	0.998491	1.00487	1.01301	0.966641	0.985989	1.00944	0.984875	1.00585	1.02205	1.00477	0.986536	1.01117	0.988909	0.967474	1.01658	1.03364	0.975876	0.986449	0.992434	1.01501	0.992549	0.995247	1.00087	1.00812	1.03719	1.02543	0.998241
	7.608	0.988804	0.992325	0.983919	1.04023	1.0172	1.00252	1.00917	1.02084	0.975341	1.00684	0.981325	0.994311	0.989894	0.983229	1.00463	1.00189	1.00273	0.979768	0.983229	0.972087	0.995775	0.983349	1.0453	1.02068	1.01679	0.981515	0.993307	0.989322	1.0052	1.00174	0.991598	1.0203	1.01136	1.04413	1.00312	1.0019	1.02104	1.00855	1.01597	1.00558	0.983587	1.00708	1.00991	0.991838	0.997619	0.96345	0.993013	1.00411
	7.998	0.9848	1.00183	1.03673	0.964204	1.03926	1.01082	1.0071	0.999747	1.02106	0.960162	1.03354	0.966057	0.958609	1.00904	0.990017	0.991553	0.988915	1.01009	1.00904	0.979253	0.963066	0.97917	1.00233	1.01086	1.00919	0.982296	0.991558	1.00128	0.955549	0.989427	0.999365	0.988357	1.02205	0.983435	0.98268	0.989829	1.01129	0.981508	1.02689	1.02113	0.975692	1.02524	1.01507	1.01401	1.00258	1.02685	0.98544	0.993618
	8.405	1.00108	1.02563	1.00126	0.965054	1.00247	0.99064	0.999031	0.981633	1.0143	0.986311	0.97726	1.00772	1.02728	0.982248	1.00018	0.988933	0.973797	0.973602	0.982248	1.00253	1.0104	1.00959	1.00927	1.02187	0.992663	0.997175	1.00376	0.981112	1.01039	0.980347	0.989202	1.01302	0.982228	1.00333	1.00163	0.971752	0.991862	0.997954	1.04873	1.01087	1.00499	1.01175	1.0067	0.982951	1.00771	0.984287	1.01382	0.989487
	8.81	1.00396	0.993283	0.986874	1.00611	1.00034	1.01267	0.975487	1.0083	1.00929	1.00806	1.00082	0.979549	1.00405	1.01365	1.0241	0.9844	0.959192	0.99429	1.01365	0.997078	0.989344	1.0301	1.02962	0.983678	1.00602	1.00509	0.999459	0.977297	1.00629	0.98871	1.0077	0.973231	0.95806	1.01159	1.013	0.967886	0.9752	1.00271	0.989249	1.00309	0.978589	0.987301	0.967166	0.990069	0.992805	0.985957	0.984907	0.976351
	9.2	0.985766	1.0027	0.997891	0.991549	0.982939	1.01482	1.00033	0.956466	0.988552	0.993995	0.990487	0.986558	0.989389	0.998021	0.980945	0.987736	1.01417	1.01209	0.998021	1.03104	1.02177	1.0135	1.03019	0.954453	1.03371	1.01448	1.00328	1.00455	0.965346	1.00555	1.01365	1.01532	0.991479	0.981804	0.993687	1.0085	0.981799	0.993808	1.0019	0.989636	0.999847	0.98478	0.997392	1.00544	1.00451	0.987974	0.988656	0.989404
	9.608	1.01321	0.961781	0.995918	1.00906	0.986756	0.968714	0.974706	1.00909	0.981153	0.975874	0.998616	0.990928	1.00315	1.00416	1.01673	1.00017	1.0215	1.01172	1.00416	1.02351	0.962639	0.989282	1.05014	0.982178	1.02478	1.00683	0.979003	0.979417	0.980528	1.01454	1.02321	0.982119	0.978425	1.00851	1.00176	1.01378	0.939559	1.01136	0.981183	1.01081	0.969697	1.01878	0.988025	0.995	0.984771	1.0027	1.01816	0.996827
	9.73
	9.855	0.21861	0.186369	0.199295	0.198646	0.223877	0.17033	0.217409	0.175439	0.204158	0.182185	0.150567	0.124705	0.0729717	0.157458	0.134491	0.148115	0.139016	0.115698	0.157458	0.171704	0.16802	0.131949	0.128057	0.202386	0.161219	0.142354	0.20246	0.154	0.288921	0.144419	0.185631	0.228789	0.149049	0.206268	0.148592	0.195263	0.170378	0.190522	0.186709	0.248581	0.247866	0.196436	0.201127	0.234434	0.151556	0.216606	0.221101	0.208131
	10.258	0.333936	0.255078	0.242341	0.24161	0.279396	0.227495	0.320616	0.261974	0.265737	0.245741	0.214118	0.246849	0.1562	0.249648	0.223449	0.232146	0.224804	0.194033	0.249648	0.27271	0.216505	0.232616	0.187525	0.248512	0.253633	0.213426	0.244732	0.239118	0.392389	0.219625	0.255481	0.351069	0.24175	0.292732	0.279623	0.309941	0.279766	0.263264	0.263599	0.333697	0.305384	0.313137	0.265788	0.323209	0.267093	0.304121	0.278956	0.246812
	10.648	0.385022	0.285921	0.260446	0.27609	0.36788	0.257881	0.35025	0.263258	0.286492	0.28457	0.241952	0.286693	0.176065	0.278349	0.252874	0.254975	0.251777	0.240883	0.278349	0.297937	0.233731	0.250758	0.229925	0.276471	0.244259	0.245463	0.267775	0.243804	0.378471	0.259981	0.29767	0.353392	0.31103	0.331842	0.34885	0.392983	0.301693	0.247796	0.300553	0.35544	0.36726	0.315674	0.307478	0.362943	0.293199	0.3331	0.357601	0.280466
	11.055	0.392525	0.316278	0.275201	0.293754	0.343066	0.257868	0.361962	0.283455	0.313425	0.305578	0.269799	0.295574	0.156024	0.288357	0.272123	0.288619	0.276924	0.243463	0.288357	0.30753	0.281667	0.237209	0.225813	0.287865	0.271775	0.262418	0.297325	0.279482	0.367194	0.269825	0.349054	0.406809	0.298485	0.388225	0.355624	0.430617	0.38262	0.268609	0.315613	0.353959	0.377253	0.37738	0.358852	0.360146	0.331133	0.345064	0.350486	0.282539
	11.445	0.392986	0.324279	0.288283	0.307066	0.356931	0.269244	0.390517	0.301786	0.325564	0.299441	0.245048	0.318369	0.192235	0.331645	0.298624	0.296771	0.294104	0.250979	0.331645	0.334018	0.278465	0.263068	0.206037	0.293323	0.281244	0.261809	0.279626	0.29771	0.38966	0.270103	0.346037	0.412198	0.333821	0.42497	0.381638	0.455097	0.354455	0.28456	0.317307	0.382787	0.372683	0.399941	0.389532	0.365042	0.360213	0.364709	0.359134	0.293957
	11.85	0.41972	0.330891	0.31412	0.302992	0.400765	0.283389	0.405914	0.296164	0.324512	0.320379	0.267132	0.321957	0.209291	0.313244	0.29008	0.284573	0.30248	0.266699	0.313244	0.325756	0.27505	0.275601	0.214763	0.302503	0.29196	0.300126	0.30852	0.294747	0.392199	0.287144	0.336331	0.448522	0.387172	0.39986	0.411658	0.490142	0.390622	0.298804	0.304757	0.414549	0.39087	0.420663	0.378177	0.395049	0.34542	0.36223	0.35839	0.312674
	12.258	0.401204	0.336602	0.336613	0.304875	0.44019	0.269029	0.409604	0.317597	0.30218	0.321736	0.301045	0.350666	0.209896	0.304689	0.3216	0.305957	0.303333	0.266087	0.304689	0.337284	0.285234	0.282675	0.231822	0.318184	0.267803	0.310075	0.297948	0.302167	0.435165	0.291052	0.407352	0.437996	0.364919	0.440507	0.419857	0.466472	0.390807	0.302823	0.342476	0.407296	0.404173	0.421986	0.365312	0.386026	0.363746	0.332409	0.385513	0.308541
	12.648	0.41685	0.343413	0.342648	0.305692	0.404496	0.288906	0.422917	0.326825	0.347042	0.305762	0.312179	0.331344	0.21062	0.323341	0.30235	0.329142	0.299816	0.284517	0.323341	0.355082	0.278451	0.296575	0.221231	0.301844	0.293955	0.311728	0.314029	0.294206	0.424253	0.303663	0.384088	0.486657	0.369714	0.43131	0.433568	0.489598	0.409611	0.290565	0.319777	0.39617	0.38681	0.412645	0.414003	0.383964	0.389859	0.347714	0.378955	0.323796
	13.055	0.452142	0.373053	0.334791	0.334647	0.394209	0.286338	0.43218	0.306268	0.344652	0.336568	0.313258	0.32379	0.223966	0.357593	0.327798	0.320033	0.298728	0.268745	0.357593	0.33828	0.302861	0.268809	0.232751	0.32422	0.312258	0.308064	0.305673	0.311515	0.409843	0.317107	0.424656	0.438219	0.388536	0.464171	0.467622	0.52164	0.41218	0.293807	0.350908	0.416022	0.406335	0.419543	0.417495	0.41158	0.391898	0.371236	0.395642	0.29494
	13.445	0.425399	0.339842	0.344841	0.310127	0.427493	0.318975	0.433182	0.320146	0.335151	0.336389	0.310408	0.319391	0.229895	0.349097	0.323991	0.311181	0.318023	0.297015	0.349097	0.351904	0.302186	0.289236	0.20885	0.331867	0.327278	0.316793	0.300815	0.313018	0.399807	0.323096	0.446316	0.470682	0.376623	0.470948	0.460995	0.553365	0.394887	0.319404	0.332078	0.432075	0.389467	0.446548	0.419406	0.382332	0.40859	0.376491	0.403941	0.336263
	13.85	0.455256	0.337372	0.318033	0.300736	0.411996	0.286373	0.451671	0.362816	0.36596	0.343474	0.323201	0.384679	0.237558	0.367005	0.326552	0.341095	0.349731	0.312634	0.367005	0.361913	0.288167	0.272785	0.238451	0.319358	0.302377	0.317456	0.3208	0.307403	0.405839	0.330428	0.391569	0.462268	0.408456	0.477615	0.506172	0.53702	0.442027	0.318649	0.352129	0.415554	0.433293	0.433557	0.444407	0.410634	0.409867	0.379081	0.427985	0.342023
	14.258	0.464536	0.374561	0.316709	0.305329	0.424966	0.314768	0.435327	0.339065	0.354763	0.371503	0.303612	0.364082	0.270065	0.345082	0.323905	0.326826	0.326252	0.298146	0.345082	0.346825	0.31247	0.278529	0.224485	0.312799	0.301772	0.322703	0.327842	0.3116	0.44337	0.340323	0.437981	0.500919	0.448354	0.493648	0.497833	0.54279	0.453726	0.299965	0.355676	0.410859	0.440754	0.492294	0.438294	0.410035	0.421087	0.337567	0.436175	0.319279
	14.648	0.449655	0.362909	0.333379	0.369059	0.44765	0.313899	0.45445	0.327807	0.339817	0.339912	0.324394	0.354649	0.250165	0.36124	0.32793	0.339992	0.327514	0.299206	0.36124	0.379681	0.319344	0.298792	0.220573	0.356911	0.330918	0.329042	0.331836	0.326669	0.426614	0.310018	0.444631	0.500293	0.443472	0.497639	0.499741	0.558344	0.430257	0.319472	0.356112	0.426888	0.445825	0.449145	0.439307	0.423035	0.402624	0.409333	0.416614	0.333519
	15.055	0.46375	0.367918	0.352293	0.312707	0.434239	0.33372	0.457117	0.327322	0.372575	0.3661	0.307217	0.366755	0.239345	0.379883	0.336411	0.320823	0.344863	0.336801	0.379883	0.353422	0.320163	0.312735	0.243331	0.311327	0.324243	0.323483	0.32634	0.316414	0.398823	0.321086	0.435592	0.477587	0.420778	0.498824	0.514396	0.557867	0.460134	0.326542	0.368438	0.444678	0.429972	0.44423	0.420519	0.392679	0.417145	0.390981	0.424084	0.371539
	15.46	0.44943	0.385625	0.334367	0.348142	0.470113	0.294405	0.457691	0.319597	0.364353	0.315996	0.323666	0.388227	0.264461	0.385703	0.340755	0.324702	0.355956	0.317612	0.385703	0.363352	0.312551	0.298288	0.259178	0.344403	0.334169	0.336881	0.293135	0.335056	0.466189	0.334306	0.426866	0.512596	0.429314	0.500412	0.486033	0.570855	0.463098	0.328791	0.356299	0.418767	0.408345	0.430318	0.420231	0.442531	0.436446	0.378547	0.405048	0.350638
	15.85	0.453577	0.379908	0.351841	0.339643	0.407492	0.292942	0.484176	0.307021	0.356408	0.374186	0.337346	0.382065	0.251479	0.364096	0.324594	0.356216	0.360644	0.292057	0.364096	0.374645	0.326451	0.292266	0.235334	0.345561	0.35755	0.327641	0.315907	0.324685	0.426269	0.35809	0.452319	0.484338	0.46263	0.504118	0.524295	0.577859	0.443497	0.338946	0.364444	0.421531	0.440034	0.438365	0.443553	0.406486	0.45106	0.383792	0.42466	0.369072
	16.258	0.440031	0.378742	0.304832	0.329088	0.427915	0.327916	0.460376	0.326643	0.339833	0.376924	0.333187	0.388998	0.238237	0.353364	0.356768	0.343882	0.325068	0.322785	0.353364	0.368294	0.33889	0.329629	0.24171	0.330367	0.332521	0.330907	0.344903	0.323429	0.434892	0.343155	0.433042	0.516161	0.465319	0.495335	0.497585	0.559719	0.452106	0.321277	0.345112	0.43613	0.430968	0.464147	0.43842	0.410478	0.429988	0.367537	0.428452	0.372926
	16.648	0.448816	0.379115	0.334665	0.306086	0.446529	0.334834	0.472409	0.338386	0.352313	0.358452	0.327934	0.368226	0.246921	0.388689	0.343117	0.3556	0.340902	0.3224	0.388689	0.37656	0.323809	0.32486	0.272546	0.341107	0.346766	0.34235	0.340602	0.329054	0.443604	0.324891	0.452747	0.515916	0.462823	0.530745	0.511475	0.54815	0.46487	0.343024	0.380428	0.41876	0.471474	0.454826	0.451815	0.431452	0.448183	0.364806	0.435694	0.343855
	17.055	0.447785	0.379539	0.341313	0.32062	0.458843	0.327399	0.469791	0.352364	0.355625	0.354749	0.333019	0.40993	0.258562	0.382546	0.344442	0.350688	0.342929	0.329121	0.382546	0.401478	0.325996	0.311981	0.250529	0.360526	0.345039	0.351752	0.341599	0.345926	0.455168	0.339811	0.421748	0.522537	0.445266	0.495114	0.523964	0.547521	0.44744	0.325932	0.376719	0.456662	0.414874	0.472507	0.425964	0.411783	0.422689	0.399799	0.417055	0.342843
	17.46	0.46973	0.394986	0.331659	0.352732	0.426105	0.317245	0.449668	0.319424	0.339763	0.361267	0.336535	0.391783	0.241009	0.387482	0.34593	0.335537	0.342861	0.328175	0.387482	0.394814	0.323483	0.315224	0.262465	0.364147	0.366446	0.347769	0.333914	0.340206	0.404962	0.34348	0.449903	0.533455	0.461308	0.49685	0.522732	0.562249	0.483866	0.322259	0.355234	0.421209	0.419094	0.460007	0.447073	0.41485	0.436637	0.392931	0.469668	0.335889
	17.85	0.476698	0.395374	0.316822	0.326267	0.440873	0.322097	0.47938	0.339685	0.370986	0.357163	0.330659	0.390872	0.23866	0.396948	0.355783	0.354539	0.362103	0.328134	0.396948	0.379227	0.35016	0.306818	0.261792	0.358654	0.361461	0.358078	0.354807	0.342333	0.427839	0.301369	0.464972	0.539927	0.479933	0.518599	0.53361	0.583077	0.480225	0.338701	0.368133	0.440905	0.466585	0.455022	0.448052	0.421491	0.442752	0.395216	0.448006	0.342765
	18.258	0.458727	0.407235	0.359102	0.335133	0.454874	0.331666	0.48981	0.322659	0.336963	0.341981	0.339917	0.391741	0.25815	0.404036	0.369709	0.350443	0.347247	0.319977	0.404036	0.373473	0.322406	0.313791	0.253651	0.369497	0.347698	0.366427	0.343623	0.345829	0.42737	0.380184	0.463458	0.557153	0.480928	0.487653	0.513656	0.582793	0.463277	0.349016	0.394686	0.454668	0.423296	0.457718	0.455571	0.43164	0.47101	0.414407	0.438454	0.348588
	18.648	0.465806	0.405906	0.344321	0.337585	0.439735	0.337808	0.486492	0.363745	0.356287	0.353501	0.320634	0.398198	0.245783	0.378568	0.351816	0.348345	0.361355	0.336802	0.378568	0.384335	0.332584	0.347259	0.250122	0.353668	0.33045	0.330888	0.351955	0.326518	0.410245	0.342495	0.405207	0.51893	0.467673	0.490277	0.526051	0.61061	0.48465	0.340997	0.40459	0.43574	0.452179	0.47128	0.461822	0.435415	0.465763	0.389023	0.463207	0.33132
	19.055	0.488257	0.400534	0.336819	0.336073	0.480801	0.330976	0.496937	0.368294	0.357503	0.365555	0.322162	0.371347	0.264128	0.400936	0.368439	0.358515	0.352816	0.330386	0.400936	0.377474	0.331983	0.330391	0.262454	0.380896	0.360887	0.345967	0.335549	0.343343	0.379316	0.371968	0.448385	0.545166	0.471451	0.485058	0.511597	0.591288	0.476887	0.329761	0.400933	0.443159	0.462143	0.471223	0.448798	0.455712	0.468642	0.42075	0.472454	0.36651
	19.46	0.456966	0.384677	0.326631	0.319648	0.438729	0.31396	0.479865	0.367284	0.347745	0.374854	0.369341	0.406904	0.247476	0.373063	0.346603	0.375207	0.366737	0.331775	0.373063	0.38675	0.354933	0.337087	0.285304	0.375802	0.354272	0.344891	0.343268	0.349521	0.384234	0.389601	0.498801	0.53445	0.45811	0.534728	0.530647	0.61539	0.491406	0.33119	0.399414	0.452667	0.455219	0.453951	0.450521	0.445806	0.43878	0.388723	0.432975	0.353229
	19.85	0.45447	0.376075	0.355153	0.325101	0.486298	0.350163	0.503449	0.35117	0.312712	0.383423	0.34959	0.398803	0.26105	0.388931	0.358346	0.379998	0.357318	0.329973	0.388931	0.387388	0.314113	0.331674	0.291681	0.349295	0.370335	0.365267	0.365759	0.346944	0.411879	0.380736	0.48732	0.541191	0.466472	0.515224	0.515859	0.615594	0.491463	0.322565	0.411709	0.4665	0.484669	0.459253	0.45566	0.459504	0.467071	0.392374	0.450721	0.341591
	20.258	0.460706	0.390746	0.314829	0.352704	0.447161	0.357038	0.490909	0.343209	0.378006	0.379999	0.353604	0.399364	0.251032	0.413467	0.371333	0.3596	0.358095	0.36338	0.413467	0.384802	0.328984	0.33713	0.288261	0.363985	0.340878	0.363594	0.357739	0.339021	0.435616	0.349404	0.449939	0.509707	0.49315	0.53144	0.5419	0.595822	0.489936	0.33983	0.394219	0.432996	0.442862	0.478447	0.458222	0.463602	0.451342	0.35362	0.438	0.347754
	20.648	0.473992	0.388397	0.317023	0.33705	0.444844	0.341637	0.488688	0.383119	0.36378	0.358655	0.357092	0.41491	0.260509	0.37591	0.379056	0.382412	0.362381	0.348035	0.37591	0.374039	0.335499	0.327565	0.266234	0.362293	0.354356	0.374492	0.335281	0.351142	0.458999	0.399555	0.466138	0.515343	0.470096	0.539041	0.511624	0.587533	0.497794	0.322279	0.414587	0.46643	0.465259	0.46434	0.461269	0.440084	0.470498	0.399003	0.47152	0.35692
	21.055	0.478118	0.388989	0.320837	0.360871	0.4541	0.338632	0.489282	0.365137	0.390548	0.402808	0.362466	0.395852	0.257437	0.408001	0.375956	0.38765	0.346566	0.347762	0.408001	0.401165	0.315945	0.33376	0.295045	0.373836	0.353726	0.367829	0.339001	0.357283	0.437898	0.373953	0.492124	0.57829	0.504458	0.544592	0.533605	0.588323	0.475039	0.333187	0.417806	0.446308	0.469078	0.481759	0.465329	0.436228	0.452717	0.396887	0.442627	0.327198
	21.46	0.493556	0.4004	0.325744	0.360882	0.45346	0.387869	0.487473	0.372277	0.344284	0.393106	0.363423	0.417479	0.285195	0.403732	0.386471	0.377361	0.37017	0.345649	0.403732	0.397305	0.355503	0.340904	0.266577	0.342014	0.375016	0.357309	0.367169	0.370311	0.391225	0.384279	0.4584	0.51466	0.47591	0.527368	0.531743	0.594031	0.515887	0.355118	0.403239	0.462921	0.45419	0.489312	0.468439	0.448019	0.451173	0.410522	0.476626	0.392223
	21.85	0.47771	0.441493	0.3273	0.348359	0.466704	0.362433	0.472234	0.390852	0.364243	0.361887	0.349864	0.397386	0.266794	0.39514	0.375752	0.369202	0.37459	0.35419	0.39514	0.393489	0.355219	0.334169	0.273422	0.341924	0.380911	0.36095	0.370398	0.353651	0.417474	0.366743	0.468418	0.546227	0.45186	0.530922	0.561788	0.619344	0.512351	0.344695	0.414799	0.461255	0.484199	0.476079	0.468614	0.458922	0.441126	0.42142	0.468979	0.352577
	22.258	0.479834	0.3749	0.335296	0.383407	0.478355	0.3621	0.476923	0.374085	0.342757	0.397085	0.348495	0.400542	0.259206	0.404597	0.390494	0.37903	0.367317	0.383255	0.404597	0.395819	0.350605	0.332154	0.280475	0.35366	0.375976	0.357782	0.343134	0.350729	0.432558	0.397446	0.454515	0.536302	0.508826	0.524894	0.533975	0.582078	0.481976	0.333259	0.384893	0.425697	0.466433	0.462055	0.466521	0.448102	0.501613	0.397913	0.463228	0.377552
	22.648	0.466116	0.433086	0.385624	0.346652	0.482748	0.353888	0.468676	0.366867	0.382061	0.414074	0.354942	0.401636	0.281039	0.39639	0.37893	0.399783	0.378615	0.374857	0.39639	0.409669	0.348413	0.366978	0.274281	0.388615	0.355658	0.385727	0.3678	0.362409	0.424683	0.403444	0.481392	0.52295	0.496148	0.528117	0.543712	0.614772	0.525624	0.342818	0.385528	0.47938	0.494365	0.477023	0.494762	0.420256	0.488271	0.395712	0.481851	0.370734
	23.055	0.50145	0.407533	0.337087	0.352102	0.514659	0.355528	0.506827	0.372877	0.398286	0.413129	0.352568	0.37801	0.264751	0.402886	0.371627	0.384811	0.357614	0.360305	0.402886	0.376875	0.370684	0.351485	0.281205	0.368266	0.40051	0.373842	0.377361	0.340805	0.390709	0.358571	0.45146	0.548328	0.510532	0.536298	0.538769	0.607651	0.515373	0.345336	0.396942	0.477284	0.456987	0.502495	0.471016	0.429771	0.472743	0.425742	0.494855	0.373955
	23.46	0.506412	0.401208	0.389189	0.343695	0.4664	0.377987	0.512404	0.377969	0.343588	0.420471	0.349762	0.399676	0.281317	0.394761	0.379271	0.378194	0.391845	0.361609	0.394761	0.379039	0.375441	0.36031	0.288341	0.39333	0.377303	0.395236	0.365766	0.362197	0.411951	0.377532	0.477824	0.54788	0.500815	0.54123	0.519602	0.599064	0.478997	0.367796	0.417465	0.453301	0.468984	0.472336	0.481808	0.434697	0.493255	0.382964	0.458159	0.385244
	23.85	0.485654	0.396891	0.367133	0.349604	0.501225	0.364373	0.503899	0.368464	0.389437	0.42401	0.333113	0.423555	0.286534	0.390588	0.385866	0.383191	0.38698	0.365472	0.390588	0.385308	0.347099	0.369783	0.263712	0.358776	0.37309	0.357703	0.368681	0.355134	0.382955	0.379646	0.509309	0.522527	0.490412	0.529217	0.535045	0.61352	0.507472	0.340317	0.395649	0.451365	0.442225	0.476457	0.48109	0.431149	0.495272	0.40513	0.49635	0.37214
	24.258	0.485632	0.415521	0.358019	0.350663	0.529218	0.368691	0.490234	0.384575	0.374066	0.422858	0.350076	0.411597	0.266094	0.420291	0.383619	0.406352	0.363529	0.376255	0.420291	0.389201	0.374846	0.347204	0.268945	0.383825	0.38074	0.364235	0.349907	0.362655	0.409422	0.381809	0.499925	0.543382	0.474086	0.515653	0.529536	0.606838	0.506956	0.357344	0.412291	0.465154	0.428752	0.490048	0.47973	0.4449	0.494298	0.430351	0.426557	0.409342
	24.648	0.494733	0.406092	0.374455	0.347871	0.492387	0.382201	0.497671	0.38763	0.34799	0.401693	0.32114	0.42768	0.282006	0.400704	0.35944	0.379428	0.375743	0.357002	0.400704	0.405467	0.349338	0.365505	0.248161	0.411089	0.384211	0.370169	0.359274	0.36114	0.392175	0.387499	0.47935	0.530699	0.528468	0.513536	0.528013	0.599843	0.511327	0.358578	0.412452	0.455564	0.464505	0.488962	0.469393	0.452688	0.485634	0.410268	0.507854	0.337731
	25.055	0.483444	0.41714	0.396302	0.38946	0.484114	0.390566	0.488108	0.383349	0.323052	0.439726	0.365078	0.43788	0.298228	0.378601	0.385855	0.391068	0.378491	0.374116	0.378601	0.410397	0.378103	0.34771	0.278413	0.420676	0.400201	0.373966	0.368323	0.359099	0.452026	0.368377	0.49053	0.541841	0.502537	0.53948	0.57485	0.612086	0.517599	0.330916	0.417926	0.433451	0.466719	0.497774	0.4983	0.438845	0.510591	0.433119	0.454181	0.391212
	25.46	0.472491	0.421131	0.366175	0.35175	0.509695	0.372762	0.504729	0.374622	0.350253	0.400336	0.326547	0.395659	0.274737	0.408181	0.382227	0.403688	0.367244	0.371635	0.408181	0.410304	0.34853	0.361905	0.260718	0.375843	0.368383	0.376489	0.344391	0.37042	0.423817	0.359305	0.4719	0.558307	0.508057	0.554084	0.564826	0.59351	0.509871	0.334682	0.394811	0.465726	0.472068	0.469172	0.485981	0.437404	0.484222	0.429305	0.462532	0.355159
	25.85	0.478152	0.436058	0.393693	0.32995	0.464784	0.376089	0.49604	0.366551	0.351504	0.38669	0.333902	0.427869	0.256428	0.397896	0.393829	0.399664	0.377993	0.38372	0.397896	0.402597	0.35772	0.35446	0.28368	0.379759	0.378381	0.372022	0.388047	0.355788	0.379998	0.373597	0.494173	0.516722	0.49321	0.540054	0.559899	0.616964	0.511598	0.352235	0.392633	0.473695	0.451178	0.47035	0.482629	0.46274	0.494265	0.396019	0.449164	0.35687
	26.258	0.486056	0.440037	0.386428	0.341574	0.495642	0.373144	0.489788	0.356237	0.368882	0.361312	0.335206	0.421647	0.266618	0.412307	0.405495	0.384106	0.39929	0.379494	0.412307	0.388751	0.3698	0.332049	0.283971	0.411387	0.388825	0.389884	0.349302	0.370595	0.398928	0.371301	0.493635	0.543063	0.484483	0.563932	0.548994	0.63219	0.509629	0.347345	0.397462	0.447349	0.476696	0.495591	0.483512	0.438466	0.515212	0.415591	0.440766	0.381548
	26.648	0.493014	0.442399	0.382496	0.393272	0.505895	0.391551	0.507264	0.407344	0.340986	0.424614	0.35932	0.438038	0.271344	0.40009	0.38857	0.373952	0.374825	0.362625	0.40009	0.408363	0.370057	0.368323	0.291207	0.371798	0.416507	0.385417	0.372166	0.379024	0.411567	0.357163	0.458831	0.556485	0.514416	0.55677	0.532008	0.601679	0.514142	0.368636	0.409811	0.467679	0.46986	0.474896	0.489486	0.43351	0.528531	0.415074	0.46828	0.390041
	27.055	0.493562	0.434666	0.40486	0.36449	0.510126	0.382745	0.508219	0.376655	0.32506	0.416177	0.332997	0.425314	0.285033	0.392329	0.377438	0.398101	0.362286	0.376087	0.392329	0.421455	0.356421	0.346266	0.30276	0.311622	0.383704	0.368056	0.375565	0.363594	0.411254	0.376933	0.490887	0.542768	0.512332	0.525417	0.573379	0.64801	0.514612	0.349991	0.396553	0.438436	0.473251	0.487008	0.497035	0.460933	0.491758	0.464867	0.480042	0.367974
	27.46	0.488456	0.416743	0.394974	0.360641	0.486703	0.388334	0.499894	0.376997	0.323759	0.384062	0.3569	0.443671	0.275778	0.424056	0.392619	0.397797	0.399209	0.368824	0.424056	0.421475	0.368052	0.338673	0.302134	0.334975	0.390243	0.387704	0.379839	0.373257	0.425996	0.405222	0.502873	0.520982	0.481201	0.52964	0.589627	0.615308	0.527324	0.323587	0.421995	0.464515	0.469925	0.506174	0.505688	0.447773	0.519484	0.42477	0.46002	0.378932
	27.85	0.483145	0.410838	0.3797	0.351166	0.504156	0.352148	0.520909	0.394727	0.339477	0.36495	0.339826	0.427561	0.280418	0.406769	0.385635	0.404276	0.375139	0.37846	0.406769	0.419586	0.367831	0.362318	0.279481	0.346978	0.386507	0.392675	0.362783	0.355193	0.410289	0.382732	0.512041	0.557354	0.492124	0.551816	0.569957	0.62898	0.505015	0.346528	0.438908	0.473476	0.433967	0.502572	0.494805	0.461126	0.47403	0.44973	0.475594	0.427367
	28.258	0.489507	0.417215	0.36606	0.354599	0.481538	0.358711	0.523065	0.363418	0.342151	0.420136	0.371444	0.412099	0.289161	0.41315	0.383929	0.403532	0.377912	0.362623	0.41315	0.411366	0.371982	0.379023	0.30674	0.339725	0.401451	0.39343	0.379818	0.36223	0.411426	0.37127	0.493515	0.535168	0.480339	0.601501	0.559531	0.637502	0.516552	0.332121	0.421291	0.469366	0.45675	0.49996	0.505599	0.45539	0.464172	0.412825	0.481697	0.388864
	28.648	0.477832	0.42574	0.342895	0.320208	0.506661	0.356708	0.526227	0.36527	0.325424	0.425792	0.365485	0.433249	0.291682	0.397322	0.402449	0.409759	0.386043	0.385995	0.397322	0.430545	0.357921	0.373729	0.283956	0.351601	0.404749	0.397558	0.357184	0.364329	0.453025	0.383963	0.507554	0.512988	0.496384	0.557572	0.565431	0.596351	0.530174	0.355347	0.427518	0.468499	0.493842	0.501014	0.468683	0.443462	0.464832	0.466911	0.443411	0.397663
	29.055	0.495764	0.405256	0.375204	0.354849	0.487856	0.376295	0.499232	0.370221	0.289503	0.408225	0.383662	0.464035	0.292172	0.4303	0.39276	0.402088	0.373371	0.384172	0.4303	0.438279	0.369267	0.379319	0.285799	0.361841	0.4048	0.398142	0.352154	0.355758	0.428241	0.378665	0.513263	0.534301	0.513294	0.562041	0.537767	0.617368	0.511283	0.350428	0.412678	0.478732	0.477982	0.489462	0.494822	0.470232	0.485945	0.416785	0.476925	0.40442
	29.46	0.510759	0.423041	0.360267	0.330085	0.507221	0.378471	0.497115	0.396869	0.348937	0.390027	0.402264	0.427662	0.282084	0.427319	0.397561	0.411843	0.396857	0.374647	0.427319	0.419865	0.350141	0.369553	0.294172	0.395623	0.38989	0.371294	0.367267	0.362295	0.42288	0.358885	0.483665	0.540754	0.480565	0.573378	0.560213	0.635281	0.511363	0.375465	0.416401	0.477547	0.467681	0.49109	0.484586	0.449156	0.484524	0.454378	0.460365	0.379128
	29.85	0.506604	0.40565	0.361818	0.375103	0.497902	0.368165	0.520186	0.381574	0.3543	0.359169	0.359408	0.436803	0.273237	0.414741	0.404534	0.389984	0.387534	0.374202	0.414741	0.428421	0.39095	0.373894	0.287119	0.387029	0.366939	0.403348	0.363687	0.363016	0.401291	0.383629	0.489244	0.565143	0.519571	0.565364	0.594099	0.61229	0.526522	0.365117	0.395793	0.47485	0.455395	0.488566	0.480013	0.43739	0.503504	0.463114	0.461887	0.417061
	30.258	0.516835	0.413749	0.396872	0.315655	0.499986	0.382665	0.514758	0.385789	0.36458	0.373389	0.38802	0.442363	0.299847	0.425653	0.405547	0.414307	0.383373	0.379296	0.425653	0.431302	0.346844	0.360931	0.29549	0.380219	0.407878	0.39668	0.348031	0.368139	0.404675	0.381018	0.491557	0.56784	0.49576	0.53762	0.559825	0.626262	0.529555	0.395678	0.434782	0.442814	0.50879	0.464369	0.493361	0.443489	0.503791	0.457185	0.458278	0.398662
	30.648	0.501716	0.443445	0.387838	0.36187	0.450852	0.379288	0.505866	0.413432	0.395076	0.329801	0.363642	0.417834	0.295578	0.412691	0.388246	0.404796	0.403966	0.402982	0.412691	0.462174	0.377139	0.377293	0.299413	0.42088	0.38458	0.405528	0.372286	0.379174	0.440362	0.374574	0.509379	0.574702	0.510883	0.523433	0.586814	0.616503	0.538964	0.365433	0.418582	0.467555	0.46841	0.478453	0.516609	0.463561	0.500298	0.457896	0.489033	0.392679
	31.055	0.513073	0.451431	0.405366	0.367477	0.520635	0.379767	0.498532	0.398179	0.385827	0.35505	0.352156	0.450165	0.28517	0.42214	0.395023	0.408762	0.382088	0.359027	0.42214	0.434301	0.346391	0.386289	0.293047	0.417489	0.379119	0.398762	0.370803	0.374954	0.420641	0.374323	0.53494	0.558472	0.46606	0.537637	0.54849	0.62958	0.500211	0.379284	0.435121	0.46619	0.482626	0.490396	0.473926	0.477	0.512533	0.494375	0.502059	0.358738
	31.46	0.488924	0.450941	0.376382	0.390706	0.488143	0.366778	0.507051	0.388212	0.365954	0.355775	0.378466	0.412747	0.283638	0.433413	0.407842	0.389089	0.392931	0.389747	0.433413	0.439946	0.367945	0.394595	0.30344	0.398777	0.366787	0.388504	0.368723	0.373793	0.420402	0.395442	0.511165	0.552482	0.49246	0.565671	0.585312	0.627657	0.519161	0.364157	0.410243	0.455042	0.495954	0.480174	0.481704	0.447798	0.496519	0.464295	0.474235	0.380633
	31.85	0.473355	0.406794	0.363522	0.373372	0.534488	0.37913	0.512434	0.390225	0.3652	0.358586	0.375124	0.456116	0.30163	0.422027	0.372681	0.37239	0.398207	0.387433	0.422027	0.45937	0.394446	0.394844	0.30091	0.404404	0.378736	0.391103	0.387081	0.373591	0.411385	0.388615	0.525406	0.557865	0.497455	0.545895	0.602052	0.631605	0.524415	0.374159	0.425049	0.481135	0.48748	0.483138	0.506422	0.466672	0.497422	0.472616	0.466605	0.398117
	32.258	0.492198	0.446703	0.395277	0.365403	0.520517	0.402021	0.518345	0.383078	0.331609	0.384354	0.367247	0.437876	0.273436	0.420133	0.402686	0.405585	0.399242	0.377224	0.420133	0.454159	0.365808	0.393022	0.308427	0.388898	0.389032	0.390703	0.369468	0.382645	0.384738	0.390069	0.530822	0.591007	0.536499	0.584269	0.580849	0.638436	0.53238	0.333248	0.426328	0.467397	0.485995	0.480653	0.497321	0.458996	0.494599	0.446087	0.489861	0.411489
	32.648	0.493112	0.463854	0.427041	0.362784	0.476872	0.37331	0.528033	0.377685	0.323172	0.373131	0.383204	0.452904	0.292405	0.432644	0.412716	0.398958	0.402781	0.392804	0.432644	0.448165	0.382611	0.369214	0.306835	0.403433	0.388708	0.392408	0.382271	0.378044	0.41576	0.379678	0.503457	0.541694	0.511379	0.554735	0.564314	0.614233	0.525296	0.355421	0.423386	0.479143	0.466255	0.503069	0.5238	0.44772	0.509429	0.476227	0.509719	0.401166
	33.055	0.520514	0.420807	0.353995	0.35845	0.455971	0.371014	0.528915	0.384869	0.342491	0.369661	0.368521	0.456876	0.299017	0.4158	0.38987	0.385337	0.412777	0.379071	0.4158	0.471143	0.377187	0.39338	0.320739	0.401662	0.356678	0.383449	0.368452	0.39561	0.408577	0.389075	0.521444	0.575247	0.514882	0.556019	0.569145	0.630851	0.504567	0.341403	0.410113	0.465559	0.456811	0.465831	0.490885	0.448647	0.494844	0.452882	0.478466	0.416098
	33.46	0.488085	0.430365	0.393119	0.369475	0.471182	0.387028	0.507677	0.402221	0.326117	0.340843	0.352528	0.459357	0.305904	0.419368	0.415516	0.405333	0.413529	0.381764	0.419368	0.441838	0.386107	0.392804	0.312038	0.413996	0.393113	0.384142	0.371539	0.393845	0.399844	0.374339	0.509154	0.535576	0.527642	0.580101	0.534945	0.628383	0.505029	0.350539	0.391622	0.461352	0.485051	0.524246	0.507792	0.44762	0.505372	0.460312	0.486336	0.429157
	33.85	0.489875	0.445904	0.338569	0.390271	0.516589	0.384768	0.507848	0.399109	0.308979	0.392928	0.377518	0.432796	0.296613	0.439201	0.387345	0.425986	0.410326	0.386728	0.439201	0.451832	0.407297	0.384521	0.311936	0.418026	0.38195	0.399454	0.367232	0.390776	0.385959	0.384063	0.494122	0.523897	0.505108	0.54682	0.551575	0.621053	0.529982	0.360549	0.411873	0.469561	0.459771	0.485563	0.52633	0.468037	0.526622	0.488763	0.492395	0.428107
	34.258	0.498533	0.453973	0.400271	0.388413	0.503815	0.411389	0.510068	0.407335	0.316578	0.437993	0.376979	0.469983	0.304172	0.433122	0.41396	0.401002	0.40551	0.393438	0.433122	0.438535	0.381828	0.398948	0.32189	0.403927	0.407819	0.395928	0.360147	0.396774	0.395214	0.378106	0.506155	0.572237	0.485233	0.592661	0.588442	0.639738	0.501465	0.34991	0.420247	0.462572	0.464496	0.502839	0.487105	0.46552	0.541966	0.44356	0.519444	0.39324
	34.648	0.495117	0.445278	0.335893	0.383121	0.504116	0.390832	0.522297	0.401706	0.299948	0.452137	0.371718	0.449062	0.340165	0.454979	0.404239	0.428574	0.419138	0.397614	0.454979	0.45459	0.383069	0.373834	0.325593	0.410061	0.429441	0.392843	0.368965	0.398586	0.422551	0.408871	0.506147	0.583658	0.486715	0.572977	0.592945	0.631027	0.473921	0.341227	0.435298	0.467603	0.475456	0.513184	0.510043	0.467052	0.491861	0.473713	0.491634	0.405232
	35.055	0.501052	0.436347	0.379275	0.3908	0.495511	0.395606	0.506213	0.402873	0.319296	0.442343	0.406602	0.433986	0.318557	0.431006	0.398784	0.408923	0.405851	0.388484	0.431006	0.479319	0.389925	0.395393	0.289633	0.402073	0.365181	0.410763	0.367724	0.401422	0.400585	0.404656	0.499795	0.577705	0.501668	0.57353	0.597696	0.651714	0.512547	0.357427	0.463332	0.467248	0.472764	0.516372	0.524593	0.481227	0.505055	0.454968	0.477931	0.434738
	35.46	0.491577	0.473782	0.372224	0.369783	0.50531	0.43833	0.515389	0.436725	0.321095	0.467058	0.41737	0.460429	0.307151	0.414891	0.407168	0.402629	0.402896	0.403158	0.414891	0.447043	0.383532	0.385599	0.325799	0.412991	0.396463	0.387184	0.377625	0.391266	0.411355	0.400309	0.512603	0.547518	0.527333	0.575988	0.598314	0.634433	0.518783	0.3937	0.428928	0.471952	0.479628	0.483652	0.478764	0.471475	0.488991	0.428439	0.514787	0.428772
	35.85	0.509373	0.442888	0.394825	0.368367	0.518779	0.413934	0.503102	0.415963	0.331905	0.45846	0.372226	0.45342	0.30746	0.427546	0.418902	0.399131	0.391703	0.400897	0.427546	0.459082	0.393569	0.383146	0.302957	0.399034	0.411078	0.389505	0.384968	0.378851	0.405912	0.388298	0.49764	0.589432	0.491931	0.569265	0.576456	0.64973	0.473585	0.345634	0.431683	0.455551	0.448157	0.506093	0.488002	0.471057	0.535129	0.482688	0.493002	0.47532
	36.258	0.514926	0.424303	0.402355	0.379328	0.469984	0.405993	0.498113	0.42784	0.324514	0.448442	0.395666	0.441691	0.295707	0.455083	0.392245	0.403317	0.400081	0.402146	0.455083	0.456401	0.378777	0.373523	0.303871	0.424904	0.422828	0.406207	0.374746	0.371871	0.419984	0.36889	0.485635	0.550366	0.493123	0.562394	0.575809	0.65101	0.493308	0.356029	0.432821	0.46267	0.486619	0.499715	0.495046	0.473862	0.491866	0.453464	0.483074	0.393656
	36.648	0.498943	0.465029	0.364944	0.403918	0.505979	0.415462	0.528078	0.456485	0.278678	0.426686	0.410153	0.472512	0.313305	0.442565	0.406121	0.43098	0.398717	0.398061	0.442565	0.440697	0.399289	0.425371	0.306191	0.412653	0.403861	0.400851	0.396158	0.395486	0.412349	0.377472	0.493279	0.558964	0.4678	0.554784	0.573362	0.64451	0.518513	0.366449	0.412535	0.467373	0.481844	0.506834	0.506854	0.476256	0.523921	0.447003	0.517376	0.415912
	37.055	0.515251	0.442205	0.400277	0.431795	0.523831	0.402325	0.508242	0.457853	0.292202	0.46749	0.41264	0.424671	0.297238	0.45081	0.44338	0.400063	0.412358	0.411057	0.45081	0.447858	0.381146	0.398282	0.318552	0.421329	0.420231	0.389653	0.395864	0.397341	0.383216	0.375946	0.511997	0.547682	0.502709	0.565168	0.58518	0.642166	0.514701	0.346529	0.443611	0.486456	0.483462	0.519361	0.502328	0.483755	0.514133	0.46377	0.520907	0.428367
	37.46	0.496079	0.439924	0.383113	0.376141	0.523892	0.426164	0.519921	0.450097	0.271517	0.484153	0.407082	0.462824	0.307718	0.429412	0.428097	0.413797	0.409804	0.411933	0.429412	0.458908	0.39789	0.388083	0.321268	0.414915	0.386637	0.409611	0.404211	0.388929	0.374524	0.378544	0.519126	0.568653	0.493316	0.526566	0.544856	0.647896	0.490948	0.3769	0.449447	0.480481	0.484043	0.508995	0.506269	0.470878	0.508989	0.49827	0.49725	0.401296
	37.85	0.47764	0.438656	0.388386	0.380817	0.533106	0.435396	0.523694	0.439406	0.302135	0.46866	0.423475	0.468478	0.321318	0.416991	0.406097	0.413783	0.407943	0.411036	0.416991	0.459324	0.397814	0.401725	0.310841	0.412349	0.410148	0.401693	0.389079	0.384616	0.440559	0.420161	0.533459	0.560656	0.500952	0.554424	0.617755	0.661167	0.50274	0.373568	0.43033	0.478606	0.485254	0.530835	0.545683	0.444405	0.499565	0.443132	0.507422	0.442181
	38.258	0.514818	0.469401	0.399227	0.364165	0.510644	0.433314	0.526771	0.43017	0.262337	0.462834	0.424898	0.431314	0.323078	0.432898	0.40692	0.390559	0.400967	0.417257	0.432898	0.483883	0.389949	0.378124	0.33521	0.407278	0.414415	0.402861	0.374937	0.414631	0.417695	0.390886	0.506558	0.556714	0.460542	0.556488	0.60106	0.638064	0.488671	0.345893	0.429937	0.471704	0.511713	0.513156	0.501907	0.470953	0.528895	0.451444	0.499507	0.438005
	38.648	0.507459	0.434027	0.397648	0.39223	0.486695	0.422402	0.488804	0.433385	0.295861	0.473568	0.420069	0.450445	0.330002	0.430183	0.405824	0.418851	0.413698	0.382424	0.430183	0.454252	0.394356	0.390197	0.340095	0.364751	0.394581	0.412378	0.383578	0.41627	0.389882	0.375682	0.540355	0.594832	0.493579	0.578505	0.594113	0.624956	0.491602	0.383865	0.415798	0.470718	0.472874	0.503113	0.51429	0.453035	0.518679	0.510946	0.520125	0.425781
	39.055	0.495678	0.470165	0.382413	0.359269	0.528828	0.449891	0.519077	0.448097	0.302059	0.481809	0.435956	0.465546	0.292454	0.439567	0.390591	0.414478	0.410023	0.428315	0.439567	0.481227	0.388103	0.385771	0.320594	0.39009	0.408241	0.413356	0.378927	0.387991	0.390741	0.393976	0.533746	0.57821	0.507812	0.570937	0.56646	0.627435	0.519205	0.367611	0.421094	0.453975	0.48784	0.495696	0.5109	0.425985	0.525428	0.471909	0.492138	0.416689
	39.46	0.525583	0.440235	0.417084	0.407959	0.556854	0.425237	0.495065	0.452321	0.305454	0.489425	0.403213	0.432837	0.321428	0.423974	0.386223	0.411536	0.447444	0.414211	0.423974	0.474074	0.391502	0.380288	0.314842	0.390965	0.417247	0.420404	0.421821	0.387873	0.417493	0.420161	0.528579	0.604708	0.497793	0.5361	0.581245	0.651461	0.507204	0.335259	0.435649	0.451143	0.454452	0.517127	0.490616	0.456058	0.489852	0.472208	0.504866	0.430687
	39.85	0.53874	0.438208	0.404043	0.398735	0.544281	0.42817	0.473579	0.426723	0.343682	0.446932	0.404453	0.459692	0.299632	0.444956	0.394283	0.403775	0.408466	0.41205	0.444956	0.482527	0.398273	0.40442	0.341453	0.390263	0.428537	0.426103	0.395878	0.416208	0.410841	0.400808	0.526571	0.578846	0.492251	0.566212	0.581809	0.63774	0.532522	0.366165	0.430565	0.466608	0.462714	0.514637	0.499349	0.433722	0.531843	0.483312	0.514137	0.432993
	40.258	0.534005	0.494781	0.394188	0.383235	0.522776	0.419914	0.523137	0.45143	0.368858	0.463868	0.413159	0.484716	0.30908	0.446137	0.405999	0.415643	0.428387	0.403118	0.446137	0.476501	0.376008	0.399994	0.290743	0.393363	0.435898	0.414682	0.389461	0.399959	0.41454	0.365326	0.521024	0.573736	0.496831	0.573944	0.557892	0.664075	0.492388	0.361895	0.450461	0.464913	0.463979	0.501275	0.504907	0.447323	0.551314	0.468025	0.533615	0.412495
	40.648	0.512062	0.453841	0.397901	0.403275	0.498753	0.442151	0.499734	0.442986	0.358089	0.470087	0.397501	0.442846	0.321468	0.437054	0.408336	0.406807	0.43443	0.407741	0.437054	0.466741	0.402365	0.392012	0.332538	0.396434	0.400192	0.399865	0.380341	0.401005	0.430568	0.398709	0.502469	0.600616	0.524829	0.570695	0.573863	0.663943	0.536683	0.363093	0.436673	0.454329	0.449185	0.522338	0.517051	0.453482	0.508729	0.519774	0.528061	0.429151
	41.055	0.541565	0.442331	0.380406	0.377402	0.548616	0.426637	0.521008	0.449634	0.380241	0.482096	0.406976	0.470162	0.309514	0.440487	0.396864	0.404068	0.409794	0.395113	0.440487	0.465908	0.383229	0.394905	0.331611	0.431045	0.38472	0.423718	0.381502	0.404761	0.421499	0.367961	0.482829	0.571265	0.509715	0.55544	0.591814	0.646454	0.512408	0.345694	0.435741	0.484274	0.447303	0.504554	0.505456	0.431827	0.509857	0.472792	0.497382	0.42207
	41.46	0.530758	0.479499	0.372223	0.406938	0.567896	0.42496	0.498553	0.429151	0.359574	0.486716	0.429124	0.464848	0.304753	0.453959	0.401595	0.438189	0.424246	0.406308	0.453959	0.486062	0.38917	0.404774	0.338864	0.432111	0.409968	0.399422	0.405953	0.397608	0.431128	0.403997	0.522062	0.595871	0.5293	0.564423	0.591925	0.686691	0.526598	0.348472	0.443385	0.491413	0.469399	0.503413	0.511813	0.438392	0.499869	0.499119	0.535808	0.445529
	41.85	0.518753	0.460372	0.411369	0.402046	0.533555	0.443563	0.533125	0.424638	0.373733	0.43812	0.445671	0.48322	0.303065	0.435522	0.407822	0.417428	0.404566	0.38984	0.435522	0.498157	0.378765	0.420393	0.339524	0.455237	0.396599	0.411852	0.395252	0.401804	0.406467	0.398002	0.505141	0.600185	0.50829	0.563201	0.568851	0.649257	0.521609	0.355239	0.42949	0.463231	0.461199	0.530745	0.530938	0.448806	0.511716	0.496734	0.543548	0.429919
	42.258	0.519148	0.488227	0.396016	0.385052	0.515089	0.43703	0.496126	0.418877	0.360978	0.466405	0.411378	0.472569	0.324503	0.471756	0.421024	0.417735	0.411937	0.39858	0.471756	0.469039	0.421893	0.406908	0.344444	0.462861	0.43423	0.413784	0.384901	0.416397	0.400652	0.388718	0.487744	0.597111	0.539122	0.547042	0.57893	0.661489	0.538663	0.374444	0.456313	0.486395	0.462609	0.531789	0.514913	0.420086	0.529605	0.463393	0.544372	0.42736
	42.648	0.497608	0.440686	0.393871	0.399134	0.558512	0.42941	0.538307	0.453502	0.414754	0.496425	0.42501	0.48983	0.300371	0.448365	0.423218	0.441482	0.414092	0.41298	0.448365	0.448221	0.420227	0.382384	0.340561	0.460085	0.44241	0.422305	0.422172	0.403415	0.389299	0.413382	0.509012	0.562815	0.520578	0.587355	0.569776	0.662322	0.514356	0.353625	0.455177	0.488943	0.462076	0.497037	0.521425	0.462241	0.543638	0.508191	0.534966	0.431077
	43.055	0.518398	0.440034	0.400334	0.40355	0.555738	0.425448	0.510888	0.428525	0.391904	0.474068	0.430618	0.465218	0.321607	0.456583	0.408604	0.432219	0.407212	0.402074	0.456583	0.474976	0.400545	0.399969	0.321862	0.448167	0.44695	0.417759	0.399926	0.406464	0.376333	0.396908	0.498128	0.584502	0.501675	0.567486	0.585038	0.638047	0.513813	0.351923	0.436591	0.486572	0.441747	0.523087	0.512955	0.485017	0.537624	0.485895	0.562905	0.422535
	43.46	0.52499	0.458565	0.400933	0.406854	0.533243	0.430677	0.514895	0.454421	0.404967	0.455449	0.400561	0.460626	0.305432	0.428972	0.412235	0.427784	0.418677	0.40076	0.428972	0.454332	0.403153	0.388637	0.326133	0.471699	0.432679	0.406706	0.426773	0.399381	0.386387	0.414778	0.506447	0.583703	0.496124	0.556524	0.579608	0.630853	0.530004	0.376019	0.43878	0.488983	0.479647	0.506608	0.534609	0.483872	0.506762	0.473625	0.557345	0.446337
	43.85	0.519791	0.439019	0.380183	0.398858	0.515188	0.413373	0.512716	0.443092	0.402419	0.467176	0.427519	0.483308	0.325533	0.457259	0.441436	0.413472	0.439954	0.402755	0.457259	0.483191	0.425569	0.424996	0.348489	0.429554	0.410317	0.441616	0.412833	0.421521	0.389978	0.411774	0.498815	0.597104	0.506185	0.57412	0.574843	0.649244	0.579935	0.375916	0.43141	0.495048	0.427891	0.517262	0.535728	0.482515	0.524823	0.490095	0.533667	0.456913
	44.258	0.541769	0.487189	0.367697	0.400227	0.517613	0.429971	0.532613	0.429261	0.412485	0.519054	0.421881	0.465158	0.313249	0.446954	0.432566	0.424288	0.434909	0.418429	0.446954	0.486877	0.409326	0.398465	0.328738	0.467441	0.442654	0.422317	0.411115	0.411207	0.420819	0.404052	0.472559	0.557756	0.558198	0.562026	0.601341	0.64676	0.539656	0.36655	0.432782	0.492384	0.494897	0.525958	0.511205	0.461423	0.530637	0.447733	0.509795	0.410426
	44.648	0.513055	0.461243	0.403292	0.385345	0.529594	0.431418	0.523087	0.417506	0.43999	0.472576	0.410805	0.472064	0.322919	0.446795	0.426664	0.436007	0.426308	0.403227	0.446795	0.477312	0.431544	0.407003	0.329823	0.402128	0.438735	0.420599	0.413532	0.407196	0.392669	0.412687	0.49001	0.57169	0.52858	0.561893	0.622854	0.642672	0.512372	0.347645	0.43167	0.489536	0.452565	0.506828	0.537977	0.452052	0.514802	0.488676	0.509957	0.478558
	45.053	0.511132	0.474808	0.386187	0.385396	0.516956	0.405047	0.504926	0.411871	0.404153	0.488199	0.431971	0.452512	0.298015	0.465425	0.438561	0.43601	0.426185	0.408828	0.465425	0.461977	0.413291	0.404421	0.348594	0.357435	0.448386	0.432425	0.433224	0.4098	0.434748	0.403945	0.504195	0.564114	0.516649	0.56206	0.567298	0.646614	0.550134	0.366072	0.438735	0.469701	0.495943	0.515375	0.508654	0.473148	0.532189	0.482618	0.560756	0.450641
	45.46	0.528831	0.494418	0.405058	0.385281	0.521268	0.457045	0.527171	0.43467	0.41815	0.488224	0.425823	0.468217	0.316662	0.461639	0.431258	0.444191	0.42696	0.407954	0.461639	0.497315	0.414278	0.39824	0.326353	0.409051	0.460184	0.420692	0.41335	0.403789	0.449188	0.423721	0.496515	0.563266	0.496865	0.56192	0.544124	0.656732	0.547995	0.367684	0.448022	0.483422	0.481082	0.531455	0.510863	0.464218	0.531535	0.496235	0.509376	0.469093
	45.85	0.522908	0.443179	0.427043	0.407276	0.51138	0.419145	0.53769	0.453746	0.392618	0.480774	0.440864	0.439559	0.313538	0.442283	0.440508	0.434146	0.421331	0.420529	0.442283	0.495896	0.406176	0.411739	0.372012	0.38671	0.438792	0.423588	0.428456	0.423121	0.438714	0.407053	0.493877	0.582286	0.506403	0.561027	0.599402	0.632228	0.52696	0.377579	0.424337	0.493356	0.457509	0.509791	0.505812	0.456486	0.551775	0.471444	0.544644	0.403504
	46.258	0.499375	0.480384	0.407348	0.411069	0.52372	0.409668	0.52542	0.438614	0.361192	0.477801	0.41736	0.473217	0.326773	0.449728	0.438275	0.424364	0.4386	0.41901	0.449728	0.477717	0.385411	0.393052	0.349149	0.417356	0.408135	0.434172	0.420945	0.409744	0.391199	0.393667	0.493083	0.569164	0.506152	0.554812	0.59839	0.623984	0.549812	0.364247	0.424975	0.512581	0.484359	0.500077	0.500017	0.469365	0.532923	0.517077	0.543258	0.473114
	46.648	0.508773	0.446276	0.402593	0.416779	0.525231	0.431188	0.52371	0.42449	0.395192	0.466113	0.432874	0.496366	0.333346	0.44468	0.425619	0.412063	0.430323	0.409744	0.44468	0.45367	0.446148	0.395519	0.325379	0.393758	0.418652	0.400426	0.44335	0.419002	0.419563	0.398548	0.514157	0.596915	0.498973	0.582386	0.572412	0.659615	0.538642	0.330951	0.454472	0.502039	0.48013	0.539517	0.500734	0.464504	0.530742	0.495581	0.513642	0.45709
	47.053	0.532312	0.475069	0.378883	0.422005	0.528358	0.437122	0.533774	0.449465	0.383726	0.486103	0.4456	0.46981	0.315032	0.456314	0.430138	0.420516	0.435263	0.406167	0.456314	0.474336	0.415673	0.392074	0.307337	0.400188	0.396453	0.440058	0.434222	0.420014	0.347551	0.386583	0.484558	0.579188	0.518582	0.555175	0.589604	0.647983	0.51311	0.358917	0.448845	0.495489	0.45751	0.492464	0.521455	0.437734	0.515449	0.498679	0.51568	0.415084
	47.46	0.51501	0.461563	0.398814	0.408082	0.527232	0.430889	0.535005	0.436062	0.393004	0.506011	0.435645	0.456258	0.332692	0.462156	0.418728	0.425364	0.410847	0.397747	0.462156	0.465198	0.427313	0.410866	0.298842	0.449	0.424698	0.43142	0.427831	0.411183	0.357989	0.414515	0.533935	0.590114	0.50453	0.540408	0.600491	0.639536	0.53471	0.352882	0.457475	0.510227	0.47802	0.505887	0.51302	0.444793	0.505288	0.502662	0.551633	0.433036
	47.85	0.512056	0.483173	0.419316	0.409343	0.532084	0.45115	0.537982	0.448358	0.41705	0.512196	0.418754	0.485284	0.311254	0.449414	0.440182	0.42686	0.428646	0.40597	0.449414	0.469515	0.438112	0.412982	0.329174	0.447469	0.448847	0.430288	0.422316	0.400395	0.426884	0.408498	0.491967	0.562095	0.532984	0.55243	0.567336	0.64376	0.556568	0.368435	0.44083	0.467097	0.46486	0.51903	0.525234	0.45643	0.527991	0.474718	0.561816	0.432602
	48.258	0.531419	0.491006	0.396147	0.416807	0.533537	0.450593	0.546405	0.441416	0.390769	0.488216	0.450384	0.498203	0.337975	0.469624	0.457345	0.409135	0.453658	0.403755	0.469624	0.496514	0.427862	0.407225	0.322644	0.416521	0.422604	0.424201	0.438426	0.427239	0.420233	0.417311	0.518033	0.576266	0.509159	0.558719	0.572941	0.629178	0.559945	0.357721	0.449021	0.480867	0.470159	0.504685	0.519519	0.445393	0.525434	0.516627	0.557372	0.4226
	48.648	0.532972	0.492287	0.425411	0.40762	0.498778	0.424784	0.530013	0.443496	0.395856	0.466329	0.442435	0.463076	0.308967	0.473191	0.452555	0.418748	0.440713	0.408249	0.473191	0.48045	0.434086	0.423265	0.306785	0.464187	0.419584	0.424988	0.429473	0.415054	0.38572	0.384597	0.496615	0.588742	0.525812	0.53478	0.588059	0.646874	0.540286	0.351856	0.446087	0.495543	0.496796	0.562318	0.514829	0.481053	0.529558	0.496964	0.542084	0.480251
	49.053	0.558126	0.497587	0.406483	0.438453	0.498484	0.446205	0.530178	0.449674	0.381303	0.497637	0.439464	0.44893	0.318355	0.461725	0.429297	0.431177	0.444539	0.400512	0.461725	0.483241	0.404741	0.416574	0.336046	0.43522	0.434801	0.431942	0.441068	0.414259	0.39037	0.408064	0.449596	0.572517	0.498931	0.553571	0.584556	0.617174	0.548385	0.382943	0.461016	0.507506	0.486141	0.501938	0.507855	0.474726	0.541146	0.498769	0.533558	0.489197
	49.46	0.517716	0.516739	0.424123	0.385232	0.489911	0.434824	0.549104	0.4348	0.405578	0.491017	0.436357	0.459959	0.319278	0.45964	0.441953	0.419369	0.436397	0.418063	0.45964	0.472149	0.442464	0.411692	0.337735	0.437996	0.417561	0.424992	0.44223	0.443265	0.381598	0.39737	0.486747	0.565861	0.511436	0.543669	0.572026	0.642262	0.579869	0.36484	0.458531	0.501436	0.490878	0.532196	0.518796	0.457014	0.539523	0.481457	0.5464	0.447059
	49.85	0.530415	0.489742	0.41044	0.427995	0.494078	0.438432	0.514453	0.439405	0.373329	0.454275	0.427427	0.468395	0.327132	0.46665	0.431977	0.417932	0.416744	0.407436	0.46665	0.482734	0.431623	0.42394	0.345799	0.443952	0.454441	0.442659	0.437865	0.431147	0.403943	0.411143	0.49438	0.573543	0.517269	0.555945	0.595199	0.653266	0.553029	0.34835	0.455349	0.509357	0.481514	0.51158	0.502864	0.459805	0.540754	0.499725	0.554536	0.480485
	50.258	0.53471	0.476407	0.385368	0.357565	0.539369	0.396471	0.55285	0.445829	0.391173	0.512118	0.432838	0.489458	0.287731	0.448014	0.412429	0.438894	0.434059	0.398904	0.448014	0.473926	0.431942	0.421259	0.35822	0.434794	0.44403	0.41507	0.398675	0.427167	0.43837	0.415256	0.503181	0.543833	0.497636	0.567556	0.585243	0.627089	0.54399	0.342457	0.474905	0.526137	0.435132	0.523359	0.521167	0.444519	0.510556	0.49508	0.561755	0.478556
	50.648	0.558092	0.488973	0.390323	0.421617	0.475884	0.411094	0.512592	0.452273	0.391801	0.480995	0.416002	0.488464	0.327544	0.465793	0.45848	0.4369	0.433422	0.405517	0.465793	0.487074	0.406453	0.428013	0.329174	0.466041	0.434418	0.433491	0.385671	0.428681	0.390454	0.392109	0.471588	0.566491	0.50833	0.548938	0.570181	0.648597	0.546735	0.380465	0.461774	0.488011	0.456951	0.536618	0.499338	0.448012	0.536291	0.472685	0.559217	0.435164
	51.053	0.567827	0.478086	0.417181	0.393699	0.497513	0.422997	0.552453	0.456708	0.390377	0.471061	0.455653	0.462569	0.327138	0.468378	0.43246	0.447698	0.438348	0.416182	0.468378	0.473593	0.433573	0.402398	0.358464	0.446633	0.418705	0.429227	0.435136	0.414018	0.319019	0.426046	0.464689	0.54299	0.491392	0.567015	0.567436	0.664762	0.536202	0.379446	0.443056	0.499091	0.466593	0.509224	0.509959	0.467711	0.527288	0.486329	0.494438	0.454
	51.46	0.553193	0.476703	0.431815	0.435662	0.485723	0.464418	0.556303	0.471134	0.410526	0.471438	0.429039	0.478848	0.310918	0.449897	0.443006	0.442606	0.428448	0.408392	0.449897	0.489341	0.421705	0.415556	0.339873	0.432847	0.422515	0.434259	0.420163	0.418836	0.437801	0.405602	0.50079	0.56788	0.524453	0.54113	0.572774	0.641781	0.525933	0.380005	0.460441	0.478941	0.473842	0.538505	0.515923	0.463441	0.490349	0.519124	0.54057	0.461298
	51.85	0.53944	0.474527	0.415006	0.397557	0.507874	0.430127	0.546592	0.461771	0.439484	0.497266	0.429972	0.477948	0.327748	0.471428	0.449169	0.419813	0.419323	0.421214	0.471428	0.480275	0.433384	0.419109	0.354079	0.423692	0.426055	0.437789	0.430407	0.413019	0.402693	0.414646	0.50081	0.572096	0.530361	0.562332	0.561115	0.639258	0.534737	0.359735	0.468655	0.494262	0.479563	0.540628	0.501898	0.453293	0.523439	0.470385	0.542958	0.481739
	52.258	0.528515	0.503788	0.427043	0.432006	0.485057	0.44548	0.537886	0.45295	0.454116	0.506497	0.43839	0.479334	0.328654	0.480125	0.465358	0.433722	0.446342	0.434786	0.480125	0.505522	0.406865	0.410929	0.349377	0.442499	0.456267	0.44751	0.44576	0.433194	0.405791	0.406345	0.521029	0.600485	0.521628	0.575137	0.563111	0.662432	0.542895	0.38312	0.449837	0.517507	0.472545	0.526581	0.518623	0.452632	0.497378	0.515807	0.509897	0.45593
	52.648	0.530413	0.488214	0.443537	0.393039	0.508933	0.411814	0.538187	0.449716	0.421916	0.481413	0.451885	0.496183	0.355326	0.463966	0.464114	0.454586	0.435795	0.418862	0.463966	0.483724	0.414629	0.411553	0.352011	0.413524	0.442236	0.430601	0.469148	0.427957	0.392881	0.410475	0.501768	0.585697	0.516673	0.546896	0.555639	0.648383	0.535597	0.385471	0.465472	0.494483	0.505776	0.541079	0.544121	0.475058	0.50309	0.495701	0.54057	0.454204
	53.053	0.534005	0.459445	0.425044	0.410225	0.508049	0.447966	0.582257	0.456681	0.431374	0.516534	0.450477	0.479998	0.341099	0.471843	0.465658	0.438171	0.420352	0.417827	0.471843	0.479986	0.414174	0.417199	0.367279	0.441452	0.434627	0.436049	0.436601	0.416943	0.416537	0.399157	0.48427	0.578932	0.529109	0.598096	0.548127	0.637794	0.541199	0.372452	0.465472	0.503889	0.452508	0.536382	0.521193	0.47501	0.541517	0.491242	0.523862	0.488647
	53.46	0.5418	0.478341	0.42788	0.445174	0.511327	0.44413	0.561758	0.456082	0.424294	0.504309	0.426406	0.479727	0.34038	0.473913	0.435644	0.43579	0.433163	0.424504	0.473913	0.496944	0.400645	0.418898	0.361954	0.453775	0.426882	0.444548	0.447323	0.413166	0.397868	0.432683	0.492618	0.556096	0.528023	0.570672	0.583638	0.644374	0.556639	0.365288	0.466851	0.511909	0.456449	0.531667	0.526952	0.466552	0.535165	0.536902	0.545247	0.473895
	53.85	0.513852	0.523514	0.412027	0.413981	0.509714	0.432283	0.544466	0.450585	0.430788	0.497128	0.448629	0.508043	0.340006	0.448462	0.439928	0.429063	0.429982	0.425164	0.448462	0.461592	0.407525	0.452038	0.376584	0.431604	0.417845	0.444729	0.41401	0.432805	0.387392	0.414165	0.540058	0.579347	0.484311	0.590786	0.597551	0.659012	0.564995	0.369051	0.458203	0.518094	0.451546	0.530333	0.525416	0.483681	0.509835	0.465541	0.502023	0.446143
	54.258	0.551842	0.48821	0.427537	0.405005	0.548747	0.451886	0.553249	0.478002	0.398913	0.483609	0.447865	0.476867	0.325803	0.464278	0.443782	0.435597	0.434553	0.407413	0.464278	0.488389	0.398586	0.428362	0.376757	0.444037	0.416633	0.431791	0.444109	0.442206	0.361297	0.425362	0.518077	0.57147	0.527016	0.569925	0.585067	0.688409	0.518741	0.387667	0.450543	0.497958	0.455126	0.512735	0.505405	0.443572	0.514568	0.484667	0.468713	0.444081
	54.648	0.528908	0.498225	0.428028	0.42346	0.556898	0.457884	0.552484	0.438486	0.403857	0.500972	0.434225	0.500822	0.358716	0.462778	0.461991	0.449079	0.437799	0.430119	0.462778	0.483102	0.395338	0.437131	0.3705	0.452321	0.430513	0.435586	0.427529	0.419399	0.407891	0.391562	0.534293	0.568476	0.493023	0.572873	0.563939	0.644164	0.518862	0.386235	0.443652	0.496597	0.460926	0.545078	0.49594	0.447314	0.532729	0.485201	0.551158	0.497907
[truncated: 337 more rows]
[truncated: 113 more columns]

## Sheet: Figure 1I
Pol II FRAP-Time
Immobile fraction		Repeat #1										Repeat #2									Repeat #3										Repeat #4								Repeat #5
	Cell	1	2	3	4	5	6	7	8	9	10	1	2	3	4	5	6	7	8	9	1	2	3	4	5	6	7	8	9	10	1	2	3	4	5	6	7	8	1	2	3	4	5	6	7	8	9	10
[truncated: 11 more rows]
