# Supplementary material for: Transcription-coupled DNA–protein crosslink repair by CSB and CRL4CSA-mediated degradation
Source: Nat Cell Biol. 2024 Apr 10;26(5):770–83. doi: 10.1038/s41556-024-01394-y (PMC11098752; doi:10.1038/s41556-024-01394-y)
Supplement: Supplementary file 4 — Statistical source data. [file 41556_2024_1394_MOESM4_ESM.xlsx]

## Sheet: Figure 3D
CSB FRAP
Dose response			Untreated																																											100 μM FA
		Repeat	Repeat #1															Repeat #2										Repeat #3																		Repeat #1
		Cell	1	2	3	4	5	6	7	8	9	10	11	12	13	14	15	1	2	3	4	5	6	7	8	9	10	1	2	3	4	5	6	7	8	9	10	11	12	13	14	15	16	17	18	1	2	3	4
	Time (sec)	0	1.07494	1.06603	1.08085	1.08872	1.08112	1.1263	1.02399	1.10563	1.11602	1.0074	1.04154	1.03661	1.0447	1.0641	1.00983	1.00468	1.04697	1.16308	0.999345	1.07082	1.06257	0.991193	1.06678	1.13516	1.06919	1.07167	1.10436	1.09975	1.09975	1.11322	1.07082	1.06215	1.04452	1.02443	1.14279	1.06677	1.10131	1.08856	1.02095	1.03343	1.08951	1.08185	1.02431	1.14605	1.14605	1.09899	1.05015
		0.402	1.03748	1.0655	1.0436	1.09278	0.990263	1.07466	1.0196	1.0092	1.11953	0.981192	1.05317	1.02622	1.03467	1.0175	1.0114	1.00651	0.997198	1.06498	1.02099	1.08425	1.06668	0.977786	0.976202	1.06949	1.00366	1.04579	1.03457	1.04121	1.04121	1.02293	1.08425	1.03663	1.06068	1.01844	1.05537	1.04359	1.06621	1.07639	1.01513	1.00415	1.08481	1.03498	1.04486	1.08546	1.08546	0.983469	0.998611
		0.802	1.00705	1.01433	1.03815	1.09528	1.01473	1.02298	1.04354	1.03191	1.05967	1.03985	0.961684	0.991979	1.0464	1.01585	0.994625	1.05679	0.998044	0.995331	1.01397	1.04193	1.02445	1.01332	1.03254	1.00709	1.02604	1.00144	1.01611	0.985972	0.985972	1.05566	1.04193	1.05837	1.01637	1.03303	1.01833	1.0435	1.00932	1.03826	1.01947	1.02621	1.0293	1.05229	0.996867	1.02808	1.02808	1.02606	0.990311
		1.202	1.04617	1.02572	0.990564	0.930632	0.981488	0.988754	1.00139	0.951528	1.00348	0.974709	1.04064	1.042	0.988741	1.00063	1.00299	0.97189	1.00028	1.03473	1.01082	0.992417	1.0173	0.974613	0.997328	0.999362	0.997286	0.985967	1.00955	1.04445	1.04445	0.933546	0.992417	0.982264	1.00759	1.0143	1.00471	0.995646	0.998796	0.990239	1.02721	0.985077	0.983234	0.965926	0.957965	1.02552	1.02552	1.00244	0.991042
		1.602	0.946778	0.959952	0.971287	0.974092	1.00378	0.988268	0.955075	1.01656	0.936844	0.985446	0.997672	0.966023	0.964861	0.983524	1.00238	0.971321	1.00167	0.969942	0.975206	0.965655	0.958253	1.01206	0.970137	0.993547	0.976676	1.01259	0.974343	0.969581	0.969581	1.01079	0.965655	0.959364	0.97604	0.952662	0.976962	0.960854	0.991886	0.971501	0.953312	0.988714	0.987462	0.981784	1.04517	0.946404	0.946404	0.971496	1.01865
		1.635
		1.665
		1.697	0.143769	0.134305	0.183178	0.140025	0.153172	0.152164	0.143402	0.162939	0.179561	0.168866	0.187966	0.172869	0.166156	0.158791	0.194747	0.156721	0.14305	0.156213	0.176484	0.194318	0.192105	0.164423	0.152442	0.153475	0.135575	0.180476	0.155242	0.173672	0.173672	0.203893	0.194318	0.143541	0.159626	0.141733	0.117243	0.173183	0.116367	0.198794	0.153675	0.156268	0.163365	0.148942	0.143166	0.168146	0.168146	0.188626	0.184682
		2.097	0.544542	0.407301	0.462745	0.416386	0.437183	0.433797	0.450055	0.486778	0.425692	0.482306	0.467722	0.481781	0.378185	0.452298	0.47364	0.413547	0.367847	0.444108	0.384749	0.441132	0.440084	0.359213	0.438889	0.423594	0.381328	0.440045	0.421707	0.490989	0.490989	0.473601	0.441132	0.405074	0.466407	0.505476	0.374078	0.475817	0.379975	0.486297	0.437551	0.475879	0.436222	0.373242	0.4495	0.443338	0.443338	0.469298	0.436752
		2.497	0.603392	0.52045	0.5165	0.516853	0.504985	0.546969	0.554055	0.561928	0.504671	0.562452	0.56502	0.589264	0.484668	0.521862	0.537558	0.504628	0.43413	0.546839	0.508552	0.547146	0.525102	0.456329	0.552283	0.550892	0.497002	0.547281	0.538909	0.596776	0.596776	0.527885	0.547146	0.487393	0.594906	0.5795	0.494966	0.592387	0.506664	0.563337	0.47196	0.551905	0.524591	0.438471	0.500623	0.509722	0.509722	0.542957	0.525016
		2.897	0.601	0.592824	0.59158	0.616283	0.573336	0.571843	0.524849	0.654545	0.603248	0.609013	0.624731	0.629669	0.530411	0.57872	0.606893	0.552073	0.492786	0.61773	0.570223	0.574809	0.593944	0.555922	0.583756	0.597656	0.572598	0.590516	0.596263	0.606761	0.606761	0.630018	0.574809	0.53404	0.607282	0.66145	0.538371	0.672039	0.574481	0.586872	0.557939	0.692772	0.577065	0.508324	0.513177	0.614987	0.614987	0.573305	0.55783
		3.297	0.680362	0.647153	0.584433	0.602495	0.622503	0.641988	0.580423	0.682748	0.657216	0.645907	0.657777	0.650462	0.582211	0.626341	0.597173	0.5775	0.513535	0.637029	0.574661	0.655608	0.624829	0.506195	0.62975	0.61306	0.569132	0.573609	0.641096	0.621721	0.621721	0.629084	0.655608	0.581698	0.644616	0.704955	0.588769	0.700074	0.606718	0.671307	0.571081	0.633215	0.567653	0.573892	0.608698	0.650736	0.650736	0.584218	0.606241
		3.697	0.726469	0.678786	0.672238	0.627564	0.634179	0.666542	0.624666	0.682792	0.681474	0.671012	0.650317	0.677286	0.563941	0.646434	0.669903	0.594292	0.546529	0.663247	0.631645	0.645855	0.628445	0.553274	0.678477	0.648569	0.612152	0.633829	0.605723	0.664526	0.664526	0.637831	0.645855	0.618952	0.721699	0.748018	0.643466	0.721508	0.608115	0.74505	0.590418	0.63578	0.577276	0.594701	0.618456	0.68589	0.68589	0.606072	0.577534
		4.097	0.686307	0.66717	0.674411	0.615262	0.660182	0.670499	0.672732	0.717861	0.699809	0.654873	0.656124	0.734706	0.595482	0.616701	0.613625	0.579222	0.515359	0.673774	0.671422	0.669268	0.697752	0.560782	0.674434	0.680162	0.629949	0.630249	0.625851	0.679629	0.679629	0.686659	0.669268	0.610926	0.681848	0.702787	0.643879	0.686046	0.63634	0.730566	0.635073	0.666013	0.606658	0.604635	0.621505	0.670996	0.670996	0.62634	0.599663
		4.497	0.70379	0.71102	0.65227	0.628131	0.713371	0.640466	0.662899	0.712603	0.748918	0.678928	0.67501	0.685705	0.563256	0.665636	0.634773	0.633852	0.557776	0.701647	0.660483	0.662173	0.67428	0.567912	0.6998	0.678851	0.630942	0.677208	0.650684	0.693387	0.693387	0.674105	0.662173	0.659809	0.677306	0.741397	0.657358	0.673499	0.619558	0.679954	0.627225	0.694339	0.622106	0.597213	0.615321	0.697854	0.697854	0.613971	0.629842
		4.897	0.704384	0.705047	0.696771	0.646415	0.68158	0.67424	0.726681	0.735642	0.709512	0.669026	0.670881	0.727581	0.564171	0.654628	0.650621	0.598925	0.565853	0.679303	0.63074	0.64824	0.707075	0.631936	0.671541	0.694166	0.629333	0.692088	0.656187	0.692723	0.692723	0.638956	0.64824	0.626124	0.719586	0.755041	0.600594	0.686233	0.649251	0.691593	0.673736	0.710666	0.678071	0.599622	0.647042	0.674966	0.674966	0.638173	0.637033
		5.297	0.738729	0.717075	0.719993	0.637809	0.70349	0.695774	0.684371	0.691121	0.679825	0.739655	0.666386	0.698112	0.611949	0.675196	0.687767	0.597515	0.595729	0.691121	0.654036	0.626682	0.691081	0.630734	0.69961	0.723129	0.652275	0.72517	0.683047	0.700793	0.700793	0.643024	0.626682	0.662142	0.693733	0.820074	0.596427	0.684618	0.6971	0.743154	0.676038	0.693317	0.673014	0.640076	0.68719	0.660169	0.660169	0.621815	0.622756
		5.697	0.732416	0.701632	0.674228	0.695322	0.735685	0.67667	0.716887	0.760171	0.718726	0.713	0.711901	0.714205	0.621611	0.70782	0.649594	0.648803	0.557175	0.705102	0.71254	0.667962	0.686457	0.6017	0.707541	0.701864	0.660515	0.706498	0.686288	0.736265	0.736265	0.663016	0.667962	0.710333	0.68077	0.756561	0.662907	0.691955	0.6537	0.697542	0.691376	0.655336	0.725747	0.63627	0.670591	0.685604	0.685604	0.641169	0.662124
		6.097	0.714322	0.706294	0.714509	0.673391	0.699471	0.666012	0.654941	0.680325	0.699556	0.729082	0.744288	0.719138	0.629541	0.695909	0.624807	0.614172	0.602849	0.739913	0.672463	0.646397	0.679398	0.600062	0.739614	0.668186	0.63311	0.686511	0.698536	0.704948	0.704948	0.698631	0.646397	0.651251	0.753855	0.801237	0.680183	0.6792	0.696444	0.748648	0.641944	0.698784	0.711857	0.660203	0.635501	0.744095	0.744095	0.642768	0.663795
		6.497	0.694503	0.721275	0.739023	0.674575	0.669205	0.708618	0.644992	0.729045	0.692394	0.679481	0.692307	0.764763	0.626477	0.681746	0.662602	0.652933	0.5888	0.749402	0.634352	0.691985	0.688372	0.654942	0.696105	0.656686	0.696189	0.653648	0.702225	0.678794	0.678794	0.664884	0.691985	0.645731	0.748364	0.717838	0.690376	0.711788	0.693263	0.704184	0.621976	0.711371	0.726827	0.675335	0.640542	0.698053	0.698053	0.678244	0.663543
		6.897	0.699212	0.692499	0.714765	0.731388	0.721664	0.714944	0.660479	0.742014	0.694126	0.694642	0.723262	0.714732	0.649041	0.696495	0.696047	0.654163	0.610501	0.713753	0.632223	0.679611	0.660379	0.656571	0.682715	0.674258	0.683326	0.703892	0.685208	0.704635	0.704635	0.653885	0.679611	0.663727	0.741804	0.672153	0.711079	0.701917	0.719818	0.680771	0.659273	0.685962	0.677431	0.664185	0.687151	0.677178	0.677178	0.660221	0.650024
		7.297	0.724041	0.725893	0.707062	0.756871	0.740737	0.701182	0.645185	0.735915	0.687308	0.74081	0.691437	0.738839	0.59703	0.657403	0.703631	0.632141	0.618698	0.731099	0.662701	0.732874	0.702748	0.657761	0.674807	0.679383	0.660141	0.677164	0.677386	0.755184	0.755184	0.68423	0.732874	0.640102	0.704052	0.69504	0.672781	0.712216	0.63027	0.732878	0.707076	0.728174	0.702099	0.654581	0.659749	0.678815	0.678815	0.649595	0.662467
		7.697	0.707901	0.704	0.735924	0.679627	0.657574	0.701536	0.680165	0.789231	0.699059	0.714969	0.758827	0.707672	0.616458	0.656586	0.702168	0.688432	0.619579	0.718183	0.661069	0.746342	0.721971	0.624846	0.680059	0.722488	0.64723	0.719757	0.697584	0.682258	0.682258	0.68199	0.746342	0.658316	0.685812	0.67794	0.726184	0.702638	0.696465	0.762841	0.69253	0.768554	0.648478	0.638445	0.684783	0.689862	0.689862	0.634764	0.640755
		8.097	0.731413	0.766174	0.704735	0.658815	0.729442	0.691099	0.674195	0.722655	0.706616	0.731372	0.6857	0.761177	0.602744	0.667386	0.735978	0.673218	0.633763	0.709309	0.648962	0.700081	0.695596	0.675798	0.682865	0.717838	0.623042	0.667619	0.657821	0.699444	0.699444	0.648829	0.700081	0.655503	0.71807	0.673623	0.642997	0.69681	0.592926	0.742629	0.66292	0.778891	0.676663	0.617066	0.633089	0.683048	0.683048	0.6469	0.633327
		8.497	0.734781	0.768069	0.68933	0.645383	0.724523	0.706755	0.650406	0.70606	0.682739	0.764025	0.657369	0.734566	0.597756	0.720738	0.736004	0.689122	0.626064	0.71852	0.66213	0.725973	0.71439	0.668718	0.726879	0.65949	0.609237	0.693345	0.681849	0.693391	0.693391	0.68202	0.725973	0.591374	0.723982	0.691679	0.700381	0.741112	0.649142	0.742627	0.626295	0.752185	0.645559	0.624671	0.694941	0.701794	0.701794	0.673934	0.643021
		8.897	0.709868	0.774015	0.713874	0.651311	0.737631	0.672319	0.651702	0.72971	0.678284	0.700901	0.702886	0.765906	0.609872	0.681123	0.742559	0.668274	0.611626	0.761282	0.694425	0.716773	0.715477	0.692528	0.662305	0.709599	0.616359	0.709416	0.677377	0.681244	0.681244	0.661172	0.716773	0.623673	0.710332	0.732559	0.727714	0.76359	0.695543	0.75269	0.664084	0.744961	0.674915	0.609366	0.669258	0.733205	0.733205	0.659162	0.610772
		9.297	0.718199	0.781712	0.730955	0.712106	0.723026	0.71443	0.684786	0.748608	0.692352	0.724917	0.647718	0.691425	0.639448	0.672308	0.693142	0.703198	0.64887	0.703792	0.65124	0.742319	0.68582	0.68799	0.705777	0.705128	0.657484	0.714486	0.690468	0.705647	0.705647	0.680154	0.742319	0.638224	0.698068	0.725253	0.711057	0.731784	0.656386	0.758524	0.667188	0.737483	0.677834	0.6348	0.684466	0.697528	0.697528	0.620895	0.614981
		9.697	0.753179	0.780998	0.652125	0.715428	0.690364	0.687687	0.708517	0.76395	0.703676	0.715816	0.687391	0.676897	0.632674	0.682861	0.68085	0.671523	0.601398	0.740582	0.671847	0.685633	0.651472	0.678008	0.663506	0.670218	0.638783	0.673545	0.701609	0.706522	0.706522	0.672922	0.685633	0.664447	0.715761	0.707202	0.706315	0.688962	0.692762	0.744016	0.680588	0.711253	0.687589	0.659347	0.671587	0.681108	0.681108	0.627636	0.603565
		10.097	0.718869	0.745326	0.630717	0.728796	0.771266	0.704915	0.701885	0.709469	0.686442	0.724636	0.717634	0.707689	0.612749	0.676146	0.702171	0.670032	0.573306	0.744904	0.641807	0.73023	0.687722	0.69503	0.714836	0.654256	0.633327	0.676557	0.697036	0.719002	0.719002	0.735909	0.73023	0.657252	0.765296	0.714147	0.679528	0.711791	0.710757	0.747736	0.62908	0.777393	0.647249	0.598408	0.646391	0.68587	0.68587	0.628444	0.624475
		10.497	0.71635	0.721305	0.688966	0.70044	0.767157	0.707523	0.700802	0.758621	0.675704	0.716144	0.683983	0.695541	0.606824	0.687584	0.644886	0.70311	0.566604	0.74976	0.673663	0.696723	0.660145	0.666769	0.692895	0.623447	0.634997	0.683792	0.729071	0.686232	0.686232	0.664345	0.696723	0.652745	0.743834	0.704216	0.713532	0.68966	0.67701	0.742378	0.609028	0.756702	0.664713	0.622441	0.612416	0.694256	0.694256	0.628675	0.623197
		10.897	0.794902	0.713923	0.686138	0.714662	0.687942	0.730973	0.653184	0.691232	0.746181	0.730202	0.701538	0.704654	0.661165	0.724543	0.674693	0.725635	0.636179	0.761624	0.660405	0.720699	0.717683	0.66828	0.701898	0.62094	0.646356	0.676204	0.6667	0.717321	0.717321	0.702957	0.720699	0.643026	0.720851	0.718544	0.696634	0.678264	0.628738	0.749991	0.660058	0.728327	0.661583	0.570955	0.657822	0.688264	0.688264	0.617887	0.582465
		11.297	0.734741	0.690979	0.698064	0.736629	0.692197	0.684757	0.674012	0.722655	0.700314	0.729807	0.680715	0.733961	0.647391	0.690778	0.716989	0.665952	0.611084	0.80087	0.64877	0.731642	0.697782	0.683317	0.736225	0.650422	0.619873	0.704767	0.647265	0.697889	0.697889	0.671821	0.731642	0.626938	0.681614	0.789471	0.683164	0.700357	0.629682	0.771718	0.637115	0.730772	0.646063	0.611396	0.628743	0.712523	0.712523	0.63459	0.597688
		11.697	0.717603	0.739618	0.654291	0.727378	0.700142	0.68914	0.672947	0.709025	0.702601	0.746438	0.687151	0.687936	0.601689	0.652364	0.689731	0.675264	0.615649	0.760871	0.656971	0.696826	0.671611	0.687636	0.674649	0.648599	0.633865	0.671434	0.669675	0.670026	0.670026	0.63789	0.696826	0.624479	0.709145	0.744232	0.710043	0.693204	0.681955	0.789002	0.62652	0.711666	0.667051	0.634179	0.631517	0.699461	0.699461	0.624735	0.588499
		12.097	0.717178	0.721156	0.696316	0.712174	0.708879	0.708229	0.654678	0.670228	0.70269	0.738134	0.659179	0.625246	0.644471	0.676268	0.672721	0.678369	0.640472	0.746911	0.650555	0.670974	0.677943	0.669719	0.698719	0.608379	0.640301	0.714617	0.644073	0.710924	0.710924	0.67179	0.670974	0.623664	0.725486	0.736495	0.715764	0.726366	0.650872	0.756208	0.670139	0.698624	0.672437	0.629998	0.645588	0.695323	0.695323	0.626168	0.587914
		12.497	0.728696	0.736802	0.712413	0.674075	0.704514	0.681219	0.647675	0.687623	0.725485	0.727963	0.64614	0.689092	0.631692	0.650925	0.688527	0.683011	0.600976	0.781284	0.668907	0.677613	0.696594	0.643441	0.664562	0.587165	0.630112	0.655356	0.657804	0.653828	0.653828	0.680569	0.677613	0.672902	0.691509	0.765552	0.697413	0.702273	0.620744	0.707551	0.618374	0.706161	0.652764	0.612244	0.611976	0.710163	0.710163	0.614458	0.583399
		12.897	0.728236	0.796182	0.677847	0.651245	0.694429	0.725931	0.641723	0.687825	0.713102	0.685047	0.657119	0.707332	0.598535	0.669761	0.656498	0.638717	0.617899	0.762913	0.621934	0.66893	0.660418	0.646339	0.707915	0.645874	0.596975	0.687956	0.659463	0.676556	0.676556	0.647979	0.66893	0.629741	0.689218	0.698833	0.64009	0.720831	0.690931	0.790186	0.616631	0.680513	0.652398	0.618993	0.649451	0.728311	0.728311	0.612248	0.574059
		13.297	0.690076	0.761034	0.689055	0.695341	0.673504	0.71564	0.648983	0.728439	0.674347	0.691695	0.629177	0.669617	0.639521	0.653731	0.685775	0.670462	0.676189	0.749934	0.617596	0.715796	0.663503	0.662991	0.674181	0.627524	0.620632	0.704356	0.636268	0.666893	0.666893	0.621227	0.715796	0.639305	0.718541	0.726752	0.704306	0.671659	0.584362	0.758082	0.639721	0.745296	0.633616	0.650242	0.631413	0.699679	0.699679	0.625752	0.566863
[truncated: 202 more columns]

## Sheet: Figure 3E
	Repeat	Repeat #1															Repeat #2											Repeat #3
	Cell	1	2	3	4	5	6	7	8	9	10	11	12	13	14	15	1	2	3	4	5	6	7	8	9	10	11	1	2	3	4	5	6	7	8	9	10	11	12	13	14	15	16	17	18	19	20	21	22
	Untreated	-7.57814	-11.3783	-0.705977	-1.24766	-4.53846	-2.7553	3.29473	-6.60476	-2.34187	-6.81726	1.30298	-3.21949	12.2165	1.80359	-1.49246	1.28023	13.0206	-11.4983	6.02939	-4.08089	-0.164827	3.22174	-1.04272	5.76164	10.8759		-0.610197	2.42617	-0.787587	-0.787587	3.09267	-4.08089	8.93308	-4.98194	-6.36565	-1.90423	-3.9888	5.67393	-12.837	7.68009	-9.18799	5.03097	12.3491	7.00501
	100μM FA	-2.47903	-3.72861	12.6344	20.3526	4.25107	15.8345	-6.24439	6.15653	2.46589	8.71114	11.7732	14.5885	15.5927	22.5011	16.4442	11.9862	10.2813	13.5322	12.4461	14.3648	-9.32542	-9.3008	9.55093	12.4685			8.57316	-0.732252	8.02889	9.46658	9.46658	-1.96494	14.3648	8.85913	8.39502	-7.58393	10.2557	13.4484	11.5831	10.5404	13.3636	11.3681	5.36168
	200μM FA	29.5193	28.8616	42.7025	31.6805	40.2103	33.7862	29.19	43.4996	39.7076	31.7626							29.3921	28.9208	30.8716	27.0416	29.7283	35.0359	29.7509	33.1208	50.979	27.302	36.143	33.7746	20.4697	26.0199	28.1862	37.8751	19.6706	21.5833	15.8967	29.012
	300μM FA	53.8951	57.184	62.2249	64.6042	44.427	44.8653	60.2477	61.5425	62.6856	52.8207	54.8239	57.2757	51.8646	46.2591	54.5573	66.2895	45.6856	61.2885	53.9852	48.4068	36.1691	35.8939	50.8689	38.3684			20.4265	43.65	50.1488	41.8254	41.8254	29.4143	48.4068	35.7913	39.2769	51.9596	41.4573	29.5613	42.596	36.6791	36.6791	38.2899	36.9792	39.3444	44.6993	22.619	41.6579	44.8099
	1mM FA	68.5718	76.4169	61.6887	69.0713	73.2267	64.69	63.2586	59.0659	66.7207	55.081	60.953	62.5143	56.0001	69.4902	66.8847	57.1484	69.2617	65.0923	57.2423	57.9366	69.8037	66.4264	59.0835	61.1822			61.3626	60.4699	67.8671	70.5879	70.5879	63.8769	57.9366	69.2067	64.2903	54.3286	60.5027	58.6822	66.6559	52.7356	57.6316	55.8665	51.5237	47.9364	60.456	56.4544	55.1242	51.1513
	8 J/m2 UV	41.2866	34.7411	39.7351	36.6995	70.9367	37.4377	30.3308	57.9639	25.0167	19.1574	45.7868	37.9952	57.9235	59.9314		55.1162	51.048	51.048	62.2039	65.2007	56.4469	47.0869	76.3665				59.1956	63.0108	37.6511	38.2152	52.2456	30.7259	30.7259	49.8427	47.0869	57.9098	42.818	29.4742
		Count
	Untreated	43
	100μM FA	41
	200μM FA	30
	300μM FA	52
	1mM FA	49
	8 J/m2 UV	34
[truncated: 6 more columns]

## Sheet: Figure 3F
		Repeat #1																					Repeat #2																				Repeat #3
		1	2	3	4	5	6	7	8	9	10	11	12	13	14	15	16	17	18	19	20	21	1	2	3	4	5	6	7	8	9	10	11	12	13	14	15	16	17	18	19	20	1	2	3	4	5	6	7
	Untreated	5.42	0.39	1.98	2.1	-4.18	-10.86	-0.54	-4.59	-11.23	2.66	-5.36	15.13	12.91	-0.5	2.68	-2.62	-8.77	-12.39	4.91	-15.17	0.68	-0.13	3.2	5.35	9.79	-2.06	1.35	-7.45	1.39	-6.32	8.88	-2.07	1.93	0.79	8.5	-3.45	3.68					16.93	12.51	-3.6	13.72	3.79	-15.18	-0.55
	THZ1 only	21.24	-2.25	11.82	-19.19	-0.45	1.91	4.43	2.68	-0.13	14.01	17.21	0.05	2.22	11.96								6.87	-4.5	-0.12	-10.53	1.89	2.01	6.26	4.75	1.33	-6.18	-9.69	10.75	-6.86	5.34	4.22	-8.86	-4.24	-4.24	-6.98	-1.32	2.73	13.42	-15.65	4.63	-12.78	8.66	-5.62
	FA only 0-30min	66.49	30.71	50.21	40.75	56.17	47.23	15.9	30.75	22.1	49.96	29.36											27.48	34.33	51.49	40.75	52.13	50.24	18.9	27.83	24.74	31.29	31.24	36.68	35.79	39.46	20.6	30.89	33.38	32.7	52.84	30.89	45.57	47.31	30.07	58.58	52.19	50.43	41.39
	THZ1 + FA 0-30min	1.98	6.22	6.14	-7.31	5.49	-7.2	-0.2	17.19	4.85	8.76	9.72	8.27	-3.04	-14.86	-22.48	-14.27	-6.98	1.9				-3.21	6.29	5.57	6.76	12.47	12.47	21.43	-12.14	-4.45	4.87	17.79	4.74	11.35	8.39	-0.6	0.5	-2.47				-1.09	5.69	6.4	9.68	23.6	1.97	13.61
		Count
	Untreated	52
	THZ1 only	64
	FA only 0-30min	52
	THZ1 + FA 0-30min	54
[truncated: 23 more columns]

## Sheet: Figure 3G
	Repeat	Repeat #1																			Repeat #2
	Cell	1	2	3	4	5	6	7	8	9	10	11	12	13	14	15	16	17	18	19	1	2	3	4	5	6	7	8	9	10	11	12	13	14	15	16	17	18	19	20	21	22	23	24	25	26	27	28	29
	Untreated	3.50024	-7.25413	3.79927	-12.8142	-4.75193	23.3853	2.71777	-1.1925	14.8545											-6.91169	0.429161	-3.87391	-0.907421	-7.13528	11.1629	6.26169	-1.82085	1.9799	15.4263	-6.60863	-3.41809	-0.673708	2.61004	-3.0491	3.38668	1.78326	6.31595	-9.68638	-16.8463	-2.94687	-7.2381
Time after 0.3mM FA pulse	0-30 min	35.4063	57.8474	18.3635	34.5313	36.252	34.9417	25.9783	35.8696	26.0375	20.6032	19.1071	30.8094	25.3754	11.4939	16.8093	16.8093				43.2176	60.5199	43.0848	35.9391	40.6853	42.8411	38.692	30.1971	37.1432	24.0401	38.8663	17.8701	33.4219	28.2657	38.613	30.8532	14.919	27.2289	17.3828	19.3062
	30-60 min	23.0179	24.2635	28.4484	22.2958	6.9408	22.5528	13.7717	17.8771	16.9731	39.0038	9.97261	30.5089	2.09732	25.8045	20.5173	22.3907	20.2265	17.4123	22.3644	41.7219	38.6118	12.664	42.9386	32.9491	27.3007	40.2566	19.5769	39.9546	11.4511	26.8907	26.1542	12.748	19.0661	16.6236	20.8446	-0.532934	19.7384	19.5356	15.3123	33.4752
	60-90 min	8.02262	23.7137	-4.34833	20.784	14.8503	6.75812	12.0799	11.7239	14.9296	15.3133	18.9788	7.37912	-10.4741	-0.621662	4.12754	-14.9493	-2.05221	2.22019	-0.661006	16.6898	-0.557932	8.28114	6.25745	27.2711	-4.89179	21.4328	9.73935	41.385	6.86553	17.4193	17.4193	10.3566	9.23134	8.20166	10.3381	10.7046	24.6944
	90-120 min	-16.6287	8.66996	3.21732	-13.0797	8.31848	10.7519	10.7519	-8.27471	7.42075	-4.92838	17.1166	19.2284	-2.11004	7.11594	4.13331	-10.8679	12.1058			27.4006	21.3528	25.5137	17.9293	16.6927	26.0134	21.4287	27.3503	27.3503	44.5697	21.2322	1.91847	-5.7917	12.2437	10.2114	-12.7235	45.044	22.4742	-4.95724
	3-4 hr	24.8682	1.79601	1.98299	16.6099	-9.77008	-8.48346	7.31515	-30.4675	6.0822	-16.5744	-9.16518	-4.70667	-11.0472	-15.9632	4.41716	4.41716				7.49528	16.5172	6.45451	1.46599	7.33269	12.8854	2.45384	8.80996	10.1166	4.96966	1.1433	3.04963	5.61683	9.08307	-6.78414	1.03702	5.41904	3.9467	10.2091	20.7315	3.9467	9.95505	-3.86677	12.5656	7.55226	0.148466	13.1931	12.7734	11.919
		Count
	Untreated	122
	0-30 min	82
	30-60 min	52
	60-90 min	56
	90-120 min	53
	3-4 hr	87
[truncated: 102 more columns]
