# Supplementary material for: Transcription-coupled DNA–protein crosslink repair by CSB and CRL4CSA-mediated degradation
Source: Nat Cell Biol. 2024 Apr 10;26(5):770–83. doi: 10.1038/s41556-024-01394-y (PMC11098752; doi:10.1038/s41556-024-01394-y)
Supplement: Supplementary file 6 — Statistical source data. [file 41556_2024_1394_MOESM6_ESM.xlsx]

## Sheet: Fig 4C
FA (mM)	WT								CSA KO								CSB KO								UVSSA KO								XPA KO							XPC KO
	#1	#2	#3	#4	#5	#6	#7	#8	#1	#2	#3	#4	#5	#6	#7	#8	#1	#2	#3	#4	#5	#6	#7	#8	#1	#2	#3	#4	#5	#6	#7	#8	#1	#2	#3	#4	#5	#6	#7	#1	#2	#3	#4	#5	#6	#7	#8
0	100	100	100	100	100	100	100	100	100	100	100	100	100	100	100	100	100	100	100	100	100	100	100	100	100	100	100	100	100	100	100	100	100	100	100	100	100	100	100	100	100	100	100	100	100	100	100
0.5	78.6	69	70	86	61.1	65	53	26	35.9	52	56	49	57.3	58	46	14	40.7	67	64	60	40.8	58	49	34	72.9	63	77	77	81.2	68	69	23	40.7	136	70	78.1	99	77	28	40	71	91	67	75.3	79	93	40
1	27.7	32	44	73	30.1	35	26	23	17.5	6	16	19	32.4	7	12	9	16.4	3	20	36	16.2	11	12	33	17.9	5	50	50	75.2	45	35	8	23.7	75	68	48.1	35	46	16	42.5	17	45	44	44.1	55	62	30
1.5	23.6	29	51	39	19	27	21	11	2.9	3	4	11	7.5	7	25	4	3.7	5	9	19	3.4	11	35	14	11.1	13	14	14	46.1	34	26	2	11.9	32	40	39.9	38	22	10	30	11	28	32	33.3	50	26	13
2	25.1	39	3	31	10.1	22	8	9	2.9	6	1	2	1.4	7	2	7	0.5	8	3	5	0.8	6	5	11	14	22	9	9	21.2	15	1	2	10.2	8	25	20.2	9	9	14	2.5	29	12	21	23.7	15	16	14
2.5	17	17	9	16	4.6	14	3	6	1.9	1	0	2	0.9	1	1	1	3.7	2	1	0	0.4	2	2	6	4.8	4	3	3	6.7	9	1	0	1.7	11	15	10.7	7	4	5	5	4	10	23	7.5	11	9	10
UV (J/m2)	WT				CSA KO				CSB KO				UVSSA KO				XPA KO				XPC KO
	#1	#2	#3	#4	#1	#2	#3	#4	#1	#2	#3	#4	#1	#2	#3	#4	#1	#2	#3	#4	#1	#2	#3
0	100	100	100	100	100	100	100	100	100	100	100	100	100	100	100	100	100	100	100	100	100	100	100
2	53.3	72.9	63	58	78.1	50	64	9	75.5	28.5	52	23	63.1	66.3	65	11	76.7	19.2	48	8	50.8	21	36
4	64.4	73.5	69	47	13	6.8	10	1	5.5	3.5	4	1	7.5	3.7	6	1	0	1.3	1	0	6.8	5.2	6
6	31.7	48.1	40	26	1.4	3.7	3	1	0.9	2.1	1	0	1.5	0.5	1	0	0	0	0	2	0	1	1
5-Aza-dC (nM)	WT			CSA KO			CSB KO			UVSSA KO			XPA KO			XPC KO
	#1	#2	#3	#1	#2	#3	#1	#2	#3	#1	#2	#3	#1	#2	#3	#1	#2	#3
0	100	100	100	100	100	100	100	100	100	100	100	100	100	100	100	100	100	100
100	87.31	83	80	9.88	19	20	37.56	54	42	71.92	96	83	62.14	61	72	56.16	76	97
200	62.31	63	78	0.62	3	7	23.35	29	30	38.32	55	62	43.69	56	61	24.2	53	59
300	33.46	49	63	1.23	1	3	7.61	11	15	29.13	40	50	29.13	37	34	7.31	42	48
400	22.69	45	57	0	0	0	4.06	3	7	19.69	26	42	16.5	18	21	1.37	30	34
Cisplatin (µM)	WT			CSA KO			CSB KO			UVSSA KO			XPA KO			XPC KO
	#1	#2	#3	#1	#2	#3	#1	#2	#3	#1	#2	#3	#1	#2	#3	#1	#2	#3
0	100	100	100	100	100	100	100	100	100	100	100	100	100	100	100	100	100	100
1	103.61	81.7102	85.3211	21.3622	38.2304	69.8427	31.4685	33.3333	45.8506	24.7967	48.0702	33.2394	36.1746	58	29.2079	82.4	61.5942	70.9756
2	83.3935	82.8979	81.0398	1.54799	22.3706	22.2028	3.4965	6	19.0871	1.62602	14.7368	3.09859	3.5343	12	6.93069	27.4667	48.7923	50
3	62.8159	71.734	72.1713	0.619195	5.17529	6.20629	2.0979	2.66667	6.0166	0.406504	1.40351	0.28169	0.831601	4	1.48515	8.8	23.1884	24.6341

## Sheet: Fig 4D
	WT			CSB-GG (Ubiquitin binding domain)			CSB-K538R (ATPase domain)			CSA KO			CSB KO
FA (mM)
0	100	100	100	100	100	100	100	100	100	100	100	100	100	100	100
0.5	67.55	54.66	58.64	53.17	55.76	49.41	12.05	9.47	5.32	9.29	10.41	7.78	9.9	17	22.27
1	36.49	27.66	28.84	21.33	11.21	11.88	0.66	0.31	0.48	0.36	1.21	0.56	0.8	3	3.33
1.5	18.11	21.77	28.84	7.78	9.35	5.09	0.19	0.1	0.19	0	0.24	0.11	0.2	0	0.91
2	9.05	8.02	16.8	5.04	1.4	3.06	0.19	0.2	0.48	0.18	0	0	0	1	0.45
2.5	5.85	7.36	14.1	0.72	0.93	2.21	0.19	0	0.48	0.36	0.24	0	0.2	0	0.61
	WT			CSB-GG (Ubiquitin binding domain)			CSB-K538R (ATPase domain)			CSA KO			CSB KO
UV (J/m2)
0	100	100	100	100	100	100	100	100	100	100	100	100	100	100	100
3	91.1	72.64	74.95	68.9	47.45	70.05	16.12	6.15	8.16	4.6	6	35.98	18.44	16.25	6.72
6	20.58	13.96	31.78	5.79	1.96	7.29	0.1	0.32	0.17	0.8	1	0.53	0.74	0.12	0.16
9	2.52	3.4	13.64	0.91	0.59	1.56	0	0	0.17	0	0	0.26	0	0.36	0
12	2.12	1.51	7.66	0.3	0	1.04	0	0.11	0.34	0	0	0.13	0.15	0.24	0

## Sheet: Fig 4E
FA (mM)	WT					csa-1			csb-1				uvs-1			xpa-1
	#1	#2	#3	#4	#5	#1	#2	#3	#1	#2	#3	#4	#1	#2	#3	#1	#2	#3
0	100	100	100	100	100	98	99.3	99.3	100	100	100	100	100	100	100	100	100	100
4	99.8619	99.479	100	100	97.6047	93.2	96.4	97.4	83.5257	95.5738	91.2297	88.2085	99.4431	100	100	99.2093	97.4258	99.3089
8	99.8047	100	99.4845	96.6139	96.9245	76.1	92.4	83.6	80.1269	91.0374	82.9802	71.6778	95.5959	100	99.548	89.6621	93.8377	97.1814
12	92.4748	89.9035	94.1224	83.2239	89.163	19.4	30.9	51.3	27.1283	22.9872	68.9375	29.3686	88.6369	92.2573	92.9299	86.1897	72.4076	92.4742
UV (J/m2)	WT			csa-1			csb-1					uvs-1			xpa-1
	#1	#2	#3	#1	#2	#3	#1	#2	#3	#4	#5	#1	#2	#3	#1	#2	#3	#4
0	100	100	100	99.4	92.1	100	100	100	100	100	100	100	100	100	100	100	100	100
20	100	100	100	76	50.6	67	54	89	88	88	84	98.8525	88.8106	96.3881	61	36.0362	67.5812	39.7397
40	100	100	100	22.4	5.9	17.9	28	25	19	33	30	47.4294	49.1782	43.0889	40	0	35.3267	0
80	85.4839	92.5926	80.5085	0	0	0	0	0	0	0	0	1.50538	15.1703	4.2735	0	0	0	0
120	72	78	84	0	0	0	0	0	0	0	0	0	0	0	0	0	0	0

## Sheet: Fig 4F
		Control									RNAi: alh-1									RNAi: adh-5
Developmental stage		Egg			L3, L2, L1			Adult, L4			Egg			L3, L2, L1			Adult, L4			Egg			L3, L2, L1			Adult, L4
	N2	0	0	0	0	0	0	100	100	100	0	0	5.91509	0	1.29032	0.606061	100	98.7097	93.4789	0	0	1.35593	0	1.33333	0	100	98.6667	98.6441
	csa-1	0	0	0	3.20255	0	0	96.7974	100	100	2.83929	7.69371	0	23.0357	81.9537	12.4157	74.125	10.3526	87.5842	4.37546	8.77778	0.606061	64.0709	25.6305	21.1457	31.5536	65.5917	78.2482
	csb-1	0	0	0	0	0	3.10766	100	100	96.8923	16	39.4628	86	61.1923	51.6955	14	22.8077	8.84161	0	29.6246	55.849	73.1923	59.3391	43.2207	14.8205	11.0362	0.930233	11.9872
	uvs-1	0	0	0	0	1.11111	1.90606	100	98.8889	98.0939	0	0	1.05263	26.5958	25.9124	9.48873	73.4042	74.0876	89.4586	0	0	0	15.8615	14.6389	0	84.1385	85.3611	100
	xpa-1	0	0	0	0	6.66667	1.66667	100	93.3333	98.3333	0	0	1.74665	1.90476	4.47879	0	98.0952	95.5212	98.2534	0	0	0	19.4444	1.33333	37.3116	80.5556	98.6667	62.6884
