# Supplementary material for: Transcription-coupled DNA–protein crosslink repair by CSB and CRL4CSA-mediated degradation
Source: Nat Cell Biol. 2024 Apr 10;26(5):770–83. doi: 10.1038/s41556-024-01394-y (PMC11098752; doi:10.1038/s41556-024-01394-y)
Supplement: Supplementary file 7 — Statistical source data. [file 41556_2024_1394_MOESM7_ESM.xlsx]

## Sheet: Fig 5A
	MRC5 WT																MRC5 CSA KO												MRC5 CSB KO																MRC5 XPA KO
Count	779				683				759				758				801			647			676			786			692				524				697				615				368			277
	Untreated				1hr				4hr				6hr				Untreated			1hr			4hr			6hr			Untreated				1 hr				4 hr				6 hr				Untreated			1hr
Repeat	#1	#2	#3	#4	#1	#2	#3	#4	#1	#2	#3	#4	#1	#2	#3	#4	#1	#2	#3	#1	#2	#3	#1	#2	#3	#1	#2	#3	#1	#2	#3	#4	#1	#2	#3	#4	#1	#2	#3	#4	#1	#2	#3	#4	#1	#2	#3	#1	#2
	141.23	126.93	83.16	124.84	17.9	38.22	24.11	33.34	92.98	118.91	87.39	119.01	113.35	109.7	144.37	169.47	106.55	103.47	104.41	24.91	13.19	20.15	39.01	49.41	35.98	107.39	92.42	37.26	76.21	109	109.47	128.63	20.66	17	16.95	13.98	61.29	22	22.35	51.52	70.53	42	41.73	91.81	131.12	89.56	132.33	20.66	14.78
	87.28	124.81	35.22	54.23	17.4	55.84	23.45	31.75	83.48	72.22	118.87	41.9	133.82	143.83	149.58	144.5	119.71	101.61	120.84	27.59	12.15	24.08	34.8	46.46	15.32	29.01	94	26.49	78.9	131	130.81	120.41	27.14	16	16.11	16.24	66.27	25	24.54	31.55	41.41	47	46.91	53.04	62.78	82.97	72.02	31.49	12.81
	113.92	122.11	101.41	147.79	24.61	20.69	21	18.04	84.37	109.38	61.54	72.93	125.87	108.64	83.52	107.33	126.11	92.81	113.02	23.33	11.11	20.7	33.2	48.41	34.53	91.15	86.9	29.52	87.78	109	108.75	132.46	23.95	19	19.33	15.21	118.3	23	23.24	59.16	86.24	27	27.47	83.89	143.88	101.89	103.42	12.21	17.01
	129.65	92.49	40.72	112.85	23.37	51.96	17.33	24.07	57.28	124.21	145.67	113.37	128.64	130.18	171.98	154.57	107.95	63.48	102.31	21.61	18.07	30.87	30.24	64.36	36.76	83.84	84.01	43.46	97.61	127	126.65	105.64	11.94	17	16.87	13.05	83.19	17	17.15	58.75	46.67	38	37.51	103.53	117.41	85.5	73.48	18.34	18.09
	88.11	85.7	147.44	107.02	18.26	40.92	23.05	37.89	84.13	118.01	162.73	87.26	94.12	139.04	131.32	105.55	106.56	106.57	96.98	32.53	9.79	29.68	39.78	53.63	15.2	74.1	86.11	46.79	78.24			109.12	12.07	19	18.81	13.43	79.44	18	17.65	35.1	66.24	46	45.61	97.52	104.95	56.95	80.48	20.81	16.19
	62.26	113.27	35.54	68.08	19.52	37.29	29.54	18.3	79.06	123	91.18	67.76	107.68	115.49	178.11	136.18	119.39	84.94	65	22.21	13.91	21.54	33.36	58.18	16.51	81.07	90.95	35.69	87.08	103	102.57	119.7	36.15	17	16.78	8.49	64.93	27	26.77	22.63	90.29	40	40.12	68.97	55.93	99.87	94.66	18.49	19.16
	107.55	125.5	27.04	84.56	17.45	33.36	24.68	30.77	97.64	113.51	102.04	78.38	59.05	127.23	141.8	133.65	116.04	96.49	106.46	21.73	11.27	25.04	34.26	52.23	31.2	79.09	88.91	62.51	84.82	125	125.06	129.23	23.93	28	27.81	12.49	54.83	27	27.36	58.68	64.18	38	37.9	73.56	116.63	97.51	144.1	12.92	18.31
	137.78	136.7	32.24	83.43	16.45	47.06	16.02	33.84	111.32	154.65	105.56	90.31	154.83	120.08	174.32	146.73	104.43	77.46	110.6	24.2	18.23	26.77	41.33	39.74	26.22	74.49	95.26	29.09	84.07	73	73.47	111.57	27.63	16	15.84	11.04	96.38	29	28.79	43.42	42.34	35	34.83	74.87	122.21	79.78	117.94	17.75	15.36
	77.63	85.87	118.58	76.77	19.55	40.91	22.54	22.02	82.03	176	104.58	92.78	122.08	168.95	122.82	159.65	131.76	84.07	112.6	34.5	14.86	22.44	28.38	48.71	28.07	97.27	87.61	34.25	77.72	96	95.74	144.21	38.74	20	19.77	8.52	87.83	17	17.04	49.23	67.06	39	38.59	88.63	72.57	107.72	114.45	10.09	14.49
	146.43	91.99	123.38	105.57	19.27	27.4	24.45	28.9	101.33	145.18	99.02	86.71	92.64	156.1	162.58	165.36	150.37	78.31	126.76	13.64	14.32	16.04	36.86	45.41	43.7	65.21	100.88	27.37	94.43	85	85.09	152.12	21.47	14	13.93	14.5	69.05	20	20.08	30.52	72.98	42	42.01	79.15	125.5	82.6	142.81	32.05	17.58
	80.8	87.68	78.26	58.33	22.01	48.34	25.22	28.76	96.75		86.31	150.49	150.12	74.37	177.22	174.54	113.04	113.71	124.83	21.89	14.12	18.77	40.78	39.6	39.13	66.72	87.33	28.17	104.56	130	130.23	118.74	38.63	18	18.4	10.05	82.59	26	25.65	20.9	76.66	28	27.82	69.17	132.8	90.42	118.28	28.61	14
	158.52	68.81	49.23	73.79	15.32	26.03	20.57	31.71	130.67	136.59	89.7	84.76	131.65	99.91	181.37	184.07	117.38	92.93	89.38	24.7	18.17	27.25	33.64	61.31	24.35	89.09	36.45	43.46	85.63	115	115.2	126.2	28.04	20	20.11	18.06	86.67	28	28.38	36.83	96.31	29	28.68	78.77	122.71	98.52	108.69	16.76	10.95
	139.33	93.95	45.28	76.78	19.94	36.96	13.67	22.96	86.01	117.74	123.83	87.52	148.26	48.73	76.69	163.7	77.17	83.18	116.16	22.03	12.04	26.05	39.1	61.85	49.51	67.33	69.84	52.22	125	134	134.11	147.82	22.45	17	16.84	10.16	62.18	21	21.44	30.9	89.07	34	33.56	68.85	104.35	101.76	112.06	19.95	14.82
	139.02	105.47	108.97	69.06	15.79	33.72	33.89	27.38	73.76	125.38	97.65	59.61	114.98	77.28	135.71	127.55	121.75	94.86	80.25	22.38	14.85	24.77	37.58	52.95	28.95	62.68	85.78	42.84	94.05	89	89.05	148.56	31.47	23	23.09	14.65	64.68	17	16.51	58.78	84.55	29	28.55	57.98	99.86	108.52	89.94	19.66	15.56
	57.95	99.98	70.07	145.61	20.65	42.13	28.03	25.18	50.71	101.03	70.77	74.95	127.09	75.87	192.18	189.2	109.86	111.72	109.75	21.09	9.79	26.93	44.87	60.27	19.91	68.99	75.6	48.68	68.89	130	129.53	115.73	24.89	18	18.41	14.98	53.47	12	11.73	38.52	105.31	44	44.21	51.38	80.8	76.45	50	11.65	16.45
	129.06	57.22	58.34	121.73	21.79	51.5	21.16	16.36	111.19	114.6	134.65	74.32	89.81	113.19	165.25	149.65	122.66	107.69	83.6	21.61	14.67	28.35	30.97	58.74	37.78	85.65	84.14	47.05	114.9	109	108.77	122.43	32.51	18	18.21	17.5	92.11	30	30.21	31.13	141	29	28.89	67.18	153.27	100.95	100.87	15.98	22.23
	54.7	62.92	68.73	93.09	18.98	42.66	17.81	23.34	57.92	113.63	127.56	139.29	108.62	166.57	113.87	140.16	120.77	94.65	82.25	28.56	8.63	39.56	56.86	40.55	39.53	64.65	81.05	49.75	111.01	125	124.75	95.18	24.48	18	18.48	14.62	95.21	21	20.65	29.29	110.52	49	49.08	58.52	98.5	75.74	104.47	19.62	16.78
	53.15	53.02	52.5	69.99	17.19	28.44	17.59	21.23	63.25	92.54	103.68	103.76	91.58	123.19	156.71	166.69	108.45	107.35	103.08	17.56	13.73	23.89	35.52	44.6	34.05	75.04	70.37	54.21	109.99	132	131.88	137.83	35.34	17	16.87	15.86	61.03	21	21.14	34.05	101.63	24	23.82	59.2	68.73	74.89	108.55	14.06	18.02
	127.45	74.5	127.61	58.49	13.23	40.73	12.38	24.96	102.43	69.82	84.01	100.66	131.23	77.75	146.69	177.63	128.75	88.96	92.16	22.99	11.03	14.14	48.18	51.61	37.25	86.92	81.31	44.29	101.76	119	118.91	98.27	27.41	6	5.51	13.25	56.64	24	24.36	53.19	112.6	24	24.39	68.11	136.16	94.86	91.31	43.25	21.47
	62	73.28	85.25	114.22	17.87	27.95	37.75	32.12	113.37	105.81	65.16	94.33	77.67	95.76		143.39	104.51	109.48	83.87	21.25	15.09	32.19	32.87	39.81	32.88	81.03	101.48	59.29	108.33	85	84.64	126.24	17.98	20	20.45	13.01	72.34	16	16.18	58.99	104.7	34	34.03	46.77	106.48	104.7	106	15.14	17.91
	69.5	118.58	104.69	106.23	17.89	37.07	23.33	22.51	118.25	137.57	68.8	74.94	165.78	105.37	186.12	174.71	99.09	103.64	102.47	22.4	8.7	31.55	42.42	41.19	34.5	78.8	77.77	37.05	106.44	119	118.89	110.21	16.8	22	22.16	10.95	62.41	20	20.12	51.76	70.4	28	27.86	57.36	109.09	77.2	96.43	36.69	20.69
	108.6	105.37	48.81	68.07	22.98	35.54	25.59	36.37	90.53	80.18	106.63	74.52	181.63	130.5	147.28	173.47	127.79	114.51	113.22	30.42	9.98	26.86	26.01	42.57	20.44	62.59	77.14	42.04	116.03	111	110.94	94.88	19.14	21	21.08	11.17	90.32	18	18.12	45.12	86.03	35	34.71	45.3	98.65	84.81	95.72	32.24	16.78
	115.27	82.72	145.27	99.56	23.78	37.21	42.97	24.33	71.61	65.1	66.89	60.35	67.7	137.67	170.49	200.96	132.8	97.06	77.53	20.28	9.88	29.27	30.01	44.93	40.64	111.07	97.41	45.82	58.86	97	97.02		34.49	21	21.3	11.74	70.49	17	17.28	55.27	86.1	36	35.73	74.37	97.64	105.73	127.34	20.8	18.11
	84.54	76.63	131.37	62.97	19.26	38.58	31.1	18.24	87.12	107.19	63.81	71.34	205.56	107.04	115.94	123.52	111.2	127.7	77.39	26.32	15.96	35.67	44.34	40.94	18.03	102.26	73.42	33.82	95.47	85	85.18	116.82	21.94	17	16.78	9.76	78.99	25	25.19	48.45	74.92	25	25.18	93.93	101.32	91.84	102.96	20.74	17.32
	92.8	105.6	132.7	49.33	18.76	36.3	32.61	24.7	55.68	104.19	81.17	75.23	152.16	114.87		72.93	115.46	120.73	102.57	40.45	14.15	34.29	39.41	51.63	29.7	90.09	69.95	33.23	99.16	70	70.48	81.38	29.71	13	13.47	13.01	82.92	13	13.4	54.24	142.66	24	24.04	108.44	127.86	121.42	78.19	22.96	22.45
	91.01	72.97	78.18	87.53	23.28	35.83	25.2	15.96	107.49	130.19	65.31	115.06	207.93	146.13	156.4	147.29	114.05	77.08	81.7	29.99	8.6	20.42	39.73	35.34	43.42	44.92	71.89	47.87	73.01	112	112.07	74.81	23.65	10	9.68	13.22	130.71	29	28.78	43.79	101.95	23	22.99	74.51	95.65	115.65	90.09	8.91	23.52
	49.26	133.85	33.25	87.7	13.14	48.51	20.73	31.08	81.58	97.92	93.61	108.63	41.29	65.3	136.42	181.53	104.12	85.43	134.56	37.64	11.96	18.24	41.89	43.33	31	91.75	59.45	37.8	84.58	96	95.98	116.96	27.8	23	23.09	11.9	75.26	15	14.64	35.15	101.33	39	39.02	62.21	71.61	108.32	114.19	14.61	16.95
	70.18	81.77	34.65	72.79	19.21	41.75	23.8	23.78	74.49	66.84	104.16	48.98	131.04	107.57	123.08	195.64	120.78	59.42	90.06	29.12	8.35	31.2	36.2	48.35	27.34	59.36	106.76	35.12	69.99	98	98.32	103.63	27.5	16	16.35	13.72	85.4	21	20.51	20.02	104.19	24	24.23	12.04	51.75	135.09	109.21	16.68	14.3
	75.7	128.54	20.45	177.19	19.14	45.1	38.54	30.86	48.75	102.29	64.32	70.68	181.49	104.93	208.99	148.83	107.4	72.38	90.61	28.59	10.44	27.03	19.66	45.4	51.36	80.16	58.55	29.41	81.91	109	109.26	58.2	31.68	16	16.33	11.32	68.89	15	14.85	26.44	139.18	26	25.81	42.25	69.17	76.19	117.48	10.43	19.47
	70.26	98.84	45.47	98.7	20.98	43.16	20.46	24.17	70.3	113.02	73.87	82.58	164.01	128.16	143.87	187.43	98.22	87.43	89.16	28.17	11.53	34.01	26.94	46.63	29.27	55.25	52.42	35.71	82.1	109	108.94	72.02	31.62	11	11.44	11.57	80.07	18	18.4	25.51	59.38	36	36.21	61.68	133.45	109.33	89.4	18.64	18.76
	135.47	115.58	73.37	75.5	21.05	40.56	20.69	23.38	103.5	88.25	78.73	129.41	177.43	113.76	146.47	195.03	104.28	72.59	103.14	24.22	10.82	27.76	37.53	56.18	23.42	73.18	108.41	37.48	105.76	92	92.25	86.99	32.77	21	21.22	9.53	77.58	14	13.74	23.36	71.98	37	36.97	73.54	113.17	99.62	105.5	29.33	20.96
	129.44	91.46	116.83	85.56	17.92	37.44	18.46	22.76	105.11	94.51	87.39	90.96	119.02	177.74	102.19	155.94	112.56	96.73	92.45	24.9	11.95	20.46	38.72	50.73	31.46	82.9	83.48	29.45	103.85	74	73.81	78.23	35.64	15	15.44	8.65	108.09	18	18.1	41.12	129.77	33	33.03	68.3	132.33	79.57	89.74	35.13	16.6
	95.85	66.38	100.08	88.79	22.07	37.03	41.93	33.38	92.99	72.44	62	66.39	120.4	119.38	154.66	171.03	85.4	88.74	87.49	24.09	11.36		44.88	56.19	18.88	118.66	74.79	42.46	79.04	84	84.46	141.07	18.61	17	16.87	9.81	51.5	20	19.86	27.87	60.96	31	31.28	79.3	110.66	103.94	105.45	20.17	17.76
	61.98	145.06	109.38	89.96	12.89	62.24	31.51	31.11	89.4	59.28	82.67	127.14	124.44	130.1	76.98	164.91	91.56	87.7	79.8	26.29	12.55	34.19	39.07	60.12	29.73	63.69	105.4	39.94	85.44	68	67.58	149.26	30.69	20	20.04	8.4	63.68	20	19.91	27.68	84.05	40	39.72	54.77	103.15	101.91	116.25	21.45	16.84
	108.43	95.82	121.98	57.38	19.6	42.74	29.81	25.3	67.44	138.61	78.89	76	104.85	124.63	111.22	186.18	65.6	102.75	100.66	30.75	12.65	26.47	34.71	38.56	26.08	66.79	74.08	67.97	102.01	96	95.72	108.8	20.85	16	15.76	8.54	68.52	16	16.05	37.49	64.19	30	29.94	52.9	101.85	101.49	92.43	16.23	21.56
	121.95	88.76	69.3	101.26	22.11	49.87	40.15	22.17	91.97	97.38	91.94	120.28	143.92	145.41	161.31	155.97	100.3	103.12	104.89	16.21	13.09	16.87	27.54	67.68	25.19	87.62	79.92	38.96	122.92	74	74.38	134.01	25.41	15	14.79	8.13	73.87	15	15.43	46.28	107.83	35	34.87	48.12	109.55	74.44	94.05	15.93	18.27
	146.21	89.88	74.53	59.04	22.46	32.01	39.03	23.02	103.39	111.47	126.5	80.7	140.1	129.33	91.35	167.61	128.29	87.87	109.81	24.63	11.61	25.73	46.54	38.79	14.87	74.86	78.03	38.44	96.48	88	87.66	114.87	26.12	17	17.36	6.75	71.85	19	19.18	47.34	115.85	30	29.93	48.56	94.17	99.63	75.35	20.74	17.67
	137.07	60.13	54.09	96.61	15.31	36.65	21.6	24.19	77.31	103.18	78.69	101.32	116.48	139.24	40.76	184.97	99.47	93.75	128.55	30.92	14.3	19.17	42.62	44.57	49.87	40.09	69.42	54.51	109.34	109	109.41	134.46	19.33	13	13.34	8.5	54.67	24	24.01	32.76	75.6	38	38.49	35.5	124.34	95.91	87.51	14.09	24.63
	58.94	116.58	13	137.7	37.31	62.03	18.02	30.78	174.74	147.5	68.9	87.83	198.6	126.51	158.28	193.52	101.87	85.71	81.51	20.99	9.78	23.23	39.72	50.6	34.97	101.43	85.27	60.61	188.1	88	88.3	82.89	32	15	14.92	7.69	45.1	19	18.71	32.63	98.95	20	20.04	38.21	86.27	99.52	101.78	23.72	18.8
	63.52	125.81	127.98	59.08	19.4	64.09	39.56	26.06	174.29	122.37	93.85	79.3	98.11	101.31	136.64	160.05	87.22	92.48	96.78	20.94	11.7	37.17	33.22	52	38.11	81.41	77.99	47.59	132.02	99	98.55	55.46	31.92	16	16.1	7.7	93.5	23	22.62	24.11	66.43	21	21.31	62.09	71.73	107.53	63.54	13.94	22.37
	98.7	113.32	108.4	103.27	30.06	26.05	40.71	27.94	104.37	92.39	69.11	78.37	211.04	97	140.84	190.88	77.84	78.85	94.26	35.37	11.11	17.14	27.68	54.05	25.31	60.74	80.48	39.76	95.01	115	114.66	105.77	31.55	20	20.12	6.55	102.77	22	21.96	32.79	82.79	40	39.52	69.06	95.64	81.73	97.71	18.65	25.91
	54.36	96.14	146.77	93.1	23.15	45.13	17.81	20.67	98.89	163.96	104.42	63.75	127.42	92.89	132.01	155.89	83.62	103.59	108.28	17.42	10.37	23.99	33.8	45.21	15.03	62.13	95.3	51.61	144.32	147	147.2	113.17	30.1	17	16.72	6.75	71.96	20	20.35	26.41	36.14	21	20.88	57.94	133.45	110.81	61.75	14.48	17.19
	66.7	97.65	53.86	120.64	27.89	39.5	22.03	22.09	70.26	62.76	93.77	119.91	171.58	155.42	140.42	128.26	96.15	80.61	98.9	21.98	11.33	29.62	31.96	54.42	31.14	60.52	96.54	69.24	192.88	121	120.98	121.53	23.27	13	13.48	5.7	105.9	20	20.41	27.7	75.96	21	20.81	46.03	113.17	111.03	95.58	15.91	14.87
	52.85	92.6	92.61	137.7	26.23	30.36	16.35	26.81	103.63	111.01	82.06	100.84	134.34	114.79	133.54	172.89	78.95	98.28	114.02	30.67	11.3	24.65	22.75	38.48	24.38	76.84	95.22	58.36	155.4	99	98.79	74.57	24.4	19	19.5	6.98	78.25	24	24.21	37.33	85.62	56	55.62	57.46	132.33	72.72	93.74	16.25	9.85
	92.22	115.31	118.28	59.03	21.01	39.74	35.83	30.43	76.72	90.81	175.51	119.8	154.71	92.39	130.65	183.46	90.05	82.83	88.42	18.92	14.73	21.76	42.76	50.8	27.55	75.9	89.52	57.62	111.85	95	95.2	128.19	28.48	19	19.13	12.89	61.23	27	26.99	34.78	69.55	32	32.11	49.37	110.66	71.2	128.01	13.9	13.77
	61.45	121.79	74.55	61.05	21.45	63.54	23.59	38.76	180.78	126.15	150.9	171.01	167.87	139.1	158.42	165.24	91	124.88	80.26	19.13	10.75	22.08	39.85	33.43	18.45	59.99	64.08	60.14	64.84	85	84.77	87.03	18.28	12	12.02	13.54	89.35	22	22.07	10.61	43.44	31	31.24	47.39	103.15	103.76	110.58	19.23	12.74
	60.95	80.8	41.55	71.55	28.34	36.8	27.96	20.06	120.11	101.79	136.48	122.52	158.05	142.38	108.05	110.63	85.68	92.71	104.43	28.95	11.27	28.69	74.33	46.52	12.94	80.47	62.7	43.58	96.71	73	72.9	107.48	22.4	17	16.98	12.3	117.62	24	24.23	29.55	63.82	60	60.31	70.22	101.85	84.5	111.84	34.94	12.23
	61.54	85.45	106.71	69.44	23.68	53.73	29.84	22.32	85.14	116.82	48.56	97.85	84.07	114.81	159.74	100.01	111.63	97.79	137.9	21.56	10.32	27.45	32.01	41.22	35.25	77.53	92.54	38.58	92.56			95.6	29.42	18	18.49	11.72	90.78	24	24.28	15.87	47.38	24	24.32	57.4	109.55	64.53	87.74	23.52	12.75
	103.74	88.98	54.81	65.7	20.78	32.31	27.81	20.01	57.64	84.22	59.4	92.42	191.78	100.52	130.45	160.45	106.24	107.89	97.43	21.42	10.66	13.98	47.85	51.47	17.82	65.67	72.32	27.03	81.68	81	81.27	106.15	27.32	15	15.48	11.09	84.53	24	24.31	25.8	80.21	39	38.53	33.98	94.17	72.43	105.54	10.82	16.52
	78.48	120.94	90.93	105.42	43.81	35.53	19.45	20.42	91.7	101	52.69	146.2	188.68	99.6	129.69	171.9	81.77	102.72	65.47	26.97	7.57	32.95	35.11	48.21	53.22	102.34	103.56	60.95	84.47	61	60.61	103.26	22.89	23	23.47	8.74	55.59	19	18.91	21	128.39	37	37.17	40.88	124.34	93.79	62.65	32.29	17.65
	56.33	100.81	69.96	86.33	20.81	37.92	25.79	21.62	87.51	73.44	148.31	112.93	85.35	171.78	85.58	194.8	107.45	113.83	84.34	26.82	11.72	17.52	41.5	51.14	52.37	85.24	88.46	42.84	114.41	101	101.24	96.82	35.42	15	15.28	8.33	27.31	17	17.39	16.56	82.33	34	33.51	69.82	86.27	106	67.04	23.64	17.82
		92.57	60.62	73.26	19.34	35.61	19.78	22.74	98.82	95.92	76.79	96.36	179.62	148.76	143.12	192.88	115.21	116.47	69.62	29.47	17.76	16.93	39.29	62.14	36.23	28.42	93.27	34.53	78.57	106	105.74	154.87	28.62	11	10.76	10.85	78.95	26	25.55	25.85	74.56	30	30.05	52.47	71.73	113.61	109.65	8.57	15.36
	85.36	107.18	99.88	74.37	30.12	24.86	22.21	19.7	118.06	119.09	157.12	65.31	123.08	123.62	120.95	156.93	90.5	82.28	114.65	31.76	10.87	21.93	56.04	58.8	17.8	77.54	57.21	38.38	82.82	78	78.39	205.29	17.87	21	20.86	11.47	82.24	33	33.36	43.78	77.39	18	17.97	34.72	95.64	122.27	91.82	20.25	10.77
	86.39	127.18	65.76	55.61	28.26	34.2	20.15	35	54.36	91.15	183.2	172.53	201.76	133.48	130.28	157.96	100.55	106.96	92.69	20.34	11.52	21.74	48.13	73.1	36.75	43.72	81.43	52.73	83.69	154	153.58	140.76	18.67	8	8.14	11.12	82.78	20	20.41	34.15	91.45	29	28.55	36.84	107.27	87.24	98.69	12.2	16.06
	109.5	100.3	79.52	123.07	26.8	27.6	31.41	28.17	106.28	113.9	117.45	101.03	94.18	87.33	140.05	191.59	101.56	120.62	110.58	32.47	15.08	23.24	40.69	46.17	40.69	70.28	56.26	43.94	91.43	90	89.67	121.11	52.81	23	22.62	9.8	63.98	19	18.75	39.89	96.44	31	31.31	28.28	115.63	111.53	85.51	23.26	13.56
	83.6	124.61	84.49	126.25	32.67	30.07	18.64	25.65	108.8	94.39	108.93	171.95	104.09	99.44	131.5	146.24	71.9	101.5		28.98	14.07	15.44	32.81	43.02	39.46	79.07	83.03	66.86	93.67	119	119.25	175.61	33.05	16	16.48	12.16	89.29	19	19.37	35.75	67.86	39	39.19	109.93	127.85	74.69		27.4	18.45
	87.79	127.23	39.39	51.34	22.13	46.52	19.76	31.22	38.67	101.22	72.82	97.73	129.95	114.69	87.37	186.68	111.04	91.52	79.81	21.35	10.82	24.93	45.23	52.31	32.9	63.97	75.35	25.15	86.9	131	130.94	136.04	20.06	9	9.11	7.9	62.17	19	19.47	40.54	58.66	38	37.52	75.05	90.48	83.07		17.07	15.69
	89.66	74.52	58.76	95.29	26.24	40.84	26.12	27.29	153.78	81.61	96.18	87.56	133.17	122.77	129.39	196.38	114.68	109.95	88.73	23.21	15.2	23.84	43.76	64.29	23.73	52.36	55.99	44.8	118.36	128	127.6	175.31	28.6	9	9.18	10.14	87.77	18	17.63	23	72.55	32	31.73	107.21	100.96	114.61		19.31	14.97
	46.79	115.42	41.2	143.06	24.17	58.55	19.36	21.8	107.96	101.93	107.41	122.27	159.99	74.5	131.9	163.3	107.91	107.29	100.92	18.34	14.44	31.08	33.74	57.18	21.81	59.96	120.91	28.44	107.11	98	98.1	136.41	25.29	20	19.95	8.64	112.96	22	22.4	29.24	43.35	13	13.33	50.87	95.97	103.2		15.54	14.63
	44.87	107	91.92	81.09	13.69	46.13	29.52	28.05	74.4	162.17	94.06	83.89	204.84	93.11	160.27	141.08	141.47	102.2	103.3	31.37	19.5	13.31	55.04	49.03	18.23	68.92	82.89	78.2	86.45	98	98.24	126.95	43.17	16	16.26	7.21	71.69	30	29.51	33.81	127.21	20	20.43	80.83	88.81	104.46		23.56	20.15
	61.73	88.24	34.94	58.23	31.56	53.5	22.58	15.52	83.29	89.36	74.63	94.75	169.39	105.11	207.68	77.19	101.9	42.27	96.65	19.74	14.29	24.14	34.99	27.89	18.77	63.03	83.93	38	104.05	76	75.8	144.72	48.65	12	12.23	8.91	49.29	23	23.49	42.72	37.92	23	23.06	82.58	76.36	113.74		16.9	19.9
	76.49	122.27	82.88	115.94	25.59	34.2	26.36	22.05	112.97	77.59	98.14	103.02	131.91	112.27	183.98	169.45	117.18	111.3	90.13	23.86	13.94	17.39	68.69	40.47	23.43	87.96	79.64	30.91	62.66	130	130.35	162.71	24.92	19	18.8	8.17	66.69	16	15.92	34.42	30.65	28	28.3	54.07	78.28	119.39		16.85	17.04
	91.47	54.71	100.64	109.24	21.83	40.25	18.62	26.1	103.24	103.53	151.85	137.73	104.6	100.46	153.14	178.16	94.49	73.28	73.14	17.63	14.13	25.32	38.58	35.36	24.61	87.66	90.39	22.17	80.25	139	138.62	79.28	31.36	18	17.73	12.38	44.69	30	29.95	45.31	78.49	30	29.9	58.94	111.1	80.35		21.07	14.86
	63.32	74.59	59.57	153.88	32.33	25.17	25.78	22.77	111.28	99.76	78.18	88.92	131.19	85.98	139.79	158.5	74.09	83.45	78.71	19.74	14.56	11.34	28.96	43.41	21.92	55.39	79.21	29.82	102.27	64	63.58	107.79	26.09	13	12.69	10.71	51.93	25	24.72	23.46	83.44	27	27.06	66.05	90.65	105.04		30.74	21.18
	50.21	95.05	100.33	93.25	24.74	42.83	26.78	20.98	133.78	98.66	116.9	92.85	123.71	98.27	140.86	164.91	113.99	149.22	97.4	23.36	17.68	27.23	40.8	43.97	32.29	79.84	87.69	38.17	98.26	76	75.81	110.5	24.87	9	8.74	9.42	60.45	16	15.73	37.44	55.63	21	21.02	66.91	111.79	98.2		20.83	20.57
	206.74	60.64	123.14	127.12	25.33	54.09	28.37	27.31	76.7	85.1	37.28	75.29	173.81	111.63	138.91	140.87	123.57	89.6	84.28	26.09	13.84	19.47	24.19	35.69	25.04	87.71	68.33	72.45	123.26	120	119.78	106.29	25.31	28	27.66	10.57	86.96	21	21.31	30.12	62.43	29	28.99	77.79	75.28	96.5		32.66	19.13
		75.05	105.19	125.46	23.15	33.76	27.16	23.62	74.38	75.35	90.52	74.16	124.77	107.35	140.09	110.8	105.16	83.07	104.97	15.99	14.71	14.69	45.98	41.56	27.97	72.6	99.96	17.38	101.27	80	79.86	142.81	29.38	23	23.25	13.13	36.54	16	15.63	26.98	89.05	17	17.12	74.34	102.87	94.09		30.86	16.53
	235.21	122.63	102.42	109.19	26.81	47.18	21.96	28.42	81.54	189.68	88.79	107.98	163.2	107.08	130.38	167.69		110.64	87.34	17.26	13.26	28.23	51.03	36	22.36	82.48	77.73	38.6	86.97	140	140.28	97.76	31.51	22	21.91	8.08	76	17	17.42	23.11	71.62	34	34.29	64.52	73.74	78.44		17.19	17.24
	110.55	101.27	45.52	60.7	27.68	40.34	26.6	15.05	106.56	78.1	146.11	81.56	139.07	83.29	119.23	176.5	105.26	136.63	101.5	29.16	14.9	24.38	52.45	31.7	22.06	58.92	75.01	71.7	91.07	75	74.83	96.78	32.33	19	18.86	14.46	61.53	17	16.78	28.31	83.06	17	16.68	58.91	104.57	95.04		17.73	23.43
	87.06	59.98	86.76	159.91	22.6	43.47	33.71	27.03	122.75	138.97	115.96	53.22	168.2	107.97	123.31	102.17	102.89	95.08	86.71	18.55	18.05	19.89	39.43	54.28	23.51	82.28	69.08	25.24	47.1	90	90.26	79.27	24.21	21	20.62	12.12	64.11	22	21.72	26.77	110.27	54	53.72	69.02	79.71	85.46		25.98	21.54
	91.39	74.38	44.22	107.23	26.5	38.95	21.38	24.91	97.97	69.21	81.36	81.24	133.32	109.66	134.99	142.22	101.78	81.21	76.37	15.56	14.04	24.56	28.49	62.8	28.13	69.28	63.68	64.59	73.05	113	112.78	101.2	16.14	17	17.5	11.49	58.35	17	17.48	19.02	90.18	26	26.31	32.48	59.22	71.07		32.31	26.24
	91.68	105.65	114.5	144.98	24.34	51.39	20.36	24.64	77.33	95.89	207.21	74.68	148.56	81.05	104.86	197.44	102.8	87.63	97.09	15.68	13.51	16.66	52.14	49.38	29.58	63.13	77.36	69.17	74.63	131	130.71	85.54	26.02	25	25.09	9.03	98.61	22	22	31.3	99.18	31	31.11	60.98	118.4	100.21		18.97	23.56
	104.23	99	95.63	133.26	25.05	43.57	29.15	23.3	80.66	71.32	70.72	55.63	166.5	110.7	155.43	141.12	102.07	107.17	98.75	16.44	12.23	20.5	30.02	39.91	29.76	73.52	76.37	51.9	62.79	66	66.08	130.22	15.1	15	14.75	9.8	72.12	19	18.65	39.95	92.08	30	30.11	52.46	110.96	81.66		15.63	27.31
	129.26	98	27.87	134.12	28.67	34.65	21.95	25.53	99.64	84.22	79.47	104.67	156.57	124.34	93.44	156.03	86.45	98.87	68.76	11.18	16.62	22.58	28.5	50.34	59.46	62.11	80.64	47.47	88.34	94	94.11	106.48	16.4	23	23.46	9.63	11.51	23	22.68	36.93	76.88	40	40.13	42.68	100.06	75.85		22.65	21.79
	83.8	106.87	85.34	164.54	17.02	30.38	17.96	24.47	74.2	117.47	163.56	85.3	125.13	143.65	136.87	184.7	113.64	96.48	90.51	20.39	10.92	25	37.47	54.08	25.41	63.29	58.73	26.88	102.26	122	121.93	138.32	19.17	21	21.32	8.57	120.76	23	23.38	29.28	77.42	39	38.73	50.96	53.61	85.09		26.92	25.24
	76.35	92.08	7.26	82.35	29.64	39.72	11.71	26.03	112.02	192.46	84.86	72.17	113.65	194.51	82.73	166.75	116.91	134.21	85.65	23.77	15.27	22.68	34.04	34.49	29.05	86.79	82.46	55.73	106.41	107	106.73	90.93	12.56	21	21.33	8.55	73.17	23	23.43	31.97	44.41	38	38.02	54.35	47.84	84.44		17.75	28.5
	47.22	39.89	35.94	131.77	26.76	29.54	12.39	29.66	124.46	182.06	193.83	74.68	148.38	77.57	99.85	145.83	96.56	137.18	118.01	25.13	14.12	25.47	35.21	39.51	37.82	84.16	69.95	66.08	66.16	72	72.28	78.47	23.24	15	14.74	8.47	67.37	16	15.71	28.72	87.69	31	30.95	34.37	85.88	81.16		15.42	18.6
	47.42	129.02	92.4	121.76	18.82	41.77	33.64	27.4	102.76	96.6	101.13	53.06	165.24	89.4	177.71	175.15	104.55	108.98	76.51	19.25	15.68	26.03	73.06	35.68	24.69	65.81	97.34	38.23	95.35	110	109.83	113.8	23.32	15	14.51	8.54	69.82	17	16.67	34.52	125.43	40	39.68	42.74	93.04	84.69		23.09	8.31
	51.6	95.83	39.27	123.76	23.33	48.04	14.26	17.12	94.3	125.89	141.55	45.98	171.55	137.69	154.61	131.5	99.93	87.22	99.91	25.92	19.64	24.69	40.73	56.76	40.79	96.3	90.87	19.95	67.77	87	86.95	95.04	21.1	17	16.65	9.34	82.88	17	17.43	22.76	134.85	28	27.95	68.78	90.95	86.6		26.33	8.74
	68.82	51.86	37.94	126.43	18.1	34	29.55	21.1	70.71	102.68	171.96	53.77	160.76	150.61	129.77	155.08	96.16	108.37	77.16	17.85	12.58	37.24	40.92	22.47	34.61	69.73	76.65	32.64	93.85	95	94.79	100.5	17.83	19	19.01	16.2	63.26	21	20.9	28.47	117.74	22	21.93	55.12	113.17	85.77		14.77	10.63
	76.02	138.7	62.75	69.56	20.45	35.26	14.31	18.24	94.78	125.81	98.86	123.71	99.01	106	100.57	151.55	102.88	102.46	52.74	20.62	13.94	28.77	35.94	36.1	25.64	78.51	81.68	35.66	82.47	123	122.62	83.57	26.72	16	15.66	10.58	52.37	22	21.67	34.48	138.95	23	23.12	57.19	138.94	106.25		10.29	10.34
	61.41	86.61	28.7	144.05	21.94	29.19	22.11	15.56	108.76	73.09	137.79	84.8	179.22	93.07	129.52	188.95	87.82	96.62	56.73	31.6	13.8	29.55	28.78	32.25	35.45	60.09	82.96	52.81	100.97	124	123.7	109.95	23.28	14	13.96	11.01	88.44	23	23.17	34.22	126.03	30	29.6	62.99	118.51	98.72		8.66	10.05
	71.73	69.09	84.55	124.35	17.78	29.87	46	25.4	79.5	108.41	148.93	90.2	163.32	97.55	172.47	167.97	111.46	110.47	74.22	23.27	12.95	27.28	29.51	38.79	17.09	58.03	117.05	34.29	85.03	95	94.6	117.64	24.4	16	16.42	12.92	74.19	14	14.1	36.72	151.05	43	43.4	42.27	75.6	125.99		17.03	11.08
		161.3	80.45	123.55	22.63	29.15	27.88	17.11	184.47	88.56	90.87	71.28	100.22	58.44	130.43	177.99	85.87	40.69	61.34	19.86	14.58	27.76	30.23	51.26	35.34	53.92	65.6	33.29	84.66	105	105.07	121.91	24.08	15	15.16	10.47	86.13	16	16.2	26.46	101.17	31	30.69	41.29	112.93	138.29		24.14	9.83
		115.44	68.28	140.3	18.55	35.84	34.1	14.77	177.91	99.9	115.84	98.54	112.41	75.28	94.15	194.04	104.34	114.1	91.21	24.58	17.24	23.62	51.95	48.63	12.29	108.91	87.32	26.61	88.5	58	58.21	70.38	35.1	19	18.83	9.07	72.91	18	17.59	27.78	84.66	24	24.24	85.41	78.25	142.71		26.38	11.84
	89.82	106.47	59.35	143.24	18.47	30.94	22.88	26.3	110.94	77.78	63.33	130.06	132.87	68.59	149.69	126.24	73.32	79.3	85.74	21.66	14.24	26.84	47.58	46.48	39.76	100.1	96.07	40.76	56.72	78	78.04	93.31	35.03	15	15.3	10.09	79.82	19	18.58	32.43	94.61	31	30.59	47.5	64.93	98.15		26.1	7.78
	89.09	92.49	44.17	71.16	19.65	30.63	28.03	21.62	103.21	83.11	49.15	127.05	110.62	146.59	130.67	199.01	91.64	95.76	71.71	26.9	16.27	20.67	39.99	46.63	27.43	57.06	70.65	21.94	101.39	96	96.49	85.81	29	20	19.96	14.24	77.71	18	17.59	28.34	72.78	33	33.28	52.99	102.68	108.62		31.2	10.27
	94.11	101.88	66.03	74.53	19.76	28.97	30.38	21.88	76.87	157.81	82	97.18	173.37	80.27	120.34	192.9	110.76	98.45	91.21	25.6	13.94	33.57	55.25	65.92	33.03	51.25	88.21	20.8	119.49	73	72.61	132.55	26.42	16	15.51	9.58	97.24	14	14.22	28.02	77.34	31	30.52	28.79	102.07	76.46		27.05	9.79
	134.73	78.05	53.77	97.08	20.08	27.45	28.08	13.03	112.45	138.04	98.97	95.18	94.51	88.7	151.86	192.52	117.8	131.51	80.7	31.6	16.44	27.97	41.79	56.4	27.85	89.19	72.65	40.94	93.12	96	95.96	100.1	31.41	18	18.05	12.54	68.42	22	21.8	38.36	69.09	29	28.52	40.56	129.4	111.09		10.13	10.66
		60.57	57.11	76.05	22.14	43.29	16.43	23.91	81.46	169.26	131.21	122.65	177.18	121.65	171.03	204.07	96	130.63	88.55	17.61	15.15	32.4	44.3	44.37	21.27	69.5	77.1	24.87	97.91	112	111.54	90.63	32.79	21	20.71	10.68	77.23	28	27.71	31.31	64.43	29	28.75	46.3	139.64	104.7		27.03	11.29
	126.77	109.33	48.59	111.94	23.27	33.27	17.81	21.41	185.25	133.31	89.34	137.64	182.95	114.7	139.37	195.07	115.31	85.87	84.34	25.68	15.04	35.68	44	56.92	25.22	112.61	90.46	61.66	85.87	111	111.29	78.01	27.41	16	16.02	9.46	71.37	15	14.53	21.79	84.08	48	48.46	54.3	127.49	60.32		18.5	11.97
	99.49	91.61	46.56	103.46	22.45	42.65	26.95	23.54	125.18	122.8	71.87	91.08	178.74	121.91	120.62	183.33	123.86	110.77	89.63	15.67	14.17	27.32	51.31	53.48	26.57	66.58	79.5	60.89	158.51	96	96.31	69.2	29.51	18	18.33	9.07	77.14	19	19.13	25.08	83.59	26	26.39	68.96	141.08	98.27		32.08	11.26
	157.56	108.9	46.65	98.1	18.26	29.93	18.89	22.03	91.21	69.8	88.81	68.47	85.82	122.93	175.04	201.75	43.14	110.77	114.6	22.77	15.11	18.77	39.95	59.09	19.32	94.42	83.22	61.73	117.68	84	84.25	88.65	16.97	20	19.54	8.6	93.2	16	15.52	27.99	40.92	38	37.72	61.55	119.72	107.14		33.1	11.96
	110.91	132.64	65.48	96.26	20.2	34.02	15.74	21.43	57.41	166.51	66.63	85.92	137	119.72	116.77	205.72	126.25	64.29	92.32	24.77	18.3	30.22	33.96	66.3	30.7	79.01	84.36	16.12	83.78	103	103.1	97.66	24.38	13	12.66	8.39	113.05	16	16.04	26.92	66.93	41	40.62	81.17	101.48	86.04		23.56	11.11
	136.17	55.88	56.75	94.25	16.52	37.22	24.01	17.9	93.8	95.32	147.42	101.03	159.92	118.62	130.82	181.71	95.57	99.72	96.71	29.13	14.49	21.08	49.03	49.85	35.67	71.44	69.3	18.39	94.05	93	93.19	72.75	25.45	20	20.07	8.71	95.6	22	22.19	21.82	57.64	32	31.91	79.28	132.03	181.34		13.5	17.87
	121.54	78.37	69.85	61.86	23.21	29.13	21.68	23.66	99.12	100.78	137.8	136.51	158.14	108.76	113.49	191.95	107.13	89.5	58.6	24.52	16.84	25.38	43.87	61.59	18.88	78.18	98.39	76.19	118.47	124	124.45	41.32	19.61	16	15.89	6.66	88.31	16	15.97	21.69	107.12	31	30.89	83.8	81.32	111.55			15.5
	127.45	104.22	60.39	65.76	17.29	33.43	25.61	16.02	100.93	87.97	58	106.31	96.63	86.39	114.3	147.49	74.16	124.42	63.86	27.29	14.58	30.07	35.17	42.3	36.24	77.07	98.14	24.8	120.73	64	64.12	54.89	26.87	30	30.17	5.85	51.68	13	13.03	20.81	64.16	26	26.19	55.81	78.02	103.1			16.53
	126.6	161.64	31.04	88.74	18.03	30.74	22.72	27.69	118.55	120.9	128.42	46.22	198.56	110.17	160.85	209.22	115.26	111.4	98.54	31.2	9.88	21.55	68.43	58.36	33.31	64.03	67.66	21.42	127.03	80	79.97	54.54	31.26	16	16.36	14.64	54.69	15	15.02	17.78	103.11	15	15.08	67.36	126.63	112.62			17.95
	195.96	149.79	51.16	70.72	18.34	34.02	19.95	28.92	55.78	112.01	134.27	72.94	93.95	126.07	142.29	189.72	76.81	99.81	88.83	23.2	10.28	18.88	38.77	50.39	38.37	95.96	92.44	64.68	65.03	84	84.03	41.89	25.94	21	20.99	20.08	57.57	34	33.87	24.98	75.55	42	41.94	67.81	93.54	108.95			20.01
	117.34	125.75	69.75	93.01	19.17	37.78	24.15	24.89	102.96	118.16	64.27	64.29	175.27	134.51	92.28	181.99	70.75	90.61	76.01	27.96	16.88	25.25	51.79	43.84	28.95	61.41	78.6	28.81	183.76	114	113.96	112.65	28.83	20	20.29	16.34	67.89	22	21.67	15.91		21	20.59	61.78	60.01	92.77			17.14
	117.3	88.23	74.17	60.46	15	32.01	24.68	23.75	121.25	127.81	189.33	90.93	129.28	138.4	141.72	149.84	110.99	91.05	92.46	23.67	13.21	19.23	45.03	62.05	46.11	91.73	117.4	31.02	143.37	86	85.53	100.28	23.42	12	12.17	13.43	44.43	18	17.84	16.34	48.5	30	30.12	69.25	87.88	92.07			17.86
	85.88	129.51	61.9	102.85	15.88	29.76	24.45	17.96	135.29	129.24	79.11	121.76	142.29	76.98	123.98	146.55	94.68	77.43	108.38	32.08	15.44	20.86	53.44	55.78	20.13	89.34	77.87	34.43	96.96	96	96.08	97.94	23.61	21	20.97	9.81	54.97	15	14.92	37.93	70.4	16	15.91	63.26	103.56	86.23			17.38
	130.67	131.45	24.72	103.03	19.52	40.18	30.6	20.65	82.98	94.9	151.23	166.95	133.66	114.77	140.99	113.74	125.55	81.13	100.58	21.18	15.26	20.25	27.63	51.01	32.54	77.87	123.72	30.26	114.16	83	83.12	129.86	20.34	13	13.23	13.77	51.02	38	37.8	17.98	68.78	42	41.52	63.69	82.47	134.68			16.16
	107.89	91.95	43.69	57.35	20.18	36.24	22.67	15.7	88.82	137.89	142.52	79.43	202.45	156.68	99.5	171.35	83.52	97.07	115.74	23.34	17.68	29.34	50.7	44.74	46.75	87	88.5	42.23	68.87	125	124.58	111.8	25.14	19	19.05	12.98	62.71	22	22.22	17.9	63.84	23	23.14	53.68	90.21	79.42			13.63
	140.64	76.49	77.71	49.98	24.62	36.52	18.29	25.11	89	179.99	96.6	59.81	104.78	105.23	174.63	173.11	116.77	113.34	87.17	29.91	14.7	17.77	32.07	41.43	23.75	85.97	96.9	41.73	85.72	63	63.27	79.41	22.89	18	18.32	14.98	36.96	22	22.06	17.28	103.85	26	25.74	44.78	94.36	84.29
	146.8	144.16	130.54	112.86	21.12	29.59	25.92	19.79	83.75	98.52	115.78	122.1	89.17	65.57	98.21	199.41	90.09	111.52	98.21	28.01	17.01	19.75	56.08	52.24	27.88	51.34	106.16	37.24	86.24	98	98.32	84.32	12.13	13	12.59	14.34	62.71	17	17.16	18.36	86.89	21	21.27	44.44	56.78	124.81
	102.57	79.21	110.1	120.38	16.24	35.3	28.21	20.44	129.78	59.07	147.59	117.19	160.54	89.04	136.05	181.8	113.81	93.39	84.58	33.65	14.64	21.57	38.52	45.94	47.22	82.31	92.12	40.96	108.2	55	55.29	82.74	15.01	19	19.25	13.61	54.23	27	26.53	12.63	91.9	28	27.54	40.86	87.31	84.42
	93.68	114.57	162.29	77.94	20.84	24.85	37.36	19.59	100.63	127.49	70.66	72.28	163.87	61.64	100.36	149.03	154.18	94.58	82.53	27.71	10.91	20.31	41.96	43.36	28.49	51.77	95.75	55.85	96.27	123	122.85	72.84	12.9	22	22.05	14.32	41.2	28	27.92	20.71	81.35	18	18.36	86.81	96.92	94.06
	144.31	101.96	155.59	110.75	24.2	29.93	33.36	27.96	90.47	87.09	73.66	76.3	140.56	116.48	45.53	183.04	122.75	104.34	99.48	30.31	14.16	17.07	26.5	40.84	18.93	75.1	97.56	30.89	114.74	87	87.48	78.66	15.96	18	17.87	11.03	49.01	15	15.49	22.39	100.25	16	16.18	64	130.78	102.45
	96.52	137.42	152.74	101.45	19.35	33.37	31.37	22.82	71.64	96.22	90.31	156.7	140.19	124.28	94.21	197.93	98.53	96.94	99.22	21.21	12.96	16.77	44.39	42.99	22.79	56.55	81	55.2	90.07	108	107.77	73.83	19.43	16	16.18	13.43	31.21	14	13.55	24.08	73.3	16	16.1	62.78	135.68	123.52
	86.42	94.51	81.25	141.43	22.91	34.56	27.06	29.78	75.07	82.82	82.83	98.54	158.24	165.07	132.31	121.15	104.04	102.01	124.43	27.29	16.76	19.55	36.65	48.62	30.29	80	107.91	48.22	110.98	100	99.92	98.62	23.96	26	25.74	12.36	49.49	27	26.9	22.72		16	16.44	86.3	143.9	107.75
	113.5	153.39	99.26	117.6	22.96	60.88	32.53	24.78	64.85	182.22	39.69	93.73	187.34	119.47	45.66	121.01	105.17	110.96	93.75	28.08	11.79	23.85	31.89	51.65	23.92	72.13	94.24	56.15	108.61	98	98.18	104.96	18.84	12	12.39	12.03	44.9	13	13.27	21.78		30	30.01	70.08	132.67	111.49
	151.9	111.76	82.28	101.87	21.93	34	22.38	27.54	117.88	94.33	83.43	108.23	180.45	91.34	115.52	130.31	96.7	97.55	72.43	20.56	13.87	20.5	29.07	46.6	14.74	59.94	88.01	21.87	112.1	67	66.61	61.42	20.71	21	21.41	11.97	88.95	25	25.38	12.96	107.48	34	33.7	60.59	135.34	92.71
	136.98	70.63	90.21	132.76	29.48	46.47	16.33	17.64	76.77	66.45	105.51	86.32	128.08	103.2	69.83	168.27	86.48	123.69	136.96	17.21	15.02	29.07	61.67	50.94	28.21	86.16	34.33	24.06	81.54	101	101.15	74.68	16.86	22	21.93	10.41	77.39	30	30.3	21.37	95.95	7	6.88	76.15	104.83	116.48
	120.58	144.28	129.75	108.25	23.54	28.57	19.21	28.57	106.16	76.06	112.37	76.67	121.66	116.71	93.63	133.14	83.63	118.11	71.93	25.43	16.93	15.77	41.42	76.15	31.85	66.05	73.98	54.72	111.04	125	125.28	42.91		18	18.31	10.31	80.77	28	28.44	19.04		23	22.59	67.74	115.23	82.42
	151.6	89.6	182.49	161.56	29.27	37.39	25.79	23.09	93.99	131.24	43.14	99.81	100.21	75.09	95.7	93.66	99.9	132.6	96.04	22.09	14.8	19.28	37.73	62.91	46.53	82.99	74.11	60.7	100.87	103	103.27	143.52		18	18.49	9.06	55.32	45	45	20.71	84.94	36	36.06	61.79	90.44	112.11
	150.84	158.48	174.31	142.35	24.01	29.79	25.06	25.28	98.41	108.38	88.8	79.98	85.58	97.44	142.04	125.48	116.51	99.15	109.33	25.89	14.87	15.39	43.85	70.79	30.22	66.7	65.37	34.97	75.71	114	113.88	77.65		25	25.46	9.09	62.23	14	14.17	19.98	56.28	34	34.18	54.51	92.04	121.05
	109.56	71.16	121.65	122.96	21.86	33.46	25.17	26.6	50.32	91.52	42.27	103.03	143.08	118.63	94.35	156.71	88.07	97.07	106.47	28.44	12.44	20.61	49.5	57.8	24.69	70.39	85.9	53.19	109.59	125	125.26	133.2		23	23.31	8.41	66.26	24	23.77	21.99	67.34	18	17.57	94.29	113.06	137.94
		91.1	99.43	156.38	23.58	33.41	22.75	24.48	71.92	236.4	42.81	91.77	142.79	86.88	154.16	111.42	88.91	105.28	132.22	23.95	15.79	21.51	46.76	72.91	30.27	59.33	63.23	20.68	89.84	76	76.38	130.38		15	15.01	12.33	83.09	31	31.11	17.74	111.79	43	43.13	71.69	76.38	130.84
		82.51	112.47	115.45	28.99	33.65	27.28	20.53	103.51	86.17	83.06	109.33	105.88	123.82	174.98	132.87	105.04	105.5	77.75	25.22	14.77	16.66	32.4	45.19	26.07	95.39	72.28	50.55	90.76	110	109.6	111.89		26	25.6	9.41	63.77	21	21.27	18.8	88.97	23	22.68	62.14	116.06	122.04
		139.32	112.86	123.89	26.4	35.4	10.11	20.01	57.51	76.81	77.26	48.29	114.86	106.78	196.41	138.86	83.57	123.1	39.8	28.53	14.14	22.49	33.49	54.36	23.63	79.35	81.78	75.05	94.84	109	109.24	138.22		20	19.83	13.8	73.19	29	28.99	39.21	37.48	30	30.29	54.44	101.33	121.96
		145.54	131.94	101.84	22.52	41.82	20.94	17.48	63.78	116.54	66.47	107.77	146.08	116.72	108.24	132.17	106.67	81.28	82.06	13.93	13	20.33	29.22	44.71	23.83	75.02	86.35	42.69	123.05	112	111.67	132.8		15	15.33	16.82	79.8	22	21.86	48.79	114.96	37	37.06	51.49	145.69	108.77
		75.27	108.49	67.29	26.51	48.88	21.88	24.71	63.22	240.53	92.44	89.22	159.84	110.31	149.21	105.04	101.37	89.7	78.99	16.84	10.69	17.75	28.38	64.67	38.46	41.94	89.23	58.96	97	151	150.73	134.28		18	17.95	7.81	65.86	20	20.07	38.5	114.21	25	24.72	67.75	97.6	120.68
		74.52	129.79	56.99	24.53	26.23	21.03	24.59		49.04	108.99	83.33	148.46	80.97	179.15	86.31	113.47	113.99	76.92	20.35	11.26	20.94	30.35	40.17	32.27	49.62	71.83	45.95	85.02	122	122.15	110.29		17	16.69	16.48	89.63	31	31.29	42.99	83.08	28	27.72	38.82	91.59	117.29
		96.03	159.85	48.02	27.55	27.4	22.54	22.94		98.74	96.93	95.65	67.27	96.35	135.6	164.65	89.63	86.54	76.75	31.58	11.31	17.83	33.83	50.8	30.8	50.85	70.29	35.99	109.99	117	117.17	129.57		18	17.53	11.32	110.11	13	12.86	31.79	113.68	17	17.03	51.24	70.61	108.4
		129.43	135.17	50.78	36.27	36.19	28.48	20.64		73.31	77.52	103.22		85.89	113.45	87.41	117.22	116.13	51.03	23.46	12.1	18.41	32.48	57.59	26.48	69.49	103.18	49.77	90.62	77	77.01	114.05		16	16.28	13.95	121.03	24	24.05	37.3	98.59	24	24.32	45.29	51.37	104
		123.72	131.65	148.61	25.37	32.79	20.06	24.17		78	69.83	94.59		69.34	159.74	195.97	127.57	84.06	85.74	25.47	13.83	22.41	34.14	55.96	27.82	23.83	95.02	41.78	76.21	96	96.14	120.62		21	20.61	8.64	98.24	21	21.13	39.32	53.1	38	38.43	42.37	72.66	125.85
		54.66	132.72	72.05	16.75	50.99	23.38	23.02		98.94	69.06	127.75		63.29	104.01	186.42	113.24	92.85	68.87	36.13	11.89	22.17	39.53	49.75	21.05	91.66	82.87	83.27	115.46	92	92.29	104.6		20	20.23	8.94	76.42	26	25.88	41.69	95.3	33	32.88	44.52		100.98
		103.61	132.14	48.63	36.35	44.6	23.4	24.79		79.37	57.55	112.66		117.19	139.85	94.57	115.28	112.39	80.54	31.4	14.23	24.16	41.07	39.48	37.57	59.08	50.95	38.34	105.81	106	106.46	137.06		22	22.5	7.1	70.18	22	22.04	15.65	99.67	27	26.58	31.82		132.12
		63.13	167.54	37.12	32.93	29.81	16.57	24.44		55.39	77.35	78.11		105.32	151.9	177.41	57.76	85.61	70.9	23.02	16.5	24.3	42.66	41.29	33.5	97.51	95.75	31.44	107.35	61	60.77	101.25		26	26.34	7.62	87.46	18	17.55	36.19	58.21	15	15.04	42.63		152.79
		54.3	105.35	49.45	25.07	46.21	32.45	22.39		208.59	97.31	114.71		110.88	146.33	186.63	71.54	122.09		26.46	13.59	23.73	42.3	47.15	29.8	51.2	99.3	48.77	101.58	119	118.65	97.62		16	16.15	6.29	65.83	20	19.69	34.68	103.26	45	44.57	30.42		93.79
		88.47	183.3	49.73	31.62	36.67	19.26	33.92		85.02	66.89	127.78		111.12	147.65	211.05	111.96	153.84	134.98	26.19	13.28	17.78	60.51	44.35	18.07	39.44	128.47	40.26	75.82	111	111.24	83.17		24	23.91	10.55	70.82	18	17.95	26.9	68.87	32	31.57	52.2		107.03
		95.12	135.75	147.8	35.62	31.4	18.74	34.4		73.82	117.49	89.51		103.09	114.78	196.89	58.97	97.39	84.99	31.73	15.12	24.91	41.69	44.3	32.5	79.92	107.28	55.91	121.82	62	61.87	104.63		17	16.74	10.07	66.66	21	21.37	38.11	98.63	25	24.91	35.59		72.41
		130.32	82.41	42	54.7	33.42	40.09	22.73		108.81	81.58	110.58		105.21	154.18	149.22	126.33	113.41	75.65	30.69	13.04	24.92	33.15	39.64	20.14	73.6	101.21	94.06	105.07	101	101.4	78.49		19	19.18	12.74	72.27	24	23.65	30.64	58.6	28	28.31	31.64		82.39
		67.68	152.17	76.68	21.63	48.12	21.8	17.01		113.33	85.5	88.77		135.29	112.54	154.7	128.33	81.36	91.42	14.38	19.96	25.66	40.2	51.86	16.76	69.11	79.57	47.92	97.94	106	105.9	62.98				13.31	89.3	15	14.81	24.37	117.48	27	26.67	45.21		106.34
		89.47	127.78	126.79	31.18	37.47	40.72	28.15		84.49	113.99	98.54		109.22	163.42	197.62	74.25	113.36	79.37	15.42	16.07	28.31	45.6	56.75	22.19	82.38	107.73	43.55	138.85	93	93.24	60.44				9.69	70.91	14	13.52	29.53	88.4	23	23.34	34.07		106.72
		110.55	99.14	76.8	34.28	98.17	34.08	32.19		145.6	123.3	153.99		89.25	114.02	207.96	101.85	88.97	80.75	29.12	15.46	30.98	38.73	62.88	21.75	74.26	83.55	54.41	136.95	38	38.4	106.86				11.18	90.72	21	21.24	19.81	113.21			35.19		90.27
		64.29	174.64	135.01	27.45	25.2	27.85	27.43		135.3	133.01	103.54		105.4	134.64	107.73	116.34	87.21	101.61	26.88	14.47	26.17	44.47	42.49	43.13	73.79	81.15	32.39	110.65			75.95				9.52	72.69	15	15.02	15.17	83.76			28.15		74.35
		110.05	94.61	73	26.03	30.69	16.7	17.13		113.26	118.46	130.3		90.46	101.3	132.12	104.32	98.98	96.06	32.5	12.99	26.8	38.52	42.25	14.06	52.36	63.79	118.62	101.39			131.24				9.24	68.27	22	21.52	16	74.34			26.31		111.48
		62.6	122.41	90.83	33.28	90.95	22.91	26.32		130.9	119.78	83.01		84.05	93.73	177.66	77.56	87.18	86.7	20.1	17.52	18.82	51.83	61.2	19.3	77.08	110.7	40.46	82.68			77.29				10.16	29.03	26	26.25	25.91	60.92			42.65		91.6
		66.27	127.63	98.34	26.7	30.89	39.11	18.41		57.02	139.2	107.2		118.03	113.09	198.05	85.39	102.04	104.81	25.61	13.99	25.59	36.54	66.88	43.69	64.72	85.47	33.01	141.03			63.24				7.54	51.57	20	20.08	25.25	91.73			28.25		75.27
		116.37	96.83	80.36	25.53	41.1	22.06	25.21		84.23	114.71	130.39		90.5	133.81	85.96	80.18	91.1	93.51	21.89	13.6	29.64	51.86	53.17	25.46	73.41	61.21	26.44	84.51			109.65				9.46	74.3	21	21.14	16.27	76.07			33.85		71.6
		60.47	149.13	165.17	35.4	30.21	21.41	20.82		115.69	102.5	107.37		127.65	138.23	205.01	119.31	89.58	80.09	31.8	16.25	23.94	49.88	63.79	22.94	48.07	74.1	31.09	103.71			139.61					89.14			41.81	88.4			23.28		79.73
		80.84	136.04	115.47	27.99	34.87	20.7	21.37		88.38	83.46	91.95		114.07	100.63	190.19	132.87	102.66	71.58	24.2	14.52	23.03	47.1	42.16	24.31	52.96	89.27	76.83	116.3			106.13					85.84			27.14	68.67			37.46		81.9
		95.57	122.16	87.34	19.86	38.45	16.15	21.42		105.15	57.23	132.35		59.24	139.23	192.38	130.03	127.49	49.06	19.45	15.44	28.46	46.13	50.31	20.37	75.42	85.85	61.24	103.19			79.17					76.55			26.57	93.48			40.6		106.37
		120.51	84.21	82.3	26.1	53.21	22.08	23.63		87.95	80.41	74.75		105.86	114.41	155.65	83.55	115.63	74.87	23.89	18.3	32.98	54.08	61.85	24.42	89.79	93.8	30.12	91.56			94.64					69.35			36	97.13			33.38		110.94
		119.4	102.24	139.16	25.87	35.52	20.85	28.69		85.19	80.16	45.33		122	92.78	139.3	128.18	143.97	137.99	27.78	15.25	28.15	32.12	63.53	21.49	51.6	74.88	39.64	106.17			81.01					73.06			33.7	70.3			43.87		74.45
		140.11	82.63	146.47		34.6	20.06	22.17		62.11	35.24	103.51		101.25	68.79	181.53	99.91	98.39	89.99	26.5	13.03	26.17	55.16	51.01	40.11	64.17	94.43	30.6	72.13			82.95					72.96			47.83	54.48			45.66		114.62
		121.16	183.86	64		36.21	25.14	16.7		131.25	64.19	70.54		100.52	130.71	170.49	79.95	108.45	104.76	22.02	10.68	35.68	40.57	58.03	36.82	99.47	76.6	51.57	71.49			67.13					84.04			40.86	83.8			48.75		85.01
		128.94	83.7	63.56		47.18	18.56	23.36		125.1	92.92	90.15		98.79	215.78	170.88	84.68	123.33	106.79	30.8	14.32	27.27	32.02	56.74	24.43	38.33	69.59	37.19	85.43			74.78					84.4			22.59	56.07			48.93		81.4
		113.54	153.55	100.66		27.46	13.61	21.74		112.05	93.66	87.5		65.81	151.96	92.27	115.24	130.29	98.01	19.16	21.41	38.08	38.46	48.44	25.77	23.1	83.72	54.76	113.55			83.95					56.96			18.74	116.85			65.03		69.24
		83.74	174.9	141.33		43.4	16.99	24.88		114.35	91.81	82.52		135.95	143.54	182.52	95.08	88.1	92.7	20.63	22.6	23.18	28.44	50.52	34.23	94.74	93.08	46.52	69.07			77.45					39.32			28.28	84.45			55.47		91.84
		146.5	99.65	134.77		33.23	14.71	20.34		129.86	126.81	104.56		97.92	205.88	177.8	121.14	68.66	91.39	23.78	15.94	27.24	64.84	37.64	26.74	85.56	61.82	64.12	109.07			102.05					58.41			18.23	76.98			41.6		85.91
		108.07	203.13	119.36		32.74	16.15	19.6		108.8	103.09	46.68		110.37	128.38	198.32	117.34	77.01	66.97	28.77	16.77	17.8	47.44	68.65	43.9	80.68	77.64	46.95	84.67			76.94					36.65			40.98	85.39			49.91		110.21
		169.47	90.63	81.69		34.49	18.14	29.66		80.82	40.33	85.64		83.66	109.87	175.76	91.21	95.26	102.99	16.8	15.05	22.54	52.56	51.66	38.34	77.08	109.66	49.89	86.17			64.36					53.79			16.18	118.7			56.4		88.25
		108.3	77.57	74.67		36.29	23.56	31.74		111.14	100.99	90.51		103.38	125.77	190.9	86.88	104.17	90.04	25.42	11.77	26.12	37.41	38.7	28.01	79.72	99.48	29.35	81.56			101.49					49.98			19.83	81.41			36.72		128.04
		128.02	100.63	90.95		37.8	13.84	21.08		65.45	106.65	110.34		97.75	95.71	183.03	103.85	110.71	87.57	19.72	9.72	26.03	43.71	39.1	28.53	62.47	92.79	41.81	97.92			89.32					38.19			21.3	87.55			72.27		103.57
		105.5	193.92	102.57		52.88	24.51	30.53		104.87	105.6	107.03		116.51	179.46	152.94	77.02	79.74	127.46	21.11	11.61	16.69	53.94	51.14	29.14	54.71	70.93	80.99	113.35			103.74					56.88			34.42	68.67			54.26		128.2
		58.7	111.63	121.63		47.16	34.9	18.76		71.07	107.29	80.34		139.98	78.24	169.09	101.23	85.11	106.98	30.94	12.19	24.09	36.1	68.62	17.52	89.05	98.2	68.19	70.89			78.03					84.57			19.15	110.3			43.09		100.38
		147.09	105.57	111.04		32.98	32.08	21.5		87.13	76.27	70.1		96.01	130.38	182.54	107.07	87.06	102.55	19.44	11.02	27.27	41.55	39.66	15.52	75.99	108.03	23.6	130.88			113.93					82.95			26.82	107.55			52.06		90.87
		118.31	74.89	95.68		40.1	29.63	23		157.56	84.39	89.86		83.25	157.45	83.65	122.12	104.97	107.6	32.46	12.73	31.33	52.43	46.44	17.68	55.68	101.7	27.29	134.38			86.22					67.02			26.39	111.96			44.42		80.69
		108.99	130.45	94.68		31.4	26.59	20.55		62.41	73.95	197.63		118.17	142.94	161.37	98.65	99.83	102.55	29.19	14.74	19.12	40.39	46.02	20.13	70.03	109.9	46.46	136.97			80.1					63.43			27.34	97.45			48.93		118.58
		106.26	221.59	78.22		43.78	18.15	26.49		77.83	88.97	112.33		82.63	117.11	176.53	130.28	82.81	125.03	20.2	15.76	25.33	72.44	52.73	23.27	40.26	107.05	50.56	127.32			94.94					46.26			43.06	95.49			40.4		72.21
		126.83	84.56	82.31		44.28		25.36		126.56	126.8	75.79		83.75	107.12	78.96	82.41	129.59	97.14	28.12	11.61	16.49	45.49	34.63	14.88	56.87	116.07	49.78	66.01			89.42					73.6			27.34	81.37			80.73		97.41
		103.13	173.9	78.42		26.4		30.89		40.8	110.1	72.47		95.61	73.18	158.11	103.4	101.45	111.85	23.02	14.6	20.49	30.69	45.96	19.52	63.34	69.05	58.11	83.42			149.85					49.93			28.83	75.56			76.8		114.06
		113.79	124.52	70.01		35.62		19.85		158.13	103.58	85.64		36.25	200.44	27.43	113.27	96.22	114.29	25.01	13.59	24.25	52	47.13	29.23	64.08	90.53	27.43	77.11			65.91					67.6			24.25	115.59			57.79		103.77
		127.67	110.53	98.96		26.94		34.35		187.47	116.47	88.48		72.94	154.33	173.84	117.63	94.12	98.72	21.84	14.9	22.9	30.15	50.9	21.46	67.1	136.77	27.52	134.41			95.54					51.2			25.99				68.62		74
		130.31	125.91	78.71		29.61		22.79		128.03	72.35	84.27		83.62	120.89	206.17	121.52	91.42	89.01	15.11	14.65	30.45	29.52	61.9	26.85	68.02	122.91	25.6	75.69			89					51.76			26.06				55.16		80.9
		137.99	115.58	100.94		35.22		22.71		45.86	42.6	105.81		30.07	141.35	202.75	78.25	88	98.94	15	13.84	36.32	26	42.28	21.07	42.72	88.11	57.35	116.85			67.84					59.39			26.07				68.66		87.61
		110.98	176.84	117.8		38.86		24.39		111.34	95.3	100.26		101.74	71.57	180.37	62.45	102.13	114.42		10.81	34.92	38.26	62.23	35.49	50.85	105.24	31.78	118.96			105.9					81.35			34.27				61.44		79.17
		147.94	135.24	103.75		40.1		24.44		51.96	114.92	90.22		57.79	116.74	182.25	55.29	116.48	120.58		13.36	21.45	42.53	44.42	15.28	58.12	104.12	36.92	94.59			106.16					64.61			30.95				72.95		129.72
		74.09	105	66.91		44.99		26.99		87.05	113.74	85.12		68.06	100.98	147.21	90.2	98.71	124.15		11.3	26.64	42.03	42.98	14.52	33.85	109.21	55.46	82.12			80.6					93.08			50.55				49.63		86.54
		138	130.12	61.22		30.93				105.38	125.02	88.36		86.29	118.71	154.66	82.46	82.02	114.02		14.61	31.32	55.94	51.65	23.12	78.23	109.31	45.08	89.94			106.46					41.43			29.31				47.93		89.28
		104.36	101.3	146.65		47.11					90.1	135.38		77.34	89.55	139.89	92.53	90.6	92.92		15.25	36.48	56.1	46.05	25.6	47.63	89.02	41.97	101.67			71.65					84.58			27.33				63.79		108.57
		94.37	203.83	112.38		32.65				64.86	59.98	73.46		84.28	121.78	116.75	87.45	95.77	106.17		12.67	20.91	24.06	66.33	12.12	63.02	99.94	36.85	114.07			60.47					70.35			40.3				50.22		103.58
		73.76	81.41	98.7		43.51				67.35	92.63	81.72		99.85	142.96	182.76	116.11	102.6	115.38		15.17	22.38	38.02	62.37	33.35	38.24	110.88	31.88	113.96			96.72					56.95			39.4				41.7		65.35
		90.68	129.71	91.57		41.51				96.29	108.45	111.22		100.13	172.25	124.08	80.29	107.9	109.39		17.28	25.86	23.39	50.31	23.29	65.44	116.99	39.23	123.8			135.68					105.25			20.08				46.99		105.07
		129.75	113.03	121.1		49.1				163.86	109.29	133.44		68.37	142.54	158.04	84.5	91.61	130.55		14.32	28.82	33.21	48.58	16.03	65.55	102.64	34.93	147.41			95.8					75.81			44.6				52.89		135.26
		87.49	81.14	73.57		44.18				86.03	57.64	85.82		63.35	160.86	198.23	66.78	132.06	91.75		13.36	29.96	40.91	54.6	20.98	114.53	103.98	40.3	110.13			88.18					43.33			25.18				49.94		94.45
		58.62	75.63	144.48		34.57				105.52	88.66	77.9		146.86	43.36	181.12	120.62	92.89	111.07		13.06	25.67	42.09	45.86	16.78	74.34	81.87	57.34	98.12			96.16					78.97			25.17				58.92		139.97
		69.97	105.23	146.46		42.99				76.82	87.11	73.92		99.27	137.35	128.89	109.53	102.62	90.34		17.22	24.26	27.38	45.1	21.81	84.66	90.71	71.23	68.88			98.16					85.13			41.46				40.78		112
		51.64	59.3	147.2		46.6				109.08	59.13	81.29		110.9	131.55	183.52	115.45	62.46	87.9		16.11	31.06	26.23	35.4	23.95	61.24	86.58	65.29	115.26			94.12					57.08			22.84						93.46
		124.08	121.44	87.22		29.26				91.57	100.55	134.1		44.44	162.52	150.24	101.15	114.96	118.4		16.84	30.8	29.19	43.75	19.09	49	119.82	53.67	93.04			87.27					74.02			34.34						111.17
		99	80.78	133.4		23.96				103.06	109.1	95.63		121.61	141.68	191.84	100.36	98.72	101.66		16.43	22.23	26.09	56.78	24.59	101.92	121.61	58.95	104.02			93.58					69.24			22.63						113.26
		80.82	123.72	112.55		32.94				99.85	43.9			96.06	181.98	190.4	97.25	96.28	91.75		13.07	22.98	29.45	57.96	22.6	59.22	101.42	15.54	111.83			104.58					77.14			69.87						133.79
		96.06	134.52	90.21		28.55				138.62	131.27			85.06	115.52	176.98	83.55	103.72	129.62		13.43	28	30.55	41.15	21.88	77.07	90.29	61.29	86.1			85.73					55.41			92.23						155.23
		83.7	108.55	91.27		33.08				219.81	28.21			93.27	160.2	179.31	127.55	104.93	113.34		15.11	26.83	25.4	47.94	39.63	56.37	84.12	26.94	81.59			82.1					74.82			56.91
		34.91	65.21	125.98		32.15				161.65	72.65			89.29	157.11	150.85	91.47	98.94	76.4		12.46	18.76	41.93	54.04	25.59	68.65	85.86	81.06	115.35			68.04					42.39			52.39
		108.34	91.02	142.1		31.26				102.37	109.49			81.92	134.74	155.7	110.89	110.45	69.31		12.76	20.21	33.72	49.79	22.54	71.34	92.41	51.31	123.1			98.23					85.22			62.97
		88.98	99.55	149.07		22.2				118.16	86.47				115.95	172.28	108.31	88.47	79.36		18.88	14.95	34	48.73	26.84	46.77	102.74	57.47	93.43			76.56					34.63			50.36
		60.21	185.31	82.68		33.8				106.16	96.79				146.88	177.81	110.98	99.89	84.84		15	25.16		44.27	24.46	72.3	127.83	32.56	119.71			90.02					43.81			30.25
		86.57	177	129.22		32.09				131.1	176.49				175.09	203.92	95.12	111.44	92.25		16.36	19.93		51.02	50.83	76.8	104.64	38.96	97.53			85.18					87.34			55.43
		63.45	142.11	148.79		22.47				121.83					85.86	211.31	112.93	99.99	103.71		16.29	29.61		39.61	19.54	73.92	99.59	54.05	109.2			76.61					93.61			33
		96.88	75.52	117.02		26.59				107.39					187.86	175.51	112.03	105.55	89.19		17.27	29.43		39.01	21.46	74.75	89.58	31.74	104.84			71.6					53.93			39.84
		113.44	118.26	120.25		24.72				161.54					173.36	200.66	83.44	107.63	72.49		13.16	32.18		67.17	36.31	73.8	99.49	18.43	126.73			62.12					63.83			40.52
		72.38	125.68	112.72		32.36				102.64					197.82	152.59	113.81	99.83	96.84		12.39	22.88		32.5	25.71	63.34	104.72	25.55	136.91			98.36					66.71			44.08
		62.03	106.17	114.88		43.18				90.95					148.87	134.42	85.1	116.02	55.25		11.99	20.54		35.46	44.36	30.1	118.64	20.23	112.18			74.28					72.6			38.46
		76.37	96.88	161.8		30.91				125.02					180.33	159.94	85.06	101.36	95.31		19.27	20.47		47.44	37.05	48.97	111.11	44.04	101.54			87.92					44.87			41.41
		119.45	166.32	120.6		34.64				119.72					157.36	192.93	90.55	103.57	75.17		11.84	15.94		36.75	48.7	69.1	153.48	26.11	135.4			65.84					70.46			34.23
		102.99	185.16	139.57		29.88				77.18					157.25	137.57	86.95	82.12	67.72		18.92	21.95		37.74	23.99	47.82	114.53	11.07	88.63			66.95					62.38			38.04
		118.39	120.84	105.58		31.17				125.75						142.74	68.72	114.63	137.59		11.78	20.83		38.35	41.79	70.35	91.08	40.68	101.81			41.76					49.33			30.28
			128.66	56.52						89.36					109.26	161.96	128.71	91.54	94.42		11.82	26.42		31.57	23.85	43.76	123.49	58.97				53.14					113.02			27.13
			112.41	107.32						98.88					214.67	170.47	81.55	114.09	104.97		12.93	32.58		41	27.01	68.21	88.67	26.55				106.48					61.17			19.59
			154.83	51.01						100.74					159.31	158.48	100.51	115.88	105.3		10.2	21.36		36.89	25.21	57.26	145.4	62.28				89.04					48.32			21.9
			98.6	121.01						122.28					170.48	119.18	78.46	103.89	104.94		15.32	30.59		36.07	26.14	69.79	99.99	32.85				112.77					78.06			21.1
			188.05	92.89						128.36					205.47	171.55	88.55	76.39	46.58		11.99	29.64		53.59	43.65	58.31	108.42	44.55				120.84					71.99			33.56
			65.69							100.83					132.51	171.85	110.2	104.61	99.58		13.94	31.86		60.25	38.02	13.42	110.24	58.03				82.49								11.24
			74.66							104.65					187.7	147.05	95.75	72.22	96.59		13.8	24.81		50.97	28.61	77.01	123.5	42.87				120.15
			119.51							89.34					157.09	186.17	159.48	65.46	73.33		15.84	25.35		49.35	26.48	74.82	95.32	41.65				92.3
			132.23							102.77					154.48		75.44	116.26	102.75		13.56	30		36.33	21.57	74.47	88.5	65.07				98.3
			151.47							130.96					129.52		98.98	88.98	91.89		13.8	18.71		51.4	28.74	88.84	92.96	34.4				87.45
			84.18							112.33					191		117.29	107.55	132.14		12.06	22.65		41.3	45.48	82.23	91.28	49.44				90.49
			97.89							68.88							103.68	115.69	105.13		12.85	22.01			23.99	83.6	78.54	68.44				117.38
			151.39							95.93							115.36	83.24	116.99		11.85	21.4			24.08	54.4	73.33	62.02				89.29
			116.2							134.56							70.11	126.15	172.59		15.61	13.66			24.79	56.2	82.9	51.88				128
			91.45							138.74					115.96		90.91	89.96	111.48		17.08	19.95			18.4	79.53	91.5	23.02				81.68
			91.04							99.47					145.31		90.91	128.88	106.82		10.27	18.65			30.77	61.02	82.44	44.85				84.05
			124.93							59.36					118.51		74.13	103.23	135.93		12.24	33.49			28.75	82.27	74.76	79.03				78.84
			141.41							82.61					137.46		101.3	111.42	86.03		14.28	11.48			31.7	64.14	84.03	35.14				117.04
			156.25							77.74							91.97	116.56	103.31			21.73			33.74	79.77	73.38	59.79				67.73
			133.36							164.07					158.71		79.54	146.65	98.55			21.55			31.14	74.77	77.31	42.63				58.71
			129.24							57.56					165.38		95.43	104.72	153.08			21.03			25.75	91.58	82.66	10.56				67.62
			103.39							68.11					99.68		91.92	98.72	127.58			23.2			19.64	54.2	90.05	22.78
			167.44							123.29					162.13		107.1		171.5			19.89			36.43	58.1	56.37	72.35
			0							88.08					135.39		118.21		154.66			19.7			29.49	78.22	73.7	39.9
			130.35							100.4					90.71		82.4		134.77			24.99			25.09	77.4	73.89	41.74
			100.85							115.53					132.27		78.75		160.56			31.01			24.73	60.39	69.54	13.7
			154.72							78.99					123.76		109.37		122.38			18.27			28.47	67.76	89.39	27.49
			87.6							58.28					88.14		71.94		162.07			24.41			29.76	61.56	82.91	35.16
			94.57							116.77					137.41		101.42		98.81			20.95			25.45	63.39	99.96	22.55
			144.82							132.21					164.88		75.91		98.27			27.13			19.83	89.81	54.79	27.87
			97.62							105.72					158.21		105.29		170.07			25.61			37.28	91.78		23.95
			115.19							97.7					177.17		115.12		166.18			27.97			23.96	75.58		34.98
			67.15							118.53							113.76		90.82			32.87			18.23	83.18		23.92
			164.64							114.6					171.77		76.51		89.91			23.13			16.39	100.16		20.34
			70.65							105.71					81.56		87.38		105.99			28.07			25.39	70.19		50.36
			78.35							133.1					86.14		98.52		90.31			31.02			25.99	67.7		29.06
			66.29							99.29					132.44		66.86		87.86			22.55			9.91	77.44		28.93
			78.12							101.17					124.31		92.64		102.99			48.22			19.88	62.79		19.25
			75.2							141.26							100.05		174.25			31.71			15.42	68.04		28.75
										74.61					81.42		112.11		147.79			33.51			21.38	59.14		15.2
			142.56							110.31					110.1		93.98		103.8			30			23.01	46.91		22.48
			72.94							103.77					143.9		149.77		109.76			30.96			47.22	61.05		26.59
			94.21							94.46					130.04		76.95		124.24			30.43			26.97	68.34		31.38
			69.29							89.84							57.13		115.63			26.47			30.01	63.24		40.11
			68.45							114.5							71.26		104.08			41.04			34.71	92.53		16.63
			79.41							85.15							112.37		91.7			27.55			48.13	61.93		47.55
			86.23							51.12							81.25		97.79			27.84			20.19	64.92		24.98
			99.55							82.95							101.22		159.74			34.73			22.13	66.26		23.26
			76.46							103.9							77.96		103.59			28.86			17.77	56.99		29.55
			117.72							78.97							73.06		170.63			32.49			16.49	73.19		34.57
			89.9							97.17							84.35		92.51			34.75			21.19	51.71		40.06
			77.69							162.99							95.11		144.24			30.78			21.97	71.96		12.97
										88.43							76.83		164.53			28.51			13.73	74.6		13
			76.96														124.59		63.3			26.57			28.27	65.51
			76.18							118.93							63.23		129.1			24.21			26.46	81.49
			110.64							129.34							103.24		130.63			26.37			40.55	66.92
			80.79							115.14							80.08		126.57			26.07			23.04	60.95
			146.42							95.23							89.37		98.99			26.12			18.67	81.16
			56.24							61.94							94.28		77.77			22.7			33.89	57.44
			126.59							69.57							102.02		86.65						14.48	57.4
										38.97							92.92		86.67						18.32	61.4
										92.61							93.45		122.61						32.2	108.74
																	97.87		143.46						41.06	62.96
																	81.9		115.2						26.02	77.84
																	87.24		121.88						23.65	79.69
																	104.07		139.22						10.05	57.81
																	104.51		72.97						23.66	62.58
																	93.15		99.82						24.26	60.79
																	95.49		66.7						13.62	49.79
																	92.32		90.71						27.14	59.73
																	84.62		108.92						16.5	86.52
																	77		90.78						18.8	45.77
																	107.1		97.93						19	62.66
																	88.97		105.77							66.49
																	118.1		114.61							88.18
																	100.59		122.93							67.1
																	100.18		103.82							79.49
																	146.31		104.49							77.99
																	85.67		18.93							97.55
																	101.85		122.7							57.6
																	90.73		91.21							80.86
																	91		107.72							76.92
																			116.17							59.13
																			106.92							73.05
																			113.32							66.46
																										62.5
																			107.67							87.55
																			108.26							94.2
																			97.91							85.09
																			87.48							91.47
																			149.9							84.71
																			119.05							53.11
																			100.46							107.25
																			95.22							74.62
																			92.76							68.59
																			141.15							78.52
																			93.6							102.19
																			94							63.52
																										67.29
																										67
[truncated: 19 more columns]

## Sheet: Fig 5B
Pol II FRAP
WT	Repeat	Repeat #1								Repeat #2									Repeat #3
	Cell	1	2	3	4	5	6	7	8	1	2	3	4	5	6	7	8	9	1	2	3	4	5	6	7	8
	NT	-16.2373	-3.38727	5.79726	15.5999	19.0053	15.9716	18.3646	3.14674	-0.980459	-20.8849	-8.98917	-10.9834	5.14337	-13.546	-3.76978			-14.499	-7.69973	7.89258	22.5049	13.5994	-19.3921	-4.66195	-1.99465
	1-2 hr	9.11464	27.524	15.2557	22.1637	42.7553	25.1697	30.6303	22.5452	23.2576	33.2149	36.374	24.0262	54.0862	35.0647	52.1393	60.2084		53.4662	25.5966	11.1528	8.89629	21.982	23.7011	-16.6901	1.47501
	5-6 hr	5.17876	14.7812	-4.57366	13.9931	24.5356	-16.4996	6.42105	-18.7715	31.496	6.47105	-9.17201	25.8194	-21.4548	12.9386	13.4443	-20.9713	15.5464	-30.5665	14.5997	-8.83216	-12.1635	32.504	12.5339	-13.8145	-4.64056
CSB KO	Repeat	Repeat #1								Repeat #2								Repeat #3
	Cell	1	2	3	4	5	6	7	8	1	2	3	4	5	6	7	8	1	2	3	4	5	6	7	8
	NT	12.1399	10.3455	-12.765	-29.9022	4.19731	3.25805	15.6437	-4.89669	2.85917	14.0597	-21.537	-11.9625	11.7415	29.3648	-0.728589	34.8252	-32.8987	-11.8908	0.835619	14.5624	-13.7949	-3.57582	-9.8806
	1-2 hr	36.2752	41.7636	20.3047	18.3684	52.8941	25.4954	36.9595	17.4588	21.6915	46.2986	19.7119	26.5885	61.7392	23.6284	17.224		4.68202	32.6177	33.8493	10.8437	31.1103	52.1422	18.6294
	5-6 hr	26.253	12.0858	17.7782	13.2873	-3.48946	41.8034	24.9074	-2.8493	31.4682	34.335	38.7937	3.02142	9.90855	23.2513			47.6697	18.8451	20.5102	35.3646	32.4287	41.5304	24.2865	33.1814
XPA KO	Repeat	Repeat #1										Repeat #2								Repeat #3
	Cell	1	2	3	4	5	6	7	8	9	10	1	2	3	4	5	6	7	8	1	2	3	4	5	6	7	8	9
	NT	28.5954	0.341101	19.9078	0.57301	32.0281	23.177	4.805	-13.4718	-2.48679	-8.13193	-4.96422	-0.352729	-7.83289	0.499045	4.64746	-6.1058	-11.083		20.473	-20.3106	-6.73661	-30.0647	-16.9077	-2.88707	11.1955	-13.1434	-1.76317
	1-2 hr	35.6388	24.0555	23.4676	37.6724	28.0367	41.5401	18.9772				21.6058	10.1549	21.2121	40.5329	56.1488	63.1051	70.4617	16.1408	32.3336	2.93004	29.8413	24.8234	43.917	-0.141858	2.70372
	5-6 hr	11.0439	25.899	2.54422	-3.6292	-11.0976	-6.43339	24.0072	19.5524	-6.07077		4.26039	19.5705	8.98701	24.0528	-1.72927	-10.5497	-11.0408		9.20206	8.00392	6.73935	20.5975	-7.53304	1.58696	5.46984	-6.55826
		WT	CSB KO	XPA KO
	NT	23	23	26
	1-2 hr	24	22	22
	5-6 hr	25	22	24

## Sheet: Fig 5C
CSB FRAP
	Repeat	Repeat #1																			Repeat #2
WT	Cell	1	2	3	4	5	6	7	8	9	10	11	12	13	14	15	16	17	18	19	1	2	3	4	5	6	7	8	9	10	11	12	13	14	15	16	17	18	19	20	21	22	23	24	25	26	27	28	29
	Untreated	3.50024	-7.25413	3.79927	-12.8142	-4.75193	23.3853	2.71777	-1.1925	14.8545											-6.91169	0.429161	-3.87391	-0.907421	-7.13528	11.1629	6.26169	-1.82085	1.9799	15.4263	-6.60863	-3.41809	-0.673708	2.61004	-3.0491	3.38668	1.78326	6.31595	-9.68638	-16.8463	-2.94687	-7.2381
Time after 0.3mM FA pulse	0-30 min	35.4063	57.8474	18.3635	34.5313	36.252	34.9417	25.9783	35.8696	26.0375	20.6032	19.1071	30.8094	25.3754	11.4939	16.8093	16.8093				43.2176	60.5199	43.0848	35.9391	40.6853	42.8411	38.692	30.1971	37.1432	24.0401	38.8663	17.8701	33.4219	28.2657	38.613	30.8532	14.919	27.2289	17.3828	19.3062
	30-60 min	23.0179	24.2635	28.4484	22.2958	6.9408	22.5528	13.7717	17.8771	16.9731	39.0038	9.97261	30.5089	2.09732	25.8045	20.5173	22.3907	20.2265	17.4123	22.3644	41.7219	38.6118	12.664	42.9386	32.9491	27.3007	40.2566	19.5769	39.9546	11.4511	26.8907	26.1542	12.748	19.0661	16.6236	20.8446	-0.532934	19.7384	19.5356	15.3123	33.4752
	60-90 min	8.02262	23.7137	-4.34833	20.784	14.8503	6.75812	12.0799	11.7239	14.9296	15.3133	18.9788	7.37912	-10.4741	-0.621662	4.12754	-14.9493	-2.05221	2.22019	-0.661006	16.6898	-0.557932	8.28114	6.25745	27.2711	-4.89179	21.4328	9.73935	41.385	6.86553	17.4193	17.4193	10.3566	9.23134	8.20166	10.3381	10.7046	24.6944
	90-120 min	-16.6287	8.66996	3.21732	-13.0797	8.31848	10.7519	10.7519	-8.27471	7.42075	-4.92838	17.1166	19.2284	-2.11004	7.11594	4.13331	-10.8679	12.1058			27.4006	21.3528	25.5137	17.9293	16.6927	26.0134	21.4287	27.3503	27.3503	44.5697	21.2322	1.91847	-5.7917	12.2437	10.2114	-12.7235	45.044	22.4742	-4.95724
	Repeat	Repeat #1																													Repeat #2
	Cell	1	2	3	4	5	6	7	8	9	10	11	12	13	14	15	16	17	18	19	20	21	22	23	24	25	26	27	28	29	1	2	3	4	5	6	7	8	9	10	11	12	13	14	15	16	17	18	19
XPA KO	Untreated	10.5119	23.7868	7.81454	-28.2809	14.2631	-2.47512	23.5864	3.49294	-0.814514	-2.03846	-10.1829	0.291349	17.204	7.65217	10.4106	-8.62783	-5.61822	25.4854	-5.77971	12.7673	1.33859	22.6365	36.9073	-2.60799	2.87031	-11.414	11.3007	-7.09452	-10.7938	-2.69921	-16.662	-12.9513	-6.33055	0.197886	-5.04582	6.89845	27.9273	-8.00065	-34.0715	-1.7129	-2.3464	-11.8245	2.3938	-6.79161	-4.49419
Time after a 300 μM FA pulse	0-30 min	46.1338	66.955	72.2398	78.9475	31.909	37.7343	52.2842	57.4755	23.5764	11.4126	15.541	48.4713	41.1266	49.4962	31.6593															70.501	28.4042	24.9101	50.8688	34.9446	37.537	25.621	48.2579	72.9003	68.638	35.7656	54.0078
	30-60 min	32.6307	44.3245	42.5719	42.5719	55.7628	35.7403	35.4594	22.335	33.7136	37.6221	33.8338																			46.2482	30.7218	13.4168	15.4718	40.9729	25.6134	9.85615	14.4424	23.4031	22.5299	4.16981	17.9199	29.7059	13.7519	36.8167	4.68782
	60-90 min	7.15133	31.8323	11.699	26.3483	31.254	29.7429	-10.1574	25.0971	31.2483	11.8417	11.6737																			21.3209	-13.0343	17.9865	-7.92282	-0.70371	7.29817	19.1689	5.47229	-11.0262	33.905	-37.2266	21.6836	-4.73332	10.4	18.4736	20.9466
	90-120 min	25.0993	12.2357	27.9032	3.66749	19.8782	10.4077	17.6007	19.8782	6.89266	11.6577	9.84038	-1.7246	23.5472	28.7802																13.2354	-0.803935	6.48292	18.2654	-3.66625	8.92013	-1.07759	14.7192	9.96171	-1.22483	9.41319	-5.12505	0.836928	10.7322	4.37777	-7.24784
	Repeat	Repeat #1																																		Repeat #2
	Cell	1	2	3	4	5	6	7	8	9	10	11	12	13	14	15	16	17	18	19	20	21	22	23	24	25	26	27	28	29	30	31	32	33	34	1	2	3	4	5	6	7	8	9	10	11	12	13	14
CSA KO	Untreated	9.70471	-1.3029	11.4812	7.71625	5.6463	11.7439	10.237	3.53043	10.4244	-5.12833	-2.19306	12.1832	9.84938	22.2729	-9.87702	-1.56964	-6.20151	0.260946	0.419709	-0.259429	-6.28682	-7.80209	-4.25252	5.79721	9.78562	-1.48297	1.21158	3.27782	1.98062	9.29766	3.3491	10.7447	-0.936834	-0.817413	-8.04565	9.5553	1.30719	1.08789	1.85182	-6.1701	3.34782	-10.1573	-9.05751	9.00582	-5.53951	-1.6546	-12.4624	-6.19163
Time after a 300 μM FA pulse	0-30 min	61.1004	37.6612	42.3687	53.1782	62.0457	49.5871	69.1362	62.3478	61.8836	52.3817	44.8492	58.1141	68.7164	44.216	51.352	54.2514	28.8857																		61.4166	66.43	65.9715	44.7848	43.5877	74.5478	57.772	46.9002	53.5165	56.3131	57.5678	61.8642	65.6005
	30-60 min	57.2362	36.0343	47.5601	35.7646	36.9925	50.7583	46.4666	35.3633	22.4122	40.5297	52.0971	32.59	26.6544	35.5632																					60.7668	42.047	58.8533	55.3578	49.6665	61.2016	69.3149	46.3496	62.2252	38.9748	52.3447	50.7954	26.474	41.7352
	60-90 min	34.1055	44.2827	27.5523	35.9081	35.1116	30.3424	22.2322	35.0112	29.614	38.5349	17.3146	33.4088																							83.7881	62.7501	56.156	58.1182	29.9049	37.5095	37.7489	47.7649	27.823	31.3188	42.4563	34.1957	43.0486	49.6161
	90-120 min	40.2391	49.3534	29.8084	6.34589	55.9705	42.5696	27.4021	23.6797	42.5696	26.8745	22.5698	30.7665	25.9759	25.4439	31.4646																				61.2616	37.1901	56.7458	24.0616	21.9504	21.9504	52.1688	52.1688	51.5243	30.767	32.7055	29.9912	53.473
		WT	CSA KO	XPA KO
	Untreated	122	129	82
	0-30 min	82	96	61
	30-60 min	52	67	47
	60-90 min	56	68	44
	90-120 min	53	57	48
[truncated: 118 more columns]

## Sheet: Fig5D
	NT				8 J/m2 UV				8 J/m2 UV +THZ1			300 μM FA				1 mM FA
Count	648				997				502			754				610
	#1	#2	#3	#4	#1	#2	#3	#4	#1	#2	#3	#1	#2	#3	#4	#1	#2	#3
	0.87788	0.457217	0.958825	0.457217	4.59022	3.33409	2.07345	3.33409	0.684465	0.234546	0.234546	0.984572	0.103779	0.431017	0.103779	1.23913	0.524686	0.524686
	0.937452	0.877059	1.23443	0.877059	3.92583	3.63704	2.16195	3.63704	0.547146	0.06815	0.06815	0.38997	0.350883	0.431475	0.350883	1.39384	0.566232	0.566232
	0.635775	1.49995	0.503534	1.49995	5.55022	3.2785	1.94585	3.2785	1.01946	0.09152	0.09152	0.724293	0.721773	1.62705	0.721773	0.671116	0.488248	0.488248
	1.18472	1.51932	0.727916	1.51932	3.63706	2.73581	1.93265	2.73581	0.637234	0.075983	0.075983	0.743814	0.417969	0.396438	0.417969	1.26022	0.395409	0.395409
	1.1468	1.05248	0.24484	1.05248	3.09148	3.33886	2.47504	3.33886	1.81757	0.102843	0.102843	0.67852	0.788476	0.424987	0.788476	0.428338	0.365058	0.365058
	0.742804	0.508553	0.491168	0.508553	3.98361	3.54672	1.67808	3.54672	0.707016	0.106035	0.106035	0.279351	0.278306	0.629827	0.278306	0.776124	0.474201	0.474201
	1.27929	1.12446	2.77632	1.12446	2.88719	4.47452	1.10626	4.47452	0.756604	0.169333	0.169333	0.677959	0.389236	0.423612	0.389236	0.61805	0.460452	0.460452
	1.14511	0.835981	0.671811	0.835981	3.44791	2.14514	2.03032	2.14514	1.40876	0.209006	0.209006	0.425197	0.954149	0.506053	0.954149	0.509227	0.265323	0.265323
	0.595612	0.781495	0.585134	0.781495	3.27065	4.43182	0.894743	4.43182	1.24216	0.080665	0.080665	1.23554	0.710791	0.818829	0.710791	0.672349	0.416607	0.416607
	0.531888	0.574277	0.996724	0.574277	2.89414	2.11926	2.7922	2.11926	1.28423	0.224075	0.224075	0.574744	0.837599	0.972717	0.837599	0.507768	0.38234	0.38234
	0.760193	0.567168	0.882987	0.567168	2.86587	3.74329	2.59496	3.74329	0.749423	0.096117	0.096117	1.16811	0.37255	0.825852	0.37255	0.701294	0.270644	0.270644
	0.861164	1.48186	0.574638	1.48186	2.90648	2.79008	2.96319	2.79008	0.935993	0.421077	0.421077	0.548156	1.19457	0.279113	1.19457	0.599987	0.400176	0.400176
	1.72569	0.588026	1.78964	0.588026	5.41671	2.19145	1.70319	2.19145	0.630839	0.098586	0.098586	0.924887	0.477947	0.625896	0.477947	0.594826	0.715941	0.715941
	1.02305	0.813591	2.1447	0.813591	3.76933	3.86521	2.04383	3.86521	1.66376	0.155201	0.155201	0.591573	0.379744	0.559486	0.379744	1.13737	0.560996	0.560996
	1.90587	1.19508	0.701047	1.19508	3.21511	4.37823	2.09749	4.37823	1.85348	0.340752	0.340752	0.957758	0.334835	0.40827	0.334835	0.456273	0.65209	0.65209
	2.07393	0.486503	0.554944	0.486503	4.52492	4.18638	2.42618	4.18638	0.834799	0.098927	0.098927	0.700733	1.33015	0.397316	1.33015	0.681212	0.293417	0.293417
	0.944408	1.22799	1.68128	1.22799	3.41717	4.2332	4.02896	4.2332	1.4257	0.091946	0.091946	0.637234	1.79984	1.61922	1.79984	0.365175	0.450278	0.450278
	0.627586	2.7287	0.452352	2.7287	7.92246	3.09597	2.35855	3.09597	1.0493	0.088455	0.088455	0.752116	0.875952	0.229497	0.875952	0.472877	1.82708	1.82708
	2.26162	0.706491	1.19531	0.706491	3.21511	4.3443	2.31462	4.3443	0.8615	0.201088	0.201088	1.53778	0.986287	0.472848	0.986287	0.726873	0.343476	0.343476
	0.812137	2.04128	0.56231	2.04128	3.62808	3.39628	1.96799	3.39628	1.23868	0.093265	0.093265	0.787792	0.832533	0.748869	0.832533	0.454366	0.802055	0.802055
	1.01823	1.66119	1.08893	1.66119	5.06758	3.43894	2.49645	3.43894	0.61805	0.123233	0.123233	0.850505	0.69321	0.320333	0.69321	0.588095	0.705342	0.705342
	1.26527	0.529496	0.536777	0.529496	2.17019	2.46738	3.44436	2.46738	1.01464	0.124339	0.124339	0.461546	0.824658	0.322242	0.824658	0.403881	0.830064	0.830064
	0.154709	1.09053	1.28137	1.09053	4.93464	3.76066	4.01193	3.76066	0.469511	0.056572	0.056572	0.797777	0.597731	0.604332	0.597731	0.347338	0.825893	0.825893
	0.695236	0.684739	1.18187	0.684739	3.05985	2.40727	1.92425	2.40727	0.696695	0.186658	0.186658	1.59241	1.44508	0.109538	1.44508	0.557131	0.499018	0.499018
	0.211925	0.818614	1.17809	0.818614	1.7598	2.74279	2.1439	2.74279	0.742356	0.199726	0.199726	1.21276	0.550865	0.72055	0.550865	0.185449	2.33899	2.33899
	0.32288	0.733947	2.64461	0.733947	3.25651	4.31872	2.06944	4.31872	1.09519	0.126085	0.126085	0.82257	0.418225	0.258007	0.418225	0.509227	0.668521	0.668521
	0.095361	0.995056	2.87403	0.995056	7.00195	3.74227	2.41683	3.74227	0.570145	0.274858	0.274858	0.547371	0.520089	0.488114	0.520089	0.654623	0.481267	0.481267
	0.894596	1.17724	0.915086	1.17724	3.88488	3.70298	4.87962	3.70298	0.874738	0.218413	0.218413	1.48415	0.705981	0.593836	0.705981	0.472429	0.317383	0.317383
	0.495427	1.68414	1.36293	1.68414	2.65989	3.61793	3.16112	3.61793	0.334884	0.127064	0.127064	0.997361	1.0584	0.231863	1.0584	0.49711	1.78481	1.78481
	0.73439	0.656432	2.30058	0.656432	4.21382	2.86943	2.59423	2.86943	1.27873	0.249658	0.249658	1.77629	1.02924	0.844134	1.02924	0.432826	0.511618	0.511618
	0.427328	1.09905	0.786654	1.09905	5.57198	3.77415	2.37786	3.77415	0.784875	0.254979	0.254979	0.63959	0.994502	0.351248	0.994502	0.925336	0.586494	0.586494
	0.370112	1.19261	1.09035	1.19261	5.08643	4.18378	2.52526	4.18378	0.705558	0.092201	0.092201	0.804957	0.757444	0.29438	0.757444	0.773095	0.608033	0.608033
	0.349469	0.239782	1.57552	0.239782	5.14634	2.70729	2.78247	2.70729	0.511582	0.164523	0.164523	0.508441	1.81026	0.442085	1.81026	0.447186	0.342157	0.342157
	0.71341	0.562826	0.898483	0.562826	4.68535	4.44302	3.37642	4.44302	0.609748	0.135151	0.135151	0.52841	0.871525	0.326745	0.871525	0.787904	0.493101	0.493101
	0.360015	0.261747	3.61504	0.261747	6.97356	2.86955	2.98926	2.86955	0.856227	0.223607	0.223607	0.698041	1.404	0.313845	1.404	0.699499	1.32529	1.32529
	0.182868	0.457217	1.00016	0.457217	3.64772	2.36619	2.87544	2.36619	1.43131	0.142303	0.142303	0.326583	1.61671	0.590974	1.61671	0.405451	1.17465	1.17465
	0.892015	0.445383	0.409873	0.445383	5.29185	2.10721	2.86121	2.10721	0.736858	0.254213	0.254213	0.583496	2.00841	0.201139	2.00841	0.649126	1.08074	1.08074
	0.348459	0.46871	1.2666	0.46871	4.39893	3.5067	4.15781	3.5067	0.75133	0.21488	0.21488	0.832106	0.973815	0.81734	0.973815	0.451225	0.820231	0.820231
	0.412856	0.65673	0.543342	0.65673	4.87697	2.88275	3.48039	2.88275	0.95069	0.162693	0.162693	1.40584	0.846283	0.644483	0.846283	0.859144	0.529283	0.529283
	0.849047	0.258895	0.654063	0.258895	2.82604	3.61253	2.12268	3.61253	0.683007	0.238675	0.238675	0.422167	1.82882	1.15023	1.82882	0.560385	0.448916	0.448916
	0.446737	0.936313	0.444642	0.936313	4.70039	1.61318	2.0244	1.61318	1.12739	0.188531	0.188531	1.26022	0.713643	0.357011	0.713643	0.367868	0.406817	0.406817
	0.42329	0.263152	1.62216	0.263152	2.03623	2.62075	3.42294	2.62075	0.945979	0.183849	0.183849	0.623883	1.47266	0.284342	1.47266	0.486901	0.297546	0.297546
	0.48634	0.896385	0.92165	0.896385	5.64625	2.20703	1.82872	2.20703	0.627698	0.126723	0.126723	0.401076	1.80009	0.616393	1.80009	0.837155	0.755869	0.755869
	1.08655	0.596838	0.85253	0.596838	10.6188	2.40404	2.79148	2.40404	0.591797	0.186232	0.186232	1.06759	2.20427	0.228581	2.20427	0.617825	1.01425	1.01425
	0.605709	0.401368	0.82402	0.401368	0.9968	2.69158	3.45382	2.69158	0.618948	0.135194	0.135194	0.660906	0.652942	0.376782	0.652942	0.615806	1.15107	1.15107
	0.83996	0.958916	1.15966	0.958916	3.51399	2.71184	6.24911	2.71184	0.409266	0.143367	0.143367	0.78409	1.95525	0.128622	1.95525	0.551634	0.585685	0.585685
	0.285634	0.697808	1.2308	0.697808	3.35378	2.66446	2.24745	2.66446	0.602231	0.393919	0.393919	0.707465	2.14838	0.367202	2.14838	0.56016	0.449725	0.449725
	0.373814	0.942187	0.707382	0.942187	4.91916	2.32618	2.12344	2.32618	0.585963	0.153881	0.153881	0.720815	0.531156	1.00932	0.531156	0.454366	0.433038	0.433038
	0.550961	0.771577	1.0621	0.771577	4.93711	2.46367	2.60717	2.46367	0.242329	0.097139	0.097139	1.83418	0.52558	0.497503	0.52558	0.698041	0.472498	0.472498
	1.30454	0.571638	0.74116	0.571638	4.98714	6.30291	1.51968	6.30291	1.01352	0.092925	0.092925	1.08004	0.618334	0.406667	0.618334	1.06972	0.475265	0.475265
	0.541873	0.994843	0.633759	0.994843	3.54776	2.84044	1.96517	2.84044	0.768383	0.105823	0.105823	0.901215	0.41384	0.368309	0.41384	0.320076	0.524388	0.524388
	0.782631	1.07934	0.257816	1.07934	7.88286	2.6608	1.7062	2.6608	1.13266	0.199301	0.199301	0.476355	3.18613	0.291403	3.18613	0.264654	0.405327	0.405327
	0.983113	1.20649	0.563455	1.20649	4.20395	3.04387	2.63889	3.04387	0.655184	0.134768	0.134768	0.449317	0.791498	0.526128	0.791498	0.158411	0.338198	0.338198
	0.561058	0.930779	0.665513	0.930779	4.31221	2.61641	1.75838	2.61641	0.74157	0.350585	0.350585	0.872046	2.05737	0.224382	2.05737	0.273517	0.135918	0.135918
	0.44898	0.975858	0.518991	0.975858	5.1165	2.9927	1.46534	2.9927	1.06468	0.130128	0.130128	1.04067	1.45661	0.256519	1.45661	0.248836	0.316318	0.316318
	0.655409	1.16907	0.680513	1.16907	3.65355	1.9398	1.47805	1.9398	0.546698	0.436103	0.436103	0.880572	0.855009	0.14011	0.855009	0.70264	0.104886	0.104886
	0.510124	0.684186	0.290411	0.684186	4.25903	2.54975	3.66179	2.54975	0.441127	0.113229	0.113229	0.779938	0.935972	0.253465	0.935972	0.225612	0.291331	0.291331
	0.814942	1.94163	1.67766	1.94163	9.15025	2.86819	1.71872	2.86819	0.590676	0.116252	0.116252	1.07309	1.38191	0.215222	1.38191	0.572052	0.41533	0.41533
	0.98345	0.466454	0.405254	0.466454	3.39585	2.80217	2.6269	2.80217	1.49627	0.239484	0.239484	0.744038	0.994928	0.269801	0.994928	0.374038	0.187424	0.187424
	1.04291	0.558272	0.763945	0.558272	5.2417	3.28416	1.26591	3.28416	0.963929	0.252084	0.252084	1.0051	1.82465	0.630056	1.82465	0.512929	1.04631	1.04631
	1.60834	0.713132	1.19958	0.713132	3.87961	3.39432	2.4429	3.39432	1.0585	0.201472	0.201472	2.22168	1.43827	0.43594	1.43827	0.491949	0.157883	0.157883
	0.758174	0.394132	0.738412	0.394132	4.82761	4.42182	1.47312	4.42182	0.84153	0.246338	0.246338	0.32288	0.918903	0.211176	0.918903	1.03102	0.312104	0.312104
	1.13502	1.58866	0.853675	1.58866	4.27182	2.66434	2.15157	2.66434	2.23481	0.391322	0.391322	2.29651	1.33747	0.286136	1.33747	0.830311	0.408775	0.408775
	1.05682	0.706449	0.495748	0.706449	6.49934	3.37117	1.76166	3.37117	0.547595	0.164991	0.164991	0.455151	1.7224	0.3714	1.7224	0.680763	0.468454	0.468454
	0.613338	1.22041	0.745167	1.22041	4.7382	4.20528	3.35199	4.20528	0.910527	0.270473	0.270473	0.396813	1.20653	0.199154	1.20653	1.48381	0.360163	0.360163
	1.23543	0.59075	0.347432	0.59075	6.99376	2.7447	1.90582	2.7447	0.815615	0.245486	0.245486	0.965611	1.13366	0.348958	1.13366	0.688953	0.401666	0.401666
	0.476018	0.566146	0.158697	0.566146	4.41116	2.89148	2.41779	2.89148	0.537386	0.308145	0.308145	1.34874	0.68857	0.159957	0.68857	0.967967	0.238633	0.238633
	0.479384	0.878762	0.591241	0.878762	5.82508	1.77259	1.41911	1.77259	0.582823	0.274645	0.274645	0.759184	1.48181	0.815432	1.48181	0.784763	0.434954	0.434954
	0.950466	1.22045	0.167056	1.22045	4.86609	2.59998	2.35061	2.59998	0.920175	0.241826	0.241826	0.964265	2.09794	0.187819	2.09794	0.993435	0.304442	0.304442
	0.723844	0.561379	1.03722	0.561379	6.1382	1.70397	2.0041	1.70397	0.975036	0.236249	0.236249	0.414876	1.20606	0.301861	1.20606	0.683456	0.383915	0.383915
	1.55438	1.89672	0.438612	1.89672	5.50568	2.65536	1.64117	2.65536	0.842092	0.23378	0.23378	0.67392	1.19129	0.304189	1.19129	1.13749	0.25251	0.25251
	1.32058	1.08232	0.778029	1.08232	3.90093	2.19082	2.26256	2.19082	0.719805	0.138855	0.138855	0.401076	1.79524	0.183887	1.79524	0.911649	0.483481	0.483481
	1.23195	0.795713	0.519755	0.795713	7.76169	1.99479	2.2197	1.99479	0.94194	0.30657	0.30657	0.262186	1.38502	0.699749	1.38502	0.922195	0.451002	0.451002
	0.949793	0.93461	0.484832	0.93461	4.70566	6.37664	4.61661	6.37664	0.690188	0.209432	0.209432	1.00196	0.327726	0.526777	0.327726	1.21175	0.432613	0.432613
	0.652155	2.01314	0.280296	2.01314	4.04285	2.19507	2.35618	2.19507	0.843438	0.115358	0.115358	0.314242	0.820657	0.607653	0.820657	0.517977	0.406178	0.406178
	1.06221	0.954915	1.25332	0.954915	7.57736	2.11215	1.77449	2.11215	1.31261	0.116039	0.116039	0.595051	1.50548	0.840584	1.50548	0.60627	0.41682	0.41682
	2.75649	1.1543	1.04119	1.1543	6.97626	3.49368	1.85597	3.49368	0.851852	0.155286	0.155286	0.446849	1.87135	0.226443	1.87135	0.669544	1.03669	1.03669
	1.2481	0.854541	0.756923	0.854541	6.55891	2.89331	2.65778	2.89331	0.595836	0.128511	0.128511	0.825824	0.981136	0.317509	0.981136	1.04527	0.762936	0.762936
	0.749984	1.75076	1.20149	1.75076	7.32898	2.76509	2.22875	2.76509	0.356537	0.222542	0.222542	0.527064	0.793627	0.159766	0.793627	1.57861	0.215732	0.215732
	1.2361	1.23492	0.931459	1.23492	4.42754	1.94278	1.04046	1.94278	0.445054	0.159032	0.159032	0.438771	1.92562	0.270831	1.92562	0.840409	0.303548	0.303548
	0.79026	1.50757	0.772456	1.50757	5.00296	1.41226	2.1876	1.41226	0.506758	0.195938	0.195938	0.576652	1.37024	0.0837	1.37024	0.559936	0.458323	0.458323
	0.524708	1.50974	0.893445	1.50974	5.36701	3.09946	2.21657	3.09946	2.39378	1.08726	1.08726	0.445503	0.756253	0.108126	0.756253	0.530542	0.445085	0.445085
	3.07465	2.08133	0.370026	2.08133	2.2734	0.804822	2.39073	0.804822	0.595948	0.163544	0.163544	0.642507	0.616759	0.161636	0.616759	0.796206	0.191596	0.191596
	1.41067	1.04197	0.979587	1.04197	3.87108	1.14289	2.28779	1.14289	1.06265	0.226969	0.226969	0.787006	0.67878	0.39827	0.67878	0.790373	0.323512	0.323512
	0.190721	2.54838	0.886766	2.54838	4.25242	2.36858	1.41984	2.36858	0.796543	0.147922	0.147922	0.85791	1.47785	0.550288	1.47785	0.467155	0.4218	0.4218
	0.532001	0.796223	3.25394	0.796223	7.91752	3.25394	3.27478	3.25394	0.91277	0.251361	0.251361	0.219329	1.67073	0.618873	1.67073	0.649014	0.607011	0.607011
	1.55819	1.78332	0.432276	1.78332	3.2555	3.32647	2.12226	3.32647	2.13967	0.281456	0.281456	1.2812	1.3974	0.589294	1.3974	0.443147	0.709897	0.709897
	1.60868	1.09271	1.01172	1.09271	6.67222	3.12019	1.5098	3.12019	1.94233	0.214625	0.214625	1.62181	1.38634	0.232359	1.38634	0.548156	0.400772	0.400772
	0.901103	0.902003	0.721084	0.902003	10.9296	2.24552	1.84055	2.24552	0.906264	0.391535	0.391535	0.570818	0.616121	0.408002	0.616121	0.545576	0.095904	0.095904
	0.514724	1.96751	1.72372	1.96751	6.00817	2.99177	3.06635	2.99177	0.823244	0.194661	0.194661	0.70466	0.753443	1.02718	0.753443	0.738092	0.176101	0.176101
	0.970885	0.644002	0.893483	0.644002	5.41772	2.49624	2.27413	2.49624	0.982889	0.255192	0.255192	0.75077	0.304655	0.227932	0.304655	0.362483	0.259108	0.259108
	0.534806	1.71066	1.36656	1.71066	6.62578	3.43336	1.88044	3.43336	1.19493	0.202663	0.202663	0.442362	1.36722	0.164193	1.36722	0.745496	0.08654	0.08654
	0.634429	1.50272	1.71884	1.50272	5.68765	2.98219	0.914666	2.98219	0.51607	0.523792	0.523792	1.61766	0.507829	0.21236	0.507829	0.442922	0.261832	0.261832
	1.23419	1.0856	1.62388	1.0856	6.97401	2.5901	3.03696	2.5901	3.29567	0.325428	0.325428	0.519323	1.09454	0.352851	1.09454	0.647219	0.406434	0.406434
	0.979074	1.40613	1.02176	1.40613	11.7234	1.68163	3.15104	1.68163	1.06804	0.170099	0.170099	1.22511	1.3891	0.498954	1.3891	0.583496	0.767959	0.767959
	1.01812	2.05073	1.4224	2.05073	4.86744	4.28071	2.30309	4.28071	1.82801	0.196534	0.196534	0.526503	2.39225	0.286212	2.39225	0.899084	0.774514	0.774514
	0.885172	0.745611	1.36656	0.745611	4.14079	3.47052	2.4074	3.47052	1.16385	0.265025	0.265025	1.17327	1.9455	0.278235	1.9455	0.4013	0.782517	0.782517
	0.966846	0.644087	2.7801	0.644087	9.62717	7.79728	2.8022	7.79728	1.09216	0.21139	0.21139	0.66674	1.84015	0.413231	1.84015	0.631064	0.289416	0.289416
	2.40174	1.60198	0.654903	1.60198	3.91888	3.52999	2.66652	3.52999	1.13008	0.156691	0.156691	0.475009	1.77417	0.584256	1.77417	0.332079	0.405497	0.405497
	0.794859	1.43622	0.532578	1.43622	9.47224	3.26905	2.40378	3.26905	1.45083	0.236803	0.236803	0.693553	1.66179	0.2669	1.66179	0.743926	0.447426	0.447426
	0.636561	3.51513	0.961687	3.51513	5.74251	3.00117	1.14798	3.00117	1.21905	0.26362	0.26362	0.853086	2.44094	0.174078	2.44094	0.359454	0.666435	0.666435
	0.937565	0.399027	0.669559	0.399027	11.6714	2.98108	1.87135	2.98108	1.19033	0.189893	0.189893	0.388735	1.3808	0.44491	1.3808	1.10136	0.244039	0.244039
	1.6494	0.824233	0.974855	0.824233	16.1358	2.20865	1.04741	2.20865	1.30644	0.207601	0.207601	0.91277	1.10262	0.53151	1.10262	0.606831	0.245869	0.245869
	1.36523	3.43327	0.595477	3.43327	6.14774	2.00944	1.9662	2.00944	1.10461	0.818784	0.818784	1.46822	1.6268	0.402468	1.6268	0.498344	1.26651	1.26651
	0.95787	0.755444	0.726809	0.755444	4.68064	3.77147	2.0278	3.77147	1.77528	0.221649	0.221649	0.672013	1.54737	0.244649	1.54737	0.327592	0.42461	0.42461
	0.836931	0.50038	1.05386	0.50038	5.4976	2.82877	1.29462	2.82877	0.859256	0.320022	0.320022	0.933413	0.70747	0.277167	0.70747	0.39872	0.479139	0.479139
	1.17742	0.282392	0.403499	0.282392	4.20676	2.0804	1.44923	2.0804	1.29231	0.363951	0.363951	0.818756	1.36403	0.356592	1.36403	0.97784	1.07759	1.07759
	1.16037	0.906728	1.62365	0.906728	4.78543	3.14339	1.55621	3.14339	1.12346	0.081261	0.081261	0.352386	2.60206	0.349989	2.60206	0.197117	2.13803	2.13803
	2.68614	0.73582	1.4377	0.73582	5.39417	2.31086	2.58873	2.31086	0.961236	0.267579	0.267579	0.61547	2.17311	0.290067	2.17311	0.629942	0.709599	0.709599
	4.30705	0.562699	1.0363	0.562699	3.88937	5.50162	2.83499	5.50162	1.23902	0.387023	0.387023	0.808098	0.90958	0.295525	0.90958	0.292252	0.428313	0.428313
	1.68946	0.584919	0.304571	0.584919	4.91927	2.82558	2.08123	2.82558	0.931394	0.23527	0.23527	1.2177	1.1792	0.218428	1.1792	1.02743	0.639022	0.639022
	0.713186	0.754039	0.256938	0.754039	3.90474	6.48217	1.83219	6.48217	0.903907	0.262045	0.262045	0.709708	1.22807	0.204154	1.22807	0.48073	0.811207	0.811207
	2.16817	0.635404	0.451856	0.635404	3.7046	3.29106	2.13272	3.29106	2.20945	0.161543	0.161543	0.342738	0.752379	0.54525	0.752379	1.18573	0.372039	0.372039
	1.17294	0.897534	1.55434	0.897534	5.60463	3.50717	4.58783	3.50717	0.944296	0.236292	0.236292	0.432713	0.771109	0.366172	0.771109	0.70825	1.06006	1.06006
	1.09766	1.12416	0.884819	1.12416	4.78419	3.97792	0.809898	3.97792	0.7713	0.228544	0.228544	0.598977	1.32329	0.38285	1.32329	0.389296	1.09871	1.09871
	0.984123	0.854924	0.445673	0.854924	8.8129	3.02974	1.19267	3.02974	1.93593	0.28716	0.28716	0.649799	1.31303	0.30686	1.31303	0.745833	1.41758	1.41758
	0.689515	1.91856	0.277892	1.91856	3.21343	2.99611	1.48896	2.99611	0.730015	0.235057	0.235057	0.599539	0.571936	0.32457	0.571936	0.408705	0.964918	0.964918
	0.838726	0.554568	0.911841	0.554568	4.8386	2.47572	3.29146	2.47572	1.83317	0.873866	0.873866	0.71745	0.922904	0.329341	0.922904	0.473887	1.09339	1.09339
	1.29803	0.509447	0.769212	0.509447	4.94182	2.38369	2.9051	2.38369	1.66332	0.700021	0.700021	0.596397	0.659582	0.799746	0.659582	0.322319	0.558229	0.558229
	1.18819	0.788944	1.11058	0.788944	4.85925	2.59325	1.92708	2.59325	2.45739	0.362461	0.362461	0.334099	0.654431	0.287243	0.654431	0.362035	0.392982	0.392982
	0.726986	0.757955	1.25458	0.757955	4.57103	2.88156	2.56183	2.88156	1.34515	0.244805	0.244805	0.678071	1.1589	0.410865	1.1589	0.532113	0.716111	0.716111
	1.45397	1.49169	1.9799	1.49169	2.83917	6.08361	2.88647	6.08361	1.1183	0.218839	0.218839	0.854096	0.860543	0.304532	0.860543	0.529757	0.715558	0.715558
	0.794859	1.76621	0.200299	1.76621	2.8275	1.86496	3.60206	1.86496	1.06501	0.74825	0.74825	0.664833	0.77677	0.572463	0.77677	0.551859	0.709641	0.709641
	0.82358	1.21866	0.443574	1.21866	4.07516	2.39437	3.88972	2.39437	0.896503	0.13745	0.13745	0.319178	1.6036	0.79486	1.6036	0.76872	0.591091	0.591091
	1.99158	0.553589	0.827531	0.553589	3.25259	2.0884	2.93605	2.0884	2.1252	0.207005	0.207005	0.646321	0.508042	0.247855	0.508042	0.592022	0.640852	0.640852
	1.07713	0.645279	0.614408	0.645279	1.88949	2.78327	1.9573	2.78327	3.20973	0.381191	0.381191	0.590339	2.61594	0.509259	2.61594	0.880123	0.529326	0.529326
	0.956075	0.69006	0.340752	0.69006	5.94984	2.73015	5.03068	2.73015	2.07853	0.34586	0.34586	0.801255	1.88642	0.605744	1.88642	0.604362	0.61097	0.61097
	3.26459	0.719772	0.455673	0.719772	2.95046	4.01342	3.19475	4.01342	0.988498	0.160649	0.160649	0.914902	1.84875	0.761083	1.84875	0.55657	0.888297	0.888297
	0.946988	1.14277	1.78918	1.14277	8.00413	1.7479	2.27344	1.7479	2.13339	0.239144	0.239144	1.77752	0.565849	0.570325	0.565849	0.672237	1.02873	1.02873
	0.609972	0.670522	1.21878	0.670522	3.98193	2.97329	1.73639	2.97329	0.919839	0.234376	0.234376	1.05301	0.75936	0.287128	0.75936	1.13345	0.662264	0.662264
	0.758959	0.540053	0.981343	0.540053	3.71099	3.20511	1.58102	3.20511	1.35996	0.316318	0.316318	1.08117	1.13191	0.613835	1.13191	0.525157	0.455088	0.455088
	1.45307	0.611311	0.883178	0.611311	4.93946	3.1817	3.19108	3.1817	1.0207	0.232844	0.232844	0.658999	2.18856	0.605172	2.18856	0.613562	0.772002	0.772002
	0.689515	1.2256	0.338424	1.2256	5.34054	1.80835	2.59366	1.80835	1.12156	0.264642	0.264642	1.32843	1.02702	0.355447	1.02702	0.450327	1.53281	1.53281
	0.536264	0.739822	0.632652	0.739822	4.16401	4.99622	3.56435	4.99622	1.37129	0.202706	0.202706	0.579794	2.01084	0.227436	2.01084	0.422055	0.695849	0.695849
	0.714421	0.206622	1.36217	0.206622	6.02007	2.29924	1.73846	2.29924	1.42166	0.347605	0.347605	1.295	0.79584	0.167895	0.79584	0.441464	0.502338	0.502338
	0.851628	1.19436	0.790013	1.19436	5.33156	3.16936	2.60599	3.16936	0.579794	0.294354	0.294354	2.21517	3.23976	0.539334	3.23976	0.578335	0.519961	0.519961
	0.824815	0.29959	1.40686	0.29959	2.86722	3.61644	5.16339	3.61644	0.544342	0.253532	0.253532	1.064	1.01396	0.427467	1.01396	0.493183	0.408222	0.408222
	2.05205	0.547715	0.446932	0.547715	6.80505	4.72873	2.24917	4.72873	1.08722	0.261577	0.261577	1.48392	1.6136	0.838027	1.6136	0.464126	0.523536	0.523536
		0.643364	0.828523	0.643364	6.25723	3.48866	2.3726	3.48866	1.51051	0.1973	0.1973	1.19481	1.7153	1.2129	1.7153	0.726761	0.451683	0.451683
		0.486971	0.825623	0.486971	6.7033	3.70907	2.4121	3.70907	1.00476	0.208155	0.208155	0.57452	1.1878	0.416475	1.1878	0.466146	0.177804	0.177804
		0.622719	1.11325	0.622719	4.59201	3.04259	2.08093	3.04259	1.11146	0.316063	0.316063	1.06288	1.19414	0.470061	1.19414	0.306725	0.284606	0.284606
		1.6815	0.732191	1.6815	6.78329	9.58005	1.63575	9.58005	0.537049	0.166737	0.166737	1.4239	1.65417	0.62727	1.65417	0.635664	0.617866	0.617866
		0.991778	1.0958	0.991778	9.08687	3.68923	2.49481	3.68923	1.21748	0.331387	0.331387	2.24793	0.596412	0.991762	0.596412	0.344196	1.06414	1.06414
		0.790562	0.935276	0.790562	3.14657	2.22321	2.50255	2.22321	1.0778	0.179932	0.179932	1.13367	1.46117	0.236786	1.46117	0.41667	1.1188	1.1188
		1.4584	1.20893	1.4584	4.1225	3.77147	2.11738	3.77147	0.915239	0.376636	0.376636	0.498232	0.505318	0.514831	0.505318	0.448307	0.497272	0.497272
		0.823466	1.80662	0.823466	8.29291	3.85648	2.4553	3.85648	2.48117	0.177378	0.177378	0.855666	3.44268	0.573455	3.44268	0.476579	0.396217	0.396217
		0.774429	0.71887	0.774429	6.97154	2.87756	1.80571	2.87756	0.625455	0.230247	0.230247	0.942276	1.64476	0.608874	1.64476	0.287092	0.870631	0.870631
		1.28273	1.13474	1.28273	2.926	2.74185	2.56969	2.74185	0.667862	0.540053	0.540053	1.13614	1.30337	0.632194	1.30337	0.266225	0.468795	0.468795
		1.19372	1.73082	1.19372	4.45716	2.86219	3.88564	2.86219	0.638917	0.33177	0.33177	0.484994	0.697126	0.909284	0.697126	0.777134	0.605223	0.605223
		0.477819	1.78723	0.477819	4.26913	4.82923	14.7895	4.82923	1.2398	0.535711	0.535711	0.862173	1.29754	0.284075	1.29754	0.439893	0.236249	0.236249
		0.734075	0.817302	0.734075	3.74139	2.21346	1.97604	2.21346	0.899757	0.345179	0.345179	0.472316	1.07815	0.347737	1.07815	0.494081	0.604925	0.604925
		0.673672	0.791196	0.673672	5.74229	3.57281	1.88215	3.57281	1.13401	0.375274	0.375274	1.03472	0.781325	0.36205	0.781325	0.35721	0.340582	0.340582
		0.946444	1.3882	0.946444	5.1138	1.25021	2.83865	1.25021	1.17361	0.294694	0.294694	1.1579	1.02434	0.667689	1.02434	0.416222	0.957894	0.957894
		1.69171	1.22225	1.69171	3.30644	3.8131	4.3649	3.8131	0.747067	0.252638	0.252638	1.1247	1.07014	0.360943	1.07014	0.367531	0.402219	0.402219
		0.634467	1.35091	0.634467	6.30828	3.45583	2.01028	3.45583		0.33922	0.33922	1.37622	0.579853	0.545212	0.579853	0.355303	0.833555	0.833555
		1.52659	1.53144	1.52659		2.3842	2.3824	2.3842		0.288862	0.288862	0.846803	0.935845	0.400025	0.935845	0.314915	0.50387	0.50387
		0.769023	1.07344	0.769023		3.3358	5.92428	3.3358		0.232078	0.232078	0.882031	0.515662	0.44178	0.515662	0.422504	0.460877	0.460877
		1.29746	1.04172	1.29746		2.35508	1.9778	2.35508		0.335091	0.335091	1.16116	1.40728	0.267091	1.40728	0.240982	0.322874	0.322874
		1.16111	1.91639	1.16111		2.63811	1.18634	2.63811		0.27439	0.27439	1.00993	0.374082	0.600325	0.374082	0.212598	0.269877	0.269877
		0.658986	0.652002	0.658986		7.97543	3.16124	7.97543		0.181805	0.181805	0.767822	1.03877	0.583417	1.03877	0.367307	0.739055	0.739055
		0.69453	1.44091	0.69453		2.09385	3.54439	2.09385		0.361355	0.361355	0.72362	1.0767	0.424414	1.0767	0.397486	0.478969	0.478969
		0.920605	1.35309	0.920605		2.53995	4.20456	2.53995		0.243699	0.243699	1.4607	0.663158	0.375522	0.663158	0.305379	0.789029	0.789029
		1.52557	0.574715	1.52557		3.32234	2.186	3.32234		0.300526	0.300526	0.983226	0.596923	0.528075	0.596923	0.213608	0.533412	0.533412
		0.638639	0.954703	0.638639		2.91855	3.99545	2.91855		0.396473	0.396473	1.08857	0.619696	0.512236	0.619696	0.689066	0.274645	0.274645
		0.657496	1.52388	0.657496		1.94056	1.89494	1.94056		0.564657	0.564657	0.684578	0.651111	0.363386	0.651111		0.724923	0.724923
		1.08832	0.628682	1.08832		3.15642	1.67163	3.15642		0.255277	0.255277	1.00768	0.921925	0.513304	0.921925		0.799161	0.799161
		1.48475		1.48475		1.95172	2.34474	1.95172		0.375657	0.375657	1.01273	1.01115	0.231061	1.01115		0.623059	0.623059
		0.785369		0.785369		5.38823	4.2946	5.38823		0.357566	0.357566	0.831321	0.591942	0.337928	0.591942		1.07806	1.07806
		0.847645		0.847645		2.63437	3.96018	2.63437		0.227097	0.227097	0.894147	1.30469	0.392888	1.30469		0.601222	0.601222
		1.42903		1.42903		3.40003	4.31715	3.40003		0.367655	0.367655	1.19089	0.814783	0.351783	0.814783		0.596327	0.596327
		1.15251		1.15251		5.08076	1.84441	5.08076		0.362036	0.362036	0.446176	0.859308	0.365752	0.859308		1.23799	1.23799
		0.939761		0.939761		3.65382	3.81648	3.65382		0.391705	0.391705	1.0732	1.45257	0.459795	1.45257		0.538137	0.538137
						3.19856	2.62866	3.19856		0.196747	0.196747	0.509563	1.09177	0.182666	1.09177		0.745696	0.745696
						4.04284	1.90177	4.04284		0.435805	0.435805	1.09194	1.6119	0.468191	1.6119		0.630806	0.630806
						3.48257	2.086	3.48257				0.446737	1.08309	0.192284	1.08309		0.728712	0.728712
						3.21776	1.92471	3.21776				0.528859	0.65226		0.65226		0.142005	0.142005
						3.17979	1.93742	3.17979				2.67021	1.15251		1.15251		0.298781	0.298781
						3.58158	2.43027	3.58158				0.695684	1.31039		1.31039		0.493527	0.493527
						7.78924	4.29486	7.78924				0.578896	1.23207		1.23207		0.355906	0.355906
						2.77574	2.23661	2.77574				0.532786	0.868886		0.868886		0.614546	0.614546
						1.68163	1.88189	1.68163				0.576316	1.50684		1.50684		0.333984	0.333984
						3.25155	1.65918	3.25155					1.53119		1.53119		0.258469	0.258469
						7.50042	1.66979	7.50042					1.01664		1.01664		0.338922	0.338922
						3.80902	5.18514	3.80902					0.389705		0.389705		0.245358	0.245358
						2.63182	3.94056	2.63182					0.744717		0.744717		0.207303	0.207303
						3.54348	1.9644	3.54348					0.442914		0.442914		0.816571	0.816571
						4.15654	1.61926	4.15654					0.51		0.51		0.432485	0.432485
						5.81854	2.1834	5.81854					0.920435		0.920435		0.257277	0.257277
						3.82975	1.62209	3.82975					1.666		1.666		0.66022	0.66022
						3.8907	1.09252	3.8907					1.4922		1.4922		0.361057	0.361057
						2.74296	3.3002	2.74296					1.03		1.03		0.354289	0.354289
						2.87883	1.04928	2.87883					0.762042		0.762042		0.424057	0.424057
						4.63346	1.6688	4.63346					0.616078		0.616078		0.529411	0.529411
						3.34831	1.86723	3.34831					0.694445		0.694445		0.223947	0.223947
							2.44114						0.711812		0.711812		0.583386	0.583386
							1.06115						0.722837		0.722837		0.290054	0.290054
							2.36912						2.0437		2.0437		0.589559	0.589559
							2.88189						0.757402		0.757402		0.39792	0.39792
							1.02127						0.929545		0.929545		0.366633	0.366633
							1.55831										0.240889	0.240889
							1.02516										0.308614	0.308614
							1.75101										0.281073	0.281073
							1.89295										0.50851	0.50851
							1.72537										0.383788	0.383788
							1.65857										0.286223	0.286223
							2.11562										0.826404	0.826404
							2.05425										0.122466	0.122466
							1.11046										0.621144	0.621144
							1.91696										0.697722	0.697722
							3.73427										0.632977	0.632977
							1.9078										0.42461	0.42461
							2.05387										0.631573	0.631573
							2.41611										0.436571	0.436571
							2.34775										0.661412	0.661412
							1.95169										0.132427	0.132427
							2.2163										0.856499	0.856499
							1.83105										0.503402	0.503402
							1.51896										0.444787	0.444787
							3.4602										0.871738	0.871738
							1.81582										0.590708	0.590708
							2.79045										0.898896	0.898896
							1.67273										0.542607	0.542607
							3.41512										0.33905	0.33905
							2.90865
							1.84471
							2.12864
							2.28119
							3.16921
							4.31601
							2.17924
							1.52213
							2.33294
							1.73727
							1.46606
							1.63697
							3.82049
							1.65903
							2.23531
							4.59814
							1.24809
							1.29965
							1.88368
							0.779975
							2.11917
							1.04623
							2.51916
							2.13218
							1.60968
							1.36965
							2.12982
							3.63939
							2.70873
							1.19164
							2.00715
							3.4273
							2.788
							1.64834
							1.37484
							3.36779
							3.46913
							4.13075
							3.06487
							1.80613
							2.32947
							1.28534
							1.98093
							1.8791
							2.69331
							3.60519
							1.72067
							1.72407
							3.25482
							2.37527
							1.36221
							2.00265
							1.52194
							2.12146
							3.87671
							1.30694
							2.16508
							1.87544
							2.81331
							1.66163
							3.75461
							2.79529
							1.46877
							2.23924
							1.62697
							2.31115
							1.64739
							1.34416
							1.9404
							2.12925
							3.90488
							1.56861
							2.58286
							1.86059
							2.0094
							1.46243
							2.3616
							2.94548
							3.27371
							1.27183
							1.59079
							3.38905
							2.08841
							2.40943
							6.80253
							1.54514
							2.38088
							3.13334
							1.36503
							1.34732
							2.11413
							2.87209
							1.39122
							2.44408
							2.63633
							1.78876
							2.52343
							3.01616
							2.03574
							1.01203
							2.26722
							1.76544
							2.2326
							1.8138
							1.88116
							1.41984
							2.9667
							3.28146
							2.20688
							1.19649
							1.92399
							1.67449
							1.51968
							1.94391
							2.27497
							1.49312
							5.01072
							4.6655
							4.41425
							5.35628
							1.69388
							2.23684
							1.0826
							1.21706
							1.89799
							1.62239
							1.92853
							1.58319
							1.48537
							2.52923
							2.35771
							1.79651
							2.41832
							1.882
							4.01163
							2.30592
							2.0449
							4.57986
							2.63995
							1.24198
							3.40615
							4.16807
							1.73838
							2.39897
							2.24016
							3.30119
							2.56851
							3.59836
							2.73526
							4.06228
							2.66759
							1.68685
							1.44644
							2.65354
							3.7237
							0.708336
							1.8259
							1.55064
							2.82113
							4.08957
							4.41192
							6.19904
							2.92811
							1.17138
							3.1912
							1.42114
							1.83017
							6.76395
							1.70636
							1.73754
							2.85235
							1.50278
							4.22059
							1.65006
							2.64721
							1.95028
							1.55984
							2.14016
							2.52816
							1.54384
							1.17508
							1.6701
							1.64613
							2.2144
							5.05976
							1.83097
							2.0386
							2.1718
							1.83189
							1.73571
							1.76155
							2.51087
							2.17325
							1.24756
							1.97799
							2.22279
							1.79147
							0.691314
							1.09756
							4.20227
							2.78625
							1.95589
							0.588913
							2.08318
							2.26737
							3.48054
							2.68919
							3.23505
							2.29332
							1.99391
							1.34206
							1.54663
							1.74311
							2.36977
							2.21191
							1.78979
							3.91488
							1.50293
							1.57907
							2.19054
							2.55091
							3.55848
							5.29819
							1.64418
							2.1481
							3.44882
							1.60213
							3.13452
							1.98124
							0.960198
							1.94158
