# Supplementary material for: Transcription-coupled DNA–protein crosslink repair by CSB and CRL4CSA-mediated degradation
Source: Nat Cell Biol. 2024 Apr 10;26(5):770–83. doi: 10.1038/s41556-024-01394-y (PMC11098752; doi:10.1038/s41556-024-01394-y)
Supplement: Supplementary file 8 — Statistical source data. [file 41556_2024_1394_MOESM8_ESM.xlsx]

## Sheet: Fig 6A
		WT-siCtrl												WT- siSPRTN												CSB KO- siCtrl												CSB KO -siSPRTN
	Count	777			634			742			757			509			481			491			458			494			480			448			616			333			371			356			349
		Untreated			1hr			4hr			6hr			Untreated			1hr			4hr			6hr			Untreated			1hr			4hr			6hr			Untreated			1hr			4hr			6hr
	Repeat	#1	#2	#3	#1	#2	#3	#1	#2	#3	#1	#2	#3	#1	#2	#3	#1	#2	#3	#1	#2	#3	#1	#2	#3	#1	#2	#3	#1	#2	#3	#1	#2	#3	#1	#2	#3	#1	#2	#3	#1	#2	#3	#1	#2	#3	#1	#2	#3
		104.72	79.39	97.32	43.19	32.86	21.39	85.58	68.4	62.99	133.11	121.37	89.64	88.12	77.8	94.5	37.95	30.11	23.41	71.4	136.75	61.49	133.67	83.28	54.84	69.16	123.13	61.93	14.54	16.88	14.17	66.02	30.87	43.18	59.86	86.08	45.68	101.25	91.92	108.65	57.92	23.26	23.73	60.99	41.12	82.06	47.27	91.08	114.54
		102.89	58.61	99.95	64.89	30.82	29.8	116.8	79.87	76.63	160.03	86.45	74.06	110.05	46.53	53.99	47.82	30.3	19.6	71.26	77.64	103.26	108.11	145.41	58.65	85.69	84.51	65.55	24.32	15.87	20.54	37.8	23.31	41.91	80.34	44.21	73.2	86.67	111.9	69.63	45.05	29.37	19.25	82.4	69.04	46.97	73.22	77.54	95
		130.92	70.5	82.5	48.31	27.23	30.81	107	55.64	69.27	134.63	58.94	72.5	92.91	81.47	117.91	38.41	27.72	19.03	88.58	114.36	108.74	102.6	115.14	68.34	96.93	74.93	55.78	36.75	19.23	12.27	50.03	23.06	30.8	56.52	54.66	57.88	76.22	94.13	74.63	80.59	22.53	18.82	65.48	60.81	47.74	75.74	83.95	110.31
		86.63	70.85	71.76	50.12	23.9	34.45	111.1	56.1	85.65	161.44	83.55	66.45	117.79	66.33	85.79	36.91	30.05	18.97	52.49	91	51.67	117.31	11.75	97.22	57.92	93.3	66.25	31.41	15.94	43.63	45.56	30.1	46.81	70.94	45.09	68.39	99.46	89.69	51.67	83.84	29.64	19.32	83.48	56.69	60.07	83.68	87.57	101.28
		94.02	63.39	108.48	55.45	38.35	14.09	75.21	88.61	61.83	129.56	120.33	90.36	116.76	66.28	111.5	56.25	35.55	24.53	76.14	119.14	52.18	86.12	135.27	77.89	112.02	124.67	101.67	20.55	21.13	30.33	51.2	34.93	36.87	61.56	69.09	42.2	76.95	151.37	136.22	34.22	22.21	19.57	30.9	69.94	63.69	90.51	53.99	97.9
		137.04	75.89	93.77	43.3	29.04	16.57	100.05	65.18	92.8	129.1	101.79	67.51	107.44	54.69	70.7	37.21	34.36	12.87	51.14	155.86	67.97	58.16	105.86	101.46	90.47	77.37	122.55	21.64	14.08	36.96	49.63	25.76	43.51	83.67	51.38	46.2	72.98	70.81	92.39	37.41	23.23	15.95	43.1	79.83	68	71.11	75.02	144.19
		60.75	92.59	111.14	68.07	21.86	24.31	107.3	67.68	70.59	123.26	90.12	111.65	125.33	83.58	95.8	57.22	31.58	22.01	91.85	22.42	76.64	96.83	91.22	69.68	68.86	100.61	117.85	32.31	21.44	25.92	60.36	36.15	34.23	53.51	80.63	62.41	90.58	75.89	74.29	73.81	41.15	18.88	39.55	66.75	42.18	65.32	85.2	119.6
		103.31	81.6	115.16	37.42	37.37	22.25	99.46	72.99	72.27	152.37	57.29	61.55	146.65	90.05	92.34	46.56	20.92	12.7	45.27	103.91	38.16	110.82	113.58	60.47	85.28	38.78	102.42	33.62	14.49	40.9	48.67	38.3	45.3	57.2	60.29	49.8	87.32	111.53	105.52	36.41	35.7	19.37	39.72	67.04	93.9	91.11	62.37	82.89
		124.83	55.85	107.08	50.05	35.25	20.61	64.43	67.63	79.36	150.18	96.49	94.74	98.32	97.19	82.59	37.74	36.3	23.17	84.32	70.44	50.08	103.06	112.19	131.35	76.94	73.3	99.79	30.68	14.03	13.65	63.86	29.59	63.98	74.14	42.59	64.76	129.85	94.27	92.37	65.03	22.04	22.34	39.69	61.65	89.75	82.28	76.55	91.6
		126.37	96.38	93.91	66.02	28.08	19.23	80.57	77.88	81.72	143.21	124.86	81.73	125.06	80.3	82.04	33.41	46.36	19.44	72.44	130.39	36.5	180.45	126.83	88.2	80.48	93.1	135.09	22.79	18.03	24.5	56.28	27.74	49.26	45.78	58.35	37.43	125.21	143.34	73.86	61.08	26.56	24.18	36.35	71.28	45.67	59.89	42.89	85.06
		91.31	74.3	105.41	53.92	34.78	26.18	89.79	91.09	71.6	145.14	67.01	88.25	115.06	81.3	112.11	37.85	31.36	19.29	57.54	114.75	77.6	62.3	8.86	74.22	111.36	72.44	111.11	22.9	17	14.82	49.6	32.4	29.64	50.67	51.23	49.46	95.03	99.06	130.3	38.82	26.19	25.74	63.47	76.96	68.62	61.06	32.36	93.34
		97.74	78.23	108.91	94.28	23.31	23.5	97.85	71.59	104.28	96.61	77.4	87.6	91.68	79.83	58.81	45.18	51.94	30.97	71.75	110.97	76.1	94.56	105.83	112.83	79.29	98.99	91.08	24.05	16.22	17.08	59.42	29.89	60.78	50.84	66.29	57.28	95.34	125.15	91.16	45.35	48.05	25.34	55.22	32.62	52.32	95.76	57.5	104.03
		132.56	57.84	133.3	74.51	41.21	22.38	97.22	74.42	72.86	136.03	95.04	124.46	106.85	82.19	90.27	33.55	29.42	26.21	196.88	82.19	97.26	98.09	120.47	94.34	91.05	78.52	110.12	31.47	13.77	20.93	41.95	18.7	42.9	79.38	66.41	77.71	95.3	53.7	99.61	43.48	30.01	24.22	33.65	63.33	72.3	88.59	57.91	173.94
		100.81	104.97	85.38	70.13	33.56	23.53	103.35	75.41	86.19	127.33	103.63	69.72	134.06	94.58	73.4	41.82	25.14	20.01	139.64	80.3	98.02	97.8	91.44	116	106.51	91.73	78.73	19.62	17.89	11.73	55.83	35.89	81.11	62.04	96.27	54.7	107.75	19.08	138.12	54.95	23.98	17.84	57.2	72.96	68.71	77.66	73.05	72.53
		112.86	80.87	107.93	85.61	46.67	22.57	108.44	79.04	82.62	132.24	72.37	76.23	89.99	96.44	71.12	30.18	36.33	24.84	155.57	93.36	42.74	114.63	132.64	69.99	113.56	97.08	91.97	24.55	17.65	13.95	39.99	34.6	48.31	57.26	73.47	67.38	73	67.45	226.31	50.49	22.07	19.24	9.15	88.99	85.04	68.76	40.25	178.07
		95.83	82.98	108.14	60.22	35.25	23.46	113.1	95.98	31.5	135.44	66.76	91.3	108.32	92.55	90.36	45.34	39.5	24.75	162.68	83.94	60.66	95.82	165.44	113.56	90.43	66.31	68.08	18	24.16	22.3	41.24	34.17	65.82	80.44	68.01	35.62	115.38	110.54	77.49	45.68	16.88	17.56	84.56	40.63	58.33	72.46	30.91	54.65
		111.23	78.61	117.41	54.22	28.69	24.29	95.23	83.66	50.86	141.08	125.18	100.97	118.99	78.69	81.44	56.54	36.08	31.49	113.64	66.08	63.71	103.38	115.83	103.29	116.54	75.35	116.61	20.82	18.77	21.72	51.51	32.38	48.75	95.4	68.9	42.1	54.8	58.49	109.22	51.66	23.52	22.66	77.01	29.64	182.58	96.54	35	70.69
		96.81	102.26	93.23	54.42	32.35	18.95	104.54	124.71	75.93	109.9	118.77	63.53	103.99	112.41	85.96	50.27	27.08	28.92	47.6	50.8	64.48	88.47	83.5	92.49	109.07	116.9	86.06	38.27	17.46	19.02	27.68	31.8	92.39	53.5	99.18	32.42	66.89	65.51	59.22	32.53	33.32	19.82	47.96	49.04	84.24	78.66	104.39	65.19
		82.04	126.04	80.9	54.64	24.14	29.83	123.66	97.49	57.06	143.91	98.21	120.94	97.33	99.08	89.23	38.23	38.28	26.65	59.98	63.25	46.48	125.11	102.19	101.02	110.84	117.39	91.13	26.34	18.99	16.69	43.09	22.47	49.46	59	108.07	54.75	66.32	63.68	92.39	44.26	21.49	17.41	50.05	111.15	37.36	108.1	63.65	108.84
		136.49	73.83	108.11	56.28	31.94	21.84	81.04	90.9	68.13	109.08	96.72	80.09	66.59	90.5	90.02	50.01	26.3	29.46	121.49	19.53	33.45	119.18	105.41	78.14	83.1	102.03	108.38	14.62	22.11	16.05	42.96	14	33.52	50.28	63.91	36.23	84.58	99.98	152.52	38.79	28.24	18.06	48.99	56.11	75.68	82.48	120.17	58.56
		120.6	58.44	108.98	68.07	21.31	29.55	76.53	79.39	70.1	142.03	84.05	97.66	116.66	68.5	117.35	50.5	37	32.56	142.84	81.64	91.12	56.55	96.28	111.22	116.63	117.17	83.02	17.64	16.02	19.05	47.77	45.33	34.77	68.06	86.96	43.85	61.69	87.6	126.77	36.53	39.87	21.94	74.03	96.3	28.78	72.46	86.04	81.3
		107.73	96.04	108.57	59.86	35.75	17.84	96.35	110.87	82.94	132.77	99.61	67.28	127.88	56.83	91.77	50.11	31.53	17.85	133.03	61.17	51.63	150.38	123.91	113.43	111.12	67.91	81.85	18.86	14.1	14.86	40.82	33.98	39.23	66.75	40.38	54.01	83.59	83.17	82.91	38.01	20.53	27.25	89.59	46.51	111.54	124.76	113.12	71.78
		108.2	68.46	96.92	50.67	38.99	23.68	90.89	71.66	77.04	133.74	88.37	138.47	151.02	118.41	46.67	65.31	19.36	25.39	93.36	69.36	63.52	177.98	232.99	162.46	109.24	103.77	92.39	14.4	18.03	22.53	42.19	24.95	36.96	46.99	62.92	32.3	86.42	78.21	80.43	62.45	41.38	23.83	37.5	47.35	58.83	58.61	94.21	100.54
		106.62	82.21	91.91	54.7	26.7	21.17	100.3	56.59	71.05	138.94	89.79	88.27	107.01	107.03	93.29	27.69	30.44	36.63	92.44	37.55	44.29	96.07	122.58	111.87	108.09	128.21	77.18	24.76	17.45	19.84	53.22	32.96	52.59	73.49	80.56	57.7	70.63	89.14	77.21	35.24	19.43	7.8	43.88	106.6	77.93	79.81	125.5	105.32
		102.65	61.94	115.83	71.33	42.74	31.93	85.66	110.62	99.41	137.05	108.56	92.6	152.59	104.75	100.29	29.15	31.03	16.61	75.49	55.83	66.13	93.44	118.64	149.44	99.77	78.14	110.32	24.44	16.21	16.19	47.08	20.66	55.07	52.43	65.08	42.73	101.13	62.4	61.71	47.46	29.84	20.02	26.66	58.29	48.9	84.58	111.9	63.44
		97.96	70.15	109.84	49.05	28.09	33.91	145.61	86.71	88.19	132.91	84.28	73.68	129.49	99.16	58.08	35.44	44	18.91	60.99	63.17	64.53	115.12	115.33	82.29	86.77	79.2	102.63	32.54	18.78	15.46	45.89	25.6	39.18	32.82	76.41	42.78	71.14	76.7	67.42	49.05	29	25	39.05	66.29	50.33	86.67	69.74	52.78
		95.72	119.15	96.55	77.49	38.65	34.27	116.39	78.23	111.83	168.05	93.23	80.35	106.33	109.16	107.07	43.47	37.14	24.47	97.38	60	20.93	77.91	150.22	85.16	93.84	111.43	79.85	19.16	18.3	26.85	40.9	25.28	81.85	59.02	72.62	51.23	66.12	77.05	131.38	52.67	27	32.97	44.96	92.3	88.19	69.13	80.21	31.56
		117.06	103.36	101.5	53.67	41.77	22.03	71.36	90.64	104.45	129.88	122.06	88.8	93.7	75.83	117.57	33.9	50	20.02	95.05	79.41	54.93	94.88	125.8	138.75	101.15	141.83	140.32	24.2	16.77	18.9	45.12	41.38	55.13	61	67.33	74.46	68.98	120.83	62.05	57.36	23	14.67	54.82	58.72	86.15	42.49	111.09	171.12
		109.61	78.06	134.08	67.61	40.75	22.67	86.97	79.21	89.36	147.78	90.76	100.21	114.55	108.78	81.34	45.54	41.39	18.05	98.32	70.33	78.26	130.55	108.36	98.67	117.37	137.21	65.81	29.02	17.11	13.23	36.86	27.71	66.65	52.87	66.52	33.36	162.26	107.96	62.3	57.74	27.78	28.83	88.33	60.32	71.61	45.13	124.31	108.92
		102.5	80.73	99.5	46.81	37.98	30.01	95.1	74.54	69.96	180.02	88.93	104.13	85.14	103.33	73.41	40.59	43	21.63	89.36	50.42	50.55	166.06	152.22	55.87	75.86	105.58	144.07	32.56	7.3	12.73	32.97	43.07	50.05	97.45	56.87	43.12	102.83	99.78	159.94	50.62	25.05	17.93	48.68	8.96	73.91	81.98	70.84	133.91
		121.03	55.36	93.68	47.42	41.25	41.46	95.17	71.46	72.26	97.56	86.1	114.01	87.59	138.41	116.96	34.04	51.72	20.95	76.02	83.91	53.86	74.31	94.5	76.45	96.08	104.86	127.14	26.27	22.32	17.24	55.95	29.08	49.02	68.53	59.61	59.3	92.23	90.18	69.46	31.44	23.34	13.73	63.07	79.42	85.21	83.11	82.88	35.12
		105.26	119.51	88.87	58.55	36.77	37.85	85.33	74.23	77.89	126.53	65.42	93.34	79.92	128.02	75.84	53.01	33.67	18.27	60.13	85.11	70.25	163.96	131.3	103.5	130.02	125.38	149.29	24.74	25.19	13.11	44.69	37.31	32.06	76.67	48.63	53.21	91.45	134.4	54.03	42.4	26.24	13	52.17	79.45	75.95	83.11	193.85	44.76
		101.77	101.88	88.57	52.51	49.84	26.11	107.58	73.21	68.09	106.02	70.01	81.79	108.44	89.58	127.52	41.77	33.67	22.36	64.36	91.28	77.97	81.8	117.3	73.05	89.16	104.34	163.57	21.99	15.21	17.73	63.9	30.6	78.31	46.82	71.85	60.06	142.39	90.33	89.35	37.16	17.89	24.45	70.62	48.11	46.67	77.6	56.63	27.52
		145.65	107.98	108.53	52.16	27.95	19.51	71	75.22	94.08	153.04	106.19	102.12	90.17	110.3	91.44	26.58	33.39	18.5	75.16	38.08	54.23	97.97	150.72	96.44	121.9	107.99	136.4	17.99	22.47	17.78	55.26	26.25	72.89	70.66	70.07	35.99	147.08	99.9	121.3	33.46	22.85	22.84	82.01	70.73	67.1	95.09	90.04	52.02
		113.36	67.85	108.78	48.11	22.71	24.81	81.14	48.17	72.41	136.39	120.07	102.74	113	96.91	85.99	6.11	34.25	21.7	75	61.69	74.71	102.03	148.83	77.09	96.73	96.44	127.5	22.4	17.21	14.85	60.71	27.05	33.19	93.25	80.53	33.09	177.91	99.35	135.15	44.12	24.42	22.09	90.45	73.34	91.65	107.19	111.03	71.52
		124.69	103.46	71.93	49.28	29.63	24.29	72.53	72.55	84.61	129.99	119.26	122.45	100.58	98.41	94.6	55.37	38.3	23.6	76.94	85.91	106.07	116.8	103.94	110.38	95.09	98.38	137.5	20.82	15.24	17.03	44.23	30.29	54.79	78.01	67.2	45.9	91.17	106.54	155.58	39.02	18.62	19.4	127.22	91.89	92.91	66.38	52.49	92.52
		131.94	84.34	109.39	59.05	19.55	27.36	87.5	63.6	91.8	114.72	107.04	88.8	209.14	86.19	98.81	46.11	32.53	25.29	141.42	59.61	88.09	117.59	137.19	98.06	101.55	86.29	103.88	19.16	18.91	18.27	37.92	38.11	76.13	65.74	71.68	57.78	99.64	108.25	112.44	46.67	22.15	23.39	10.69	53.62	132.05	105.11	38.94	134.38
		103.68	120.72	100.21	39.73	22.29	21.64	88.29	46.82	84.58	137.02	113.76	94.5	104.75	93.25	102.75	29.39	27.11	15.79	63.25	43.22	81.28	85.31	102.25	88.71	99.39	71.85	96.85	24.4	24.85	19.36	38.24	23.78	20.88	61.84	42.86	55.15	102.53	88.79	99.83	56.4	21.72	20.44	41.05	43	82.31	82.07	65.68	86.13
		119.83	98.15	101.47	42.38	27.71	23.96	120.31	75.53	46.86	119.25	115.92	87	82.93	128.08	99.74	40.92	33.03	17.31	120.74	46.72	55.07	152.86	119.97	74.36	90.41	130.09	116.93	20.53	23.47	10	35.73	28.5	25.86	76.74	68.29	50.1	88.07	95.61	84.82	19.08	21.49	15.93	33.4	56.98	34.5	75.01	66.29	69.85
		123.82	116.92	95.85	27.57	28.03	21.01	86.13	60.42	81.41	94.87	118.02	108.23	96.24	82.61	80.58	44.1	35.97	17.01	145.63	80.28	62.53	148.33	149.47	67.23	82.18	130.62	83.26	23.93	21.75	10.03	27.25	45.23	28.12	57.19	74.87	77.84	147.76	82.21	74.63	38.19	36.19	25.14	62.77	46.86	69.93	68.06	95.61	41.47
		125.97	94.71	118.4	69.68	32.76	29.33	118.13	65.34	44.12	115.23	122.89	108.96	87.13	94.89	110.32	44.48	52.75	18.46	137.98	62.22	42.3	126.25	110.16	98.37	107.85	88.98	117.98	23.98	25.36	18.72	49.59	35.37	92.1	69.11	73.23	47.87	61.51	92.85	105.58	94.88	14.61	26.06	63.56	43.84	65.1	66.63	60.14	70.5
		143.34	122.24	110.14	44.09	19.35	30.7	95.4	51.47	66.44	102.73	108.86	97.99	81.84	80.53	108.09	43.53	27.69	17.19	192.22	101.91	67.96	112.91	129.05	100.98	99.94	90.88	64.99	27.35	18.13	13.53	71.73	24.09	22.46	54.28	109.3	47.13	109.38	93.2	147.43	53.8	19.86	14.57	49.21	84.96	86.06	61.27	79.89	102.97
		115.88	102.38	113.49	42.43	28.11	20.41	90.98	56.63	63.63	147.3	83.03	137.96	70.52	107.78	75.25	40.2	29.44	10.68	87.31	76.47	61.08	104.86	235.63	82.96	84.85	114.92	108.35	17.64	19.72	23.8	42.72	25.56	84.44	91.98	66.83	57.69	110.47	105.81	94.47	56.51	34.68	22.71	66.54	40.13	68.12	60.58	78.64	106.64
		126.48	108.66	99.88	52.79	32.54	17.57	83.43	88.29	65.79	161.9	116.82	138.72	68.25	117.55	97.61	42.21	39.92	18.07	89.36	73.39	71.23	170.55	124.5	84.45	89.07	116.56	149.44	26.09	11.51	29.47	48.46	17.83	62.66	65.47	81.18	36.59	64.19	114.19	75.92	47.9	19.89	15.08	60.52	34.8	82.61	52.05	81.25	130.1
		81.17	89.55	70.06	42.31	26.06	27.31	83.22	85.29	84.98	130.88	96.78	99.97	60.61	91.94	109.81	60.82	26	22.92	128.86	94.61	84.32	154.12	122.91	96.33	82.01	57.31	167.01	47.94	20.27	29.74	37.82	29.25	53.84	53.35	83.72	64.08	80.32	110.83	88.76	90.27	20.12	31.33	59.02	48.83	59.55	54.68	78.32	76.3
		133.98	113.03	107.69	56.69	24.39	22.92	159.45	73.1	98.85	120.56	110.36	85.82	78.16	101.61	107.93	59.65	37.39	24.63	123.95	90	78.46	141.55	124.66	95.57	78.16	116.63	159.81	23.83	20	15.68	54.08	22.25	32.13	63.68	67.69	28.95	88.74	104.94	146.81	79.17	26.91	21.01	34.9	37.93	41.67	87.26	86.15	55.89
		75.94	82.08	140.69	46.85	29.14	19.6	131.73	66.49	74.06	160.09	108.09	118.12	75.26	116.66	96.28	52.99	28.72	24.15	99.98	75.69	78.97	154.26	149.47	126.04	72.66	130.38	139.3	25.09	21.87	33.62	36.8	27.73	60.2	56.53	67.52	45.83	107.33	86.3	100.69	70.21	19.08	18.33	10.23	49.64	79.81	66.74	66.78	56.58
		91.21	89.52	92.83	51.2	43.87	12.23	68.59	71.65	72.98	162.47	121.36	107.14	58.71	113.33	96.95	47.39	34.14	24.24	129.16	105.91	56.41	66.23	130.52	145.94	98.59	97.39	120.88	37.89	14.86	22.22	41.9	23.3	57.96	83.91	81.76	53.28	77.31	123.85	128.19	66.35	15.89	20.64	91.76	51.85	29.16	110.86	40.31	44.98
		89.54	84.06	100.09	26.51	35.25	20.27	134.54	56.71	71.89	171.2	98.37	117.17	84.98	114.08	79.79	53.64	36.89	23.89	85.03	86.3	64.5	112.21	107.91	169	79.54	102.38	113.43	24.1	18.65	20.8	61.33	20.31	28.69	75.39	59.4	43.22	47.07	102.16	100.47	46.43	18.73	13.62	152.15	84.93	119.3	87.87	50.72	56.7
		78.92	88.03	118.22	57.72	34.94	13.76	119.28	82.05	59.05	111.96	131.14	152.53	82.39	98.55	102.66	57.73	34.61	18.12	104.88	65.94	55.39	149.13	157.25	114.9	71.64	74.95	73.41	44.2	14.27	18	63.32	24.37	26.71	68.46	72.52	38.98	109.11	147.22	110.98	61.77	24.04	23.98	55.64	49.79	60.05	37.19	66.61	64.25
		63.13	120.38	66.32	69.35	27.63	25.44	117.66	57.32	86.26	134.47	113.78	158.43	81.11	92.66	95.41	58.96	37.69	26.49	76.26	96.83	30.98	63.79	96.05	136.1	87.8	71.13	95.41	23.48	16.23	23.49	47.03	24.77	42.91	75.2	81.62	53.34	119.19	110.6	174.91	89.19	23.58	17.88	80.91	47.3	72.48	76.79	60.72	86.68
		79.94	90.2	113.37	64.72	25.18	21.91	99.06	74.39	69.14	152.2	141.8	117.73	91.31	116.3	116.71	46.08	38.25	17.64	146.28	73.69	63.96	85.97	133.36	148.46	68.2	83.11	89.21	24.84	17.44	44.42	46.16	18.95	39	71.55	68.85	118.35	123.94	100.68	104.26	33.25	13.66	23.46	88.71	41.96	44.21	51.34	103.15	59.65
		82.47	90.72	94.96	45.41	25.53	21.79	63.5	58.26	58.76	129.1	142.34	134.3	55.9	98.19	117.05	48.81	38.42	19.23	104.27	59.92	62.78	119.52	123.05	88.08	97.44	99.26	62.16	22.23	24.99	18.03	30.01	15.65	30.66	51.26	114.72	54.81	109.86	156.62	87.24	61.86	23	36.76	58.1	39.35	53.9	49.53	74.12	62.97
		78.43	105.75	109.88	43.15	39.51	20.54	116.53	84.59	85.41	149.32	77.48	99.29	75.05	95.39	150.36	43.95	36.36	29.2	114.48	66.17	64.5	135.85	152.39	88.63	89.79	118.69	95.41	17.78	20.41	15.12	44.24	29.08	30.33	76.02	71.43	41.99	86.73	134.55	135.02	35.75	19.86	22.12	84.86	41.5		69.34	44.77	68.88
		91.28	69.33	107.43	86.76	24.48	28.15	122.27	53.97	54.11	142.22	132.86	135.13	90.75	86.66	92.24	46.03	35.19	20.39	91.76	72.78	60.65	146.92	146.83	109.62	133.56	67.52	97.7	20.58	22.45	11.49	42.98	23.89	53.76	55.76	66.55	65.33	106.44	139.65	72.28	29.24	20.3	24.55	61.44	57.27		57.02	89.81	18.77
		75.01	101.59	100.06	60.8	29.36	26.04	117.99	58.47	81.22	122.19	96.68	142.2	97.77	80.94	91.33	35.9	49.61	24.03	103.16	53.94	101.94	119.39	107.5	78.96	90.21	75.36	84.44	25.71	19.8	34.51	42.46	29.57	42.99	64.53	69.41	39.61	106.58	169.23	110.5	45.98	29.08	18.98	126.74	44.86		120.85	73.68	13.27
		79.52	118.16	111.38	42.53	21.51	14.18	96.3	69.48	53.86	90.09	110.47	108.89	111.59	95.97	149.38	38.63	32.36	23.26	89.24	48.83	64.73	92.87	135.83	78.54	112	79.09	121.72	28.78	22.91	13.28	50.17	30.98	40.4	83.19	75.1	41.16	103.78	95.37	100.72	71.34	17.63	19.4	85.95	77.34		29.58	67.42	87.88
		67.76	59.36	97.42	44.98	27.28	30.45	64.39	77.02	59.72	131.64	67.7	89.34	90.19	110.05	69.53	40.1	26.17	22.57	176.88	70.47	51.98	112.04	103	91.31	101.22	124.59	130.35	23.15	14.04	13.63	36.77	31.79	47.4	65.82	59.56	41.23	114.25	114.05	98.66	61.02	18.76	29.18	44.65	76.15		59.38	75.45	76.4
		84	89.75	96.19	57.05	25.08	14.94	75.94	83.47	19.31	93.59	112.68	95.98	122.81	104.05	79.24	39.57	34.61	21.58	99.56	51.14	46.36	145.49	121.55	86.29	100.26	97.46	107.47	30.87	15.74	16.78	52.22	48.12	29.26	51.12	60.32	42.69	99.7	165.81	66.21	45.41	12.9	15.61	72.64	39.44		76.67	64.69	54.79
		91.5	102.87	92.22	42.16	32.86	18.2	66.67	66.24	53.42	140.6	105.28	115.94	103.01	82.14	68.92	58.1	25.72	24.72	113.13	63.42	67.99	116.94	147.52	128.01	87.77	90.37	107.61	29.95	22.89	17.34	36.16	37.28	25.49	73.47	97.17	49.19	79.42	149.57	51.13	50.85	20.39	13.79	76.43	69.01		85.17	90.36	129.72
		68.71	112.43	113.45	59.34	36.57	26.52	80.06	67.22	68.13	111.27	117.84	120.03	99.78	77.44	120.1	58.08	58.89	18.81	132.57	44.53	47.41	111.74	111.22	49.61	130.53	88.51	80.67	23.79	28.45	23.71	40.59	34.94	37.22	60.74	75.35	22.46	135.15	58.26	104.91	18.42	19.14		54.28	78.21		62.35	72.76	144.37
		104.44	117.12	101.88	48.53	38.81	19.24	141.07	87.39	33.6	138.72	130.96	102.35	149.22	105.19	83.83	36.68	29.69	32.18	119.02	82.39	68.35	110.02	103.86	142.51	123.8	99.38	93.89	34.69	22.14	13.8	53.55	34.75	39.91	76.37	55.15	36.61	107.12	98.59	71.51	25.1	52.4		60.27	48.14		65.67	106.54	36.81
		108.17	133.53	105.08	58.58	34.87	17.07	82.67	75.88	62.03	102.18	92.55	128.78	137.95	88.44	77.57	33.31	37.47	33.33	81.53	43.86	42.55	120.31	142.22	215.62	93.49	100.97	96.66	3.76	15.54	12.85	39.07	35.98	57.15	72.96	56.73	78.4	85.61	109.23	117.21	42.4	20.47		68.58	86.12		64.37	95.72	52.83
		107.04	93.87	108.12	40.8	31.59	24.28	79.54	81.45	68.61	148.53	167.72	143.16	104.12	113.8	115.97	50.13	38.97	25.25	110.91	69.8	80.03	105.9	108.55	76.41	126.3	109.45	79.99	16.46	16.6	23.88	59.67	23.92	33.91	62.62	71.7	36.7	168	110.86	67.47	42.94	21.26		46.58	19.92		65.32	113.09	56.31
		69.59	75.49	91.69	59.88	28.08	19.31	57.82	82.56	56.19	103.97	134.23	95.69	83.28	107.53	76.26	42.83	64.3	18.85	148.93	74.16	69.4	128.47	123.08	82.23	100.06	96.58	142.82	36.56	19.26	19.36	33.88	24.65	31.61	61.92	83.13	69.49	98.13	114.8	73.39	47.57	21.95		44.6	52.89		88.56	133.1	72.41
		74.61	95.38	107.06	54.52	21.92	26.69	84.65	82.49	74.87	147.54	74.06	132.38	162.74	98.22	104.92	43.53	26.92	21.42	128.53	105.64	45.62	75.03	160.61	112.52	110.52	119.58	81.55	24.24	21.33	18.88	37.11	29.68	49.78	58.35	71.56	31.2	88.8	59.5	89.07	37.59	44.6		41.76	52.08		73.43	55.82	59.6
		105.14	84.8	129.74	34.37	14.58	21.83	105.09	79.92	73.53	149.1	89.55	150.84	138.06	112.47	138.4	23.47	38.69	16.66	113.26	105.22	11.75	131.93	119.22	104.8	112.71	98.24	131.53	22.35	18.41	17.87	72.45	10.23	37.64	74.83	50.92	65.46	65.55	82.53	86.08	46.44	24.82		59.86	71.22		71.31	105.17	42.78
		90.56	123.61	82.69	42.12	19.3	15.76	88.59	86.41	62.3	101.81	61.25	115.26	104.93	99.91	100.38	37.18	28.89	19.28	88.25	109.53	47.66	92.77	168	70.26	77.19	114.75	113.71	24.23	23.61	15.58	37.29	19.9	80.24	65.83	49.14	46.21	59.55	134.32	92.47	47.33	56.63		72.55	49.7		96.57	119.53	73.18
		78.1	99.66	112.39	52.59	19.99	18.76	75.36	78.48	38.09	115.53	100.51	105.31	87.63	121.72	102.67	38.14	39.47	17.03	118.12	71.11	80.48	94	148.44	143.49	122.18	96.5	143.03	25.45	17.69	16.75	21.87	22.94	64.8	65.32	57.12	49.71	113.62	95.37	94.53	48.29	17.92		48.57	77.19		10.92	65.68	52.04
		70.39	117.4	129.21	63.69	34.91	18.55	74.79	85.53	82.12	149.08	106.81	124.23	98	123.66	112.42	51.59	36.72	17.16	150.32	98.61	57.64	139.04	131.89	42.58	83.93	102.51	97.34	25.87	25.82	14.39	47.72	29.42	47.42	81.17	66.73	41.29	94.31	123.73	138.84	32.8	14.59		72.14	60.32		43.88	62.35	46.76
		100.14	106.22	96.92	37.68	32.12	16.89	87.2	110.13	54.81	145.27	79.9	143.98	119.51	127.14	97.74	61.94	36.25	25.22	88.5	86.11	65.1	63.89	107.25	110.58	111.53	80.54	89.67	27.11	22.4	20.8	35.15	36.68	45.51	80.16	66.28	42.85	91.94	133.71		37.17	23.17		57.53	67.94		67.01	76.64	51.22
		61	103.54	96.52	47.47	30.27	18.44	66.65	76.55	44.16	107.29	84.89	150.72	146.36	118.47	114.76	42.71	41.28	25.33	103.35	74.36	32.41	226.44	119.83	138.98	104.03	96.76	101.99	23.12	19.16	9.49	46.89	41.64	51.44	75.72	57.55	48.7	98.47	128.37		49.45	36.8		73.46	62.9		55.97	71.8
		97.82	93.83	95.37	41.07	35.16	26.29	90.22	95.97	68.5	164.31	85.84	143.46	102.76	115.19	110.45	34.53	39.47	25.71	110.39	75.97	78.23	142.94	185.77	103.08	96.54	60.82	16.09	29.04	20.35	9.87	38.11	44.72	26.03	44.87	19.13	54.22	132.31	99.23		52.73	34.51		43.22	95.92		8.88	82.61
		92.31	106.06	124.53	45.32	22.27	17.38	78.65	68.86	69.79	150.69	105.12	145.56	82.29	114.94	132.47	41.34	31.08	21.23	72.08	53.69	53.92	103.11	83.61	111.53	108.53	122.49	85.08	37.82	26.54	14.62	45.18	39.59	50.1	49.17	83.01	52.97	83.33	81.14		40.17	23.08		90.52	81.86		52.6	85.46
		98.63	110.86	97.63	52.74	27.02	22.73	65.36	59.65	73.22	163.02	121.31	100.03	103.46	122.16	122.34	50.36	34.53	17.98	107.98	116.8	53.71	160.9	53.69	60.27	113.82	102.6	108.56	30.31	17.44	22.51	47.49	46.18	72.1	44.25	61.86	78.47	64.69	106.6		45.19	15.57		94.4	42.86		73.04	80.87
		75.87	103.49	80.24	53.73	25.39	16.12	88.79	75.22	102.81	131.3	122.61	123.11	99.75	130.94	90.02	38.38	25.86	33.88	160.19	53	52.97	184.56	155.05	71.37	77.58	109.4	78.94	27.55	22.7	15.25	30.94	32.82	44	46.87	62.06	59.73	82.39	74.47		73.21	16.15		57.87	52.28		48.92	39.06
		97.98	123.31	61.25	48.25	26.45	16.81	63.12	87.35	62.53	130.71	101.69	121.3	93.37	124.97	110.09	49.39	36.11	31.23	123.81	76.8	65.91	123.9	144.19	65.58	106.82	101.28	112.21	30.91	21.26	16.26	48.71	40.39	47.29	72.21	57.48	59.06	102.89	86.44		53.98	26.88		47.49	52.02		66.71	60.87
		102	108.51	68.67	58.15	37.02	15.36	72.48	69.86	60.94	137.38	81.37	145.96	98.59	138.44	93.77	62.53	23.03	38.55	84.14	97.61	56.97	80.77	99.53	85.5	88.33	89.83	90.37	23.19	20.07	17.74	48.96	25.73	37.8	88.88	59.09	62.11	136.22	107.44		7.65	24.04		56.84	40.97		43.09	92.88
		62.11	129.92	103.28	48.31	30.14	16.47	80.99	74.41	78.54	154.83	72.23	134.95	90.42	95.86	141.34	36.12	46	19.57	100.27	100.66	50.8	115.02	163.8	95.27	76.99	86.25	129.02	22.37	14.86	16.93	38.41	31.19	75.46	74.66	70.34	31.67	137.47	97.4		9.14	29.66		65.69	67.62		69	58.02
		93.58	109.6	94.69	3.86	28.17	25.77	80.82	80.72	79.76	100.55	109.28	163.1	78.62	122.69	126.84	47.07	33.19	32.73	117.3	72.33	61.43	77.68	116.11	118.87	127.42	120.17	86.9	28.26	16.13	9.29	32.29	26.18		59.39	63.01	54.02	78.52	95.46		42.55	19.52		50.76	18.3		108.43	70.2
		116.33	89.3	91.6	66.14	22.82	13.66	74.2	93.02	51	114.41	123.58	139.51	66.17	99.36	124.27	46.34	42	24.88	40.42	93.05	55.87	82.79	162.11	63.94	105.16	91.8	66.46	23.22	18.57	14.51	24.7	36.87		54.03	64.13	57.37	133.03	121.21		34.64	30.74		53.68	72.58		82.99	72.06
		80.85	88.01	97.87	54.88	29.2	20.62	68.7	72.37	63.55	115.47	104.49	140.39	106.02	152	189.16	36.43	31.83	24.05	94.13	76.53	62.72	87.59	130.11	104.7	88.61	148.24	69.18	27.89	19.26	19.66	37.63	27.68		70.66	59.56	50.86	165.17	41.35		83.59	20.44		67.04	55.73		51.45	72
		62.85	78.18	97.78	62.19	27.44	13.1	83.68	82.38	68.73	172.29	138.76	129.42	110.59	103.5	125.76	44.84	37.36	20.87	118.25	76.5	59.35	137	118.61	45.32	75.92	89.08	109.62	25.99	15.65	17.21	30.51	26.59		55.61	39.25		172.96	78.24		85.02	32.65		52.52	62.17		41.41	86.82
		108.85	120.61	109.7	67.14	33.05	23.86	67.07	95.24	92.88	115.73	101.16	127.12	105.33	133.44	117.88	47.83	29.69	30.63	106.68	106.28	34	165.22	207.69	104.89	80.23	127.59	164.11	34.27	19.52	24.33	32.23	21.68		62.9	71.52		85.65	110.63		86.7	22.53		83.83	85.8		50.07	113.79
		72.2	83.58	97.64	83.07	26.11	23.74	101.09	80.89	46.84	141.83	112.01	117.23	101.7	86.69	174.7	76.61	30.44	37.96	96.14	109.58	49.72	190.28	214.55	14.13	93.94	85.78	95.6	25.04	23.75		43.52	25.43		46.37	64.95		128.35	121.56		67.61	20.04		47.87	47.79		59.71	42.66
		123.86	112.96	93.72	66.58	23.67	20.57	66.38	84.54	97.92	140.65	95.93	152.49	97.57	93.5	99.93	63.53	27.11	20.08	96.88	92.41	56.41	123.39	80.55	89.54	111.53	130.56	94.61	22.64	24.71		41.77	18.07		50.06	90.2		98.65	108.83		9.81	24.62		41.88	72.93		67.22	29.81
		78.95	111.52	92.53	65.09	55.79	20.53	93.11	68.11	54.15	119.34	108.82	127.55	81.5	114.89	114.81	50.81	33.05	15.69	90.57	96.47	53.95	126.35	112.83	149.19	96.81	88.12	74.9	27.89	20.83		38.2	29.65		58.58	48.18		104.2	80.03		49.63	14.06		54.16	109.55		85.02	39.49
		72.93	104.53	104.15	57.71	42.6	15.54	83.89	103.62	34.98	154.99	100.34	132.25	99.98	126.19	88.52	44.49	29.3	20.68	82.29	79.16	58.25	132.87	141.05	122.04	106.56	128.76	112.6	31.51	17.68		57.66	24.37		65.32	62.17		131.44	88.97		50.31	23.75		44.29	84.24		46.47	32.36
		80.94	87.14	95.79	41.78	37.49	19.62	90.76	41.58	73.65	178.57	75.15	114.68	101.77	108.11	88.18	67.03	37.69	27.24	73.81	113.75	50.58	125.37	107.83	93.98	88.18	81.07	110.92	31.17	15.78		31.71	32.78		35.48	66.77		92.32	126.02		45.7	22.47		49.21	63.42		79.54	63.51
		62.92	126.83	104.54	49.53	25.47	21.55	82.98	91.38	65.39	167.41	96.93	62.7	133.26	83.58	91.03	28.78	47.61	34.31	62.18	110.66	56.43	143.35	125.8	94.62	109.45	127.8	103.08	26.46	19.35		41.21	25.28		79.04	61.45		92.29	80.9		116.79	20.85		41.29	65.33		90.4	49.04
		80.38	111.47	114.55	56.94	39.49	17.67	84.76	87.33	48.71	150.15	102.49	79.07	96.31	99.61	107.43	53.32	28.19	24.78	109.83	102.8	32.89	135.55	102.28	110.7	95.79	96.44	116.36	26.37	24.65		38.53	24.63		55.68	45.66		104.35	83.25		55.13	18.24		50.88	98.53		54.55	54.23
		93.23	113.06	77.77	57.76	41.77	21.09	60.3	94.63	69.06	152.09	82.45	131.39	100.61	115.36	85.56	46.48	37.69	19.74	108.34	104.72	84.02	157.32	120.19	67.83	105.23	96.83	53.54	26.29	5.85		35.78	21.72		64.8	63.26		120.06	81.86		36.86	23.72		75.33	88.85		58.83	62.26
		92.55	97.9	105.28	59.2	35.71	29.33	82.13	92.51	65.78	174.95	111.56	113.48	121.04	92.86	90.55	36.78	61.67	22.4	81.27	105.58	51.16	148.4	138.44	104.7	146.4	93.54	92.14	28.22	24.99		52.87	26.03		52.79	66.36		108.72	86.12		50.47	38.63		77.27	69.94		75.2	44.08
		105.1	106.56	135.87	58.83	23.6	24.35	75.24	91.5	44.04	145.11	98.96	82.01	95.82	106.16	150.01	46.76	35	15.82	77.44	97.91	54.62	110.7	154.94	92.52	98.45	98.69	61.14	22.71	19.09		46.06	31.52		69.82	57.31		79.05	62.84		40.14	29.17		56.87	73.94		71.23	55.79
		115.48	104.18	111.61	55.15	46.42	30.27	72.83	72.78	47.93	154.5	99.27	130.35	114.23	107.61	119.24	44.92	26.14	36.23	107.68	112.61	68.23	91.31	131.86	92.11	99.21	98.82	119.63	22.18	20.69		37.39	26.81		64.19	59.03		101.51	93.75		37.73	26.01		80.95	128.49		80.28	62.14
		87.73	83.38	103.68	54.3	29.73	18.91	82.21	87.38	58.08	171.94	97.72	152.43	109.07	140.66	125.79	25.62	39.03	22.4	66.43	113.41	65.32	167.2	118.36	165.36	98.24	106.47	103.52	25.01	14.44		62.35	25.05		82.97	82.21		92.03	77.86		52.45	27.72		58.08	75.19		76.19	66.29
		77.52	108.39	70.34	41.88	48.69	22.43	88.46	80.22	78.31	180.45	115.21	95.44	145.89	62.78	72.58	38.44	35.17	41.98	90.13	127.66	70.82	155.05	172.69	83.4	79.02	101.18	168.98	24.5	18		32.65	20.11		43.46	65.88		85.46	132.58		55.12	19.49		7.38	56.69		73.39	58.2
		93.26	114.83	94.88	66.34	39.09	27.06	118.13	86.87	61.74	84.22	115.57	57.38	113.26	74.78	107.62	31.72	41.78	21.99	67.22	111.64	54.79	125.16	141.58	113.76	109.47	98.97	91.29	19.74	19.93		46.62	20.2		84.94	73.78		80.46	94.47		45.56	21.49		45.83	109.5		55.48	49.73
		85.81	90.57	68.65	38.4	20.03	14.27	73.17	95.3	64.47	140.88	130.57	143.49	92.97	101.72	80	41.04	43.22	40.07	118.66	99.86	38.82	155.76	170.05	87.2	102.91	121.21	36.7	13.84	19.08		36.59	29.82		73.68	36.23		99.48	93.34		69.09	32.77		60.75	67.85		67.94	57.21
		101.17	78.59	83.8	43.62	27.57	15.64	85.9	91.81	56.23	161.48	91.06	136.89	86.44	84.83	125.52	41.54	32.92	34.02	69.27	72.05	40.8	147.94	142.58	42.89	129.27	71.66	65.65	28.14	18.4		42.2	20.93		56.84	48.93		74.72	100.07		46.16	20.21		70.51	72.41		13.63	107.23
		115.04	88.15	63.35	32.02	11.56	25.38	97.72	110.16	61.86	171.11	121.65	73.25	78.57	112.27	90.06	48.32	25.67		59.96	113.69	70.69	115.91	167.33	94.95	102.32	100.27	42.33	31.37	17.63		46.36	28.24		70.31	86.14		92.5	95.46		68.31	32.8		43.36	91.31		64.69	102.16
		104.79	100.47	96.58	56.45	29.8	21.05	78.86	92.11	77.33	141.28	100.45	126.99	105.59	94.69	139.75	37.41	35.44		86.55	100.55	51.41	139.17	145.22	94.71	111.49	111.91	93.88	20.82	13.46		42.47	24.48		83.45	63.53		120.67	175.2		51.87	26.5		97.97	97.03		64.45	82.59
		106.2	96.46	124.59	38.86	29.91	26.31	107.74	121.66	71.31	148.34	120.67	127.1	96.84	76.61	122.61	49.75	30.75		70.72	92.89	90.46	156.79	143.86	113.05	101.04	88.58	81.83	19.32	16.49		28.24	26.38		74.78	73.06		110.58	141.74		95.03	23.37		49.39	57.39		49.44	51.04
		116.37	109.56	86.58	45	23.42	22.41	111.37	78.79	64.39	125.21	100.2	142.29	113.14	115.77	116.04	27.96	19.86		112.55	87.72	55.31	125.92	101.97	51.74	76.78	89.63	54.47	30.15	14.97		43.67	27.36		78.62	68.71		82.37	90.76		49.75	22.36		40.39	56.2		6.57	93.23
		113.07	138.65	96.66	55.81	27.9	24.49	107.99	72.02	56.95	166.98	145.96	120.08	96.98	80.64	110.41	50.61	37.33		64.13	95.83	31.68	161.35	107.08	175.72	111.06	106.94	39.71	28.88	9.92		45.69	28.87		62.45	63.62		94.86	118.28		38.63	50.63		47.52	67.59		77.91	79.08
		110	89.13	90.79	44.68	30.54	25.26	95.88	95.11	84.1	183.71	128.47	138.02	84.06	92.25	89.67	32.43	27.8		119.45	104.44	69.74	179.41	134.97	57.13	102.75	110.18	109.72	36.88	19.66		38.35	21		90.37	44.95		63.7	132.26		74.59	42.45		73.87	40.86		70.96	60.92
		111.03	131.2	101.52	42.84	27.25	26.2	86.68	103.06	90.34	151.81	122.43	103.88	103.59	91.8	57.87	41.55	38.28		66.92	93.83	47.06	157.58	119.33	87.6	86.68	80.42		20.15	22.14		36.1	22.53		57.39	79.07		108.34	84.15		80.4	11.51		56.88	46.19		49.69	53.5
		81.33	116.35	96.06	35.08	29.54	21.94	95.8	94.14	81.02	175.86	97.89	141.4	80.31	113.19	93.1	36.26	45.44		104.17	104.3	48.81	185.91	80.05	64.48	104.58	107.22		31.05	19.45		38.05	21.94		80.92	65.61		113.68	125.79		84.61	31.84		85.88	41.35		60.33	42.28
		124.84	129.56	99.43	45.64	32.64	25.27	58.88	72.89	76.94	177.39	128.21	140.57	50.01	100.16	106.77	41.97	41.05		107.54	115.89	30.28	153.63	108	100.99	93.47	99.58		21.69	11.05		36.3	24.67		76.92	52.17		108.39	101.64		49.68	24.39		64.64	55.04		42.89	89.4
		105.68	131.41	112.39	48.55	37.27	27.1	93.92	98.96	74.06	195.41	130.69	160.99	68.35	54.58	137.8	52.49	35.08		83.38	123.91	39.74	162.12	39.19	28.85	139.26	63.38		23.24	18		48.53	27.58		62.5	58.07		96.81	67.25		69.69	33.29		70.17	60.37		87.63	40.48
		100.85	123.63	87.46	49.54	29.82	16.89	87.23	85.1	70.36	184.48	130.78	117.73	103.56	122.25	123.9	32.38	40.17		132.69	115.44	74.04	118.23	100.14	52.52	104.84	116.24		22.48	12.75		50.77	25.94		68.08	72.28		78.82	103.03		46.41	26.24		76.32	41.64		73.63	68.84
		87.81	124.74	97.16	57.5	36.32	22.41	91.69	103.51	51.55	183.35	124.89	155.22	84.95	72.3	106.04	37.64	29.17		73.58	87.33	40	122.94	115.86	65.74	106.64	80.77		29.73	16.59		44.73	32.16		75.97	83.43		107.4	92.79		33.4	58.84		72.82	47.9		52.2	55.53
		39.16	144.62	91.56	33.79	19.54	23.9	70.55	94.75	57	138.43	125.61	114.7	67.85	104	112.92	46.11	30.69		70.7	87.86	82.3	97.23	166.66	51.69	116.28	74.53		21.49	18.07		37.52	30.71		67.46	64.3		114.96	115.38		70.5	19.86		100.51	53.65		65.46	70.67
		100.85	108.74	95.99	53.12	22.47	27.18	89.4	80.42	54.25	160.55	126.01	115.44	96.02	121.08	69.64	58.86	30.72		69.65	89.03	68	103.38	123.94	94.33	108	66.79		22.19	20.17		53.82	21.85		59.38	65.9		73.85	96.04		37.88	27.55		69.28	74.35		55.59	54.57
		102.53	97.08	73.68	36.34	27.78	36.4	81.61	81.01	66.73	182.04	93.4	114.91	96.85	78.47	99.26	52.28	41.25		76.54	54.19	46.52	128.6	67.94	103.21	99.91	69.79		17.05	38.16		35.86	29.93		54.68	67.67		73.45	103.87		25.52	30.91		68.25	47.35		96.57	56.57
		106.74	127.35	111.4	41.66	28.38	21.31	68.21	130.23	56.39	185.43	147.21	102.82	87.62	77.22	102.09	45.04	42.67		80.31	113.75	49.54	162.41	82.03	67.91	99.82	89.52		27.64	14.9		56.53	28.46		52.28	70.74		96.14	81.05		54.34	45.18		70.56	58.43		101.48	55.04
		113.17	136.76	112.99	39.96	23.91	18.13	79.63	93.67	60.09	153.35	110.21	92.41	91.48	77.58	107.5	36.13	30.42		178.24	117.94	71.08	146.49	91.64	83.02	83.91	111.6		25.67	26.88		22.62	39.66		72.81	85.54		86.4	137.39		60.69	47.9		62.77	19.69		10.38	56.78
		44	117.49	147.03	43.48	38.69	23.84	84.42	79.55	41.18	185.57	114.41	148.56	85.54	68.66	88.52	24.2	31.58		153.33	113.27	51	169.41	90.47	81.12	77.82	81.56		34.66	30.15		28.57	39.5		72.29	74.53		134.94	100.33		66.39	45.15		51.28	47.61		8.18	46.45
		70.88	122.3	73.1	39.87	42.25	23.21	57.14	78.85	80.45	171.08	101.96	111.02	89.86	88.39	98.89	51.09	26.3		83.76	101.64	44.57	177.43	108.25	78.43	113.53	82.12		31.87	19.93		43.09	47.2		78	49.27		133.06	92.24		46.16	31.69			46.54		74.24	69.36
		97.87	110.96	91.25	37.97	45.07	28.17	55.14	112.71	49.65	167.06	145.24	104.88	112.94	84.19	91.92	6.48	41.89		83.22	104.14	33.18	71.12	121.66	66.6	99.3	97.09		26.36	19.12		34.09	26.61		66.53	70.69		96.3	109.15		43.3	32.74			37.78		102.25	67.97
		118.48	127.56	89.3	55.35	50.7	16.17	112.39	100.49	95.94	176.41	139.33	92.22	75.2	93.36	119.07	51.04	43.33		107.08	136.05	64.1	96.04	169.02	106.93	105.32	75.75		36.04	18.58		42.04	38.98		64.4	87.89		94.57	65.91		43.64	33.55			29.06		96.8	87.11
		68.15	101.81	82.93	57.15	33.99	21.34	90.1	97.19	70.22	181.18	82.12	111.85	92.04	101.41	71.82	49.25	34.86		98.95	122.19	64.19	49.41	143.27	111.18	88.81	88.91		21.59	17.96		18.93	44.87		67.8	67.1		108.6	82.18		40.95	31.9			56.05		74.21	61.85
		96.08	128.15	141.82	64.08	35	20.21	84.32	80.63	75.15	161.81	119.72	84.61	107.58	77.03	85.89	66.66	27.08		92.24	100.03		108.94	127.3	73.62	113.49	94.88		34.19	27.7		29.13	32.85		41.73	79.88		134.57	101.09		63.44	32.22			72.67		81.74	67.42
		92.56	116.67	96.75	53.19	41.93	27.48	65.8	94.88	51.02	133.7	111.29	89.99	95.02	97.94	82.8	27.73	32.05		122.38	80.69		113.67	137.41	79.44	97.68	79.06		37.63	25.31		46.63	24.97		51.44	71.44		127.83	101.29		34.72	27.08			48.05		67.44	62.37
		108	117.82	130.29	56.93	29.19	13.71	85.1	94.83	39.16	135.6	139.16	112.01	128.53	109.58	104.18	36.66	29.39		83.85	99.08		83.02	201.99	56.05	128.1	94.64		25.68	19.79		36.43	27.27		39.74	74.37		137	68.29		100.8	28.1			55.27		66.84	84.85
		92.9	85.46	92.47	47.19	19.53	19.51	100.79	84.11	40.14	137.68	110.5	112.27	117.73	62.19	77.85	48.29	35.03		144.24	88.39		116	137.27	101.56	107.69	97.66		28.14	16.29		43.58	26.85		62.93	71.84		79.09	94.13		63.04	22.76			84.18		111.91
		95.44	110.01	145.61	45.84	19.52	18.37	77.19	79.5	57.14	116.43	89.52	104.92	118.29	88.89	87.85	43.37	33.39		82.49	88.14		131.34	193.97	88.85	83.81	145.82		23.67	28.66		7.43	20.39		82.14	56.23		136.71	94.74		65.52	30.42			117.93		74.42
		97.07	106.59	127.19		25.57	20.48	78.85	80.11	52.64	157.85	105.84	90.38	126.69	99.03	97.22	43.04	30.67			128.75		151.15	150.52	73.31	108.87	132.47		25.98	19.52		32.69	26.32		54.22	69.59		159.96	56.31		67.58	33.35			70.06		99.99
		78.13	99.14	109.74		28.78	20.22	95.28	113.57	47.6	145.97	109.17	110.9	82.1	99.61	100.02	34.11	31.28			122.11		112.18	155.88	93.52	108.99	76.68		42.65	15.3		32.92	26.62		65.85	73.2		70.93	104.1		36.78	39.9			79.11		127.87
		77.5	85.35	88.28		22.05	25.98	113.18	109.53	71.88	157.67	110.74	89.83	82.04	111.97	112.99	69.35	24.89			118.72		154.74	126.52		98.6	116.25		25.29	15.43		30.52	47.17		77.83	82.16		58.55	113.44		71.95	33.2			35.84		65.12
		95.62	101.92	96.69		23.33	25.42	142.08	98.71	57.89	158.62	129.43	149.79	97.33	85.55	92.28	48.59	36.69			135.08		156.3	133.5		87.84	112.71		26.04	18.81		38.31	27.63		55.27	67		90.34			53.8	42.34			79.63		84.8
		104.39	84.55	117.72		24.74	20.11	117.45	100.38	32.63	86.16	132.52	123.92	47	85.28	103.29	50.04	29.89			147.33		123.44	77.61		107.65	124.19		25.37	18.38		35.26	29.13		77.81	42.32		100.98			36.71	43.44			76.7		128.68
		98.19	87.24	98.71		20.61	31.51	105.48	96.97	50.52	114.74	173.59	109.6	87.72	108.05	116.3	57.58	23.5			157.38		166.9	157.02		99.28	107.51		31.29	14.86		33.06	28.02		72.77	84.86		78.48			42.97	29.4			56.43		127.93
		112.95	114.44	95.5		18.41	25.38	79.64	91.19	47.02	141.16	107.88	118.56	73.38	135.14	132.05	61.42	34.42			110.47		122.53	192.02		90.5	99.44		45.83	20.85		40.65	29.49		49.82	102					78.38	33.14			45.29		94.75
		79.11	81.31	110.01		17.36	22.41	80.01	103.63	81.51	119.83	161.41	78.13	81.37	108.16	111.37	29.79	37.97			161.75		74.79	158.3		99.46	110.92		27.02	22.01		28.59	30.73		87.06	75.61					69.69				56.28		70.53
		87.33	94.64	107.41		23.6	21.27	94.44	91.67	54.06	119.8	135.78	89.08	74.7	78.53	93.49	44.06	29.36			100.53		96.35	174.63		97.7	95.56		38.51	27.84		30.45	29.58		61.1	74.4					57.62				57.04		84.67
		95.22	117.73	99.4		21.59	25.36	83	96.96	74.28	118.42	105.5	90.42	80.74	134.22	92.46	56.16	36.11			121.36			79.08		98.44	93		18.98	22.52		35.2	23.88		52.3	49.29					34.79				91.17		59.11
		101.61	95.38	127.63		18.87	26.42	82.07	87.39	58.66	104.9	92.28	91.78	80.65	103.55	75.74	32.36	39.94			124.05			103.05		85.29	94.13		27.1	15.13		16.34	26.45		51.92	76.17					55.39				53.24		177.28
		109.12	107.36	88.23		22.97	25.24	84.45	89.16	74.33	146.12	120.78	98.37	130.31	83.83	75.75	28.98	27.86			72.78			109.11		120.37	91.37		30.51	22.15		25.67	27.4		56.27	44.81					72.97				49.62		79.06
		91.85	67.97	117.05		25.08	12.97	86.79	85.78	66.93	173.59	123.48	115.21	89.7	126.89	104.47	33.09	49.17			108.69			126.8		88.81	121.01		26.33	18.21		53.76	30.68		62.18	37.68					63.82				46.89		89.67
		90.54	87.5	98.87		29.21	15.46	101.39	89.82	40.6	168.79	56.61	90.12	102.02	114.02	108.77	60.97	42.3			88.44			83.55		99.55	102.07		29.08	22.14		39.39	49.95		34.69	42.01					62.33				44.66		127.98
		105.05	63.93	89.04		29.07	31.89	68.23	98.65	43.5	124.93	117.69	106.41	87.33	137.11	88.87		42.05			75.11			86.83		118.46	91.95		33.21	24.91		21.24	31.28		49.23	71.9					60.31				46.86		148.81
		66.47	99.65	116.55		26.91	21.03	83.09	73.46	63.91	145.4	145.23	101.71	86.24	79.83	83.38		32.78			108.78			91.66		102.23	98.72		19.93	17.48		24.41	23.01		56.25	99.61					49.15				60.87		122.99
		78.01	98.98	111.76		28.05	16.69	91.55	88.17	40.35	174.31	124.59	91.26	91.23	121.75	70.58		31.3			131.05			123.75		109.13	67.57		33.89	13.32		22.49	32.64		42.45	58.48					65.39				47.47		46.05
		81.4	102.01	102.74		25.16	10.55	87.14	114.22	50.42	102.19	124.02	120.99	126.15	81.94	94.46		38.03			126.58			94.3		122.58	75.07		24.28	13.5		34.9	27.5		65.5	70.4					48.38				86.15		42.76
		106.39	82.36	94.92		32.03	26.24	74.43	83.15	36.93	157.03	68.56	110.16	88.02	57.42	96.79		39.03			83.28			95.14		72.55	90.23		28.59	15.85		42.91	23.88		60.16	78.32					78.75				83.05		99.37
		91.54	103.67	98.22		31.06	23.69	88.67	101.59	62.39	181.87	136.81	95.14	108.8	104.14	77.65		37.92			92.05			73.28		97.14	76		21.48	37.41		49.01	29.52		40.09	101.75					53.38				45.27		160.16
		85.88	108.03	100.77		27.79	20.86	86.2	85.94	47.97	201.74	128.35	76.46	101.84	83.22	82.9		30.36			111.22			102.75		118.24	113.9		28.72	11.1		28.36	28.89		51.25	83.88					49.42				76.41		49.21
		105.17	98.14	106.06		21.43	25.39	88.14	81.8	55.97	165.1	136.17	129.53		112.86	142.25		45.14			114.83			97.03		105.29	103.06		23.27	15.34		38.31	24.03		56.29	80.22					41.07				85.43		85.37
		112.02	83.36	119.05		11.13	20.36	74.9	84.99	33.51	124.7	124.15	81.8		85.55	82.61		17.86			103.89			109.69		89.37	125.24		23.11	18.7		44.83	26.95		41.71	70.31					42.16				38.02		63.05
		102.69	84.03	94.67		11.09	21.1	71.77	77	61.31	159.1	131.4	117.21		80.3	120.23		36.94			120.97			81.94		98.59	72.87		26.65	16.97		37.49	26.13		50.4	75.59					42.98				99.75		79.05
		94.92	118.97	107.08		12.14	26.95	86.41	90.98	48.84	176.15	114.36	87.89		81.44	100.47		26.58			122.08			87.44		84.35	74.76		24.57	17.73		35.24	26.24		52.22	84.66					72.91				30.53		66.53
		96.49	117.04	114.15		18.76	26.64	78.86	73.79	36.01		125.46	101.42		111.5	109.34		23.3			103.97			86.41		85.95	95.04		27.78	7.98		63.06	28.25		77.14	100.39					38.22				43.76		102.53
		99.85	129.41	105.97		18.09	23.03	64.22	64.32	43.79		137.79	99.77		83.66	118.2		43.14			129.11			68.11		86.49	104.14		23.81	22.52		41.42	30.67		39.12	75.68					54.83				68.26
		107.96	107.8	88.03		15.56	22.25	85.24	69.07	36.21		115.41	119.91		154.88	75.05		35.39			71.36			120.61		94.16	105.88		18.24	15.13		44.91	26.68		60.46	80.19					48.86				57.21
		93.96	106.12	92.57		22.32	18.09	51.37	93.61	36.12		153.57	76.31		106.61	110.68		32.8			88.69			113.22		109.75	145.55		24.69	15.04		39.39	22.04		58.56	95.73					30.66				57.59
		90.08	108.15	99.42		19.06	34.6	85.29	99.3	39.56		128.9	113.86		111.86	67.74		33.33			97.53			138.08		110.69	120.3		21.97	16.49		43.74	29.58		56.96	117.37					27.39				24.85
		112.12	126.61	90.25		19.58	30.78	46.43	108.74	52.72		162.72	102.96		108.08	110.47		31.39			99.69			119.08		117.62	129		22.53	14.35		49.28	30.75		72.83	71.6					50.94				57.04
		99.34	76.16	82.73		22.78	22.26	97.28	108.6	61.39		96.09	130.08		99.5	100.15		36.89			104.11			117.16		80.3	75.86		10.8	20.13		41.95	24.85		53.54	71.83					34.19				82.18
		91.38	72.99	100.38		19.94	26.98	78.51	124.27	76.54		122.58	85.77		74.94	89.29		60.14			144.16			117.8		90.63	147.39		23.28	21.65			23.59		47.91	82.57					56.34				42.25
		102.49	89.52	112.04		20.92	25.02	86.2	98.97	28.73		120.84	102.93		88.36	115.35		37			91.55			148.3		101.04	120.5		25.46	24.24			28.49		61.16	121.87					29.58				66.06
		115.96	73.83	92.28		17.24	23.28	97.74	71.61	62.76		129.08	111.75		132.61	96.44		40.42			44.11			104.39		110.18	116.56		17.4	23.76			28.67		62.74	61.37					63.11				46.54
		84.84	74.63	98.44		23.94	26.88	76.52	106.09	64.18		163.05	125.95		183.86			51.33			123.27			115.27		105.49	157.16		21.25	22.72			32.42		60.09	67.85					62.74				65.39
		93.33	79.93	88.27		24.72	29.35	81.02	73.23	53.79		124.27	112.98		114.86			44.03			90.25			97.11		99.54	107.42		38.33	10.42			27.19		41.56	37.07					23.21				30.94
		140.19	69.87	93.94		21.62	23.76	87.53	99.21	63.02		159.62	121.03		132.61			38.97			112.75			102.61		105.81	117.5		24.02	18.4			37.96		52.69	94.34					35.81				74.29
		140.52	85.38	105.23		33.61	31.82	93.86	94.14	53.41		123.24	123.79		105.3			58.53			130.3			123.64		138.09	113.29		32.23	15.33			39.4		32.38	90.99					39.18				72.2
		115.23	109.17	102.61		26.55	20.68	79.33	78.94	56.46		155.72	108.1		90.64			35.28			152.05			125.16		89.73	131.03		27.88	21.2			30.95		58.24	82.1					48.83				77.8
		111.72	78.8	78.36		19.44	24.93	96.97	98.33	39.26		90.33	114.81		106.5			30.44			114.16			140.02		113.85	127.55		31.87	25.05			28.18		75.44	88.09					38.67				78.47
		102.86	95.56	123.6		22.95	21.97	59.73	97.17	43.57		118.04	106.66		119.41			23.72			98			122.77		98.72	102.17		36.09	15.46			21.61		83.83	76.24					33.52				37.52
		156.04	74.97	94.49		17.33	21.55	106.8	89.3	64.25		133.26	89.62		110.19			27.69			86.22			146.94		94.83	111.34		23.54	25.31			25.55		80.61	80.62					55.39				36.91
		109.5	69.43	130.91		23.63	29.19	63.29	105.17			110.84	133.31		96.58			21.28			113.44			131.14		136.16	74.25		30	21.31			29.2		31.63	74.84					53.6				70.32
		115.62	85.1	109.88		23.74	24.14	66.95	81.18			114.35	103.81		67.22			28.61			103.41			134.11		127.88	58.11		20.61	15.43			32.88		60.56	81.63					45.71				74.44
		120.7	59.27	126.34		25.94	25.54	72.07	90.63			92.2	108.54		82.14			30.28			80.28			105.36		121.17	92.48		31.38	32.98			28.6		70.88	63.26					34.82				52.02
		132.87	97.95	94.32		23.13	14.64	79.08	101.11			64.64	108.08		85.44			41.97			108.78			92.47		103.45	103.76		24.81	14.86			25.93		83.94	58.79					23.86				79.31
		125.68	63.42	76.78		26.41	22.36	110.99	104.64			86.3	125.38		91.22			42.58			131.11			111.02		120.15	97.5		21.18	15.85			26.31		47.38	83.29					51.87				68.93
		141.82	74.56	81.46		28.89	14.74	110.09	102.32			132.52	88.2		79.03			33.55			90.5			122.69		84.08	105.3		20.64	19.39			23.35		74.1	74.94					23.71				68
		117.95	49.95	83.59		47.56	20.52	55.51	81.95			83.73	107.97		94.66			32.25			112.69			111.41		97.5	115.5		20.99	18.36			26.31		54.78	62.1					42.59				45.24
		133.22	79.86	86.34		26.27	22.3	89.64	79.73			110.06	116.27		86.94			50.33			110.5			94			88.39		12.42	17.58			26.88		53.73	61.4									74.41
		95.27	82.47	90.67		37.69	17.37	112.75	78.27			96.79	95.01		112.64			40.25			131.89			113.52			93.86		35.58	15.16			29.47		51.64	63.09									61.36
		87.37	91.27	81.79		19.17	22.22	84.35	81.19			80.97	101.85		88			29.55			95.55			124.89			89.15		31.54	24.34			25.48		77.96	64.03									70.23
		101.16	74.99	60.92		37.69	21.7	74.56	107.45			107.34	75.28		89.19			39.55			122.55			120.66			97.56		43.83	20.95			39.27		70.56	55.48									59.36
		121.96	85.74	115.79		29.66	27.44	86.53	72.29			86.48	100.59		108.03			38.25			142.39			121.72			93.62		35.65	22.87			22.7		60.63	59.68									88.39
		68.01	80.23	91.17		26.92	20.26	78.11	119			92.5	105		91.39			41.92			125.52			129.55			105.52		34.58	23.06			30.24		64.24	54.5									64.14
		88.28	72.94	113.86		39.84	20.65	77.05	52.91			90.94	94.33		102.28			37.05			111.3			111.14			124.94		37.41	22.97			28.94		50.16	72.22									115.9
		107.45	95.22	111.95		30.73	23.58	80.14	66.43			102.33	94.97		94.53			42.8			111.47			89.28			147.83		42.29	16.38			27.6		29.72	79.65									49.64
		106.39	61.36	124.9		26.99	20.71	72.72	52.79			117.47	76.79		85.5			27.42			99.86			91.16			109.36		24.61	20.52			33.81		39.62	79.5
		102.13	81.93	83.7		28.09	20.31	93.95	108.58			98.44	81.41		117.47			32.25			86.64			77.14			98.31		42.9	13.67			35.93		51.77	64.3
		94.54	101.64	108.96		23.14	27.04	90.46	72.23			153.27	111.37		80.53			32.11			96.78			101.91			135.71		38.38	20.47			23		33.46	51.11
		96.24	95.04	113.37		26.44	20.42	96.01	106.62			133.77	94.59		124.36			18.94			84.28			97.72			64.13		33.32	11.35			17.59		81.67	57.36
		109.31	85.96	85.63		38.68	18.77		107.57			108.95	70.45		135.8			15.5			76.11			90.39			106.94		25.81	20.75			27.09		62.14	73.13
		95.23	107.18	75.09		33.14	18.97		58.66			70.57	112.75		93.03			46.97			88.83			102.83			117.41		30.17	17.82			33.39		59.41	71.15
		98.91	105.56	97.1		32.63	28.54		113.99			91.37	110.5		92.03			31.19			88.03			76.25			105.51		24.73	19.43			40.75		86.44	76.64
		83.64	83.73	103.81		28.73	21.18		117.02			94.11	134.5		107.25			33.94			96.72			106.86			108.54		19.7	20.56			35.45		61.41	79.57
		67.35	104.14	96.14		39.85	15.86		74.14			98.29	99.47		101.89			31.92			116.66						106.13		26.63	20.21			39.94		83.15	78.55
		99.6	103.61	84.82		15.76	29.46		90.68			115.52	95.27		121.8			31.92			68.91						88.4		37.77	9.81			29.82		66.44	65.47
		128.53	92.83	92.82		14.55	22.11		60.6			93.3	72.92		123.39			25.5			104.86						82.81			26.93			28.59		46.46	49.82
		89.59	89.13	97.86		33.47	18.57		101.56			109.51	86.88		114.22			10.25			72.08						76.81			22.89			33.53		58.59	83.7
		92.38	119.52	85.88		24.56	26.29		103.66			133.46	79.38		119.27			21.22			119.72						93.59			13.81			35.13		66.68	57.82
		84.97	77.29	77.01		24.29	36.91		91.32			136.78	68.01		121.47			45.61			42.92						80.96			14.69			35.72		49.63	73.33
		81.04	104	95.61		40.84	13.27		95.8			72.98	71.56					30.47			108.91						103.76			17.69			31.73		56.35	89.7
		142.1	94.57	115.85		24.95	20.71		75.5			113.82	90.85					47.08			108.97						115.84			11.38			38.96		72.48	71.08
		123.1	96.36	81.6		29.35	26.92		146.07			123.61	67.14					23.36			95.11						78.63						24.61		72.37	64.78
		128.64	82.54	99.98		38.8	23.22		109.75			67.38	103.63					22			44.08						94						32.51		79.65	71.46
		99.63	87.46	141.01		36.5	28.16		123.23			62.64	67.38					29.36			130.11						104.83						28.99		72.26	56.13
		101.12	100.69	90.34		27.49	28.3		109.9			90.99	72.56					24.86			90.05						105.03						58.65		78.16	96.58
		114.22	72.18	102.37		32.46	25.31		86.19			78.69	107.43					30			78.05						113.22						27.61		95.76	57.5
		112.26	108.55	86.65		34.15	20.43		82.8			106.6	116.94					54.72			69.22						112.6						31.97		82.64	77.23
		129.7	88.43	92.6		40.29			88.67			91.81	122.62					37.58			110.53						89.5						45.78		68.08	32.92
		80.65	86.14	110.98		32.57			63.23			86.04	78.22					43.78			79.41						109.84						64.38		58.37	81.65
		102.87	128.13	108.5		16.41			97.74			92.79	108.36					46.58			67.66						120.47						33.92		79.55	76.78
		107.99	109.47	108.93		32.21			66.05			105.32	88.39					34.39			99.83						87.42								97.5	71.44
		119.14	90.87	130.66		27.05			85.78			70.24	114.3					32.72			84.14														104.48	75.65
		100.64	98.48	109.22		19.41			98.5			111.53	128.3					26			97.19														105.32	85.44
		102.63	94.1	90.75		20.78			124.58			115.36	87.49					46.47			63.61														63.82	57.66
		116.84	85.04	97.54		25.15			94.56			116.65	120.9					35.89			57.58														80.49	97.81
			81.68	97.93		22.69			111.53			91.17	92.29					37.67			106.66														102.74	58.24
			39.45	92.16		24.92			101.5			88.01	71.67					22.28			142.8														85.01	88.8
			97.99	119.62		30.76			93.71			124.74	115.84					52.28			108.75														60.65	87.08
			74.56	98.58		19			91.4			103.85	75.33					26.39			121.91														55.58	82.34
			90.88	94.58		22.84			104.39			75.92	76.44					36.39			126.66														108.5	62.91
			88.63	77.15		19.73			65.95			103.01	82.13					53.86			120.91														72.11	96.48
			80.87	98.11		22.98			67.07			99.11	101.81					43.19			88.55														95.51	73.36
			87.94	92.05		25.2			56.04			101.11	94.41					17.67			108.69														59.95	94.08
			96.22	90.82		21.68			60.82			120.75	80.22					28			121.58														85.62	82.14
			83.95	73.85		15.41			71.55			147.46	79.6					27.8			107.97														59.93	80.79
			91.03	75.82		18.75			56.25			111.38	94.41					48.67			107.86														107.52	83.5
			109.1	102.51		18.9			63.32			99.5	83.35					26.83			111.41														68.79	68.19
			99.43	91.47		20.15			55.47			93.65	64.42					30.58			119.16														46.2	89.8
			100.13	95.69		15.73			69.22			91.97	66.37					25.28			125.3															87.73
			70.31	85.81		29.55			82.33			124.29	94.58					39.05			106.97															81.55
			99.24	95.34		23.38			69.48			101.22	78.43					45.92			106															72.21
			87.1	94.98		16.53			82.64			109.15	103.57					32.22			99.03															108.24
			111.71	89.63		17.77			71			149.64	114.07					43			127.33															104.86
			94.93	109.58		14.78			61.33			97.59	88.87					32.61			136.86															68.9
			89.87	90.43		19.61			65.86			126.93	77.29					46.61			115															69.12
			116.87			14.77			54.1			124.75	64.73					48.03			91.19															88.67
			118.43			17.8			52.33			98.95	67.33					22			134.72															69.08
			94.03			20.65			70.07			77.34	108.92					49.47			124.33															76.91
			99.75			21.13			68			117.62	97.43					51.89			126.89															66.41
			109.45			25.59			56.55			88.32	117.11					38.03			78.66															79
			104.18			25.59			87.24			107.93	100.49								135.83															84.08
			82.6			24.34			83.94			100.55	84.98								65.92															75.46
			74			16.61			66.58			113.96	94.59																							88.14
			96.1			12.45			86.55			81.08	88.24																							95.7
			98.86			18.08			78.99			110.82	90.28																							71.19
			77.88			16.61			68.26			95.28	121.61																							83.04
			106.65			27.68			72.79			94.99	98.82																							66.34
			110.51			25.14			77.23			91.46	95.13																							81.04
			90.18			18.01			71.27			91.17	89.59																							89.77
			112.36			29.97			68.75			73.67	112.48																							90.23
			117.85			22.79			48.05			141.4	57.92																							103.8
			111.21			15.35			65.34			146.16	105.3																							81.95
			118.64			20.18			79.52			138.83	111.25																							83.16
			106.19			12.45			56.27			138.07																								64.98
			77.3			21.75			72.64			134.48																								86.23
			70.53			18.72			67.78			149.8																								75.56
			143.69			33.67			75.26			141.95																								74.32
			87.48			18.32			48.23			165.2																								105.65
			107.11			31.77			72.81			105.87																								48.81
			86.57			17.26			70.69			143.08																								88.22
			138.44			25.42			53.85			146.62																								78.14
			108.76			22.81			74.91			162.08																								85.44
			98.74			20.58			56.26			138.5																								60.72
			103.44			38.08			62.55			159.22																								58.98
			94.99			26.58			77.54			145.49																								88.47
			112.58			36.4			53.73			134.98																								93.3
			98.06			24.81			75.63			120.91																								68.53
			71.61			21.51			56.55			124.64																								65.12
			93.32			24.68			67.68			149.22																								111.96
			122.09			35.54			73.6			149.01																								81.82
			106.01			18.99			61.32			148.71																								73.51
			68.97			30.63			68.17			140.2																								67.4
			119.16			35.49			96.57			172.63																								114.65
			83.3			36.71			68.78			174.61																								101.34
			108.97			40.43			74.93			173.82																								63.41
			100.42			35.39			68.2			174.61																								91.97
			115.24			30.31			50.18			182.21																								78.99
			111.79			25.74			79.19			165.24																								42.91
			123.34			27.07			64.21			150.84																								77.5
			111.56			35.44			77.63			141.76																								69.96
			97.95			30.99			80.4			151.98																								63.99
			115.9			28.34			58.34			116.42																								89.57
			118.46			32.45			73.73			131.03																								75.42
			124.38			37.01			62.51			157.59																								104.24
			109.27			35.92			77.4			125.4																								58.55
			106.32			28.14			82.38			103.02																								67.55
			94.23			30.11			67.66			145.6																								51.28
			98.92			36.42			69.88			158.37																								63.99
			119.27			26.36			84.06			86.51																								43.93
			87.2			37.19			74.51			120.57																								63.35
			125.68			26.6			64.82			131.76																								100.34
			139.07			35.32			73.79			145.73																								74.53
			123			18.79			59.62			124.02																								52.88
			109.66			29.43			75.01			119.47																								54.31
			137.69			31.58			50.79			108.39																								52.88
			104.68			30.61			66.78			157.57																								72.75
			134.98			28.67			65.61			134.54																								67.74
			129.14			39.56			87.01			161.56																								96.55
			127.29			29.71			68			117.72																								69.99
			153.45			50.94			90.14			113.59																								43.07
			134.35						61.73			143.89																								73.5
			143.08						60.81			65.7																								61.07
			129.42						73.92			110.35																								83.47
			109.17						108.96			163.49																								95.33
			112.12						60.71			138.97																								90.78
			151.19						104.69			109.78																								94.27
			131.48						107.71			132.29
			111.2						109.7			134.88
			154.76						88.79			122.38
			132.39						103.4			109.77
			115.6						71.57			146.2
			107.91						86.16			151.69
			143.63						81.62			137.84
			102.79						58.34			94.83
			118.76						78.86			121.74
			117.22						85.98			133.22
			112.7						89.66			65.71
			145.1						94.29			159.24
			101.22						76.24			118.92
			93.36						119.84			116.42
			111.2						71.27			79.99
			125.9						107.45			70.26
			130.75						76.86			93.26
			103.84						97.71			83.23
			111.17						82.58			113.84
			127.71						92.19			91.06
			118.38						82.58			64.27
									76.58			90.11
									100.77			136.87
									131.93			101.94
									101.63			110.17
									94.44			111.22
									96.56			89.47
									84.91			93.78
									128.99			105.15
									105.02			101.8
									102.52			116.65
									82.01			102.18
									89.72			110.91
									80.54			94.25
									118.65			134.46
									110.96			110.95
									104.57			111.79
									69.49			127.41
									82.85			122.51
									91.25			151.98
									86.72			122.74
									112.71			116.11
									76.97			107.95
									115.51			104.72
									89.29			153.93
									109.74			127.56
									78.52
									75.85
									105.65
									96.33
									101.57
									110.36
									110.36
									140.98
									84.5
									113.85
									107.13
									86.91
									109.46
									105.94
									119.96
									121.77
									31.65
									84.44
									117.39
									103.55
									96.84
									82.21
									108.39
									88.15
									84.32
									73.92
									108.17
									65.72
									66.02
									77.86
									74.53
									79.34
									91.06
									53.78
									92.51

## Sheet: Fig 6B
	Repeat	Repeat #1										Repeat #2										Repeat #3																Repeat #4
siCtrl	Cell	1	2	3	4	5	6	7	8	9	10	1	2	3	4	5	6	7	8	9	10	1	2	3	4	5	6	7	8	9	10	11	12	13	14	15	16	1	2	3	4	5	6	7	8	9	10	11	12
	Untreated	-6.09011	-0.828011	-2.18302	-7.96878	2.42326	-3.6929	-5.29022	-1.97443			7.58788	7.56766	5.65582	7.83991	9.72877	-0.77333	4.90591	6.30994	12.1133		-1.23077	3.55425	-3.75735	-4.66151	-1.04786	7.88558	-2.01383	-4.1745									0.98298	-2.31342	-0.904411	-0.880052	-2.43774	-6.89201	-3.31826	-1.30818
Time after 0.3mM FA pulse	0-30 min	39.6047	33.737	32.9601	31.7631	27.3206	27.3206	26.008	32.7151	42.5481	29.5174	37.6547	39.556	33.0137	35.4794	38.4782	27.4881	33.6977	39.4088	30.3133		49.8668	31.0579	54.2317	47.4954	53.8478	46.9321	51.5285	33.3641	41.0143	42.5187							28.8934	32.414	28.0301	29.6623	28.5456	28.6971	23.159	28.5313	22.7493	30.429	23.2449	20.3665
	30-60 min	22.6956	20.4827	10.9705	17.8372	16.2288	10.8088	14.6583	9.20742	15.1388	12.8143	23.9782	22.6793	18.1879	18.1012	23.19	24.1499	18.2468	18.1682			23.7189	25.3417	22.6285	16.6641	15.6259	24.9274	15.6795	11.8214	9.1159	9.97552	15.9424	11.5842	14.342	9.16887	8.3532	9.21774
	60-90 min	19.2697	9.74583	8.48818	3.35729	8.53688	3.44614	6.25688	6.28056	7.18714	12.2851	12.248	-0.747673	12.1439	3.89515	3.53639	9.71672	6.24824	11.4689	2.933	4.93462	16.5175	12.6461	17.7674	9.09698	-1.84633	14.2069	19.4172	12.4065		5.34289							18.9186	15.5974	23.297	25.3027	12.4936	20.8033	10.3002	20.8171
	90-120 min	1.76023	3.65562	6.19795	1.97494	7.51596	2.29899	2.83632	9.88474	1.77255	1.25183	1.51933	8.93797	10.3124	-2.76684	9.3494	7.36392	6.38182	8.50329	2.98284		11.3575	16.8594	10.5601	10.458	1.08312	13.369	17.6243										11.2146	4.85384	0.571061	0.709789	-1.87349	4.12791	9.80851	-1.07013	12.2232	11.8732	0.423669	15.7161
	Repeat	Repeat #1											Repeat #2											Repeat #3											Repeat #4									Repeat #5
siCSA	Cell	1	2	3	4	5	6	7	8	9	10	11	1	2	3	4	5	6	7	8	9	10	11	1	2	3	4	5	6	7	8	9	10	11	1	2	3	4	5	6	7	8	9	1	2	3	4	5	6
	Untreated	4.44133	1.7637	-7.88021	-9.08175	0.341224	0.857929	-2.22079	-1.5444	-1.5444	-6.42262		4.44133	1.7637	-7.88021	-9.08175	0.341224	0.857929	-2.22079	-1.5444	-1.5444	-6.42262		2.00561	1.71121	1.51902	-2.29561	-2.29561	1.63103	2.60176	1.39682				1.04304	1.66893	2.98673	9.68975	1.86093	-3.70292	-1.09665	-4.57654	-1.05805	1.2028	1.05258	-2.85508	1.41484	3.17234	7.69931
Time after 0.3mM FA pulse	0-30 min	18.7572	32.0487	26.3632	22.9769	21.2863	18.9476	24.5937	31.792	32.8657	29.5581		18.7572	32.0487	26.3632	22.9769	21.2863	18.9476	24.5937	31.792	32.8657	29.5581		32.0651	49.118	40.3019	36.9382	32.1985	32.8922	38.0297	33.582	25.2592			41.0539	38.6568	26.6086	23.8033	47.7058	46.4456	29.3413	40.2115
	30-60 min	29.1688	22.7476	14.4255	20.1613	18.666	21.4074	19.8627	19.6698	15.2826	8.03277	11.706	29.1688	22.7476	14.4255	20.1613	18.666	21.4074	19.8627	19.6698	15.2826	8.03277	11.706	48.8479	47.086	16.1707	34.5885	19.2196	30.5225	28.8478	34.027	45.3024	34.5885		42.775	28.8556	45.1883	28.5087	37.5869	31.1019	18.7296
	60-90 min	16.2355	15.6912	10.6743	15.0724	18.6221	9.87915	11.6717	15.6554	11.549	14.9793		16.2355	15.6912	10.6743	15.0724	18.6221	9.87915	11.6717	15.6554	11.549	14.9793		33.4281	31.4411	14.6422	24.353	27.5417	21.2129	21.334	21.0657	20.8626	20.6869		35.7888	33.8299	27.1025	29.0573	33.357	33.357	22.7592	30.025		20.5454	7.77605	16.022	19.3955	11.1276	18.9613
	90-120 min	20.7603	11.29	11.5127	18.467	19.5878	8.96601	8.84818	8.84818	9.17382	1.95418		20.7603	11.29	11.5127	18.467	19.5878	8.96601	8.84818	8.84818	9.17382	1.95418		25.1064	17.295	19.6497	22.8363	30.7235	19.2613	31.5586	10.0834	15.6964	13.0818	22.6592	28.1767	21.1618	12.8327	8.77365	27.4031	24.9149	9.95413	9.5982	15.2137	15.4816	10.8314	5.74178	10.8891	22.4597	15.2516
	Repeat	Repeat #1														Repeat #2										Repeat #3										Repeat #4
siSPRTN	Cell	1	2	3	4	5	6	7	8	9	10	11	12	13	14	1	2	3	4	5	6	7	8	9	10	1	2	3	4	5	6	7	8	9	10	1	2	3	4	5	6	7	8	9	10	11	12	13	14
	Untreated	3.66112	1.12832	0.558461	-2.73624	6.4803	-7.78756	-1.1091	-4.89805	-2.06692	2.42995					2.66387	4.17306	6.85632	7.50267	9.23549	17.2113	0.269265	3.18773	5.43737	0.81188	-1.33652	-0.847096	-5.03241	-3.20789	-3.20789	-9.23434	-1.20667	-5.30064	0.340219		-0.442992	-2.97682	8.46552	1.51826	-7.35205	-0.371528	5.16623	-8.80997	-13.9609
Time after 0.3mM FA pulse	0-30 min	37.6094	33.6963	23.5535	32.3824	23.5922	15.3546	18.8375	28.3817	21.8587	20.8335					34.7571	37.7694	37.7244	44.1579	27.9618	40.7328	45.2569	31.399	35.1985	29.8192	40.9548	37.626	37.8829	36.9606	42.5525	39.1578	44.8759	42.9283			43.063	35.6024	24.0544	47.7029	21.0937	19.4624	27.5484	17.6741	21.9744	15.3673	29.5699	26.8564	30.1652
	30-60 min	11.3168	16.77	14.2441	11.1866	12.7052	10.9907	14.8373	6.84799	7.53332	10.9356					29.5813	35.7308	29.9047	19.2163	27.1627	15.3063	31.3924	10.095	20.7625	21.1263	46.0436	35.9138	39.1119	19.8709	20.1819	18.8365	25.6282	20.9984	28.8877		16.5918	18.7844	37.368	5.93605	17.9752	27.0896	22.486	15.0723	12.8005	12.8005	12.6046	12.6046	7.19779	20.5003
	60-90 min	8.78068	-7.06516	-0.203297	-1.55823	1.13881	1.13881	3.56145	-4.67087	-9.06947	-2.98424					10.9674	16.9746	20.3224	10.7156	13.261	13.261	15.5662	9.93358	12.785	18.1424	10.4586	12.9537	5.84006	5.59904	8.15277	-4.0913	14.4814	3.74662	7.95797	17.2739	5.3923	10.0119	4.20103	9.47176	0.829485	17.9455	1.46387	14.5983	4.22797	5.38894	10.8157	2.69585	-7.85841	-5.82675
	90-120 min	-6.94044	-3.46182	-0.289859	1.16966	7.42597	-7.16397	-5.16932	-3.92986	-10.1267	5.27046	5.94214	5.94214	-3.90729	7.94337	14.4343	17.3036	6.09935	22.9843	-2.34038	16.9067	8.86266	8.36904	5.34098	-7.60991	6.03241	5.26582	6.10456	6.13102	1.00684	7.25351	10.4824	8.55151	2.38155	-3.0923
		siCtrl	siCSA	siSPRTN
	Untreated	49	51	55
Time after 0.3mM FA pulse	0-30 min	46	37	41
	30-60 min	34	39	45
	60-90 min	55	56	55
	90-120 min	46	60	34
[truncated: 26 more columns]

## Sheet: Fig 6C
		WT				CSA KO				CSB KO				SPRTN -/+
	Repeat	#1	#2	#3	#4	#1	#2	#3	#4	#1	#2	#3	#4	#1	#2	#3	#4	#5
FA (mM)	0	100	100	100	100	100	100	100	100	100	100	100	100	100	100	100	100	100
	1	97	92	100	117	108	97	107	101	124	90	83	124	93.05	84	92	105	86
	2	91	85	94	100	104	92	93	105	113	68	100	102	99.02	75	96	105	79
	3	76	75	105	75	78	76	82	76	61	68	87	96	93.69	74	89	121	93
	4	65	84	106	69	47	47	68	20	22	16	72	60	95.05	65	101	72	85
	5	81	88	87	30	36	33	28	20	15	13	48	44	91.82	57	81	62	82

## Sheet: Fig 6D
		WT clone-A																WT clone-B																CSB KO clone-A
		Untreated								300 μM FA								Untreated								300 μM FA								Untreated								300 μM FA
		#1	#2	#3	#4	#5	#6	#7	#8	#1	#2	#3	#4	#5	#6	#7	#8	#1	#2	#3	#4	#5	#6	#7	#8	#1	#2	#3	#4	#5	#6	#7	#8	#1	#2	#3	#4	#5	#6	#7	#8	#1	#2	#3	#4	#5	#6	#7	#8
Time (sec)	0	1.08036	1.14066	1.06607	1.12532	1.17872	0.954039	1.16808	1.08033	1.12602	1.06523	1.07461	1.06813	1.14328	1.16022	1.17908	1.1146	1.13917	1.13411	1.11738	1.09608	1.14919	1.13321	1.10174	1.06925	1.1824	1.08016	1.05844	1.06203	1.12989	1.11593	1.21571	1.20626	1.11955	1.10704	1.03292	1.11355	1.14587	1.10238	1.07289	1.25747	1.07811	1.04448	1.13055	1.16881	1.1769	1.17415	1.00009	1.06407
	0.388	0.999288	1.01166	0.97787	1.00373	1.10482	1.02801	1.0647	1.08539	1.07022	1.06988	1.02035	1.00157	1.07429	1.13859	1.24137	1.06477	1.13535	1.03469	1.03894	1.03483	1.09614	1.04428	1.08213	0.97651	1.02815	1.0375	1.09449	1.04837	1.05612	1.13579	1.07576	1.11724	1.04398	1.0076	1.04492	1.06008	1.07779	1.04832	1.04758	1.21748	1.08469	1.03417	1.04044	1.05146	1.2056	1.1771	1.06597	1.16549
	0.795	1.00679	1.02931	0.996156	0.972314	0.94762	0.880208	1.10413	1.05704	1.01899	1.08807	1.02814	1.04054	1.07712	0.907822	0.922014	0.979162	1.10489	1.05341	1.07426	1.03406	1.07114	1.06476	1.06867	1.01428	1.12934	1.03818	0.959379	0.996617	1.11155	1.04442	1.14599	1.08029	1.04897	1.08139	1.0405	1.08788	1.11828	1.04627	0.936224	1.0631	1.06824	1.03043	1.04758	1.03114	0.952223	1.28643	0.95721	1.01747
	1.2	1.00227	0.977761	0.958741	0.947459	1.0127	1.04563	1.06948	0.981134	1.03884	1.04258	1.05207	0.993149	1.04541	0.946754	1.06232	0.932384	0.997479	1.0017	1.08034	1.02545	1.04971	1.06037	1.02987	0.998721	0.979062	1.03655	0.921688	1.01108	0.955616	1.03022	1.05577	1.03159	1.02827	1.01363	0.988916	1.04281	1.0094	0.986227	0.971166	1.06348	1.00213	0.983648	1.06676	1.02328	0.995616	1.05354	1.06763	1.08898
	1.593	0.97055	1.0281	1.07446	0.961481	0.95726	0.945625	1.10019	1.00974	1.04167	0.983859	1.03782	0.972606	1.06475	1.19063	1.10598	1.01566	1.02951	1.01692	1.01166	1.03497	1.01954	1.06263	1.03859	1.01017	1.01445	1.03906	1.0342	1.05391	0.982462	1.08411	0.916575	1.11418	1.01597	0.983549	1.04217	1.01564	1.02341	1.03097	0.948026	1.01225	0.990126	1.00241	1.1246	1.08516	1.06837	1.16566	1.02195	1.12189
	1.998	1.01149	1.06695	0.952967	1.02025	1.04895	0.926526	1.09796	1.02419	1.01148	1.04285	0.986658	1.04691	1.06327	1.05219	1.01338	0.98071	1.00501	0.991105	1.0607	1.03902	1.0281	1.05599	1.04536	1.03047	1.05207	1.00383	1.01235	1.07766	1.05349	1.08752	1.15743	0.998907	1.01169	1.04834	1.02409	1.0076	1.10799	1.03053	1.00653	1.06532	0.929536	0.994848	1.05279	1.06031	1.03743	0.991516	1.00821	1.04324
	2.388	0.973959	0.998179	1.01925	0.945604	0.961046	1.05793	1.07104	1.02523	1.069	1.06665	0.985313	1.02388	1.08251	1.04377	1.0236	1.03988	1.10825	0.972442	1.02358	1.01736	1.05451	1.00354	0.984724	1.0433	0.999742	1.03354	1.00863	1.01863	1.14826	1.08529	0.919428	0.86957	1.0073	1.08141	0.976468	1.11557	1.01812	0.988326	0.966613	0.993301	1.03429	1.02486	1.03523	1.02829	1.02798	1.00833	0.95495	0.952495
	2.795	1.06472	1.01945	1.01412	0.881687	0.952805	1.01113	1.03575	1.05962	1.04705	1.08219	1.06096	1.0446	1.0184	0.898207	1.08636	1.05319	1.00863	0.954713	0.992897	1.04492	0.969749	1.03925	1.04339	0.959563	1.05208	1.038	1.01191	1.08059	0.975763	1.08069	1.08621	1.07008	1.03184	1.01651	1.01625	0.931717	0.965643	1.05405	1.02283	1.14068	1.04409	0.946879	1.07112	0.979592	0.914404	0.930499	0.999694	0.987439
	3.2	0.998291	0.979167	0.956378	1.02217	1.04821	0.978084	1.00887	0.98308	1.08336	1.02801	1.04957	1.00891	1.06265	1.02088	1.18494	0.953431	0.989624	1.02946	1.01932	1.03788	1.00045	1.05301	1.04537	0.898948	0.986844	1.04726	0.996257	1.04521	1.02995	1.0199	0.952224	1.11567	0.986039	1.00041	1.01412	1.04507	0.906323	1.00424	1.08474	1.03016	1.08461	0.959358	1.08241	1.01097	1.09796	1.22166	1.01447	1.03284
	3.593	0.988047	0.967459	0.955032	1.01439	1.10975	0.936163	1.00744	1.00873	1.02652	0.984174	1.03276	1.04862	1.03862	0.992176	1.09689	0.922857	1.03757	0.985414	1.04792	1.03483	0.995225	0.994772	0.992732	1.07187	1.02871	0.968653	0.997717	1.02201	0.887516	1.07731	0.992096	1.11506	0.990304	0.941789	0.906229	1.06555	0.963323	0.93527	1.0212	1.0988	0.987901	0.967302	1.10593	1.01295	1.0429	0.977637	0.977976	1.06084
	3.998	1.05317	1.00932	0.993535	0.927833	0.977682	1.03584	1.0908	1.06003	1.02088	0.998172	1.02218	0.98088	0.962334	0.883368	0.989139	0.965437	1.03722	0.998942	1.03894	1.03712	1.02737	1.04441	1.02814	1.00169	1.04148	1.00367	1.05707	1.0312	0.998715	1.02772	1.034	1.02738	0.977907	1.01166	0.983247	1.02765	1.02241	0.977893	0.96375	1.00284	1.09042	0.901524	1.08051	1.02806	1.04382	0.953151	0.964078	0.96477
	4.388	0.984738	1.03759	0.937092	1.12206	1.04014	1.00246	0.929777	1.01673	1.0517	1.04641	1.03955	1.01847	0.95916	1.0107	1.11876	1.01638	1.01348	0.982663	1.00541	1.00227	0.972118	1.04806	0.985189	1.04789	1.02444	1.02692	1.0515	1.00371	0.983641	1.03926	1.00055	1.10441	1.01772	1.02173	0.942831	0.941124	1.04485	1.0357	1.02357	1.08114	1.03743	1.01623	0.974094	0.975911	1.04338	1.13009	0.910988	1.01076
	4.795	0.999542	0.980848	0.960646	1.09133	0.999645	1.02039	1.09113	1.01441	1.03292	1.02672	1.02096	0.9741	0.981581	1.02568	0.946017	0.961109	1.07125	0.996017	1.06721	1.00298	1.00854	0.996556	1.05542	1.02337	0.990224	1.08024	1.07707	1.06185	0.875394	1.0859	1.12951	1.07163	1.04032	1.03634	1.01652	1.01516	0.946394	0.989514	0.972495	1.05978	1.08941	0.946612	1.07266	0.980227	0.942955	0.859087	0.931782	0.963554
	5.2	0.960668	0.958154	0.972197	1.01825	1.00748	1.01311	1.00431	1.00446	1.05582	1.00069	1.03064	1.03649	1.02147	1.01937	0.938096	1.009	1.02229	1.02648	0.967865	1.03833	1.06848	0.984905	1.03995	1.0015	0.991849	1.0389	0.947219	1.00048	0.948284	1.07466	1.0161	1.17656	1.03449	0.979602	0.982663	1.07918	0.912936	1.04325	1.02873	1.02695	1.01829	1.00985	1.02331	1.02954	1.15834	0.823813	1.09805	1.02553
	5.593	0.965473	0.988126	0.95283	1.03544	0.883227	1.0404	1.0834	1.07006	0.951708	1.03395	1.00745	0.981356	0.991171	1.17941	1.01241	1.00775	0.938383	0.93508	1.0589	1.03682	1.01073	1.03525	1.00765	0.956052	1.0573	1.05032	0.964902	1.06065	0.999423	0.990538	0.951817	0.948999	0.985199	0.954319	0.924972	1.05469	1.01893	0.968154	0.977641	0.93219	0.981264	1.03939	1.08523	1.01885	1.04472	0.916641	1.03377	1.02243
	5.998	1.02563	1.01795	1.04348	1.00926	1.04588	0.979786	1.01087	0.976472	1.00708	1.03208	1.01802	0.9809	0.986664	1.09122	1.06675	1.05351	0.982764	1.07117	1.04557	1.0046	1.00375	1.02083	1.03097	0.986259	0.990957	0.969652	0.994904	1.03142	0.959237	0.958402	0.970132	0.83426	1.01686	1.00157	0.982035	0.962228	1.10305	1.05652	0.991753	1.01241	1.06287	1.00956	0.933668	1.0295	1.02714	1.07572	0.969254	1.06676
	6.388	1.01047	1.02421	0.990167	0.991021	0.997774	1.12559	0.97546	1.0057	0.98128	1.00828	0.972395	0.976133	1.03235	1.11478	0.994339	1.01205	1.02635	1.00993	0.981503	1.04964	1.02123	0.991555	0.985907	1.03059	1.03052	0.993386	0.905274	0.963823	0.889376	0.914033	0.960704	1.1172	0.994775	0.970704	1.00616	1.03717	0.891523	1.00452	1.01128	1.01027	1.028	0.978478	1.02128	1.05379	0.965069	1.22171	1.01339	0.92467
	6.795	1.01639	1.03496	1.05149	0.917293	1.09426	1.01871	1.03155	0.99362	0.929024	0.965991	1.01749	0.946386	1.03212	0.78988	0.972211	0.914928	0.982779	1.01819	0.987825	0.992247	1.03139	1.0306	1.02808	0.93177	0.978731	0.994275	0.985749	1.00042	0.916415	0.9472	1.00073	0.974187	1.05229	1.02713	1.05109	0.947042	0.972098	0.95952	0.968084	1.08092	1.06397	0.965621	1.0223	1.01748	0.997537	0.794518	0.927529	1.05825
	7.2	0.997611	1.00389	0.971923	1.02297	1.06908	1.01885	0.953531	0.994163	1.01898	1.02986	0.995784	1.02008	1.00849	0.971001	0.975653	0.939413	0.949991	0.996928	1.01339	0.997365	0.98812	0.970458	1.01277	1.0752	0.982803	1.00961	1.00056	1.00795	1.04573	0.991586	1.00352	1.03911	0.989302	1.04518	1.00867	1.05589	0.972699	0.989923	0.982504	0.996972	0.964864	1.05506	1.02278	0.923803	1.03611	1.11926	0.91598	0.996927
	7.593	0.992217	0.986925	1.00915	0.982741	1.02144	0.906411	1.0124	1.00224	1.08395	0.998304	1.01959	1.04147	0.997087	0.871463	0.976203	0.970597	0.978787	0.902143	0.976719	0.997748	1.02614	1.03552	0.967534	1.05728	0.967468	1.01333	0.934467	0.930919	0.887617	1.03087	1.12089	0.962297	1.01818	0.97929	1.05939	0.992393	1.00844	0.9869	1.00168	1.06552	0.992448	1.04896	0.994892	1.05927	0.997068	0.902872	1.01746	0.986578
	7.998	1.00041	0.978204	0.987472	1.05145	0.916735	0.999	0.967562	0.972152	1.04356	1.00842	0.98408	1.03584	0.980233	0.996529	0.931722	0.993405	1.05994	1.02056	1.00197	0.974021	0.996284	0.99091	0.957402	1.00004	1.00108	0.979907	1.09494	0.92834	1.07507	1.09367	0.798994	1.24095	0.97614	0.966707	1.02325	0.936711	1.04929	1.03379	1.00207	1.05166	0.969484	0.994958	0.944698	1.00234	0.960907	0.982347	1.01913	1.01441
	8.388	0.951485	0.989892	1.01683	1.00133	1.02889	0.932755	1.01778	1.00367	0.977382	0.987647	0.984696	1.04706	0.97053	1.01766	1.03799	0.958845	1.05706	0.986078	1.0096	0.970059	0.934299	0.974551	0.992125	0.990977	0.987978	1.01157	1.01516	1.00784	1.08548	0.957881	1.20033	0.952069	0.96269	1.00833	0.969216	0.961486	1.02695	1.03938	1.04389	0.950943	0.988105	0.982354	1.02188	0.926042	1.03717	0.934752	0.963013	0.946152
	8.795	1.04202	0.964361	0.983357	1.02648	1.09997	1.0026	0.967846	0.962607	1.02389	0.95293	1.02164	1.00134	0.963319	1.02214	0.99146	1.09122	1.00799	1.07965	0.97562	0.987932	0.964697	0.988226	1.0241	1.00742	1.02695	1.00087	1.14523	1.02546	1.04722	1.04052	1.01509	0.934412	0.996778	1.02354	0.929611	1.05016	0.979801	0.945875	0.981073	0.916068	0.984588	0.995505	0.979922	1.01119	1.02079	0.899283	1.14132	1.01637
	9.2	0.998291	1.01149	0.993302	0.962	0.842743	0.975889	0.979604	1.01932	0.983132	0.982541	0.978849	0.969433	1.03804	0.945914	1.04127	1.05829	1.01596	0.980275	0.948908	0.989581	1.02336	0.962103	0.99346	0.964408	0.976213	0.977081	0.958806	1.04318	1.09443	1.07531	0.977789	0.996516	1.00779	1.02323	1.04561	1.00223	0.977227	1.01542	1.04002	0.983039	0.964409	0.930114	0.973344	0.957724	0.913497	1.1529	0.999153	0.967452
	9.593	1.03318	1.04982	0.928277	0.825423	1.00953	0.929167	0.964399	0.96406	0.991082	0.911053	1.0138	0.99842	0.980036	0.863125	0.903365	0.961361	1.0024	0.980036	0.998588	1.03933	0.988315	0.96587	0.959465	0.95371	1.05358	0.99574	0.94262	0.991285	0.94369	0.983975	1.06244	1.2247	1.0019	0.976595	0.99826	1.01033	0.960015	1.03112	0.975242	0.980399	1.04852	0.958261	1.04401	0.890302	0.999445	0.87633	0.967826	1.05378
	9.715
	9.838	0.187851	0.217111	0.115821	0.256923	0.211889	0.156052	0.173309	0.196466	0.113306	0.0924144	0.123024	0.162595	0.163231	0.064558	0.124898	0.132351	0.23937	0.217011	0.0366923	0.141636	0.112424	0.096688	0.0534827	0.20363	0.0612053	0.30941	0.259715	0.157094	0	0.229511	-0.077801	-0.114352	0.162167	0.218565	0.196136	0.149492	0.181594	0.274688	0.0919934	0.233794	0.0950798	0.0734405	0.117138	-0.0341118	0.00886553	0.200345	0.144412	0.0244823
	10.633	0.401929	0.365067	0.343158	0.427741	0.459922	0.295593	0.320568	0.32981	0.318549	0.325295	0.30452	0.263676	0.309302	0.171094	0.243103	0.183593	0.404392	0.407722	0.237409	0.348342	0.346925	0.317454	0.271598	0.401575	0.194596	0.442844	0.370906	0.299266	0.174488	0.256645	0.0351256	-0.122968	0.402015	0.379168	0.280203	0.327349	0.278837	0.471792	0.334708	0.433213	0.227023	0.127921	0.220522	0.0682314	0.071161	-0.105852	0.104892	0.0587519
	11.43	0.465852	0.307091	0.37899	0.43585	0.513797	0.366662	0.27822	0.337016	0.364306	0.334743	0.325163	0.301526	0.349668	0.125469	0.307719	0.2416	0.458218	0.351385	0.3102	0.369036	0.405632	0.341888	0.348052	0.466801	0.285462	0.503266	0.464694	0.421248	0.230153	0.37252	0.0111435	-0.0606043	0.458532	0.426353	0.366075	0.324083	0.344838	0.437792	0.370979	0.392081	0.103257	0.188736	0.239541	0.133555	0.140088	0.158385	0.146163	0.143048
	12.228	0.460022	0.331388	0.456575	0.442626	0.402323	0.328661	0.260915	0.356728	0.368234	0.424522	0.405127	0.303089	0.348168	0.13733	0.188342	0.273137	0.474519	0.40065	0.403162	0.377232	0.443841	0.35651	0.351459	0.504492	0.351896	0.516225	0.40981	0.431012	0.161401	0.32547	0.166784	0.0756482	0.456138	0.416759	0.324681	0.352667	0.340452	0.517332	0.431706	0.365552	0.184994	0.134909	0.273754	0.132844	0.173149	0.0629089	0.231497	0.141812
	13.04	0.444692	0.389365	0.421847	0.444264	0.467591	0.400483	0.359324	0.396408	0.401342	0.41287	0.338548	0.335046	0.373816	0.197899	0.212445	0.281362	0.424017	0.463765	0.384606	0.414473	0.469679	0.399684	0.391015	0.466248	0.34981	0.517513	0.398768	0.445257	0.213347	0.343173	0.040545	0.0426322	0.536424	0.493124	0.385437	0.483544	0.37172	0.503659	0.432415	0.479767	0.147551	0.180354	0.262863	0.138161	0.115332	0.0298679	0.18188	0.163796
	13.838	0.453033	0.375795	0.43422	0.522897	0.642014	0.347967	0.388544	0.410445	0.413137	0.424796	0.386885	0.3086	0.406198	0.184189	0.290578	0.284654	0.495214	0.4791	0.381445	0.451272	0.450472	0.430521	0.354199	0.44304	0.351134	0.546288	0.426099	0.429627	0.256587	0.278989	0.0930761	0.278498	0.498991	0.463771	0.360806	0.451268	0.367908	0.568004	0.470788	0.385294	0.136222	0.193674	0.162968	0.136482	0.141393	0.104075	0.192902	0.231032
	14.633	0.510437	0.342323	0.471978	0.46462	0.51898	0.463114	0.428205	0.368336	0.378648	0.405527	0.397626	0.296805	0.393321	0.222288	0.245387	0.289388	0.450905	0.446658	0.382324	0.455595	0.431999	0.451833	0.366404	0.457318	0.325328	0.53302	0.43721	0.437299	0.338916	0.351861	0.169303	0.0371366	0.489969	0.45627	0.359356	0.332353	0.43709	0.595122	0.422019	0.490438	0.132971	0.222054	0.307852	0.171436	0.184941	0.160404	0.182448	0.0930903
	15.43	0.485679	0.39692	0.432877	0.399783	0.342866	0.29325	0.449832	0.379091	0.41743	0.404748	0.394768	0.33113	0.422703	0.297972	0.212225	0.318432	0.418465	0.474668	0.397212	0.411218	0.40136	0.433388	0.388801	0.462315	0.334535	0.577076	0.457318	0.385243	0.277111	0.450156	0.0958521	0.233421	0.518334	0.534698	0.353019	0.384567	0.448511	0.526677	0.53198	0.469399	0.204834	0.27757	0.254054	0.141561	0.1319	-0.0738952	0.207574	0.154133
	16.228	0.498162	0.369121	0.388545	0.521022	0.40624	0.494906	0.396694	0.422503	0.400106	0.411329	0.387109	0.344129	0.40716	0.271425	0.167646	0.279975	0.417885	0.475252	0.419837	0.426212	0.482598	0.418965	0.41139	0.493559	0.367121	0.573519	0.461526	0.440394	0.296887	0.393611	0.205103	0.132282	0.544983	0.503853	0.43246	0.376636	0.406247	0.543387	0.459825	0.429714	0.143498	0.251472	0.22328	0.177731	0.158658	-0.0713435	0.219746	0.15723
	17.04	0.527635	0.401218	0.403044	0.408934	0.519455	0.466982	0.495097	0.364324	0.450599	0.401284	0.401325	0.356027	0.394412	0.154058	0.191809	0.296397	0.48626	0.542353	0.424259	0.443414	0.493102	0.510911	0.371854	0.467967	0.336461	0.570675	0.515072	0.440883	0.332315	0.40672	0.150035	-0.0229092	0.53087	0.472791	0.423476	0.390029	0.399913	0.547927	0.461682	0.47095	0.226309	0.208459	0.273044	0.169563	0.178118	0.147291	0.21146	0.145739
	17.838	0.48227	0.470867	0.439764	0.518416	0.593869	0.375187	0.453049	0.426607	0.414241	0.433556	0.429646	0.3617	0.386147	0.206845	0.262077	0.270142	0.415954	0.467995	0.470892	0.408346	0.426306	0.533935	0.393766	0.515767	0.360612	0.603993	0.429992	0.415431	0.299827	0.372542	0.126034	0.212543	0.514688	0.457619	0.353589	0.394606	0.407247	0.53913	0.495606	0.485777	0.241672	0.252378	0.273276	0.197027	0.162633	0.434723	0.207509	0.171665
	18.633	0.499857	0.409661	0.42801	0.465373	0.486954	0.423546	0.408749	0.467971	0.432615	0.398375	0.401073	0.348994	0.387291	0.222204	0.199188	0.319431	0.418634	0.460108	0.487691	0.416815	0.480508	0.4885	0.387577	0.518009	0.44554	0.549077	0.498511	0.476545	0.365148	0.361984	0.218943	0.354285	0.547951	0.523981	0.405532	0.390197	0.388253	0.623029	0.473652	0.447732	0.258274	0.227551	0.33964	0.141604	0.144582	0.264421	0.223059	0.187945
	19.43	0.510328	0.377992	0.445641	0.375519	0.460935	0.42669	0.31224	0.392384	0.357546	0.433448	0.399233	0.366394	0.410326	0.3785	0.217569	0.325746	0.44474	0.513345	0.414021	0.451184	0.460652	0.488293	0.39956	0.51984	0.38743	0.592153	0.470682	0.432486	0.269876	0.424159	0.230704	0.123397	0.532888	0.532287	0.385364	0.446523	0.356107	0.568742	0.477818	0.429191	0.216306	0.240273	0.246721	0.212222	0.156908	0.100405	0.109523	0.205055
	20.228	0.54389	0.43298	0.503016	0.433059	0.492824	0.395678	0.430053	0.46057	0.351535	0.434998	0.410759	0.376882	0.435482	0.197601	0.234477	0.305111	0.435584	0.543533	0.44376	0.457355	0.493752	0.536181	0.403109	0.456225	0.416285	0.601839	0.551503	0.47579	0.281032	0.281139	0.17042	0.271647	0.548761	0.449701	0.379154	0.411905	0.460728	0.575685	0.499604	0.45635	0.189156	0.223932	0.245872	0.116002	0.207679	0.108541	0.166521	0.172224
	21.04	0.482777	0.409209	0.369709	0.488438	0.408556	0.49636	0.386263	0.379064	0.343907	0.472549	0.449681	0.434859	0.40944	0.142229	0.278198	0.27859	0.430155	0.539043	0.413667	0.472046	0.503272	0.5933	0.407517	0.537318	0.40801	0.596751	0.507792	0.445975	0.289334	0.352846	0.282775	0.168341	0.523504	0.522382	0.364118	0.420093	0.425336	0.538271	0.523673	0.485558	0.202624	0.218177	0.331503	0.162396	0.136231	0.251721	0.235103	0.215801
	21.838	0.529339	0.360238	0.416602	0.425075	0.398087	0.367444	0.377274	0.405284	0.455352	0.426644	0.410441	0.35868	0.428467	0.252689	0.139876	0.298811	0.437629	0.546335	0.440637	0.478608	0.505993	0.553288	0.378952	0.520588	0.395704	0.57802	0.472865	0.496991	0.302104	0.405872	0.120347	0.146058	0.544784	0.515233	0.426755	0.396773	0.380523	0.584073	0.481223	0.467341	0.221524	0.242263	0.253635	0.176009	0.197831	0.272996	0.150378	0.212907
	22.633	0.558812	0.378945	0.429301	0.460148	0.487662	0.359914	0.379923	0.387284	0.391395	0.415845	0.424527	0.350446	0.456888	0.0331561	0.239805	0.255623	0.469875	0.438258	0.448917	0.450351	0.539317	0.51432	0.415981	0.567038	0.446563	0.609105	0.520452	0.47045	0.377457	0.410242	0.0480945	0.334146	0.566034	0.442968	0.400325	0.446546	0.489538	0.582807	0.558861	0.462653	0.214363	0.217268	0.2617	0.162611	0.167127	0.0487146	0.26141	0.201332
	23.43	0.46888	0.41004	0.466231	0.561197	0.450141	0.342095	0.441197	0.47287	0.416786	0.469317	0.397318	0.393202	0.44136	0.134138	0.257278	0.240936	0.432745	0.482879	0.411366	0.44164	0.532751	0.563857	0.388285	0.49479	0.391382	0.553929	0.529514	0.453793	0.30983	0.44194	0.303593	0.196139	0.545042	0.460452	0.359345	0.476135	0.421844	0.605211	0.568664	0.534526	0.196076	0.200936	0.235205	0.189633	0.148572	0.182491	0.170222	0.224973
	24.228	0.503293	0.41575	0.428256	0.487618	0.461542	0.485781	0.376514	0.412467	0.355886	0.441363	0.46145	0.348771	0.437216	0.362876	0.166823	0.285099	0.498279	0.535877	0.415788	0.491517	0.459649	0.505774	0.449864	0.507732	0.430807	0.600786	0.552433	0.42374	0.39386	0.499563	0.288567	0.275823	0.565135	0.399801	0.417053	0.482987	0.425623	0.670763	0.531232	0.498173	0.227231	0.186772	0.246845	0.230732	0.181144	0.258086	0.139288	0.241694
	25.04	0.495887	0.440022	0.424427	0.453551	0.461126	0.475143	0.458872	0.46122	0.446481	0.434741	0.407602	0.317163	0.446965	0.208207	0.257317	0.32799	0.471023	0.519894	0.451668	0.496253	0.427606	0.541215	0.436497	0.490543	0.410758	0.568515	0.564405	0.416836	0.27812	0.392564	0.239516	0.284456	0.576928	0.542022	0.449707	0.415546	0.51582	0.629522	0.550206	0.513084	0.202776	0.212097	0.295082	0.180938	0.197178	0.427103	0.141119	0.245518
	25.838	0.555666	0.440273	0.445985	0.507194	0.483646	0.522861	0.363056	0.458008	0.384107	0.45643	0.461375	0.343843	0.442049	0.32505	0.285372	0.397182	0.519954	0.515238	0.434783	0.49573	0.487613	0.542091	0.45401	0.540245	0.469601	0.586115	0.579732	0.439936	0.331508	0.392532	0.239706	0.172655	0.522768	0.533395	0.458682	0.420833	0.434757	0.580953	0.560744	0.455889	0.264019	0.154781	0.307117	0.187169	0.191556	0.227823	0.199877	0.240594
	26.633	0.510455	0.473713	0.422025	0.548958	0.551796	0.410335	0.38994	0.466484	0.391423	0.482751	0.453081	0.368546	0.435042	0.182872	0.243863	0.325992	0.486536	0.523382	0.442404	0.503816	0.499399	0.561324	0.442301	0.479227	0.396005	0.550444	0.519949	0.43731	0.293946	0.344724	0.247137	0.417962	0.576309	0.521943	0.394635	0.39082	0.364152	0.609259	0.593984	0.441989	0.235943	0.182641	0.296407	0.186685	0.192535	0.210794	0.106552	0.226124
	27.43	0.498942	0.380233	0.434256	0.483714	0.330044	0.363016	0.37746	0.469107	0.47677	0.487268	0.451119	0.361769	0.410402	0.226291	0.28222	0.322883	0.488035	0.566313	0.449691	0.48665	0.50774	0.547458	0.43038	0.521427	0.446413	0.579042	0.471729	0.453124	0.298472	0.343405	0.284072	0.124969	0.526222	0.435969	0.408387	0.38771	0.510867	0.591561	0.547303	0.515579	0.153581	0.225127	0.213183	0.193432	0.165125	0.304654	0.232743	0.232657
	28.228	0.516493	0.491448	0.460404	0.383202	0.464029	0.330875	0.388389	0.498846	0.413055	0.506975	0.462029	0.412504	0.416628	0.251135	0.261114	0.293136	0.438999	0.496542	0.474311	0.521563	0.50147	0.563204	0.467711	0.565273	0.454376	0.615155	0.505788	0.434228	0.37322	0.319168	0.149298	0.342887	0.51759	0.477722	0.415396	0.489256	0.450755	0.59451	0.503383	0.535796	0.223665	0.268447	0.216923	0.172426	0.131618	0.348505	0.178509	0.255909
	29.04	0.499032	0.462927	0.4767	0.515273	0.460425	0.355418	0.413655	0.46013	0.458048	0.473054	0.456864	0.376823	0.428543	0.236569	0.217827	0.347634	0.440113	0.530977	0.472936	0.498153	0.487929	0.588737	0.440026	0.567079	0.354654	0.564674	0.416402	0.446029	0.277947	0.452775	0.253472	0.31136	0.572169	0.523599	0.454659	0.362451	0.481743	0.638027	0.527194	0.533994	0.159397	0.173157	0.215136	0.211372	0.140088	0.261237	0.159306	0.244164
	29.838	0.513873	0.421824	0.45838	0.488468	0.493056	0.498689	0.434215	0.487376	0.373876	0.501058	0.408816	0.371836	0.443405	0.312683	0.243364	0.285547	0.437339	0.4847	0.473499	0.530261	0.486954	0.583616	0.410692	0.519165	0.432823	0.607514	0.438429	0.471359	0.311559	0.402114	0.159342	0.153054	0.584477	0.498173	0.469115	0.483412	0.507067	0.632417	0.506402	0.468811	0.235723	0.224682	0.249922	0.242043	0.169234	0.350118	0.202775	0.201145
	30.633	0.564958	0.390896	0.405606	0.469624	0.498076	0.482636	0.407444	0.485917	0.413304	0.497246	0.456696	0.397099	0.420658	0.204039	0.319692	0.357331	0.508951	0.536236	0.465869	0.497232	0.485654	0.568603	0.395212	0.478739	0.42481	0.588384	0.542543	0.46017	0.364053	0.388698	0.238659	0.242218	0.603871	0.477544	0.425514	0.478371	0.442603	0.604979	0.50822	0.519607	0.192697	0.198054	0.238155	0.168734	0.188249	0.194746	0.183964	0.263592
	31.43	0.475869	0.407231	0.422413	0.427922	0.473688	0.397848	0.467344	0.446178	0.45058	0.476751	0.448392	0.365112	0.442049	0.226743	0.149771	0.362278	0.473419	0.491699	0.379955	0.47592	0.528822	0.551871	0.439541	0.463655	0.475809	0.589116	0.591542	0.485929	0.278812	0.434702	0.183141	0.247056	0.538037	0.551326	0.479017	0.487803	0.468852	0.662189	0.580479	0.43779	0.174345	0.230747	0.235765	0.151107	0.201494	0.174564	0.278449	0.173882
	32.228	0.533147	0.3871	0.430055	0.482387	0.44916	0.526137	0.38652	0.474874	0.445476	0.529982	0.459115	0.351149	0.433808	0.259517	0.240004	0.382184	0.474696	0.461136	0.424096	0.463784	0.470599	0.527277	0.416325	0.428238	0.432281	0.582055	0.533607	0.442575	0.325944	0.382991	0.126707	0.465329	0.544585	0.507827	0.410676	0.407577	0.420356	0.641144	0.520616	0.503783	0.193848	0.205582	0.301991	0.17659	0.198646	0.264881	0.168065	0.252914
	33.04	0.501344	0.469789	0.41186	0.506063	0.488536	0.408764	0.464248	0.505353	0.375325	0.527056	0.421837	0.391699	0.42952	0.341759	0.368275	0.318004	0.484205	0.528773	0.437524	0.465286	0.500542	0.549824	0.465972	0.500213	0.420868	0.575872	0.589661	0.426792	0.336783	0.359452	0.216669	0.306968	0.543134	0.475449	0.435209	0.387079	0.467685	0.656871	0.56749	0.504067	0.221116	0.255315	0.303445	0.210554	0.218463	0.147071	0.167736	0.246567
	33.838	0.53554	0.432896	0.465369	0.56806	0.595689	0.472143	0.415774	0.495078	0.426264	0.482933	0.425386	0.333301	0.428255	0.249872	0.116123	0.395096	0.572408	0.525981	0.407068	0.527882	0.522888	0.505097	0.429439	0.477852	0.473031	0.575437	0.541108	0.453001	0.307178	0.345781	0.171507	0.338461	0.59971	0.480627	0.469197	0.442784	0.438936	0.615538	0.609514	0.479194	0.200566	0.186592	0.29487	0.196177	0.191957	0.166845	0.152263	0.172359
	34.633	0.488462	0.421409	0.483515	0.454252	0.514576	0.518875	0.386383	0.48107	0.399052	0.481408	0.453174	0.407448	0.499147	0.15064	0.332162	0.373199	0.462182	0.549392	0.466805	0.515944	0.490753	0.538085	0.427457	0.470135	0.475919	0.609607	0.527078	0.491752	0.365379	0.472183	0.198779	0.21611	0.546574	0.446695	0.432593	0.493295	0.464621	0.617267	0.574816	0.448103	0.19344	0.227622	0.352419	0.199201	0.182434	0.184783	0.2594	0.202161
	35.43	0.476839	0.517473	0.480729	0.479781	0.560929	0.438158	0.470646	0.497127	0.423703	0.518777	0.427721	0.368287	0.438671	0.107151	0.176428	0.293287	0.520568	0.559556	0.484196	0.506887	0.508631	0.521838	0.399772	0.495017	0.547799	0.576084	0.537386	0.473149	0.317267	0.379823	0.349821	0.378375	0.580102	0.488436	0.421431	0.554114	0.353794	0.647221	0.597505	0.49541	0.182548	0.272874	0.34376	0.184382	0.182093	0.185276	0.157189	0.302211
	36.228	0.55262	0.451664	0.448944	0.474505	0.423825	0.551603	0.419292	0.468531	0.414667	0.486522	0.429319	0.40198	0.473446	0.201601	0.234308	0.39751	0.447205	0.556471	0.415759	0.46125	0.478391	0.595442	0.384857	0.563824	0.459581	0.594609	0.462239	0.476458	0.321678	0.407146	0.102546	0.227218	0.575631	0.503035	0.427128	0.493816	0.506198	0.588609	0.592449	0.5342	0.250308	0.36659	0.330115	0.171263	0.169797	0.154739	0.157675	0.257686
	37.04	0.546346	0.406445	0.486799	0.444776	0.41791	0.420047	0.449463	0.472268	0.421561	0.503105	0.448728	0.35271	0.449586	0.219242	0.290531	0.355549	0.517917	0.494108	0.403764	0.521409	0.494904	0.557414	0.471139	0.542188	0.410407	0.555828	0.498382	0.4956	0.340761	0.365888	0.224653	0.504696	0.650621	0.472281	0.449624	0.458911	0.492347	0.60726	0.620387	0.504941	0.19343	0.324469	0.279745	0.167712	0.19568	0.1578	0.159623	0.221589
	37.838	0.554034	0.489127	0.449346	0.390604	0.486604	0.492028	0.432709	0.503732	0.426753	0.498008	0.435222	0.364122	0.481081	0.21982	0.302488	0.365612	0.560675	0.522565	0.491368	0.517189	0.505529	0.53505	0.41142	0.576887	0.488185	0.580168	0.52881	0.515528	0.324387	0.466988	0.293281	0.399435	0.599128	0.566043	0.451416	0.540738	0.460014	0.55659	0.609165	0.504658	0.239155	0.240803	0.331394	0.207691	0.23417	0.123642	0.172316	0.212569
	38.633	0.504998	0.508267	0.473919	0.507583	0.626161	0.456545	0.390549	0.525249	0.439204	0.503395	0.436511	0.391457	0.410175	0.307424	0.31167	0.334702	0.491714	0.520557	0.454743	0.493572	0.55206	0.542815	0.473222	0.468883	0.461958	0.643421	0.434454	0.496101	0.341568	0.484042	0.312464	0.285072	0.575123	0.543254	0.493584	0.49346	0.488637	0.582292	0.651924	0.471729	0.171739	0.192887	0.32243	0.183801	0.183547	0.112284	0.198875	0.247261
	39.43	0.510265	0.442851	0.499125	0.439894	0.512291	0.55285	0.424901	0.464292	0.47507	0.541402	0.44276	0.367429	0.404789	0.398077	0.199426	0.357114	0.5309	0.538263	0.419388	0.541189	0.51829	0.545276	0.459794	0.538767	0.43186	0.614369	0.534073	0.497669	0.312049	0.436965	0.212961	0.215573	0.581907	0.632759	0.507854	0.4707	0.548411	0.558752	0.588553	0.502598	0.241749	0.230799	0.274577	0.227525	0.193262	0.176962	0.191361	0.216529
	40.228	0.529883	0.446587	0.445635	0.565294	0.431312	0.453329	0.476151	0.500721	0.417028	0.516158	0.413561	0.358668	0.461902	0.146866	0.124827	0.319523	0.455391	0.595754	0.512416	0.52448	0.491644	0.530973	0.453454	0.536516	0.432171	0.634691	0.587939	0.465143	0.278409	0.394467	0.19125	0.287295	0.528093	0.598352	0.521559	0.499588	0.360352	0.55519	0.624218	0.457926	0.172754	0.228639	0.31403	0.208617	0.167765	0.104242	0.248149	0.23907
	41.04	0.590796	0.460642	0.51264	0.449429	0.483653	0.49896	0.500793	0.449614	0.429421	0.559626	0.405239	0.356047	0.41475	0.298929	0.142841	0.383957	0.454148	0.507977	0.411547	0.492232	0.483703	0.513539	0.437094	0.555425	0.51733	0.599225	0.490076	0.50057	0.359585	0.38486	0.293156	0.244536	0.553151	0.591599	0.514376	0.523671	0.411162	0.604001	0.629042	0.558445	0.227676	0.206218	0.227565	0.191667	0.167958	0.0826322	0.258712	0.167773
	41.838	0.54486	0.465771	0.491583	0.452934	0.372245	0.48917	0.417399	0.528344	0.439076	0.479883	0.412403	0.332714	0.451487	0.267942	0.116089	0.354191	0.495961	0.535432	0.440332	0.52448	0.565406	0.52852	0.455315	0.539141	0.468618	0.605421	0.551936	0.466806	0.303949	0.35071	0.162479	0.110349	0.577171	0.485391	0.562364	0.548875	0.416702	0.582124	0.562292	0.600122	0.244878	0.206051	0.377217	0.169477	0.169604	0.174343	0.267484	0.211299
	42.633	0.522902	0.49602	0.487343	0.469993	0.513037	0.548337	0.395366	0.504499	0.363105	0.565602	0.433083	0.35747	0.471954	0.265162	0.229528	0.317373	0.471317	0.588553	0.483919	0.533133	0.506031	0.578327	0.412391	0.58047	0.454807	0.591258	0.447016	0.470523	0.382012	0.416594	0.196298	0.334381	0.604578	0.597459	0.538908	0.539131	0.491042	0.631942	0.565465	0.496303	0.241739	0.245025	0.253772	0.176612	0.219219	0.100519	0.156452	0.166723
	43.43	0.598148	0.481441	0.510071	0.480853	0.309269	0.531079	0.397335	0.490192	0.443937	0.551173	0.455836	0.409289	0.442435	0.202689	0.191369	0.286804	0.512516	0.544163	0.418815	0.532514	0.535194	0.546949	0.458611	0.522682	0.488004	0.593018	0.454076	0.48111	0.31597	0.405203	0.0902189	0.255059	0.56213	0.55092	0.552667	0.59215	0.386766	0.528303	0.58351	0.533835	0.257612	0.226549	0.330508	0.164871	0.199166	0.102831	0.160971	0.262949
	44.228	0.535894	0.473041	0.491787	0.351586	0.545964	0.438771	0.425322	0.466597	0.429648	0.525904	0.473135	0.403445	0.457085	0.279789	0.370443	0.354522	0.492989	0.495013	0.453253	0.504508	0.509774	0.532573	0.461776	0.478213	0.49999	0.59925	0.41738	0.441069	0.333007	0.444398	0.191675	0.205039	0.575403	0.553049	0.512439	0.498713	0.488628	0.561108	0.563259	0.5553	0.244407	0.266397	0.2974	0.20371	0.223446	0.131956	0.186101	0.217358
	45.04	0.569799	0.494542	0.544722	0.385386	0.484894	0.480664	0.382286	0.494363	0.425824	0.474173	0.417475	0.394492	0.436656	0.351069	0.268214	0.39186	0.520088	0.570936	0.454055	0.483498	0.486322	0.59162	0.476842	0.572624	0.443544	0.616662	0.485465	0.484148	0.324503	0.495393	0.249324	0.31384	0.550153	0.501007	0.560141	0.487992	0.478379	0.614026	0.539345	0.549339	0.183877	0.241737	0.272548	0.210382	0.242847	0.153396	0.222169	0.240035
	45.838	0.548214	0.425743	0.466745	0.43326	0.455081	0.542405	0.354167	0.438174	0.417772	0.533048	0.446823	0.346776	0.427551	0.309138	0.179016	0.335289	0.482168	0.615237	0.446807	0.536844	0.499306	0.567878	0.491433	0.520761	0.450966	0.626445	0.452626	0.492284	0.375872	0.400951	0.188662	0.240787	0.594966	0.601983	0.528321	0.506011	0.552938	0.587881	0.584335	0.555621	0.228001	0.251443	0.303536	0.203441	0.127065	0.0657828	0.196372	0.216596
	46.633	0.574133	0.470695	0.518341	0.381625	0.634772	0.456362	0.490179	0.504203	0.435378	0.568038	0.467241	0.378514	0.453835	0.141079	0.266945	0.382335	0.562972	0.544061	0.465487	0.532448	0.550704	0.562104	0.434545	0.538962	0.433174	0.584197	0.538014	0.513527	0.375958	0.476889	0.339827	0.30744	0.571713	0.580213	0.513952	0.536119	0.44488	0.661919	0.627404	0.561124	0.249513	0.274157	0.363337	0.225341	0.195176	0.111604	0.199856	0.258295
	47.43	0.552121	0.45856	0.480882	0.437557	0.637425	0.477778	0.449419	0.495085	0.459341	0.551521	0.416709	0.39355	0.444617	0.150258	0.203361	0.401368	0.488213	0.573316	0.466423	0.569306	0.488672	0.671667	0.453171	0.532356	0.426785	0.638109	0.48347	0.467975	0.342029	0.421092	0.160115	0.301567	0.582275	0.539556	0.578206	0.536208	0.436629	0.630774	0.581846	0.48234	0.227624	0.24063	0.265409	0.226245	0.194286	0.0413843	0.143775	0.15833
	48.228	0.530835	0.409539	0.523517	0.569736	0.526369	0.609679	0.391875	0.490643	0.447816	0.550933	0.442862	0.397634	0.443132	0.32941	0.294136	0.348063	0.522344	0.57483	0.405979	0.51403	0.517036	0.621278	0.466498	0.530512	0.441649	0.600054	0.526806	0.537517	0.372009	0.345862	0.399045	0.204246	0.583262	0.595538	0.51942	0.548457	0.46219	0.540379	0.529245	0.528085	0.194194	0.228174	0.246481	0.199362	0.172719	0.0805409	0.252234	0.194275
	49.04	0.583842	0.465011	0.504623	0.550237	0.455782	0.424412	0.382578	0.482443	0.44176	0.494934	0.407621	0.413499	0.433679	0.302638	0.276747	0.281531	0.468648	0.560873	0.419808	0.508882	0.509049	0.595912	0.48575	0.556527	0.447456	0.611271	0.45762	0.46423	0.43292	0.473911	0.273072	0.321797	0.563537	0.549516	0.519183	0.560888	0.518184	0.526389	0.543214	0.46108	0.220436	0.256543	0.301589	0.197027	0.170761	0.117742	0.190502	0.251306
	49.838	0.542285	0.492979	0.470296	0.521871	0.339566	0.484985	0.400714	0.468832	0.438676	0.484591	0.402988	0.364154	0.478286	0.257915	0.227378	0.376727	0.560465	0.474179	0.385322	0.550836	0.476914	0.627689	0.411006	0.496384	0.44534	0.632349	0.483252	0.433253	0.355174	0.374609	0.226744	0.280779	0.559567	0.576488	0.488963	0.607381	0.536444	0.553825	0.57946	0.510345	0.204008	0.265204	0.217043	0.180421	0.20323	0.111434	0.283745	0.198285
	50.633	0.552946	0.497666	0.475399	0.599948	0.533385	0.412074	0.453734	0.491811	0.447455	0.502906	0.465551	0.379459	0.434058	0.353904	0.258055	0.372395	0.533338	0.579935	0.492542	0.495774	0.497217	0.618873	0.463879	0.590727	0.437266	0.602456	0.608941	0.477554	0.307322	0.402586	0.192579	0.275121	0.583549	0.61867	0.488458	0.514749	0.440231	0.555558	0.557893	0.533566	0.241917	0.263993	0.23384	0.187363	0.18816	0.0950949	0.195963	0.268483
	51.43	0.546319	0.459511	0.497402	0.498001	0.471976	0.466059	0.420096	0.493845	0.341489	0.508732	0.411011	0.371685	0.424763	0.40152	0.312669	0.325112	0.47874	0.550816	0.426713	0.522477	0.489118	0.613593	0.442756	0.554189	0.443043	0.628072	0.426617	0.421321	0.338397	0.440093	0.33259	0.423709	0.570232	0.535211	0.460675	0.522273	0.44596	0.579721	0.591675	0.542459	0.218186	0.292266	0.280923	0.176085	0.186039	0.0791467	0.245774	0.265488
	52.228	0.53816	0.460708	0.512887	0.504165	0.504506	0.491919	0.388915	0.446792	0.365922	0.549209	0.424714	0.371263	0.438133	0.401946	0.340792	0.36437	0.541401	0.617314	0.448468	0.544959	0.525637	0.612382	0.4622	0.553827	0.475037	0.646053	0.535511	0.477858	0.387258	0.466517	0.143805	0.329042	0.584956	0.612907	0.344631	0.550595	0.551362	0.59712	0.609901	0.511212	0.166696	0.233395	0.278631	0.209887	0.195754	0.102916	0.20814	0.199927
	53.04	0.559836	0.48501	0.488766	0.411493	0.585206	0.502872	0.480517	0.477361	0.457031	0.555756	0.41415	0.414699	0.43814	0.149949	0.456287	0.418322	0.545124	0.539747	0.421661	0.501025	0.516841	0.627514	0.422826	0.573444	0.466822	0.600653	0.517324	0.504543	0.318045	0.472939	0.243881	0.215469	0.596992	0.612497	0.483228	0.61122	0.39082	0.546745	0.603787	0.503752	0.258009	0.2766	0.239776	0.199954	0.181263	0.10936	0.279561	0.221115
	53.838	0.561967	0.439792	0.479901	0.517932	0.501739	0.483566	0.433262	0.439539	0.353855	0.551645	0.43411	0.428295	0.441882	0.28959	0.355584	0.370522	0.54175	0.621368	0.472449	0.563193	0.487697	0.620466	0.4694	0.620168	0.427227	0.674288	0.519517	0.475899	0.288008	0.462923	0.295441	0.422204	0.594075	0.621862	0.549143	0.684302	0.447329	0.576034	0.588966	0.448993	0.194183	0.264161	0.210606	0.262468	0.172378	0.108306	0.234317	0.148582
	54.633	0.562819	0.430257	0.470248	0.500473	0.637908	0.494982	0.464247	0.494208	0.419144	0.533454	0.490153	0.402498	0.435368	0.312126	0.322763	0.417745	0.560528	0.575953	0.429206	0.545873	0.511464	0.614915	0.471463	0.509745	0.446543	0.633596	0.478005	0.434191	0.424013	0.476342	0.272482	0.381509	0.57513	0.611511	0.542992	0.576222	0.480529	0.657632	0.540983	0.49781	0.208853	0.335199	0.310429	0.15949	0.141734	0.0833463	0.161318	0.196593
	55.43	0.605527	0.439086	0.484123	0.499016	0.619343	0.469045	0.448004	0.523218	0.378881	0.536222	0.503183	0.422131	0.444768	0.18412	0.294689	0.322672	0.576217	0.597524	0.457302	0.515878	0.463141	0.674383	0.451401	0.611439	0.457535	0.657524	0.521641	0.527655	0.416402	0.3879	0.292944	0.151567	0.563876	0.607642	0.5486	0.488602	0.559547	0.634092	0.649435	0.532319	0.248111	0.196288	0.326038	0.190882	0.216312	0.119493	0.20236	0.280228
	56.243	0.586952	0.423646	0.536786	0.473278	0.53262	0.531992	0.434749	0.481201	0.459565	0.54751	0.441555	0.411473	0.444609	0.289011	0.335458	0.366966	0.553014	0.556009	0.429693	0.532205	0.494505	0.64795	0.503577	0.540393	0.456813	0.647456	0.532983	0.504841	0.402018	0.43478	0.16941	0.233798	0.595592	0.611013	0.490975	0.557839	0.615089	0.569282	0.672253	0.489589	0.212724	0.280478	0.35472	0.195434	0.173817	0.103188	0.273574	0.186778
	57.04	0.551568	0.474059	0.533015	0.488945	0.424691	0.564953	0.440848	0.491919	0.385422	0.537789	0.425312	0.396488	0.428884	0.179032	0.269182	0.356692	0.499268	0.564713	0.424841	0.562258	0.486313	0.630429	0.49478	0.536645	0.455349	0.657645	0.555172	0.545355	0.276535	0.503052	0.132986	0.207968	0.580728	0.58721	0.526567	0.51429	0.650058	0.643061	0.624966	0.496194	0.218605	0.265742	0.321529	0.227299	0.2098	0.111536	0.212715	0.182107
	57.835	0.495941	0.428529	0.52583	0.490413	0.537378	0.516042	0.456559	0.516827	0.478455	0.530106	0.45012	0.41337	0.447685	0.183585	0.338399	0.401735	0.588613	0.583448	0.462794	0.517933	0.485644	0.629155	0.518623	0.559937	0.474134	0.627776	0.556267	0.446599	0.395618	0.439246	0.32698	0.389884	0.591143	0.58204	0.525313	0.588217	0.568292	0.536424	0.624915	0.537004	0.249817	0.226668	0.284207	0.236673	0.181619	0.0767323	0.283775	0.235229
	58.633	0.628663	0.475899	0.49537	0.523621	0.597293	0.426151	0.490531	0.458235	0.400834	0.544004	0.436819	0.406768	0.431202	0.108425	0.337352	0.399019	0.567578	0.529461	0.376498	0.512756	0.483703	0.579259	0.474648	0.583856	0.450294	0.642374	0.502462	0.481026	0.347823	0.4745	0.185019	0.179996	0.595357	0.580585	0.510531	0.545069	0.512161	0.573125	0.596189	0.547269	0.190301	0.231522	0.351692	0.189268	0.169234	0.101624	0.16884	0.232521
	59.43	0.542457	0.482678	0.529495	0.542398	0.61234	0.53139	0.41849	0.5024	0.376686	0.554546	0.416261	0.381986	0.489277	0.162083	0.3282	0.374372	0.530441	0.637848	0.3722	0.552692	0.541769	0.670257	0.448621	0.477726	0.442231	0.608918	0.439573	0.468558	0.326809	0.442431	0.264575	0.294686	0.592248	0.544434	0.502471	0.55566	0.575455	0.542058	0.607114	0.531264	0.158085	0.197008	0.348383	0.262393	0.180061	0.0975603	0.224402	0.274203
	60.243	0.541614	0.473363	0.515079	0.51015	0.704201	0.434034	0.502925	0.486206	0.391421	0.512039	0.429188	0.402113	0.443261	0.180339	0.282398	0.490541	0.496347	0.56181	0.415893	0.52677	0.523315	0.635239	0.522495	0.58531	0.453323	0.682389	0.629285	0.474713	0.415451	0.408802	0.0825999	0.304065	0.599371	0.578252	0.496534	0.64296	0.446588	0.530594	0.611797	0.504283	0.250235	0.18581	0.329092	0.185641	0.20412	0.0819011	0.184879	0.255148
	61.04	0.564414	0.452512	0.558692	0.550503	0.538948	0.571984	0.410134	0.434875	0.388091	0.542919	0.459946	0.443349	0.45051	0.326036	0.353933	0.334824	0.487535	0.593061	0.461027	0.535614	0.576338	0.649017	0.442129	0.58404	0.448148	0.634739	0.592725	0.509999	0.35699	0.463723	0.342681	0.206969	0.556296	0.623784	0.525611	0.558382	0.51233	0.584137	0.623251	0.512727	0.205567	0.288643	0.350821	0.202795	0.260216	0.0655277	0.156962	0.281226
	61.835	0.552982	0.476482	0.532016	0.523783	0.621434	0.57838	0.438319	0.480949	0.413159	0.52404	0.439827	0.410664	0.423059	0.248696	0.402944	0.351514	0.591234	0.582596	0.411729	0.541962	0.47579	0.584101	0.498339	0.571259	0.482258	0.659599	0.568599	0.488591	0.413001	0.441429	0.347657	0.301436	0.624525	0.562439	0.489656	0.523006	0.549777	0.559187	0.639348	0.556128	0.192446	0.301428	0.342341	0.163913	0.15759	0.0878519	0.169407	0.25794
	62.633	0.565013	0.482031	0.534105	0.511399	0.614099	0.519049	0.476157	0.531854	0.39434	0.540598	0.431719	0.462247	0.442458	0.252769	0.308963	0.373461	0.510451	0.592597	0.454151	0.539098	0.537432	0.699024	0.474678	0.542506	0.475538	0.640892	0.600239	0.483966	0.349207	0.506648	0.199722	0.329324	0.586591	0.600573	0.584745	0.635806	0.525659	0.54615	0.611461	0.551874	0.186451	0.277427	0.338142	0.196984	0.183755	0.088311	0.175424	0.231167
	63.43	0.559174	0.518781	0.483226	0.540618	0.624659	0.548465	0.443638	0.480584	0.360547	0.531076	0.430384	0.441251	0.447366	0.37442	0.323884	0.332953	0.541339	0.565342	0.448182	0.521379	0.476357	0.62393	0.477105	0.511813	0.478898	0.664608	0.59845	0.514128	0.353906	0.467114	0.327965	0.220699	0.600748	0.642637	0.600187	0.584053	0.552473	0.599893	0.602806	0.552814	0.192802	0.237734	0.29871	0.190408	0.188234	0.0648306	0.215999	0.247769
	64.243	0.59696	0.403327	0.549753	0.542167	0.562086	0.568224	0.397521	0.456057	0.420515	0.568246	0.433008	0.447577	0.429732	0.282333	0.520387	0.372387	0.502856	0.581689	0.452785	0.518721	0.528209	0.619088	0.469016	0.593795	0.455379	0.653077	0.645952	0.486662	0.366763	0.540482	0.279692	0.302163	0.58064	0.593217	0.481921	0.568051	0.55048	0.560811	0.551341	0.578708	0.254609	0.201904	0.28803	0.241042	0.204579	0.0861517	0.260032	0.304767
	65.04	0.551867	0.449906	0.517431	0.531391	0.480452	0.527635	0.466243	0.473477	0.377612	0.51891	0.43879	0.450497	0.481907	0.274268	0.351504	0.429487	0.519073	0.599812	0.421374	0.556882	0.51334	0.65006	0.523294	0.581009	0.457054	0.671415	0.486135	0.490078	0.415451	0.447882	0.316601	0.322481	0.602347	0.682406	0.468326	0.59454	0.601922	0.613349	0.58013	0.518129	0.193126	0.247486	0.338968	0.191205	0.181812	0.0941258	0.274209	0.269532
	65.835	0.522939	0.486557	0.536568	0.51703	0.565946	0.507127	0.454463	0.495417	0.461774	0.487599	0.448205	0.448549	0.494458	0.226706	0.432197	0.388888	0.562226	0.571293	0.436779	0.503182	0.543218	0.596287	0.515963	0.499754	0.480232	0.678759	0.630711	0.421679	0.399049	0.441196	0.115913	0.138145	0.611451	0.537634	0.518326	0.661068	0.560486	0.637362	0.586644	0.541389	0.177295	0.246124	0.32082	0.239567	0.209118	0.0664629	0.211809	0.243707
	66.633	0.57542	0.46238	0.542703	0.538675	0.593854	0.451944	0.528883	0.518434	0.418765	0.57113	0.446785	0.422841	0.470613	0.480953	0.430025	0.479374	0.52128	0.582612	0.41744	0.56443	0.51113	0.639102	0.478622	0.540939	0.444287	0.668886	0.543604	0.459516	0.367426	0.357115	0.375056	0.221039	0.57516	0.603363	0.519143	0.55581	0.573721	0.571215	0.59468	0.505955	0.211615	0.212863	0.336365	0.212782	0.191022	0.138213	0.0408113	0.202465
	67.43	0.585247	0.441681	0.56699	0.515816	0.528722	0.534247	0.402726	0.488514	0.415099	0.561085	0.429356	0.423311	0.444071	0.269875	0.392307	0.34247	0.545503	0.538719	0.443464	0.517218	0.520148	0.613011	0.505154	0.562677	0.443083	0.666665	0.663818	0.50473	0.418968	0.520748	0.158422	0.141713	0.556186	0.684827	0.443656	0.574734	0.618146	0.593185	0.554643	0.524885	0.21827	0.137855	0.349953	0.205959	0.160764	0.0990565	0.232877	0.273222
	68.243	0.602073	0.461723	0.528673	0.531044	0.671874	0.55806	0.450029	0.459692	0.449838	0.472391	0.462281	0.396572	0.474984	0.408519	0.1837	0.366917	0.519807	0.544802	0.421766	0.553517	0.491728	0.608902	0.524467	0.578262	0.441458	0.677459	0.662985	0.481146	0.33537	0.434237	0.169758	0.276598	0.571153	0.600103	0.563012	0.460127	0.531406	0.546691	0.594783	0.53505	0.217966	0.269055	0.354777	0.265288	0.212337	0.112777	0.202778	0.276589
	69.04	0.543953	0.40484	0.580757	0.4639	0.514896	0.512958	0.483357	0.46078	0.370867	0.47937	0.436698	0.419543	0.464561	0.266727	0.340046	0.419999	0.450841	0.591478	0.393631	0.554489	0.546144	0.582851	0.463495	0.498806	0.454416	0.656622	0.539988	0.514293	0.457134	0.420732	0.336517	0.266577	0.602862	0.642988	0.473637	0.541321	0.549662	0.626709	0.65689	0.561199	0.225657	0.232393	0.434193	0.246821	0.221933	0.124611	0.156274	0.273983
	69.835	0.545793	0.448148	0.507665	0.576831	0.50208	0.463937	0.448356	0.511357	0.389252	0.478499	0.442274	0.408258	0.450798	0.178191	0.336385	0.351094	0.451559	0.588125	0.483088	0.536631	0.554855	0.673658	0.504042	0.539814	0.453373	0.671348	0.546356	0.514684	0.420063	0.491868	0.237365	0.33088	0.573488	0.62252	0.516169	0.683688	0.477821	0.673112	0.612583	0.51626	0.214189	0.246534	0.392547	0.315243	0.133161	0.12286	0.0855972	0.210825
	70.633	0.573553	0.489633	0.520009	0.575999	0.62357	0.520258	0.500264	0.500204	0.360534	0.535485	0.450213	0.448461	0.461516	0.317123	0.270535	0.465412	0.557725	0.604074	0.443063	0.488255	0.51803	0.609921	0.500816	0.60329	0.453203	0.711067	0.513782	0.466176	0.364658	0.457107	0.288377	0.334895	0.595821	0.601054	0.493106	0.542235	0.496892	0.604342	0.627533	0.549266	0.24785	0.31315	0.407608	0.261188	0.172022	0.154807	0.159601	0.205681
	71.43	0.605654	0.501732	0.466668	0.509595	0.674259	0.473899	0.442731	0.511642	0.321468	0.539189	0.476087	0.453473	0.464614	0.333272	0.446829	0.441118	0.516413	0.573381	0.521537	0.56337	0.52182	0.653931	0.50297	0.51527	0.451147	0.700721	0.600295	0.503431	0.245604	0.482799	0.228508	0.259948	0.564553	0.561997	0.491553	0.652334	0.571307	0.600362	0.637181	0.527732	0.196422	0.240325	0.360236	0.295216	0.241171	0.149809	0.240356	0.251898
	72.243	0.629724	0.513618	0.549599	0.519088	0.566308	0.579091	0.534964	0.487328	0.336382	0.508393	0.481121	0.428739	0.4977	0.187541	0.491808	0.475694	0.511337	0.613365	0.491884	0.543229	0.529175	0.610407	0.544569	0.540384	0.448689	0.690418	0.511984	0.48207	0.300576	0.495928	0.282424	0.265392	0.6185	0.569868	0.435905	0.580823	0.522971	0.572301	0.575861	0.547758	0.202041	0.295064	0.321673	0.301006	0.173639	0.105993	0.254118	0.248429
	73.04	0.570815	0.441398	0.567312	0.554388	0.602598	0.522595	0.490254	0.469606	0.318704	0.49558	0.462179	0.406313	0.477074	0.266523	0.35868	0.484734	0.511342	0.642326	0.482706	0.538479	0.541231	0.620402	0.551253	0.560012	0.447697	0.706354	0.607984	0.563116	0.438714	0.524597	0.211164	0.259063	0.605094	0.641701	0.529265	0.592839	0.513209	0.589516	0.625843	0.48955	0.190908	0.28726	0.275164	0.310519	0.245665	0.122605	0.165908	0.232555
	73.835	0.621945	0.506044	0.521572	0.537137	0.463858	0.525489	0.479586	0.471001	0.428248	0.463756	0.464467	0.421915	0.47562	-0.0558559	0.418845	0.460712	0.501345	0.616959	0.460014	0.545468	0.523566	0.614708	0.518572	0.550151	0.431088	0.694659	0.576968	0.510807	0.392274	0.499035	0.2368	0.264294	0.629246	0.55466	0.504064	0.520004	0.507816	0.633046	0.623921	0.530781	0.231087	0.251582	0.303551	0.320011	0.218611	0.110516	0.226677	0.243809
	74.633	0.557325	0.496903	0.493093	0.502589	0.641015	0.545954	0.496174	0.476705	0.384009	0.478441	0.474312	0.451613	0.471537	0.0846409	0.346645	0.364176	0.548203	0.606326	0.470424	0.562958	0.479784	0.654584	0.475153	0.538417	0.482579	0.689589	0.575628	0.510263	0.3855	0.44191	0.182667	0.299507	0.602354	0.563429	0.535337	0.632097	0.47237	0.606939	0.668718	0.566816	0.257591	0.26479	0.35011	0.290502	0.197979	0.14243	0.23253	0.265843
	75.43	0.568449	0.463425	0.54448	0.538189	0.48389	0.544373	0.510989	0.519518	0.38634	0.458294	0.502548	0.45872	0.493156	0.301888	0.508933	0.476938	0.512532	0.633866	0.504299	0.550829	0.531664	0.705937	0.46218	0.584586	0.484956	0.649792	0.628642	0.472445	0.383309	0.41805	0.184405	0.218387	0.631588	0.600355	0.613614	0.660857	0.544853	0.650562	0.617395	0.529889	0.19095	0.239574	0.281891	0.324079	0.233384	0.185939	0.116515	0.227512
	76.243	0.55233	0.46628	0.537991	0.457529	0.519351	0.553289	0.549753	0.485662	0.456067	0.489621	0.437352	0.433413	0.444973	0.265704	0.345218	0.410018	0.533808	0.549683	0.4238	0.527558	0.473041	0.628892	0.518168	0.599335	0.458959	0.673248	0.52677	0.468119	0.401095	0.456934	0.294398	0.446903	0.570836	0.556806	0.532724	0.655445	0.64063	0.6396	0.58827	0.549388	0.191651	0.35898	0.340471	0.294366	0.239095	0.102491	0.235789	0.276386
	77.04	0.592736	0.454265	0.485515	0.601471	0.448278	0.541545	0.518107	0.446974	0.477384	0.511658	0.42236	0.420199	0.47334	0.191956	0.355924	0.419818	0.494656	0.586658	0.435833	0.540298	0.513879	0.680444	0.475254	0.571292	0.457836	0.672407	0.488145	0.472954	0.311415	0.416307	0.266782	0.245745	0.59048	0.5686	0.598586	0.681693	0.542083	0.64928	0.631996	0.602104	0.257539	0.280585	0.363255	0.399098	0.223862	0.191686	0.183785	0.255029
	77.835	0.552357	0.486984	0.566351	0.519805	0.467301	0.48489	0.539198	0.561903	0.490012	0.541982	0.429534	0.42741	0.489944	0.102853	0.274481	0.426159	0.561064	0.629478	0.479631	0.503506	0.535807	0.597863	0.509391	0.588879	0.426053	0.70757	0.474765	0.516832	0.399539	0.440547	0.190272	0.208813	0.566608	0.513039	0.514491	0.662957	0.547929	0.596061	0.616298	0.655383	0.232594	0.2637	0.344317	0.364241	0.207828	0.121041	0.159071	0.211316
	78.633	0.585456	0.492096	0.559003	0.497258	0.576421	0.488689	0.463908	0.471351	0.433308	0.509362	0.411329	0.428988	0.499693	0.367396	0.293135	0.423741	0.504483	0.656796	0.47073	0.519074	0.562081	0.679623	0.533436	0.556375	0.420256	0.650276	0.558632	0.526703	0.334765	0.509755	0.17184	0.234744	0.560546	0.594465	0.439785	0.673778	0.589058	0.5986	0.622206	0.619519	0.204584	0.272084	0.322047	0.361378	0.245087	0.101879	0.201014	0.230372
	79.43	0.58872	0.449481	0.629428	0.494194	0.478969	0.534076	0.512399	0.502329	0.400768	0.539173	0.42392	0.396491	0.428611	0.316282	0.413759	0.378907	0.536135	0.56356	0.380423	0.495803	0.536884	0.605326	0.518683	0.5927	0.460915	0.684495	0.543835	0.492205	0.445402	0.445949	0.204667	0.400931	0.586834	0.566781	0.474983	0.720076	0.56871	0.644633	0.576093	0.542464	0.221963	0.282759	0.363325	0.322454	0.223224	0.164006	0.168078	0.249749
	80.243	0.52671	0.459534	0.583921	0.503537	0.670485	0.561893	0.504289	0.481732	0.431431	0.561466	0.470277	0.404944	0.48174	0.149435	0.418547	0.444121	0.511312	0.549035	0.475944	0.518036	0.530698	0.647018	0.543143	0.565665	0.511202	0.694465	0.543051	0.484645	0.428913	0.504714	0.236679	0.202496	0.55981	0.627434	0.54218	0.633597	0.479569	0.617924	0.60536	0.571228	0.245924	0.246467	0.369237	0.303395	0.226131	0.135918	0.183965	0.215682
	81.04	0.528034	0.462272	0.674857	0.598106	0.532591	0.529341	0.45373	0.486446	0.347106	0.520824	0.493086	0.453486	0.46653	0.335667	0.382319	0.429357	0.554937	0.592057	0.452011	0.547743	0.531729	0.666578	0.522425	0.57288	0.467194	0.69867	0.543938	0.540054	0.416777	0.570743	0.108938	0.207899	0.599739	0.536605	0.52375	0.593025	0.569545	0.588636	0.6196	0.595719	0.208424	0.283864	0.351393	0.34473	0.279395	0.115974	0.188375	0.233503
	81.835	0.55805	0.49025	0.538681	0.535773	0.556149	0.494436	0.476514	0.462296	0.433984	0.486663	0.435726	0.438654	0.51441	0.408493	0.467404	0.418181	0.54672	0.594348	0.437638	0.566971	0.578474	0.684187	0.479562	0.642928	0.472619	0.657608	0.562831	0.497019	0.405102	0.548426	0.34561	0.128485	0.561946	0.601456	0.444102	0.677903	0.531017	0.63794	0.562059	0.541833	0.205818	0.324378	0.30365	0.337229	0.248988	0.0686562	0.24042	0.237835
	82.633	0.58221	0.52987	0.548724	0.535414	0.537025	0.588599	0.43526	0.470359	0.404335	0.532783	0.437641	0.413882	0.443571	0.224039	0.363315	0.436034	0.551618	0.629063	0.501243	0.572465	0.518132	0.643379	0.525792	0.599784	0.464907	0.658347	0.54282	0.493051	0.520813	0.51241	0.246445	0.196003	0.57077	0.628739	0.523891	0.587887	0.541424	0.591455	0.580401	0.616102	0.222926	0.346161	0.315272	0.343019	0.257709	0.105245	0.315361	0.29688
	83.43	0.595981	0.51267	0.579115	0.55588	0.5494	0.573323	0.471779	0.449218	0.397012	0.569389	0.459703	0.443245	0.479582	0.172324	0.263785	0.407604	0.514516	0.627411	0.468868	0.531255	0.489183	0.686026	0.533628	0.551434	0.470232	0.673314	0.534099	0.511689	0.454713	0.40819	0.149859	0.220139	0.566932	0.609389	0.505525	0.650162	0.595633	0.682006	0.548658	0.652055	0.242587	0.271777	0.361962	0.334894	0.238175	0.11492	0.234206	0.245891
	84.243	0.561749	0.517157	0.563783	0.539103	0.487717	0.538644	0.449962	0.494289	0.358559	0.525225	0.451035	0.456897	0.483627	0.362097	0.351151	0.478835	0.53376	0.619422	0.467091	0.560638	0.538528	0.677728	0.52204	0.598172	0.479409	0.663537	0.636576	0.459246	0.5032	0.414519	0.184068	0.334189	0.589891	0.60908	0.469839	0.722307	0.623744	0.661571	0.524666	0.634132	0.203161	0.253977	0.356715	0.332688	0.235817	0.203621	0.183627	0.249681
	85.04	0.577378	0.445839	0.50132	0.536594	0.636948	0.541564	0.566272	0.511874	0.442996	0.583196	0.465261	0.459971	0.462736	0.352033	0.262575	0.378526	0.534357	0.654166	0.435108	0.597577	0.53732	0.610829	0.535307	0.603181	0.435531	0.687405	0.532649	0.461504	0.461891	0.455258	0.30775	0.301569	0.57952	0.503653	0.455447	0.695769	0.59353	0.646311	0.571488	0.62197	0.231579	0.316977	0.30399	0.354136	0.261017	0.167661	0.209422	0.21993
	85.835	0.527608	0.497327	0.619161	0.531946	0.50552	0.524769	0.460055	0.501218	0.372767	0.573873	0.479197	0.43587	0.4883	0.247892	0.326946	0.444853	0.585913	0.591632	0.444486	0.526033	0.554001	0.62092	0.498855	0.566271	0.467103	0.685106	0.548712	0.506212	0.457307	0.522077	0.220618	0.236529	0.607981	0.59312	0.434256	0.692246	0.573212	0.618246	0.555584	0.570822	0.224129	0.241902	0.390593	0.265492	0.186632	0.0970672	0.221618	0.23819
	86.633	0.560081	0.5203	0.563327	0.544757	0.668242	0.482665	0.492816	0.491596	0.469121	0.526857	0.445982	0.445721	0.503874	0.217182	0.425167	0.472747	0.535131	0.606788	0.461227	0.526041	0.552236	0.620729	0.523618	0.599175	0.443524	0.680351	0.584568	0.517286	0.455059	0.564483	0.25384	0.157806	0.561283	0.57202	0.524273	0.755	0.559814	0.630725	0.560021	0.655966	0.221702	0.246812	0.345118	0.334313	0.204505	0.131378	0.172472	0.196085
	87.43	0.550852	0.432814	0.534089	0.573571	0.583173	0.511814	0.513261	0.489522	0.418176	0.560091	0.419166	0.443405	0.486217	0.264852	0.200037	0.438873	0.539294	0.633716	0.430094	0.557029	0.532259	0.674327	0.572497	0.612046	0.421179	0.709367	0.607939	0.475231	0.35627	0.533096	0.163446	0.284265	0.540328	0.592635	0.474545	0.711044	0.583222	0.644768	0.593506	0.571304	0.272742	0.244931	0.319409	0.298552	0.245324	0.126311	0.205042	0.266148
	88.243	0.576145	0.48085	0.540465	0.533738	0.578408	0.521343	0.491514	0.495804	0.384464	0.567251	0.450307	0.406525	0.477923	0.246902	0.461639	0.433411	0.571729	0.657589	0.514498	0.549606	0.560075	0.62831	0.563993	0.627519	0.402715	0.670035	0.541916	0.424693	0.446267	0.506176	0.226105	0.216506	0.563994	0.566126	0.450882	0.673398	0.475798	0.602911	0.540661	0.64079	0.242084	0.247144	0.252475	0.335529	0.190088	0.108306	0.213821	0.22851
	89.04	0.585411	0.48624	0.527947	0.554909	0.643501	0.56659	0.47478	0.486808	0.439961	0.59218	0.446664	0.397757	0.424415	0.341042	0.372965	0.504714	0.621614	0.567878	0.428547	0.552942	0.518662	0.644271	0.539493	0.595814	0.423034	0.694919	0.577016	0.451127	0.416373	0.43893	0.274999	0.324044	0.577016	0.538551	0.549966	0.646765	0.539341	0.602457	0.57639	0.665186	0.271685	0.269919	0.322858	0.312467	0.23549	0.127536	0.214697	0.20343
	89.835	0.572501	0.506609	0.611014	0.609981	0.524092	0.51325	0.503314	0.482792	0.419848	0.592959	0.44459	0.393212	0.463925	0.188797	0.353255	0.477184	0.548636	0.641137	0.486306	0.54088	0.553982	0.626837	0.583903	0.5427	0.456653	0.666696	0.554177	0.476708	0.423032	0.379975	0.269823	0.3568	0.570203	0.567858	0.430139	0.737507	0.582982	0.565473	0.561711	0.653245	0.239207	0.203068	0.289894	0.331397	0.228178	0.143331	0.115682	0.242675
	90.633	0.56746	0.465351	0.506306	0.589758	0.595891	0.601477	0.44972	0.504358	0.4022	0.542612	0.465466	0.421325	0.465614	0.359778	0.324139	0.535545	0.623931	0.575593	0.455707	0.524097	0.584724	0.59897	0.569251	0.609579	0.476541	0.679522	0.583692	0.465078	0.387287	0.504483	0.340392	0.178002	0.573996	0.558617	0.491919	0.614433	0.501093	0.580957	0.602781	0.678128	0.307564	0.238417	0.364639	0.317159	0.236796	0.10647	0.333602	0.253963
	91.43	0.575883	0.527893	0.536309	0.575548	0.656981	0.59356	0.485171	0.409189	0.408118	0.616496	0.473808	0.397001	0.462425	0.315223	0.367681	0.471007	0.580159	0.622038	0.510411	0.523007	0.54267	0.637979	0.561223	0.627173	0.461166	0.701695	0.646458	0.479541	0.372586	0.478984	0.22332	0.35461	0.599717	0.544827	0.535136	0.601937	0.477383	0.632473	0.545111	0.670945	0.219546	0.294397	0.329843	0.331698	0.193841	0.131973	0.278463	0.244452
	92.243	0.574885	0.446861	0.580219	0.60746	0.464524	0.527924	0.447791	0.522165	0.389396	0.644035	0.456658	0.44085	0.453972	0.0165016	0.330373	0.414021	0.613966	0.57249	0.466862	0.541579	0.515578	0.592719	0.530433	0.632544	0.478677	0.675577	0.615333	0.433021	0.413203	0.500396	0.314064	0.291624	0.559604	0.517852	0.427909	0.679835	0.597205	0.622099	0.582362	0.608887	0.269425	0.267972	0.294716	0.311531	0.225716	0.183252	0.175458	0.254775
	93.04	0.562402	0.465859	0.554077	0.570877	0.488157	0.485344	0.531524	0.530066	0.477601	0.657925	0.449074	0.41053	0.474908	0.18408	0.409749	0.471907	0.55106	0.665494	0.498998	0.542809	0.514863	0.594566	0.550383	0.595896	0.426785	0.684301	0.5609	0.502946	0.413347	0.509355	0.26358	0.19802	0.574711	0.621741	0.558997	0.703794	0.504832	0.700568	0.56322	0.604914	0.244397	0.241172	0.348821	0.311132	0.248558	0.145388	0.171779	0.223129
	93.835	0.536782	0.528138	0.55342	0.592163	0.637164	0.466567	0.509608	0.477984	0.429737	0.618244	0.408405	0.457764	0.476302	0.10183	0.469165	0.441894	0.567409	0.604879	0.465449	0.515009	0.528683	0.660255	0.512708	0.586301	0.458167	0.656622	0.741497	0.509768	0.498386	0.415217	0.202414	0.339919	0.580986	0.561627	0.534196	0.726149	0.530735	0.617419	0.607192	0.594805	0.240274	0.260163	0.36069	0.298961	0.304254	0.0942788	0.202611	0.326141
	94.633	0.538795	0.476474	0.523594	0.541184	0.60092	0.436275	0.489642	0.534448	0.445375	0.638872	0.47136	0.438867	0.500488	0.258545	0.409021	0.478204	0.623471	0.647048	0.47115	0.581935	0.5501	0.629218	0.485194	0.596052	0.414148	0.683182	0.594083	0.474344	0.430297	0.541433	0.247873	0.171685	0.582113	0.517393	0.455639	0.707687	0.552193	0.633452	0.546504	0.658962	0.243288	0.248164	0.356383	0.314124	0.254965	0.167576	0.262437	0.269668
	95.43	0.565167	0.474939	0.580825	0.585376	0.421441	0.519004	0.446426	0.514196	0.416518	0.574403	0.485315	0.412497	0.460766	0.219849	0.454911	0.440741	0.517283	0.662099	0.506629	0.496606	0.550314	0.580454	0.552598	0.594361	0.468086	0.659962	0.535536	0.472942	0.455318	0.50322	0.254373	0.222977	0.566763	0.568057	0.482214	0.740525	0.629617	0.645215	0.503254	0.628941	0.291879	0.270645	0.315443	0.323304	0.245161	0.146221	0.132819	0.202956
	96.243	0.597885	0.437905	0.616154	0.601182	0.556753	0.586862	0.505385	0.518914	0.340146	0.540548	0.48354	0.443523	0.559154	0.308985	0.354589	0.45652	0.536645	0.593445	0.5342	0.543045	0.529426	0.640511	0.491352	0.553706	0.475859	0.708247	0.57195	0.479285	0.329057	0.455724	0.310291	0.236489	0.585634	0.577349	0.545238	0.694617	0.54358	0.594849	0.51703	0.609343	0.307972	0.251385	0.266035	0.243205	0.243693	0.156049	0.262368	0.192921
	97.04	0.594304	0.483959	0.516806	0.586752	0.512004	0.536006	0.529377	0.460806	0.30181	0.57621	0.505463	0.383855	0.4878	0.152802	0.343995	0.452541	0.629389	0.603142	0.474712	0.553774	0.53237	0.627689	0.522364	0.579935	0.456171	0.680744	0.565985	0.494188	0.416979	0.512289	0.370804	0.412024	0.573945	0.599729	0.568424	0.696858	0.514209	0.707005	0.545575	0.64646	0.309667	0.289177	0.34648	0.278191	0.244464	0.114206	0.258978	0.243826
	97.835	0.563961	0.459944	0.545657	0.530142	0.659316	0.531053	0.530018	0.55435	0.362389	0.56469	0.484792	0.398725	0.479036	0.286806	0.377876	0.533806	0.513055	0.575299	0.53952	0.534716	0.502864	0.628048	0.577077	0.603753	0.413466	0.705676	0.665604	0.468385	0.442663	0.515732	0.340833	0.298228	0.524248	0.530364	0.455056	0.785683	0.606992	0.653383	0.554914	0.601672	0.271486	0.279972	0.283509	0.268936	0.252933	0.115821	0.194378	0.184408
	98.633	0.595927	0.508533	0.539089	0.57867	0.625097	0.542394	0.451787	0.515404	0.343679	0.523029	0.506163	0.408039	0.469053	0.272048	0.284626	0.524847	0.584578	0.586037	0.45757	0.557471	0.495656	0.617909	0.505387	0.583695	0.398844	0.694937	0.661989	0.502429	0.416979	0.477281	0.203171	0.315471	0.542773	0.55409	0.54328	0.693032	0.600764	0.618888	0.581962	0.587883	0.279051	0.325283	0.361908	0.243216	0.275271	0.131905	0.216751	0.218001
	99.43	0.62113	0.413498	0.485285	0.566795	0.45217	0.483135	0.485244	0.542893	0.413397	0.602399	0.459236	0.440749	0.48802	0.245555	0.346314	0.481508	0.583568	0.64245	0.46308	0.5083	0.533392	0.615687	0.550939	0.594865	0.368986	0.716209	0.629934	0.502573	0.410579	0.524036	0.237154	0.367431	0.600306	0.509161	0.476343	0.754627	0.609051	0.680667	0.559093	0.670179	0.318644	0.244322	0.296141	0.18535	0.271741	0.174071	0.300257	0.245603
	100.243	0.6383	0.434836	0.501513	0.629302	0.644726	0.566511	0.441955	0.480691	0.387594	0.615576	0.497476	0.39772	0.445738	0.170141	0.3719	0.560763	0.546429	0.578677	0.5047	0.579785	0.536531	0.608137	0.513577	0.596095	0.426675	0.674313	0.610541	0.571128	0.411588	0.563387	0.203249	0.323039	0.588087	0.530556	0.519396	0.746812	0.578591	0.678108	0.550902	0.64426	0.268787	0.249584	0.274693	0.265062	0.290549	0.0731448	0.241107	0.289519
	101.04	0.562692	0.446903	0.5908	0.572576	0.633875	0.555003	0.522571	0.487453	0.389175	0.544858	0.493666	0.446705	0.490686	0.303176	0.310405	0.519212	0.588612	0.56637	0.476622	0.521659	0.517974	0.59068	0.572841	0.620173	0.442271	0.715253	0.554278	0.521493	0.463476	0.585238	0.283344	0.289735	0.579756	0.529879	0.53692	0.68417	0.601414	0.580713	0.629274	0.69393	0.282462	0.285703	0.30056	0.222456	0.226873	0.0967442	0.218785	0.293428
	101.835	0.598728	0.461981	0.567159	0.575953	0.649841	0.474578	0.52522	0.421422	0.3611	0.584183	0.490228	0.430822	0.487202	0.167724	0.223698	0.509078	0.538904	0.565424	0.494825	0.54518	0.518485	0.581091	0.486751	0.565655	0.420537	0.746623	0.499136	0.510677	0.53292	0.586148	0.257041	0.129693	0.577348	0.550371	0.484725	0.698816	0.550564	0.645478	0.523931	0.679422	0.288521	0.267012	0.333196	0.24625	0.242224	0.111587	0.212116	0.283528
	102.633	0.584749	0.484049	0.535388	0.572461	0.593449	0.492254	0.417898	0.501816	0.396005	0.593083	0.533465	0.403594	0.506601	0.277492	0.327671	0.501782	0.598026	0.560948	0.509026	0.533184	0.555032	0.575094	0.503981	0.535085	0.431218	0.720983	0.60261	0.498292	0.490862	0.513543	0.353082	0.465581	0.586245	0.554078	0.516445	0.62623	0.605551	0.626422	0.574765	0.686185	0.268546	0.210656	0.295147	0.192421	0.254802	0.158429	0.293849	0.191973
	103.43	0.56979	0.483399	0.506189	0.565685	0.625203	0.436438	0.452701	0.482244	0.361829	0.584033	0.520249	0.384776	0.498162	0.253872	0.347983	0.548977	0.560526	0.641754	0.487252	0.605442	0.5265	0.667797	0.445264	0.618024	0.399636	0.73471	0.574749	0.477694	0.49507	0.519538	0.319627	0.375405	0.530303	0.657473	0.525772	0.686736	0.601642	0.596157	0.597944	0.569382	0.287296	0.255614	0.388832	0.277448	0.267454	0.0909634	0.184656	0.253388
	104.243	0.562293	0.457215	0.541229	0.604107	0.6358	0.514998	0.444235	0.537266	0.329989	0.571014	0.450213	0.406626	0.545989	0.231904	0.363582	0.570657	0.585656	0.517102	0.488875	0.520687	0.496585	0.6289	0.487843	0.601674	0.481144	0.685602	0.581221	0.528962	0.439147	0.414797	0.108257	0.293857	0.592042	0.591531	0.478965	0.726381	0.594163	0.57436	0.581975	0.588136	0.307836	0.213557	0.334215	0.212631	0.310914	0.123319	0.294133	0.234197
	105.04	0.615128	0.473396	0.639205	0.573698	0.601273	0.465541	0.497596	0.4925	0.376276	0.517095	0.483643	0.398646	0.500768	0.394176	0.422003	0.52199	0.581958	0.639698	0.481292	0.540791	0.525451	0.63328	0.569656	0.635542	0.439081	0.694701	0.52766	0.513618	0.491006	0.479482	0.158724	0.372161	0.545896	0.590279	0.493108	0.631023	0.54151	0.620943	0.595286	0.560548	0.283132	0.270066	0.305139	0.219454	0.256167	0.114971	0.220873	0.338444
	105.835	0.582908	0.420832	0.496649	0.656948	0.752184	0.51144	0.463541	0.516456	0.356785	0.572663	0.483111	0.402334	0.511645	0.480323	0.330897	0.566602	0.63062	0.5856	0.497766	0.587326	0.54359	0.640886	0.5374	0.612884	0.434558	0.701846	0.529898	0.516919	0.527875	0.460628	0.217742	0.449552	0.539554	0.493064	0.474012	0.65827	0.658311	0.679095	0.591004	0.659832	0.299915	0.202096	0.312122	0.217786	0.312961	0.0754572	0.220089	0.267823
	106.633	0.567252	0.474485	0.53446	0.555313	0.585329	0.590814	0.544398	0.504293	0.391037	0.567417	0.486016	0.460618	0.496367	0.126001	0.342056	0.470933	0.571607	0.539912	0.533761	0.5563	0.522247	0.609021	0.577249	0.596075	0.429644	0.717201	0.521327	0.472531	0.464312	0.4688	0.208638	0.469284	0.577038	0.575744	0.526318	0.671134	0.623167	0.586327	0.577422	0.64018	0.314062	0.220313	0.273624	0.233756	0.342537	0.171657	0.270333	0.270903
	107.43	0.597024	0.470685	0.560889	0.591007	0.475909	0.51205	0.497483	0.541564	0.433881	0.61967	0.470305	0.438496	0.493337	0.419165	0.448372	0.638758	0.612669	0.589387	0.524803	0.528876	0.504015	0.632085	0.520675	0.62023	0.482468	0.688101	0.421333	0.509105	0.42358	0.535239	0.189357	0.297008	0.564708	0.578091	0.549073	0.802477	0.567943	0.634056	0.602845	0.635644	0.282912	0.272557	0.304408	0.23325	0.269294	0.180617	0.151258	0.309099
	108.243	0.585229	0.524406	0.583325	0.588347	0.59613	0.584345	0.448434	0.501137	0.394722	0.704278	0.505519	0.422098	0.536347	0.242698	0.476766	0.56102	0.606173	0.602791	0.492351	0.550188	0.525507	0.648691	0.535731	0.634485	0.441528	0.70472	0.570851	0.497918	0.582098	0.487464	0.211761	0.273111	0.545005	0.556805	0.525002	0.656438	0.58124	0.601237	0.620671	0.639562	0.354052	0.298003	0.251235	0.2478	0.356064	0.10006	0.197066	0.234044
	109.04	0.63161	0.48659	0.584091	0.6338	0.563394	0.553203	0.507303	0.418337	0.393635	0.600691	0.544506	0.449642	0.504396	0.256583	0.390729	0.472859	0.596883	0.565647	0.473184	0.573216	0.542512	0.567998	0.512647	0.580328	0.437316	0.705724	0.649008	0.465646	0.47714	0.504138	0.258732	0.484836	0.566255	0.594105	0.47891	0.636247	0.679431	0.646585	0.557945	0.663191	0.285287	0.281114	0.318071	0.215483	0.350309	0.095486	0.237844	0.236532
	109.835	0.632081	0.451404	0.551855	0.591897	0.640864	0.543957	0.426082	0.517274	0.40245	0.608382	0.498242	0.427203	0.461122	0.378002	0.376951	0.499265	0.523563	0.56936	0.507976	0.552375	0.552998	0.58978	0.456578	0.607195	0.501775	0.70417	0.601417	0.503737	0.501297	0.467128	0.252212	0.299635	0.552938	0.555061	0.509337	0.71121	0.592194	0.655717	0.560989	0.686864	0.300606	0.203936	0.300414	0.264093	0.341231	0.161591	0.152799	0.280532
	110.633	0.604585	0.494354	0.557335	0.581514	0.678273	0.498004	0.499633	0.462536	0.332299	0.608457	0.523294	0.431411	0.478559	0.210379	0.3653	0.682093	0.583164	0.600918	0.514852	0.558134	0.495248	0.661186	0.517591	0.567003	0.455038	0.685088	0.587461	0.468875	0.507956	0.407711	0.234747	0.235744	0.583785	0.635797	0.478514	0.637689	0.570989	0.620943	0.613512	0.626042	0.371003	0.282542	0.363491	0.24992	0.371579	0.0958771	0.150927	0.288723
	111.445	0.593878	0.472758	0.567159	0.566471	0.668242	0.534813	0.54577	0.458453	0.367102	0.616645	0.485661	0.451172	0.521046	0.272408	0.311248	0.513218	0.541714	0.58803	0.514107	0.530658	0.524504	0.617543	0.536156	0.652817	0.434688	0.671923	0.553099	0.515011	0.448602	0.419037	0.242545	0.399576	0.584463	0.541484	0.464689	0.677203	0.573986	0.67931	0.58756	0.711453	0.292926	0.26742	0.361513	0.246573	0.320673	0.126889	0.101013	0.286303
	112.243	0.650013	0.45337	0.561894	0.608258	0.585361	0.516993	0.4676	0.505981	0.36383	0.568395	0.457555	0.426307	0.505555	0.306106	0.393774	0.555767	0.509536	0.610428	0.455631	0.588666	0.528265	0.609013	0.529654	0.565709	0.471947	0.713795	0.520151	0.513811	0.552637	0.464237	0.165755	0.394591	0.583726	0.572689	0.517614	0.745511	0.565051	0.583339	0.647719	0.648667	0.336913	0.233405	0.29521	0.32848	0.266668	0.0922725	0.172942	0.236786
	113.038	0.63879	0.514144	0.541683	0.659746	0.669687	0.555604	0.496954	0.460187	0.432834	0.586602	0.535688	0.404736	0.459281	0.306314	0.366318	0.53041	0.56327	0.574097	0.451706	0.553951	0.481084	0.615257	0.581122	0.560094	0.441378	0.696329	0.555511	0.505393	0.518507	0.417505	0.127807	0.283943	0.601382	0.577329	0.459005	0.828852	0.556103	0.609078	0.589753	0.675444	0.370093	0.2713	0.3716	0.211318	0.275049	0.235875	0.243262	0.296593
	113.835	0.616941	0.507662	0.585237	0.620006	0.560617	0.566796	0.532602	0.435493	0.43791	0.57006	0.475162	0.44202	0.503881	0.260408	0.37262	0.510103	0.516062	0.585348	0.517774	0.544547	0.477313	0.624177	0.472656	0.576991	0.446182	0.684386	0.52074	0.522618	0.543672	0.505429	0.337638	0.270168	0.632465	0.605723	0.49049	0.676604	0.718004	0.618807	0.579834	0.688318	0.344363	0.28524	0.284007	0.243969	0.293545	0.180209	0.182237	0.290314
	114.633	0.578122	0.513174	0.52097	0.650843	0.714754	0.452563	0.497668	0.515337	0.403331	0.611134	0.452007	0.417098	0.472749	0.367847	0.395951	0.474348	0.57285	0.638619	0.501042	0.573805	0.591541	0.583719	0.537956	0.58861	0.447877	0.679104	0.625212	0.510997	0.543499	0.498922	0.24041	0.355906	0.568096	0.579966	0.475065	0.743577	0.705821	0.644444	0.564523	0.651893	0.329108	0.259411	0.32535	0.221886	0.315779	0.144436	0.241673	0.289333
	115.445	0.581676	0.482199	0.590511	0.629972	0.484622	0.487783	0.445806	0.509511	0.365549	0.571826	0.501343	0.446195	0.486437	0.191854	0.374433	0.55023	0.594849	0.589231	0.485208	0.571692	0.521411	0.587725	0.462069	0.584405	0.433074	0.655533	0.518224	0.496775	0.576881	0.401796	0.280549	0.290739	0.580139	0.576193	0.454747	0.723246	0.571995	0.646384	0.586838	0.698198	0.366933	0.305343	0.331826	0.249737	0.285224	0.176247	0.237616	0.241474
	116.243	0.586725	0.468079	0.557687	0.616329	0.677985	0.471836	0.433712	0.463904	0.40634	0.620722	0.473649	0.410241	0.497397	0.332431	0.365765	0.49779	0.529651	0.554721	0.53697	0.603917	0.533253	0.552086	0.513213	0.592263	0.441157	0.710655	0.55452	0.455261	0.550418	0.404808	0.155782	0.526873	0.60287	0.64717	0.472857	0.831818	0.595733	0.629679	0.61448	0.637281	0.360822	0.303034	0.367512	0.273327	0.297668	0.0665649	0.164404	0.286422
	117.038	0.586925	0.463064	0.540359	0.561025	0.565443	0.457062	0.513294	0.521794	0.390229	0.644524	0.455846	0.435845	0.520341	0.239987	0.387727	0.527507	0.463349	0.607543	0.458897	0.53258	0.530123	0.633407	0.491676	0.578885	0.453032	0.679897	0.515686	0.503796	0.585298	0.478148	0.200241	0.318279	0.583586	0.539137	0.503433	0.752414	0.587672	0.661804	0.590733	0.643344	0.363271	0.273278	0.321813	0.227794	0.254224	0.156389	0.163124	0.363592
	117.835	0.587169	0.41768	0.647294	0.612744	0.561484	0.372001	0.513105	0.495794	0.381451	0.640463	0.481794	0.447424	0.426112	0.17588	0.384919	0.510798	0.559633	0.570632	0.476364	0.570653	0.556945	0.590082	0.510089	0.57684	0.469821	0.684543	0.496638	0.506956	0.655117	0.486478	0.278496	0.246387	0.63052	0.552387	0.50272	0.680808	0.518233	0.58627	0.558087	0.658316	0.366901	0.163997	0.368981	0.235349	0.28558	0.10647	0.254584	0.285728
	118.633	0.587695	0.401352	0.543015	0.601829	0.576098	0.453466	0.487622	0.517246	0.383428	0.677443	0.483998	0.405528	0.512198	0.239255	0.379955	0.552931	0.565574	0.603132	0.490222	0.581427	0.608472	0.602833	0.520969	0.631608	0.417368	0.736301	0.558738	0.560083	0.516892	0.491318	0.309116	0.423812	0.558764	0.585913	0.503719	0.749383	0.53133	0.654895	0.606599	0.742415	0.33841	0.28078	0.350602	0.248478	0.239228	0.125087	0.157643	0.294342
	119.445	0.614285	0.449785	0.610357	0.592972	0.596535	0.494761	0.503395	0.525131	0.439189	0.656533	0.431887	0.421534	0.449904	0.261802	0.407646	0.571869	0.561336	0.579578	0.489458	0.523765	0.528265	0.581545	0.556126	0.616179	0.471807	0.725248	0.545421	0.525093	0.539579	0.462937	0.281974	0.365439	0.596874	0.552491	0.485922	0.77984	0.496709	0.663179	0.613499	0.766106	0.288437	0.247891	0.286173	0.202547	0.247787	0.182232	0.266835	0.319168
	120.243	0.567524	0.39104	0.612143	0.652774	0.644276	0.529623	0.548223	0.48617	0.433181	0.646547	0.437931	0.425988	0.467992	0.0911739	0.443632	0.457137	0.488329	0.624945	0.532271	0.584063	0.573533	0.610184	0.551627	0.609161	0.428972	0.678487	0.501127	0.517834	0.537129	0.441929	0.320404	0.363021	0.616172	0.624766	0.498118	0.634801	0.589413	0.650151	0.502223	0.666973	0.374969	0.261664	0.300658	0.202192	0.270465	0.0903853	0.182428	0.289823
	121.038	0.647846	0.518368	0.593627	0.662613	0.368968	0.420454	0.544223	0.499382	0.352601	0.627725	0.491134	0.443661	0.482483	0.108251	0.472529	0.493191	0.49298	0.606544	0.496926	0.51565	0.538128	0.623612	0.512424	0.616674	0.467033	0.664524	0.562668	0.522767	0.481493	0.482811	0.22807	0.428189	0.570608	0.668589	0.473527	0.689721	0.550528	0.637505	0.590011	0.700026	0.346644	0.234903	0.309052	0.213589	0.244019	0.0959791	0.194922	0.351881
	121.835	0.609942	0.474238	0.568552	0.667181	0.556288	0.50862	0.442746	0.484094	0.422307	0.65974	0.491536	0.412037	0.533461	0.214081	0.34001	0.445568	0.513826	0.606724	0.495599	0.541042	0.596761	0.646628	0.490675	0.581427	0.500361	0.683224	0.477731	0.481326	0.461055	0.420186	0.275733	0.148363	0.57186	0.568059	0.569237	0.6964	0.52975	0.615858	0.640574	0.686179	0.352556	0.225007	0.263055	0.256323	0.256582	0.123914	0.212306	0.353015
	122.633	0.601883	0.464472	0.561136	0.631984	0.563546	0.462485	0.416005	0.498321	0.334003	0.662368	0.482616	0.405217	0.470621	0.289292	0.447388	0.535628	0.567453	0.56381	0.520477	0.586391	0.563131	0.594399	0.483667	0.602999	0.449763	0.667488	0.554258	0.497769	0.549149	0.486293	0.170886	0.206289	0.586709	0.553591	0.505603	0.747539	0.602468	0.693327	0.614776	0.653479	0.298858	0.247332	0.268969	0.192711	0.30768	0.139964	0.0806401	0.30365
	123.445	0.610722	0.459804	0.559799	0.594961	0.609685	0.529214	0.546444	0.514825	0.366068	0.629524	0.399382	0.405469	0.462675	0.420016	0.318983	0.50582	0.54959	0.5319	0.497489	0.554143	0.616738	0.596366	0.458813	0.586824	0.45903	0.682807	0.481108	0.50444	0.597809	0.461042	0.32384	0.351707	0.531548	0.62234	0.597375	0.604309	0.541034	0.638499	0.598434	0.690861	0.398145	0.225799	0.308131	0.242678	0.227362	0.17992	0.221306	0.245349
	124.243	0.636541	0.465545	0.530861	0.657364	0.645939	0.521755	0.564503	0.516861	0.369103	0.622281	0.46599	0.432212	0.47362	0.285812	0.296373	0.491909	0.583594	0.553748	0.526417	0.628168	0.560103	0.610574	0.491221	0.611738	0.431178	0.693165	0.525111	0.46289	0.543355	0.40375	0.321905	0.467247	0.557674	0.568358	0.567275	0.700606	0.576718	0.624582	0.54938	0.667832	0.348664	0.215794	0.293114	0.167346	0.212337	0.128556	0.267773	0.248311
	125.038	0.609317	0.504911	0.626247	0.58718	0.513164	0.485121	0.557292	0.510178	0.4394	0.647176	0.446673	0.408482	0.492338	0.383577	0.360664	0.516183	0.572224	0.542893	0.478351	0.595728	0.518262	0.619852	0.504457	0.585078	0.451397	0.670894	0.478536	0.478574	0.580253	0.50376	0.234453	0.362718	0.563485	0.609464	0.489787	0.638153	0.664875	0.680911	0.574442	0.615997	0.352891	0.208827	0.377782	0.259972	0.252192	0.198844	0.203849	0.30013
	125.835	0.593153	0.504692	0.566163	0.604558	0.58787	0.531302	0.549174	0.48291	0.422562	0.664033	0.426358	0.382251	0.486497	0.233276	0.466483	0.496799	0.50898	0.584836	0.521948	0.577841	0.543562	0.598747	0.550029	0.63534	0.545272	0.674379	0.543828	0.49826	0.528509	0.476238	0.23694	0.371795	0.586776	0.620516	0.515515	0.623466	0.565862	0.639383	0.617614	0.666448	0.321867	0.214452	0.345617	0.224781	0.314918	0.088481	0.245526	0.357669
	126.633	0.533636	0.458067	0.57007	0.612178	0.664856	0.52636	0.550408	0.522589	0.386835	0.625281	0.442536	0.410709	0.492239	0.283647	0.4266	0.464515	0.53213	0.637922	0.497069	0.537463	0.534581	0.609443	0.432493	0.585177	0.426545	0.647106	0.512141	0.562997	0.412424	0.386645	0.266929	0.307485	0.554779	0.599362	0.554337	0.663981	0.620834	0.604455	0.613486	0.682864	0.32306	0.226441	0.325103	0.232314	0.336426	0.143858	0.227139	0.330168
	127.445	0.555566	0.449153	0.636762	0.633962	0.723731	0.546433	0.560703	0.457577	0.454243	0.644441	0.430178	0.456211	0.428445	0.307464	0.396658	0.53698	0.521243	0.575104	0.549338	0.568967	0.55793	0.614278	0.477317	0.635785	0.427828	0.630861	0.487265	0.5214	0.429518	0.399572	0.279454	0.391247	0.589125	0.538252	0.601178	0.643641	0.612825	0.640013	0.605528	0.683721	0.319555	0.243343	0.303481	0.250577	0.230314	0.137856	0.222774	0.296271
	128.243	0.596725	0.491163	0.560913	0.712482	0.546528	0.501557	0.590901	0.609533	0.480455	0.636784	0.462926	0.379947	0.452782	0.436056	0.356849	0.488814	0.555091	0.600233	0.548698	0.572023	0.549701	0.614986	0.514598	0.643559	0.456954	0.668831	0.472477	0.538762	0.445431	0.41384	0.302046	0.367736	0.546979	0.59855	0.54101	0.681309	0.590589	0.611089	0.625469	0.694921	0.342595	0.264305	0.30608	0.236705	0.250575	0.11492	0.255775	0.385271
	129.038	0.552022	0.512165	0.511821	0.596788	0.534176	0.542591	0.588775	0.463802	0.403243	0.673854	0.471865	0.414136	0.414212	0.145836	0.286208	0.545723	0.580805	0.606057	0.511003	0.576559	0.545512	0.580987	0.533446	0.588986	0.406967	0.677114	0.513858	0.499787	0.52652	0.459863	0.40829	0.307459	0.527416	0.51043	0.493396	0.711351	0.569728	0.613067	0.610765	0.664093	0.346707	0.289067	0.329533	0.246078	0.304536	0.110329	0.128061	0.366012
	129.835	0.594839	0.486348	0.622142	0.647004	0.623244	0.43319	0.576259	0.546724	0.446459	0.659566	0.455257	0.3759	0.505313	0.235558	0.35572	0.505909	0.584893	0.507614	0.504108	0.551646	0.543645	0.581179	0.530544	0.526704	0.475197	0.645672	0.629799	0.56333	0.451542	0.457857	0.228129	0.387287	0.561622	0.608386	0.42741	0.599624	0.622426	0.554805	0.630242	0.643762	0.333241	0.261928	0.354772	0.213686	0.300635	0.229091	0.197492	0.337818
	130.633	0.575384	0.473541	0.571012	0.679876	0.616671	0.507551	0.453796	0.543712	0.363736	0.655472	0.448532	0.404237	0.480354	0.230819	0.467158	0.507055	0.599664	0.548224	0.519054	0.588313	0.551577	0.632906	0.521707	0.582679	0.442381	0.63696	0.622268	0.470545	0.487547	0.463912	0.236361	0.236632	0.57751	0.566706	0.520823	0.642862	0.527926	0.653087	0.638935	0.573171	0.38629	0.299384	0.259825	0.199082	0.316891	0.102304	0.101054	0.291702
	131.445	0.531877	0.506082	0.536139	0.656011	0.562667	0.457093	0.582611	0.553163	0.435371	0.692849	0.442087	0.450126	0.414212	0.335932	0.380918	0.526901	0.57879	0.619025	0.479077	0.591295	0.591198	0.617678	0.540251	0.627397	0.478647	0.630056	0.602862	0.539839	0.502277	0.4434	0.226867	0.334811	0.572611	0.558916	0.480625	0.669531	0.539119	0.623167	0.626101	0.600467	0.378474	0.248487	0.302242	0.175525	0.323966	0.0905893	0.172489	0.276335
	132.243	0.598728	0.436464	0.557163	0.587087	0.619014	0.530109	0.466605	0.495857	0.427251	0.638972	0.41783	0.44063	0.43427	0.318037	0.420131	0.488408	0.527903	0.619049	0.529129	0.622291	0.592907	0.582493	0.509219	0.680531	0.418792	0.667004	0.596107	0.501093	0.492591	0.523579	0.32859	0.157448	0.591512	0.544224	0.500664	0.696502	0.435336	0.57493	0.615305	0.652728	0.339875	0.246319	0.347884	0.183618	0.328238	0.131089	0.154001	0.350595
	133.038	0.544207	0.474933	0.540035	0.643928	0.667077	0.406137	0.476441	0.553801	0.403976	0.642701	0.460843	0.380569	0.437921	0.165387	0.324517	0.543795	0.554282	0.585816	0.463405	0.622615	0.574499	0.618053	0.519583	0.59634	0.459331	0.641328	0.589963	0.445004	0.447679	0.512593	0.24621	0.198435	0.607856	0.58035	0.508949	0.618198	0.498511	0.609376	0.611964	0.69247	0.345985	0.212172	0.323705	0.167131	0.317989	0.122214	0.240392	0.313939
	133.835	0.590587	0.512552	0.570266	0.685669	0.895084	0.467663	0.532192	0.510775	0.458615	0.649969	0.445113	0.407003	0.426793	0.143281	0.362979	0.607238	0.569549	0.609066	0.487347	0.640576	0.573375	0.590321	0.520989	0.615188	0.459611	0.668317	0.561062	0.516506	0.437878	0.522284	0.248411	0.430136	0.625283	0.609736	0.438806	0.622308	0.529185	0.575255	0.68884	0.71109	0.382481	0.281907	0.304836	0.198609	0.36965	0.0806089	0.26267	0.295086
	134.633	0.548323	0.452569	0.601496	0.623185	0.733236	0.430483	0.525511	0.521009	0.383048	0.708761	0.427058	0.378183	0.470848	0.237592	0.327667	0.469261	0.523767	0.61236	0.535327	0.637763	0.500012	0.609109	0.535782	0.607643	0.45234	0.629385	0.551788	0.500274	0.483626	0.442604	0.135841	0.110123	0.609867	0.587414	0.51552	0.614521	0.606481	0.591352	0.639193	0.664196	0.347209	0.21824	0.260485	0.166668	0.341128	0.114053	0.202284	0.373661
	135.445	0.607622	0.461724	0.553648	0.697035	0.70971	0.493466	0.505647	0.5224	0.440116	0.637521	0.398	0.397376	0.431149	0.281685	0.49152	0.550409	0.571821	0.604506	0.52444	0.567678	0.62819	0.571765	0.499249	0.636267	0.469932	0.615561	0.506142	0.550873	0.499654	0.497503	0.234951	0.358137	0.578312	0.616431	0.502361	0.576076	0.511472	0.593504	0.707763	0.668529	0.348559	0.267084	0.308067	0.107791	0.364281	0.153447	0.188432	0.257111
	136.243	0.637357	0.53714	0.545015	0.647316	0.592003	0.589544	0.572513	0.498341	0.438375	0.696264	0.486669	0.436679	0.455562	0.279792	0.40645	0.590067	0.532586	0.604111	0.506505	0.590551	0.586981	0.63023	0.523567	0.581781	0.390288	0.686522	0.500457	0.514251	0.381349	0.506862	0.234687	0.164795	0.573296	0.565601	0.476995	0.591599	0.562765	0.622953	0.708601	0.635476	0.414112	0.263746	0.195609	0.217302	0.33785	0.163836	0.142791	0.295442
	137.038	0.564804	0.524958	0.536135	0.626157	0.500977	0.52279	0.523983	0.547418	0.373585	0.636013	0.497906	0.409036	0.44948	0.251637	0.455104	0.606273	0.506586	0.635047	0.490757	0.638684	0.586981	0.651144	0.508835	0.599533	0.462209	0.682674	0.648736	0.544359	0.450591	0.446967	0.306077	0.304832	0.577443	0.509817	0.38533	0.58864	0.644023	0.591473	0.741106	0.740167	0.357537	0.264158	0.318687	0.164699	0.33871	0.0966422	0.213316	0.349055
	137.835	0.620114	0.450788	0.533062	0.639592	0.729923	0.556701	0.545851	0.52143	0.39867	0.718052	0.487295	0.436078	0.483445	0.403882	0.459941	0.534944	0.507361	0.601528	0.482438	0.573636	0.60655	0.582493	0.480452	0.639153	0.473903	0.650397	0.568309	0.498174	0.532689	0.47783	0.244617	0.273808	0.636943	0.523874	0.488698	0.58888	0.596309	0.621049	0.651924	0.63024	0.320298	0.173869	0.344042	0.121857	0.266223	0.167474	0.22409	0.295966
	138.643	0.592962	0.478143	0.555123	0.636228	0.660415	0.422281	0.491302	0.494178	0.457626	0.693711	0.497561	0.455478	0.470166	0.173718	0.377277	0.467914	0.550497	0.630578	0.476918	0.611193	0.583545	0.638751	0.482201	0.660643	0.478467	0.663187	0.593254	0.436116	0.435313	0.528832	0.17063	0.355261	0.601323	0.518978	0.458083	0.550663	0.49867	0.651876	0.701159	0.621978	0.361	0.244624	0.311955	0.203161	0.313346	0.107881	0.287584	0.273239
	139.44	0.595075	0.477857	0.524965	0.64727	0.613323	0.546494	0.423806	0.48153	0.423296	0.667589	0.432849	0.413693	0.468818	0.153151	0.474207	0.507802	0.55847	0.583793	0.505063	0.600257	0.565908	0.614254	0.48849	0.597706	0.439663	0.666357	0.533565	0.474535	0.43684	0.506835	0.207755	0.374079	0.593964	0.532504	0.446057	0.627518	0.55784	0.630947	0.598846	0.589054	0.347429	0.245646	0.271578	0.179937	0.37545	0.125036	0.310453	0.256772
	140.235	0.562393	0.519811	0.578837	0.632909	0.599718	0.540272	0.491436	0.486599	0.381912	0.631513	0.452138	0.401693	0.386723	0.135132	0.451336	0.445647	0.563065	0.560391	0.494137	0.652978	0.545726	0.642423	0.469976	0.664202	0.41462	0.635671	0.644189	0.456665	0.478437	0.545226	0.245766	0.259015	0.615281	0.532075	0.515738	0.641954	0.505567	0.633779	0.693793	0.65169	0.309468	0.242665	0.325365	0.218012	0.354996	0.102576	0.183706	0.357567
	141.033	0.574278	0.448077	0.564809	0.664012	0.552683	0.575171	0.42463	0.481553	0.463939	0.594302	0.431906	0.435878	0.439852	0.207504	0.372179	0.549199	0.566569	0.561415	0.485685	0.58019	0.60251	0.585917	0.5592	0.651666	0.461026	0.635919	0.57607	0.510735	0.445402	0.610298	0.225751	0.288564	0.609852	0.561146	0.543693	0.690495	0.577468	0.576563	0.762466	0.723143	0.37094	0.280812	0.353624	0.204323	0.33469	0.150863	0.129209	0.330033
	141.845	0.602563	0.517486	0.587194	0.655236	0.788221	0.477586	0.547613	0.481786	0.406971	0.586544	0.489481	0.453503	0.472939	0.452743	0.394198	0.498019	0.601998	0.614395	0.478494	0.591995	0.564422	0.544974	0.514002	0.659329	0.476902	0.67574	0.620343	0.452446	0.434015	0.541595	0.130255	0.308488	0.617711	0.527818	0.511684	0.671901	0.537332	0.649348	0.725627	0.674227	0.349156	0.2957	0.339442	0.199437	0.393902	0.141069	0.21705	0.331911
	142.643	0.635018	0.485328	0.578533	0.656346	0.641974	0.479802	0.543812	0.458963	0.400031	0.632275	0.449644	0.405698	0.52047	0.32806	0.489353	0.497013	0.618591	0.600769	0.536101	0.6328	0.562648	0.6377	0.534589	0.592873	0.45557	0.668021	0.599469	0.459272	0.402911	0.57261	0.264739	0.478043	0.625327	0.595125	0.516911	0.746131	0.534578	0.568686	0.775236	0.652576	0.357359	0.253501	0.296984	0.125838	0.305025	0.123081	0.157492	0.400518
	143.44	0.638835	0.498614	0.576158	0.656832	0.620347	0.547547	0.476529	0.469848	0.420465	0.601918	0.438099	0.428295	0.461107	0.239419	0.55081	0.465871	0.565012	0.599286	0.445059	0.618447	0.611519	0.571383	0.545115	0.632881	0.470503	0.65759	0.552889	0.490074	0.492418	0.518993	0.27308	0.30771	0.575911	0.543612	0.508993	0.75717	0.560507	0.592423	0.738307	0.647253	0.365918	0.205911	0.25962	0.180335	0.306894	0.149554	0.149285	0.300671
	144.235	0.606443	0.44327	0.599087	0.736775	0.504307	0.538274	0.410064	0.471183	0.425448	0.5735	0.478254	0.389571	0.427748	0.228613	0.418258	0.525907	0.566528	0.579004	0.454275	0.611149	0.579012	0.601758	0.572264	0.650048	0.480312	0.63892	0.551876	0.465026	0.478697	0.57641	0.229846	0.372439	0.603334	0.51654	0.4545	0.705165	0.542733	0.624421	0.777364	0.616791	0.324514	0.286837	0.319295	0.232583	0.329929	0.136564	0.25402	0.332555
	145.033	0.64878	0.439703	0.539047	0.640529	0.5483	0.50212	0.533454	0.43504	0.475246	0.62606	0.460208	0.431353	0.456729	0.205113	0.466412	0.413461	0.630822	0.557965	0.532071	0.584535	0.551261	0.621023	0.523335	0.632326	0.457104	0.644619	0.499162	0.386818	0.482156	0.525174	0.266418	0.328662	0.648795	0.573882	0.571714	0.72672	0.587195	0.570546	0.733999	0.633422	0.330667	0.292012	0.257469	0.212125	0.290593	0.0942108	0.102291	0.340424
	145.845	0.661381	0.446049	0.641437	0.620399	0.676431	0.476361	0.442409	0.433962	0.371129	0.62504	0.449756	0.423121	0.445904	0.374249	0.388533	0.490673	0.563173	0.595139	0.47815	0.593762	0.563985	0.567886	0.539281	0.660186	0.468578	0.646785	0.580772	0.464143	0.429634	0.50021	0.266879	0.337135	0.590039	0.560277	0.506406	0.599889	0.511972	0.551778	0.637284	0.683174	0.335072	0.208073	0.355094	0.193529	0.27757	0.112675	0.193267	0.350578
	146.643	0.59958	0.453655	0.588268	0.629394	0.577049	0.535028	0.394913	0.475387	0.37427	0.607355	0.485932	0.431098	0.453987	0.194169	0.512392	0.480775	0.513592	0.54109	0.461132	0.651048	0.602984	0.622154	0.566026	0.685048	0.481546	0.68729	0.611024	0.461174	0.479619	0.504426	0.158979	0.306378	0.604704	0.605202	0.422964	0.65365	0.612161	0.606677	0.66699	0.581384	0.311749	0.189459	0.217021	0.195875	0.223417	0.0908103	0.223741	0.352896
	147.44	0.62714	0.423328	0.588928	0.713176	0.441558	0.492142	0.455392	0.488097	0.399423	0.609998	0.514196	0.422664	0.440481	0.17984	0.513254	0.510604	0.61826	0.542266	0.498273	0.66711	0.57748	0.604044	0.590101	0.647813	0.463693	0.664614	0.473392	0.507113	0.470308	0.612084	0.262372	0.409342	0.615612	0.490414	0.543224	0.696497	0.568175	0.670075	0.717862	0.650239	0.335878	0.296491	0.403967	0.162062	0.322053	0.139216	0.264389	0.423297
	148.235	0.575094	0.440701	0.56651	0.732566	0.592521	0.468007	0.583733	0.559984	0.486835	0.583901	0.483157	0.384436	0.434095	0.340343	0.306949	0.470879	0.585413	0.578965	0.464589	0.627726	0.624503	0.603932	0.539321	0.655282	0.489088	0.627159	0.622199	0.434411	0.362929	0.397403	0.107441	0.323454	0.621689	0.552516	0.521382	0.674844	0.620363	0.64826	0.766052	0.617892	0.317713	0.229218	0.30808	0.196403	0.315616	0.143127	0.292767	0.300654
	149.033	0.643794	0.505985	0.550817	0.69404	0.526278	0.428264	0.54572	0.468613	0.441239	0.6081	0.488379	0.40362	0.451586	0.24624	0.471732	0.414525	0.564877	0.523064	0.469374	0.617688	0.619571	0.618714	0.555702	0.629996	0.538893	0.654626	0.594988	0.464848	0.408043	0.458538	0.201594	0.232598	0.591541	0.586525	0.551061	0.792246	0.550725	0.605073	0.730374	0.574408	0.323782	0.243174	0.237219	0.184737	0.387034	0.159755	0.248448	0.354758
	149.845	0.565212	0.488028	0.527625	0.61989	0.550689	0.430299	0.536219	0.545116	0.420562	0.601702	0.439434	0.446351	0.397517	0.285732	0.29397	0.475968	0.624376	0.52565	0.470596	0.632321	0.538249	0.615918	0.518218	0.638364	0.42499	0.671747	0.658638	0.455251	0.443874	0.468708	0.297316	0.351981	0.638144	0.494898	0.476423	0.717418	0.530381	0.59334	0.756713	0.60666	0.37048	0.235901	0.302656	0.164839	0.322142	0.113815	0.208436	0.324516
	150.643	0.565801	0.451178	0.548285	0.706932	0.514532	0.536825	0.469946	0.522958	0.505007	0.638624	0.44559	0.429862	0.441481	0.285044	0.38607	0.448848	0.647952	0.602417	0.478141	0.601988	0.573217	0.605581	0.49932	0.67319	0.491094	0.663301	0.638892	0.508021	0.446267	0.485178	0.308246	0.258689	0.587939	0.605261	0.514569	0.758119	0.559218	0.653014	0.724492	0.581454	0.348057	0.259773	0.278749	0.193508	0.297401	0.189883	0.188383	0.355621
	151.44	0.583199	0.509118	0.615436	0.687716	0.557228	0.567998	0.552763	0.557573	0.443005	0.601827	0.518502	0.46572	0.422067	0.232955	0.366216	0.472019	0.630177	0.571292	0.507298	0.668553	0.574053	0.591197	0.507055	0.653617	0.49663	0.632168	0.60846	0.467179	0.411675	0.60383	0.238575	0.202226	0.628141	0.591672	0.580101	0.69394	0.56201	0.599934	0.690401	0.598843	0.352556	0.227754	0.303197	0.156445	0.370837	0.22365	0.201977	0.334975
	152.235	0.540726	0.473268	0.621833	0.678176	0.525009	0.431957	0.583658	0.538328	0.463565	0.619761	0.451316	0.396015	0.421726	0.346716	0.352769	0.541298	0.566294	0.587993	0.497585	0.61531	0.580071	0.597163	0.552527	0.579839	0.542695	0.647184	0.620723	0.471984	0.442923	0.439188	0.165313	0.265103	0.666759	0.649936	0.531814	0.668287	0.495445	0.573622	0.663933	0.669121	0.349323	0.22399	0.312034	0.135029	0.363955	0.2059	0.261414	0.354622
	153.033	0.650122	0.500145	0.552605	0.687889	0.43669	0.587025	0.536442	0.54094	0.418143	0.61454	0.525741	0.420513	0.47159	0.21681	0.496287	0.568012	0.590539	0.579419	0.460549	0.654311	0.57904	0.594694	0.519331	0.619145	0.47611	0.67041	0.610656	0.500404	0.480196	0.47071	0.176541	0.515236	0.67534	0.549203	0.550569	0.739956	0.501905	0.614318	0.71714	0.565312	0.316175	0.332595	0.285146	0.155659	0.38389	0.162799	0.191192	0.384306
	153.845	0.606697	0.51851	0.566521	0.631938	0.537622	0.554394	0.512956	0.546614	0.477174	0.576715	0.509834	0.431775	0.44092	0.2382	0.379589	0.602988	0.56551	0.580122	0.496382	0.599602	0.582699	0.586092	0.554812	0.67595	0.46603	0.656465	0.610254	0.493594	0.44249	0.486678	0.327508	0.305615	0.635757	0.572425	0.506631	0.68217	0.504792	0.598428	0.711632	0.599589	0.321292	0.273044	0.318434	0.144897	0.38963	0.142668	0.168898	0.361578
	154.643	0.607839	0.522612	0.554593	0.68819	0.479294	0.505761	0.51892	0.546723	0.472154	0.599001	0.453576	0.41633	0.463061	0.483897	0.382143	0.522828	0.637782	0.558315	0.494844	0.603225	0.603513	0.600101	0.545317	0.62281	0.511935	0.635846	0.608302	0.438567	0.458518	0.425888	0.263637	0.264856	0.596101	0.59059	0.472242	0.645457	0.554684	0.592337	0.670821	0.635848	0.308547	0.24686	0.305318	0.20498	0.396052	0.16404	0.243339	0.401043
	155.44	0.564714	0.450314	0.595189	0.679761	0.673572	0.44168	0.405048	0.554948	0.45686	0.545712	0.461058	0.438888	0.44879	0.431113	0.40573	0.49482	0.556679	0.580689	0.462287	0.602062	0.514538	0.587072	0.583448	0.666718	0.498836	0.636167	0.52374	0.45582	0.401787	0.450201	0.128357	0.286626	0.654216	0.545221	0.546355	0.72195	0.611457	0.621978	0.726582	0.645793	0.280014	0.281964	0.323234	0.163074	0.364148	0.157001	0.232392	0.317882
	156.235	0.574586	0.526339	0.598047	0.653317	0.592535	0.519437	0.471573	0.593177	0.40771	0.578133	0.451222	0.454888	0.420741	0.484844	0.382447	0.556463	0.591237	0.633951	0.472086	0.583349	0.532556	0.566166	0.555995	0.662124	0.488717	0.573416	0.583807	0.558554	0.434275	0.515218	0.0804336	0.405846	0.57614	0.560295	0.589445	0.715094	0.609957	0.640797	0.710536	0.628977	0.343097	0.279328	0.257016	0.172555	0.414474	0.130137	0.215614	0.391414
	157.033	0.554669	0.482344	0.592911	0.682512	0.587621	0.480495	0.522803	0.57208	0.470031	0.565411	0.46386	0.397103	0.43755	0.252336	0.372265	0.573377	0.621222	0.578326	0.495961	0.584822	0.577582	0.630158	0.583852	0.639835	0.4489	0.644564	0.569537	0.502969	0.42923	0.475793	0.193994	0.318157	0.600395	0.47223	0.446945	0.676981	0.632529	0.607376	0.767677	0.6898	0.364819	0.308629	0.311681	0.190236	0.313391	0.27901	0.143575	0.328611
	157.845	0.603497	0.477146	0.538078	0.693266	0.662913	0.457017	0.476896	0.58868	0.421206	0.592097	0.541171	0.421087	0.441337	0.422589	0.32569	0.509107	0.603746	0.568212	0.516103	0.594705	0.564812	0.595044	0.571526	0.593429	0.500511	0.66191	0.583571	0.478922	0.495215	0.454413	0.133396	0.353867	0.616091	0.588654	0.559886	0.666589	0.667092	0.677453	0.751012	0.619433	0.368345	0.292594	0.363694	0.165441	0.334542	0.155641	0.233837	0.343673
	158.643	0.59202	0.51001	0.562091	0.615785	0.637279	0.533395	0.562819	0.539032	0.454986	0.598719	0.488958	0.441337	0.451608	0.355691	0.439924	0.563722	0.608619	0.568144	0.468514	0.585271	0.581882	0.600412	0.499108	0.70251	0.48305	0.653652	0.575134	0.460372	0.374603	0.446399	0.273066	0.342664	0.646666	0.541645	0.530379	0.686224	0.606562	0.629028	0.718133	0.682255	0.349281	0.303979	0.253981	0.192195	0.305737	0.158633	0.237334	0.272257
	159.44	0.604267	0.440661	0.572097	0.682697	0.601979	0.568421	0.540968	0.540884	0.452015	0.598097	0.476918	0.394738	0.426839	0.24612	0.407127	0.559649	0.62882	0.559429	0.492447	0.65339	0.624596	0.577029	0.53922	0.633701	0.495667	0.641648	0.596379	0.497153	0.389824	0.534059	0.19986	0.240976	0.617586	0.50362	0.600034	0.793986	0.589286	0.637146	0.65809	0.638113	0.333461	0.264492	0.317905	0.150579	0.307532	0.173272	0.247212	0.370903
	160.235	0.587287	0.571311	0.517075	0.643131	0.636013	0.562624	0.436364	0.526098	0.334086	0.580718	0.51456	0.405416	0.438049	0.22144	0.333346	0.535478	0.712857	0.563184	0.488302	0.594638	0.57292	0.584898	0.497854	0.651051	0.483	0.615688	0.560925	0.454077	0.436235	0.52792	0.101191	0.419081	0.599422	0.548814	0.540742	0.610339	0.558817	0.587991	0.708201	0.613473	0.3522	0.347316	0.373992	0.126118	0.281397	0.117334	0.157157	0.415546
	161.033	0.615065	0.496207	0.605506	0.722842	0.583068	0.475237	0.503874	0.540479	0.419537	0.590672	0.521454	0.430629	0.429801	0.0678299	0.380535	0.525985	0.654506	0.56975	0.503621	0.63023	0.588755	0.596621	0.509371	0.595216	0.475799	0.692572	0.52904	0.46725	0.532574	0.56523	0.278568	0.364104	0.58626	0.609118	0.51212	0.729689	0.501064	0.607391	0.734992	0.656797	0.359284	0.252217	0.305317	0.234402	0.316832	0.088668	0.252375	0.378806
	161.845	0.584785	0.551865	0.57794	0.65245	0.480931	0.46902	0.526539	0.56847	0.413241	0.575447	0.474536	0.401477	0.409826	0.15864	0.494103	0.564614	0.678233	0.530096	0.495513	0.599698	0.537729	0.593857	0.516651	0.61205	0.523328	0.653168	0.495363	0.472237	0.460392	0.545428	0.207176	0.33876	0.635603	0.535361	0.501038	0.65521	0.574741	0.643214	0.716843	0.643887	0.363312	0.323501	0.325432	0.17418	0.336159	0.0643036	0.232114	0.381497
	162.643	0.61268	0.530891	0.536992	0.701163	0.477823	0.530987	0.508515	0.544654	0.448796	0.587382	0.484848	0.407462	0.46572	0.348438	0.377368	0.562781	0.616542	0.565074	0.51829	0.617998	0.567375	0.560145	0.552203	0.621173	0.4763	0.666399	0.638767	0.480406	0.454396	0.513944	0.294786	0.448694	0.601308	0.54758	0.523973	0.757175	0.540355	0.625917	0.735959	0.677168	0.308411	0.276945	0.296588	0.216699	0.302741	0.16188	0.223111	0.355215
	163.44	0.601158	0.510426	0.571275	0.695809	0.597755	0.507427	0.457265	0.590892	0.438223	0.542015	0.554827	0.436077	0.474817	0.186242	0.302771	0.443562	0.630401	0.567432	0.459747	0.634199	0.583015	0.613879	0.563629	0.599203	0.50352	0.638968	0.634167	0.483316	0.391986	0.377104	0.37582	0.212627	0.653361	0.503473	0.488856	0.715361	0.60097	0.663219	0.772682	0.728557	0.378264	0.205832	0.347065	0.178495	0.32232	0.139403	0.284041	0.284865
	164.235	0.634084	0.483732	0.647073	0.683715	0.571637	0.588469	0.553364	0.561677	0.404881	0.551695	0.502352	0.405534	0.441435	0.394554	0.466639	0.45646	0.654076	0.545315	0.468896	0.669046	0.618475	0.600969	0.570485	0.56762	0.474465	0.643935	0.660256	0.494542	0.483742	0.594123	0.171541	0.419422	0.611708	0.623994	0.605721	0.774328	0.586739	0.621995	0.701417	0.600142	0.371599	0.304177	0.375501	0.199491	0.279009	0.159772	0.173369	0.348242
	165.033	0.6087	0.530238	0.617902	0.640841	0.481408	0.491889	0.549133	0.534111	0.427015	0.573641	0.514868	0.4354	0.404668	0.175134	0.360214	0.517676	0.626622	0.539064	0.455851	0.630406	0.559063	0.605844	0.504254	0.698071	0.47291	0.650427	0.61987	0.466287	0.418708	0.52468	0.192361	0.254009	0.642526	0.530569	0.469332	0.70652	0.57465	0.65653	0.724982	0.698268	0.386687	0.321596	0.308767	0.168422	0.311107	0.0629094	0.248498	0.370513
	165.845	0.585329	0.435225	0.55856	0.637581	0.408225	0.498375	0.463713	0.623378	0.450118	0.58347	0.561618	0.451948	0.458956	0.393444	0.34838	0.48785	0.668305	0.586403	0.470052	0.62995	0.525479	0.59991	0.514831	0.648396	0.436494	0.686939	0.573196	0.471359	0.439896	0.502587	0.24556	0.211656	0.663577	0.62142	0.556945	0.691306	0.580408	0.683608	0.73703	0.677168	0.373776	0.266423	0.353134	0.211716	0.323195	0.132381	0.207918	0.323433
	166.643	0.597078	0.491459	0.594403	0.690837	0.503447	0.60546	0.495934	0.581756	0.428226	0.574486	0.478011	0.407458	0.427362	0.314535	0.350362	0.510935	0.66908	0.613494	0.464742	0.62956	0.524949	0.583759	0.515559	0.671771	0.450615	0.705271	0.562013	0.419498	0.477919	0.485184	0.321804	0.41094	0.637009	0.504715	0.549971	0.719661	0.549035	0.695105	0.732541	0.677554	0.373001	0.318482	0.333411	0.193432	0.325687	0.142277	0.205998	0.317002
	167.438	0.563553	0.477984	0.574106	0.708644	0.480519	0.565478	0.562708	0.542888	0.379827	0.563008	0.480234	0.440322	0.404584	0.354275	0.394178	0.590633	0.62218	0.631915	0.511643	0.654502	0.535389	0.607763	0.595167	0.607204	0.426916	0.695827	0.625495	0.408307	0.534015	0.502685	0.240355	0.374005	0.607922	0.589332	0.529991	0.686396	0.582489	0.633623	0.729071	0.673892	0.35491	0.304045	0.327256	0.195768	0.349701	0.112267	0.177135	0.383866
	168.235	0.566907	0.487996	0.565933	0.725675	0.67535	0.459733	0.483651	0.559108	0.422574	0.541145	0.494422	0.43364	0.436815	0.367421	0.325124	0.459752	0.6592	0.554171	0.469125	0.614691	0.557363	0.584802	0.553417	0.605297	0.482498	0.643972	0.688384	0.492543	0.551773	0.555845	0.0830689	0.210952	0.604298	0.521145	0.549567	0.678537	0.622533	0.663031	0.714767	0.634718	0.412637	0.324182	0.354063	0.173017	0.317381	0.0760012	0.189579	0.351542
	169.033	0.543835	0.486567	0.545815	0.651386	0.5624	0.524366	0.437956	0.574246	0.394568	0.544245	0.489462	0.374199	0.448147	0.379981	0.434954	0.506692	0.721662	0.516621	0.468314	0.61397	0.557976	0.602522	0.56004	0.605234	0.498425	0.646404	0.591751	0.460978	0.429778	0.508585	0.122149	0.36982	0.614397	0.617683	0.537414	0.737217	0.503519	0.65861	0.741531	0.604634	0.375795	0.2677	0.338995	0.179173	0.299596	0.0836353	0.261349	0.396423
	169.845	0.575574	0.511926	0.644128	0.697578	0.349983	0.478944	0.436524	0.568454	0.419245	0.563969	0.497906	0.454011	0.462031	0.272808	0.438338	0.486437	0.654832	0.566995	0.48983	0.636482	0.553007	0.61407	0.608636	0.631168	0.437948	0.624672	0.630289	0.478064	0.421389	0.517022	0.177595	0.377184	0.631765	0.580544	0.524696	0.730534	0.524063	0.687155	0.819336	0.654772	0.376004	0.319274	0.344924	0.109179	0.338398	0.111842	0.184994	0.369126
	170.643	0.554741	0.563355	0.670067	0.761924	0.64931	0.516876	0.553386	0.596135	0.463104	0.558218	0.548102	0.440573	0.446018	0.245443	0.375948	0.469968	0.645887	0.591317	0.515568	0.6024	0.560604	0.605915	0.603701	0.682644	0.434628	0.628163	0.582259	0.48044	0.564312	0.467634	0.324816	0.326835	0.602899	0.592871	0.562524	0.652912	0.550329	0.61827	0.824947	0.586517	0.411025	0.421933	0.30955	0.152861	0.331828	0.105891	0.16171	0.346059
	171.438	0.585275	0.546913	0.632674	0.748592	0.452037	0.556575	0.512212	0.575823	0.421855	0.596349	0.503015	0.47391	0.46544	0.341879	0.347452	0.466222	0.687325	0.566472	0.484539	0.672913	0.613506	0.556219	0.576491	0.598279	0.441378	0.673514	0.573935	0.458022	0.43563	0.608932	0.200603	0.243277	0.555015	0.599426	0.574987	0.672923	0.637695	0.573485	0.75029	0.615735	0.405166	0.342502	0.220024	0.207487	0.343857	0.0930547	0.0409313	0.355909
	172.235	0.593987	0.511596	0.682803	0.760605	0.554543	0.403008	0.557243	0.567529	0.419895	0.523493	0.522005	0.417172	0.493875	0.229614	0.365179	0.546234	0.669084	0.562758	0.499982	0.637034	0.559007	0.598166	0.499431	0.603896	0.478497	0.647577	0.611011	0.451967	0.514154	0.645747	0.200127	0.363057	0.61794	0.538416	0.555941	0.704162	0.555453	0.610575	0.759873	0.588645	0.364265	0.36177	0.359698	0.180034	0.346497	0.095639	0.137727	0.327833
	173.033	0.523347	0.46304	0.662733	0.690132	0.49248	0.521756	0.497267	0.556107	0.435399	0.570193	0.515242	0.395599	0.48527	0.143943	0.540664	0.517522	0.678145	0.586778	0.496649	0.609514	0.539252	0.555741	0.576633	0.631083	0.466732	0.645768	0.659695	0.489071	0.407178	0.517578	0.285106	0.200457	0.645694	0.546316	0.57856	0.628791	0.603041	0.628966	0.788934	0.625466	0.38674	0.360343	0.273803	0.174147	0.254298	0.0561254	0.203448	0.394189
	173.845	0.578258	0.478936	0.64347	0.678882	0.58057	0.536528	0.519812	0.558779	0.469116	0.574552	0.511739	0.414187	0.454191	0.276764	0.428812	0.498445	0.643955	0.498613	0.47392	0.613108	0.591393	0.541238	0.569049	0.61182	0.443394	0.651843	0.562446	0.444326	0.406486	0.510337	0.184285	0.374259	0.582607	0.531898	0.558224	0.725005	0.51832	0.58687	0.768503	0.657179	0.417073	0.307031	0.314113	0.164301	0.36397	0.0382389	0.218153	0.353506
	174.643	0.60385	0.524179	0.606147	0.770434	0.454709	0.528052	0.495792	0.515767	0.427658	0.572928	0.537267	0.441306	0.467901	0.294853	0.336896	0.477139	0.565627	0.613503	0.427974	0.609271	0.577805	0.590114	0.5438	0.607108	0.490843	0.632247	0.678012	0.416067	0.531652	0.544896	0.180167	0.29406	0.599636	0.53247	0.541351	0.636841	0.536805	0.630099	0.804258	0.635739	0.388435	0.273358	0.313952	0.161836	0.316787	0.170535	0.170712	0.307017
	175.438	0.589354	0.5036	0.657087	0.693705	0.662365	0.595323	0.51114	0.608546	0.442494	0.550029	0.521239	0.46326	0.42493	0.201612	0.419265	0.492246	0.638889	0.531744	0.483412	0.669591	0.58074	0.608201	0.562133	0.677634	0.459641	0.661002	0.489801	0.483631	0.446814	0.505315	0.284113	0.351328	0.615119	0.570819	0.602772	0.614937	0.560196	0.595426	0.728788	0.617518	0.391438	0.341078	0.341071	0.138333	0.337672	0.115753	0.152777	0.342709
	176.236	0.571531	0.470395	0.588732	0.729884	0.535986	0.560811	0.585426	0.538395	0.43451	0.572779	0.548177	0.465442	0.438156	0.219231	0.344751	0.543327	0.644197	0.574038	0.497891	0.729205	0.55102	0.611841	0.564418	0.59845	0.475729	0.627667	0.579663	0.403673	0.441453	0.465207	0.237138	0.254224	0.636965	0.581255	0.508988	0.658863	0.528125	0.618271	0.643244	0.636098	0.391281	0.33805	0.252728	0.172286	0.279172	0.122469	0.198864	0.357347
	177.048	0.617023	0.492972	0.607432	0.733145	0.396033	0.529112	0.576208	0.551926	0.367289	0.556469	0.548233	0.480118	0.447169	0.305477	0.345438	0.481385	0.695992	0.619943	0.470883	0.635525	0.603485	0.599074	0.542739	0.642213	0.442902	0.650239	0.56175	0.465456	0.414644	0.514808	0.219878	0.181679	0.637901	0.528033	0.505063	0.597417	0.555183	0.634213	0.794145	0.675136	0.403021	0.35821	0.296367	0.155863	0.258481	0.144164	0.231615	0.346838
	177.846	0.587369	0.508332	0.664715	0.689242	0.611816	0.473921	0.521886	0.501551	0.436933	0.556436	0.579299	0.446722	0.449752	0.192775	0.400469	0.411733	0.644132	0.565022	0.483651	0.700985	0.59247	0.594917	0.527602	0.622699	0.454948	0.642126	0.569374	0.505797	0.506457	0.521862	0.292022	0.371135	0.573481	0.589595	0.551846	0.633197	0.554596	0.669747	0.77165	0.584557	0.379876	0.337975	0.16799	0.173566	0.331516	0.0930717	0.225091	0.402786
	178.643	0.574142	0.544008	0.663201	0.633684	0.497012	0.605034	0.49743	0.506134	0.415558	0.583511	0.564074	0.377771	0.462531	0.124195	0.39951	0.468882	0.604426	0.585537	0.48666	0.652263	0.575697	0.585487	0.526287	0.633491	0.457746	0.643863	0.537364	0.445702	0.426088	0.501388	0.132952	0.284425	0.548658	0.555918	0.481038	0.542843	0.597057	0.615244	0.781427	0.703991	0.382052	0.291812	0.259491	0.16839	0.338799	0.0731958	0.161645	0.348344
	179.438	0.589726	0.453518	0.605051	0.69241	0.396973	0.511647	0.539103	0.494032	0.387636	0.547709	0.540788	0.454228	0.444996	0.0816092	0.333289	0.461766	0.539913	0.530817	0.51065	0.634862	0.573133	0.566907	0.496125	0.665093	0.434217	0.651861	0.531563	0.518741	0.363102	0.584297	0.227088	0.307459	0.591556	0.662756	0.595088	0.661637	0.61117	0.611699	0.70032	0.602565	0.388247	0.278215	0.381466	0.170736	0.342581	0.0917795	0.259447	0.396694
	180.236	0.567334	0.477748	0.582186	0.684351	0.557073	0.484083	0.476036	0.555179	0.439274	0.564168	0.542815	0.45542	0.498625	0.266577	0.414822	0.50783	0.619906	0.613147	0.480614	0.66141	0.576486	0.609491	0.532253	0.53799	0.463021	0.642949	0.565289	0.444626	0.451686	0.5206	0.101671	0.359579	0.614655	0.676229	0.473566	0.642558	0.542648	0.618191	0.744769	0.639314	0.390705	0.370494	0.263979	0.205421	0.314681	0.130358	0.195033	0.388249
	181.048	0.575828	0.495413	0.605582	0.701799	0.606199	0.54179	0.58295	0.544707	0.508249	0.54059	0.530654	0.442771	0.464144	0.373674	0.453317	0.433999	0.650817	0.559667	0.431096	0.630922	0.597355	0.585599	0.528593	0.589423	0.440526	0.63319	0.63702	0.482274	0.427731	0.501192	0.147183	0.376657	0.613181	0.635244	0.492296	0.677258	0.571714	0.67622	0.756855	0.588813	0.379227	0.302365	0.261469	0.189601	0.337761	0.101301	0.13429	0.346652
	181.846	0.605373	0.477272	0.626561	0.682466	0.53415	0.537615	0.463026	0.5239	0.443423	0.549922	0.528889	0.433696	0.477786	0.25238	0.364425	0.383392	0.690029	0.492641	0.496907	0.629677	0.548233	0.60519	0.55372	0.573571	0.452952	0.61377	0.626589	0.478867	0.442692	0.61811	0.13652	0.250459	0.645804	0.604931	0.545976	0.689112	0.539112	0.607566	0.756855	0.613209	0.386363	0.306186	0.298409	0.192292	0.336025	0.10902	0.218851	0.338275
	182.643	0.572329	0.499064	0.593358	0.702677	0.50464	0.44803	0.476655	0.515031	0.4575	0.535568	0.555985	0.43303	0.459069	0.316766	0.513643	0.475409	0.610692	0.544834	0.464837	0.679209	0.547676	0.59866	0.514073	0.631018	0.502316	0.636403	0.628594	0.451693	0.44422	0.451378	0.164599	0.221931	0.596719	0.551076	0.577686	0.656437	0.530214	0.646035	0.811597	0.602993	0.421855	0.317478	0.348472	0.186211	0.356568	0.09535	0.243259	0.504596
	183.438	0.577614	0.460075	0.584888	0.716136	0.491255	0.505039	0.41775	0.52739	0.451139	0.498472	0.548784	0.406388	0.429869	0.261966	0.383123	0.412678	0.628511	0.555454	0.495111	0.678075	0.540803	0.642439	0.547299	0.5942	0.410959	0.637764	0.59186	0.456932	0.485413	0.476745	0.228552	0.294468	0.564796	0.603757	0.536138	0.647053	0.503914	0.638194	0.728323	0.643701	0.446778	0.348953	0.347095	0.133103	0.262026	0.159245	0.261819	0.402278
	184.236	0.536855	0.489949	0.673638	0.682073	0.631207	0.519852	0.523729	0.57245	0.42278	0.523915	0.497663	0.417761	0.413765	0.224341	0.357914	0.479161	0.654005	0.620238	0.434487	0.653456	0.604163	0.63019	0.572285	0.604054	0.411922	0.629451	0.549055	0.474543	0.513577	0.503681	0.292422	0.226819	0.64629	0.553249	0.575475	0.682131	0.529374	0.617148	0.768541	0.657732	0.404883	0.200058	0.338438	0.173523	0.308763	0.0836863	0.204306	0.374507
	185.048	0.625427	0.482155	0.654622	0.719061	0.484735	0.479624	0.412801	0.570067	0.447351	0.558126	0.529589	0.420272	0.474378	0.207854	0.548731	0.470019	0.603856	0.507288	0.470338	0.686323	0.566065	0.581441	0.484871	0.613966	0.463011	0.642689	0.639685	0.411337	0.405736	0.486464	0.188098	0.276512	0.612931	0.575314	0.48669	0.68122	0.57886	0.634157	0.778563	0.549406	0.400593	0.368911	0.340749	0.212739	0.350161	0.0899432	0.144262	0.38236
	185.846	0.650448	0.460949	0.59239	0.747632	0.628786	0.554597	0.531561	0.575492	0.467782	0.519067	0.527581	0.389362	0.438307	0.265587	0.44338	0.50972	0.691697	0.531777	0.499094	0.662949	0.577851	0.626526	0.496135	0.70065	0.474635	0.646743	0.559297	0.452599	0.339464	0.526863	0.23639	0.260094	0.59529	0.631292	0.533165	0.636377	0.547957	0.627259	0.713335	0.62492	0.357673	0.285655	0.301496	0.170984	0.316446	0.0619402	0.25422	0.372747
	186.643	0.597858	0.480751	0.594219	0.658116	0.487923	0.452945	0.593443	0.485119	0.470469	0.53212	0.499074	0.402816	0.44264	0.418793	0.458036	0.464633	0.635603	0.581914	0.524612	0.688834	0.612624	0.643705	0.542193	0.614662	0.454486	0.62587	0.639077	0.379228	0.38795	0.483559	0.106071	0.268226	0.592639	0.512467	0.538043	0.648589	0.546772	0.617488	0.761886	0.599965	0.400792	0.313714	0.314861	0.17857	0.30949	0.121058	0.101809	0.38984
	187.438	0.605781	0.531485	0.62291	0.695694	0.52311	0.523188	0.554709	0.530494	0.45985	0.530537	0.535408	0.402126	0.444246	0.45176	0.46554	0.415555	0.752617	0.582647	0.522415	0.681256	0.555125	0.537567	0.551516	0.621248	0.422844	0.619669	0.527646	0.455215	0.496512	0.481356	0.122746	0.274129	0.611767	0.578501	0.506146	0.640014	0.556625	0.453861	0.753669	0.646811	0.439287	0.246667	0.338156	0.19114	0.285016	0.132194	0.163805	0.400485
	188.236	0.583407	0.516679	0.607132	0.663989	0.591113	0.575373	0.514959	0.569091	0.457406	0.539827	0.475274	0.457289	0.469098	0.439277	0.425397	0.54261	0.594008	0.61691	0.501978	0.624331	0.551261	0.567409	0.540727	0.605701	0.384512	0.653379	0.574112	0.472651	0.289276	0.466546	0.15866	0.174626	0.62996	0.637842	0.495916	0.708843	0.533528	0.608254	0.714186	0.673683	0.38743	0.352953	0.246056	0.223952	0.352237	0.0738079	0.136536	0.456382
	189.048	0.600695	0.510368	0.598605	0.653641	0.543056	0.478606	0.49891	0.49341	0.430683	0.512454	0.487846	0.415916	0.477688	0.264517	0.435707	0.50887	0.641103	0.614872	0.47562	0.692111	0.590752	0.63766	0.551809	0.661907	0.452811	0.63964	0.59378	0.468492	0.392476	0.493344	0.145752	0.244079	0.680636	0.662807	0.489117	0.626718	0.560614	0.635554	0.708588	0.688085	0.375963	0.305743	0.356379	0.182703	0.351199	0.194423	0.184582	0.387927
	189.846	0.589526	0.466939	0.576031	0.721964	0.487505	0.518803	0.499117	0.475413	0.403546	0.559809	0.470006	0.45049	0.431672	0.382551	0.362564	0.465899	0.621608	0.552237	0.497604	0.676551	0.549896	0.574481	0.570869	0.565038	0.442411	0.584996	0.524342	0.477693	0.402652	0.45287	0.0694244	0.439628	0.661441	0.597229	0.548976	0.741922	0.543145	0.602554	0.732709	0.690461	0.364568	0.270286	0.329563	0.179625	0.34178	0.120888	0.166737	0.334348
	190.643	0.575103	0.461721	0.619573	0.651028	0.45088	0.53194	0.561398	0.476478	0.419691	0.527786	0.419605	0.404043	0.451101	0.288604	0.362299	0.417142	0.66325	0.585148	0.469469	0.695801	0.538101	0.579626	0.549372	0.677475	0.437577	0.616637	0.518084	0.461948	0.492793	0.473478	0.132487	0.269186	0.650378	0.610277	0.512086	0.641171	0.427575	0.601226	0.731909	0.699092	0.409864	0.291051	0.234856	0.192249	0.29927	0.126889	0.161795	0.423416
	191.438	0.563082	0.529822	0.594988	0.703498	0.47603	0.565781	0.495543	0.553883	0.417206	0.618087	0.473854	0.386438	0.460842	0.237967	0.410637	0.535463	0.654284	0.599553	0.476861	0.703474	0.544165	0.634268	0.526045	0.617346	0.465729	0.608022	0.637356	0.486495	0.50049	0.499434	0.262648	0.364168	0.583535	0.621248	0.466456	0.63409	0.617223	0.560255	0.770579	0.602225	0.406275	0.292293	0.262735	0.180572	0.381635	0.105177	0.231867	0.377503
	192.236	0.559392	0.553659	0.616648	0.637153	0.636167	0.612564	0.53744	0.575844	0.398345	0.555682	0.445085	0.455333	0.47743	0.31954	0.304882	0.423515	0.666513	0.588446	0.484931	0.668973	0.545215	0.589533	0.524154	0.620169	0.395925	0.638539	0.616409	0.461834	0.547852	0.552953	0.1532	0.389017	0.606177	0.600922	0.56158	0.71876	0.539925	0.604837	0.752998	0.632278	0.430163	0.296855	0.348099	0.171436	0.322646	0.182861	0.223336	0.395001
	193.048	0.564532	0.492626	0.638089	0.73259	0.536601	0.541021	0.502633	0.543488	0.386107	0.573152	0.481252	0.4492	0.422165	0.289976	0.500569	0.417378	0.669381	0.560432	0.45416	0.691014	0.501916	0.572123	0.507268	0.670918	0.462801	0.660718	0.571538	0.398719	0.443932	0.449396	0.0828733	0.364362	0.632185	0.635001	0.5237	0.735249	0.528461	0.630685	0.702616	0.625207	0.411967	0.264802	0.349247	0.19439	0.361181	0.135629	0.240644	0.394223
	193.846	0.580724	0.524801	0.644421	0.626319	0.402042	0.533738	0.519463	0.515229	0.400696	0.540084	0.46372	0.444323	0.468424	0.398871	0.389385	0.477359	0.603242	0.514505	0.516198	0.66588	0.511993	0.585264	0.547966	0.596101	0.448619	0.616166	0.627702	0.521043	0.497694	0.58082	0.190064	0.338398	0.622322	0.617289	0.489919	0.604585	0.540179	0.660706	0.748045	0.579256	0.351876	0.266468	0.343986	0.14493	0.314296	0.111213	0.202266	0.402888
	194.643	0.543028	0.503186	0.595225	0.71587	0.480203	0.589271	0.577483	0.537888	0.433834	0.519896	0.465168	0.461453	0.485051	0.32339	0.326584	0.466093	0.521045	0.563984	0.465439	0.673634	0.569864	0.574409	0.52564	0.643676	0.466351	0.589067	0.598936	0.501873	0.454338	0.51722	0.139844	0.412136	0.629158	0.646192	0.556313	0.65731	0.578738	0.667412	0.75701	0.672764	0.363019	0.204699	0.280641	0.205873	0.31655	0.166726	0.200822	0.360444
	195.438	0.576019	0.508033	0.577995	0.718275	0.517599	0.499351	0.628987	0.517215	0.439926	0.508343	0.424882	0.445759	0.447124	0.316017	0.288328	0.531555	0.604854	0.597783	0.465	0.647175	0.495703	0.586284	0.501585	0.656336	0.485888	0.626989	0.569087	0.443764	0.4855	0.554324	0.106532	0.224533	0.626469	0.583569	0.469474	0.623191	0.594943	0.555389	0.798685	0.638002	0.397245	0.269122	0.292224	0.183801	0.312768	0.0638615	0.221816	0.35689
	196.236	0.599907	0.536099	0.594545	0.730092	0.720499	0.552505	0.570079	0.536575	0.401299	0.573119	0.47363	0.499744	0.444821	0.458548	0.276644	0.43572	0.557971	0.579031	0.478017	0.650997	0.50213	0.583265	0.552638	0.582897	0.484595	0.63077	0.656916	0.458923	0.498558	0.537279	0.0495993	0.445081	0.666421	0.611122	0.480372	0.664895	0.57457	0.609072	0.782949	0.655389	0.407677	0.355228	0.287426	0.214213	0.342789	0.123285	0.145061	0.285576
	197.048	0.566463	0.459721	0.580023	0.683981	0.454713	0.583677	0.553894	0.510056	0.470369	0.584282	0.432551	0.468055	0.443943	0.362675	0.419199	0.521286	0.596396	0.595033	0.48813	0.662367	0.497718	0.56615	0.528269	0.62416	0.455028	0.635096	0.602838	0.464549	0.55699	0.597706	0.352682	0.397904	0.655799	0.560939	0.542193	0.664259	0.481833	0.617889	0.764259	0.621836	0.474831	0.278517	0.321713	0.196693	0.268997	0.173136	0.220855	0.400721
	197.846	0.585111	0.495776	0.57847	0.622341	0.529348	0.500101	0.555418	0.538626	0.418734	0.56561	0.494917	0.450009	0.470303	0.306044	0.447701	0.437471	0.670044	0.531866	0.50852	0.665129	0.502213	0.597768	0.524336	0.570795	0.405994	0.633336	0.569881	0.483383	0.469876	0.485958	0.0866146	0.376459	0.692775	0.685598	0.473738	0.637724	0.563759	0.582664	0.73979	0.670397	0.396439	0.29463	0.297036	0.207347	0.249922	0.170807	0.197792	0.41008
	198.643	0.5402	0.533124	0.610187	0.667527	0.638065	0.56715	0.48536	0.550565	0.452867	0.517211	0.417419	0.470006	0.44748	0.2094	0.373441	0.480288	0.566676	0.62671	0.4376	0.678333	0.553397	0.591444	0.526469	0.609478	0.394019	0.592401	0.585699	0.431154	0.520179	0.511221	0.147041	0.372615	0.650783	0.551446	0.408276	0.721001	0.60309	0.602303	0.753824	0.7102	0.375115	0.274612	0.323972	0.201665	0.27051	0.150234	0.136426	0.37647
	199.438	0.532213	0.509962	0.625961	0.704735	0.627225	0.481306	0.545009	0.542161	0.434522	0.518263	0.448822	0.485324	0.467621	0.319278	0.462468	0.444795	0.591492	0.615175	0.499944	0.6889	0.489276	0.574863	0.523527	0.592177	0.417919	0.634031	0.506011	0.423035	0.582819	0.471446	0.175104	0.284837	0.619833	0.562595	0.489252	0.693825	0.593414	0.625264	0.78322	0.668613	0.339906	0.357757	0.244565	0.160695	0.275138	0.116246	0.232708	0.335364
	200.236	0.5367	0.533692	0.65582	0.697486	0.435478	0.547201	0.523078	0.510877	0.462466	0.558118	0.462814	0.46915	0.443965	0.315456	0.29305	0.433828	0.621939	0.610367	0.509437	0.65719	0.534321	0.579196	0.572295	0.587427	0.458328	0.666441	0.596974	0.484231	0.533496	0.510454	0.108285	0.400918	0.623007	0.547138	0.54421	0.706375	0.657381	0.65805	0.768348	0.6212	0.406411	0.318848	0.276807	0.158877	0.247698	0.117249	0.301253	0.45799
	201.048	0.570842	0.513583	0.562077	0.659966	0.514027	0.574897	0.567174	0.518783	0.438089	0.602714	0.492834	0.454603	0.452025	0.336522	0.401615	0.419935	0.53458	0.584818	0.481254	0.64515	0.541008	0.637668	0.59903	0.553996	0.437587	0.675377	0.467312	0.471471	0.508648	0.454292	0.25776	0.270311	0.639565	0.590676	0.520833	0.648926	0.579311	0.55261	0.766142	0.678731	0.373148	0.315812	0.295146	0.173792	0.234675	0.0759842	0.236127	0.35139
	201.846	0.560471	0.475259	0.566586	0.630354	0.510573	0.503692	0.533817	0.564168	0.386557	0.563977	0.425554	0.477184	0.464137	0.129185	0.493	0.422478	0.611879	0.559023	0.49557	0.585507	0.551595	0.5978	0.529826	0.574083	0.341415	0.641509	0.608832	0.509825	0.562208	0.489367	0.24741	0.370336	0.566012	0.550199	0.49475	0.664615	0.527783	0.589449	0.739558	0.611451	0.318885	0.310594	0.319184	0.173179	0.277081	0.126005	0.261806	0.388621
	202.643	0.553155	0.526617	0.58304	0.64231	0.536892	0.469536	0.614516	0.568269	0.473525	0.576367	0.428403	0.482735	0.458516	0.400385	0.280147	0.485397	0.556033	0.534769	0.461332	0.678421	0.567403	0.597975	0.524285	0.656088	0.403908	0.603454	0.544445	0.509294	0.46953	0.539891	0.172203	0.261759	0.568833	0.60817	0.442634	0.606503	0.567625	0.583352	0.782007	0.682242	0.358614	0.322961	0.246955	0.219648	0.288754	0.0419454	0.287358	0.364133
	203.438	0.534661	0.471348	0.587369	0.680847	0.518892	0.52545	0.503354	0.558181	0.398199	0.609128	0.463356	0.488709	0.502965	0.404312	0.420286	0.39722	0.594108	0.590622	0.465907	0.666388	0.583963	0.588705	0.538947	0.626847	0.416936	0.596019	0.47887	0.447768	0.475641	0.57892	0.225587	0.341424	0.582283	0.578584	0.478231	0.597118	0.478268	0.544292	0.763988	0.642687	0.346759	0.341192	0.333834	0.204624	0.279825	0.138468	0.186129	0.41206
	204.236	0.636133	0.478425	0.555959	0.619069	0.585143	0.56778	0.626784	0.529594	0.446968	0.580528	0.468269	0.460459	0.488255	0.447204	0.391056	0.471765	0.673639	0.596873	0.489525	0.6808	0.586015	0.628605	0.521333	0.628299	0.368003	0.614478	0.533626	0.44081	0.466157	0.47561	0.211106	0.3629	0.60323	0.575258	0.548559	0.687486	0.49901	0.570131	0.731806	0.690859	0.319973	0.326769	0.31113	0.164796	0.25056	0.147088	0.181739	0.391143
	205.048	0.557633	0.539541	0.561224	0.669458	0.631567	0.519193	0.541873	0.508738	0.45209	0.531772	0.431233	0.485623	0.448131	0.386274	0.344039	0.466584	0.615697	0.552052	0.459098	0.679452	0.568564	0.571996	0.502545	0.683479	0.451969	0.591838	0.457724	0.411554	0.467916	0.405553	0.295001	0.383107	0.611458	0.542335	0.501603	0.637758	0.592678	0.623586	0.810784	0.646171	0.369099	0.343201	0.345336	0.226234	0.250219	0.146646	0.249973	0.295137
	205.846	0.566237	0.4937	0.573085	0.649929	0.487937	0.577911	0.564361	0.55475	0.492709	0.547701	0.401689	0.443171	0.470075	0.379086	0.395517	0.475706	0.655639	0.552449	0.525615	0.699026	0.591681	0.562638	0.485508	0.614923	0.435762	0.59372	0.436711	0.476784	0.363909	0.482594	0.25253	0.297385	0.648308	0.554434	0.510037	0.718708	0.521813	0.623006	0.757513	0.636135	0.377417	0.30247	0.291142	0.205098	0.248825	0.144691	0.242036	0.383951
	206.643	0.577659	0.491465	0.57919	0.650854	0.452295	0.538916	0.546232	0.556455	0.433257	0.503404	0.462029	0.431818	0.47312	0.372095	0.415619	0.487494	0.61188	0.616838	0.471599	0.697627	0.572845	0.597163	0.503385	0.613149	0.43849	0.645896	0.585917	0.416527	0.485846	0.466065	0.209562	0.388389	0.625372	0.549592	0.514296	0.644688	0.527693	0.578955	0.762724	0.717118	0.404538	0.320478	0.196201	0.186997	0.234452	0.0977473	0.21258	0.459513
	207.438	0.574441	0.520385	0.568156	0.711419	0.53592	0.614637	0.475054	0.544092	0.478027	0.491759	0.470781	0.42636	0.442337	0.291494	0.387112	0.583779	0.552456	0.595988	0.495417	0.694446	0.538676	0.573222	0.47126	0.566235	0.40106	0.609928	0.536858	0.388066	0.488267	0.495263	0.09475	0.346541	0.644478	0.557927	0.421148	0.659136	0.552833	0.602004	0.784613	0.685185	0.421959	0.32543	0.3515	0.229365	0.237255	0.0968972	0.267574	0.404529
	208.236	0.569074	0.502621	0.551635	0.670349	0.511802	0.525313	0.551369	0.56614	0.387406	0.541153	0.402614	0.436046	0.461561	0.335426	0.30451	0.452354	0.589896	0.589495	0.465191	0.713077	0.578167	0.612048	0.523648	0.649256	0.435942	0.670574	0.582625	0.43274	0.412741	0.521264	0.117511	0.421195	0.641878	0.584931	0.581179	0.611723	0.565849	0.627672	0.753347	0.614534	0.428415	0.331734	0.36278	0.183994	0.24215	0.152291	0.229145	0.421232
	209.048	0.555775	0.520083	0.558068	0.709256	0.590077	0.508343	0.559358	0.560653	0.476067	0.524553	0.425648	0.444577	0.438201	0.40821	0.341429	0.521352	0.54569	0.558637	0.499686	0.681499	0.559861	0.591309	0.532465	0.616906	0.375465	0.623994	0.575879	0.467838	0.450331	0.495673	0.185377	0.324795	0.622411	0.594955	0.485738	0.756849	0.555665	0.688793	0.707647	0.703889	0.37004	0.321707	0.305723	0.134954	0.230581	0.125495	0.333122	0.369667
	209.846	0.550335	0.482207	0.595642	0.65119	0.620916	0.599361	0.504737	0.547729	0.428692	0.546192	0.463113	0.464973	0.446844	0.40707	0.370754	0.483506	0.590277	0.580893	0.524755	0.652529	0.529881	0.59913	0.557896	0.575676	0.36672	0.656991	0.515095	0.419484	0.471288	0.604934	0.121536	0.2085	0.661832	0.639692	0.513616	0.631786	0.47892	0.623608	0.763601	0.645461	0.403146	0.329075	0.308951	0.184317	0.263272	0.0899262	0.207778	0.415462
	210.643	0.582972	0.492218	0.668908	0.682524	0.688327	0.601786	0.501973	0.580276	0.453299	0.479229	0.423406	0.492404	0.453623	0.402801	0.38508	0.465508	0.585976	0.593323	0.423198	0.66571	0.566326	0.572561	0.4948	0.594134	0.415944	0.634679	0.595968	0.420568	0.458143	0.469754	0.180688	0.332299	0.635986	0.554552	0.525129	0.639822	0.564182	0.6534	0.79777	0.671211	0.3969	0.307019	0.263296	0.168745	0.23816	0.169991	0.208202	0.372172
	211.438	0.58105	0.555861	0.564748	0.661573	0.658331	0.553175	0.516532	0.53232	0.483656	0.533877	0.479234	0.430952	0.433285	0.555214	0.417283	0.536428	0.543449	0.578525	0.492036	0.668553	0.596436	0.582517	0.498521	0.576283	0.361925	0.608549	0.49638	0.431612	0.436379	0.558107	0.0482936	0.393026	0.599187	0.626514	0.49118	0.669237	0.617456	0.677895	0.729961	0.607427	0.380525	0.347537	0.345419	0.199018	0.262189	0.11526	0.247358	0.474795
	212.236	0.584903	0.458198	0.588013	0.661642	0.698335	0.580404	0.462855	0.559985	0.416065	0.565834	0.481168	0.443366	0.440731	0.422928	0.40497	0.483725	0.590911	0.511213	0.430839	0.683097	0.559973	0.529802	0.50112	0.566651	0.372797	0.62728	0.51856	0.405392	0.50885	0.577117	0.172906	0.3997	0.663541	0.622094	0.50216	0.637528	0.543682	0.606686	0.726517	0.678814	0.40074	0.333785	0.241026	0.189074	0.254179	0.191686	0.269801	0.436903
	213.048	0.54495	0.4991	0.61522	0.633765	0.657195	0.510346	0.63167	0.569515	0.448463	0.520816	0.465233	0.402531	0.503768	0.310183	0.432343	0.427596	0.624117	0.527639	0.517659	0.70072	0.585012	0.580494	0.526227	0.56366	0.342398	0.645775	0.530336	0.443774	0.382473	0.531618	0.302853	0.274306	0.57885	0.62249	0.576225	0.67558	0.555619	0.6017	0.708808	0.651847	0.384166	0.327759	0.271638	0.163698	0.263524	0.17669	0.214719	0.386574
	213.846	0.551251	0.49427	0.622931	0.656173	0.596335	0.530693	0.481386	0.553704	0.450868	0.522987	0.492078	0.384306	0.44929	0.420551	0.399853	0.56328	0.550621	0.600475	0.56244	0.689195	0.568907	0.561619	0.534296	0.592773	0.354223	0.63077	0.58481	0.466314	0.376564	0.536255	0.200801	0.338657	0.639551	0.600248	0.521772	0.669099	0.421879	0.631774	0.73939	0.624182	0.392024	0.29018	0.252105	0.173803	0.242803	0.0859306	0.280723	0.411197
	214.643	0.578747	0.55728	0.578451	0.672973	0.546401	0.610763	0.474521	0.548501	0.401068	0.530338	0.477609	0.443114	0.462917	0.374184	0.431937	0.518114	0.592735	0.602052	0.573299	0.692906	0.530763	0.611984	0.519846	0.549315	0.426204	0.643167	0.555856	0.453192	0.562035	0.467816	0.300647	0.322068	0.613557	0.580833	0.535838	0.75046	0.593944	0.60277	0.786251	0.652561	0.415524	0.318875	0.235817	0.187556	0.200827	0.165825	0.338058	0.424668
	215.438	0.610414	0.453438	0.560323	0.664082	0.646984	0.665603	0.508392	0.552652	0.447565	0.526882	0.466802	0.402094	0.474938	0.42212	0.242496	0.514997	0.592628	0.583855	0.45288	0.720765	0.549775	0.60922	0.50113	0.629224	0.426394	0.62054	0.639913	0.413306	0.429028	0.461983	0.268153	0.4212	0.622271	0.611347	0.494963	0.672686	0.447997	0.644432	0.786006	0.609978	0.409487	0.370865	0.273816	0.181939	0.226606	0.122809	0.169592	0.447988
	216.236	0.594168	0.500376	0.608616	0.620063	0.676702	0.532049	0.512577	0.587501	0.476894	0.58352	0.5242	0.421133	0.427975	0.45834	0.350715	0.546156	0.679567	0.615662	0.514775	0.692236	0.579644	0.615066	0.491372	0.636787	0.396647	0.638442	0.534983	0.47589	0.474488	0.455998	0.210994	0.214885	0.598973	0.55885	0.532938	0.592838	0.563949	0.620195	0.810204	0.648864	0.427337	0.360607	0.355903	0.148578	0.2098	0.185174	0.138028	0.390957
	217.048	0.598311	0.544852	0.538869	0.628238	0.582824	0.558038	0.534725	0.566225	0.40366	0.563273	0.505388	0.412046	0.465917	0.520293	0.372891	0.501461	0.6605	0.520648	0.45564	0.679673	0.521485	0.553599	0.540737	0.650331	0.394832	0.576296	0.513983	0.459781	0.479504	0.473049	0.138809	0.461993	0.693372	0.507115	0.560817	0.764701	0.4181	0.623142	0.806915	0.675363	0.332686	0.294435	0.266415	0.166442	0.284897	0.158293	0.242175	0.357652
	217.846	0.558594	0.466353	0.574888	0.679483	0.643902	0.513943	0.546314	0.569611	0.392406	0.568411	0.483382	0.451409	0.443859	0.459152	0.374056	0.507654	0.544505	0.554116	0.539673	0.719182	0.545716	0.582254	0.499472	0.605149	0.382044	0.621187	0.658353	0.418389	0.438195	0.561	0.139711	0.319247	0.638667	0.627634	0.549297	0.745319	0.511561	0.56891	0.796222	0.617316	0.349605	0.353553	0.285407	0.194196	0.239421	0.114342	0.228057	0.390263
	218.643	0.56843	0.4912	0.628587	0.625394	0.513481	0.509723	0.564134	0.556947	0.436211	0.539148	0.447607	0.402567	0.488247	0.45069	0.373122	0.454729	0.615982	0.545856	0.475849	0.763448	0.586219	0.63152	0.532698	0.575224	0.396747	0.586109	0.597294	0.43403	0.436898	0.553595	0.145606	0.284591	0.646239	0.634828	0.51006	0.729543	0.498455	0.590354	0.80885	0.679138	0.32984	0.297707	0.282487	0.214321	0.256508	0.112301	0.209406	0.444874
	219.438	0.576889	0.490528	0.556572	0.648866	0.457746	0.698419	0.623845	0.550898	0.477702	0.571105	0.461338	0.377819	0.454131	0.451109	0.412112	0.440302	0.568676	0.500042	0.442815	0.679143	0.541249	0.587279	0.542304	0.545601	0.419394	0.618604	0.659939	0.428395	0.526203	0.549716	0.205127	0.311139	0.671658	0.631374	0.52951	0.692486	0.516233	0.622466	0.721977	0.744413	0.37139	0.303185	0.281962	0.202225	0.247801	0.129066	0.142804	0.451677
	220.236	0.624992	0.520186	0.604587	0.673528	0.471283	0.514293	0.58962	0.485629	0.432796	0.547792	0.491172	0.404771	0.453828	0.443804	0.240774	0.469395	0.562676	0.538246	0.499715	0.722555	0.552264	0.592066	0.477115	0.556068	0.360531	0.595668	0.622071	0.431218	0.519804	0.44817	0.298553	0.336197	0.625254	0.623005	0.554411	0.694343	0.513424	0.577996	0.774797	0.75217	0.356365	0.334939	0.2524	0.21248	0.300516	0.135612	0.297926	0.41316
	221.048	0.534951	0.474119	0.610235	0.657433	0.552196	0.491797	0.550067	0.581474	0.430685	0.559527	0.451643	0.392506	0.462728	0.551643	0.338797	0.549279	0.634348	0.561744	0.580452	0.661719	0.535574	0.566572	0.526985	0.579379	0.448439	0.661958	0.494668	0.461625	0.555318	0.505227	0.142106	0.267071	0.667128	0.592781	0.509972	0.776175	0.512802	0.620857	0.820549	0.692382	0.345567	0.311221	0.259612	0.215461	0.237374	0.109275	0.254749	0.494815
	221.846	0.538532	0.526261	0.574852	0.648808	0.52026	0.663949	0.544921	0.532594	0.431051	0.57292	0.464252	0.45633	0.428142	0.461991	0.335103	0.557781	0.598278	0.587841	0.503086	0.692546	0.573783	0.619829	0.543214	0.537748	0.433826	0.606153	0.567245	0.401393	0.467541	0.508278	0.282166	0.10708	0.677889	0.609218	0.514734	0.740986	0.49941	0.586743	0.757332	0.654813	0.347889	0.341776	0.329924	0.189612	0.327007	0.181416	0.125225	0.40216
	222.643	0.591013	0.519352	0.545143	0.643501	0.573362	0.582634	0.5388	0.562499	0.488183	0.522473	0.481131	0.394796	0.461827	0.455807	0.392689	0.482029	0.549472	0.58536	0.521671	0.711575	0.578845	0.585726	0.549615	0.586637	0.39079	0.630631	0.687529	0.500706	0.531796	0.548826	0.13296	0.318455	0.643867	0.54713	0.550983	0.658104	0.504633	0.595425	0.749296	0.716302	0.31652	0.370346	0.331925	0.209198	0.297609	0.12757	0.0587404	0.477418
	223.438	0.593325	0.563981	0.544445	0.666024	0.477344	0.626225	0.476074	0.559292	0.520226	0.536769	0.469539	0.390615	0.456539	0.40449	0.288399	0.444849	0.510257	0.588025	0.490327	0.735818	0.554502	0.588346	0.543477	0.591323	0.447245	0.63192	0.521408	0.488871	0.499971	0.527457	0.209177	0.255043	0.725876	0.525485	0.515078	0.71103	0.566275	0.593689	0.771044	0.683071	0.37296	0.29392	0.305297	0.17941	0.270347	0.138349	0.182857	0.46327
	224.236	0.567687	0.539723	0.552597	0.700481	0.593488	0.499096	0.53516	0.525594	0.398432	0.555367	0.509974	0.445327	0.480816	0.325399	0.450222	0.539292	0.560249	0.558874	0.529645	0.742541	0.553249	0.601941	0.527673	0.600674	0.355647	0.626172	0.575905	0.465346	0.482675	0.516779	0.225724	0.134717	0.631691	0.546591	0.538695	0.586139	0.496126	0.619755	0.781466	0.679876	0.321114	0.335461	0.245555	0.217291	0.179053	0.191856	0.208269	0.354166
	225.048	0.595365	0.491138	0.590078	0.673251	0.611679	0.540773	0.663212	0.56663	0.412155	0.585666	0.474153	0.397039	0.490118	0.530967	0.370508	0.499924	0.59188	0.601004	0.522568	0.686301	0.541658	0.606234	0.544559	0.551727	0.417809	0.637571	0.635309	0.434325	0.570279	0.546278	0.198628	0.276561	0.637982	0.680345	0.475923	0.74239	0.638778	0.619126	0.80071	0.72695	0.339048	0.345881	0.260678	0.217764	0.246036	0.153379	0.234198	0.471105
	225.846	0.584812	0.556735	0.595561	0.625752	0.710278	0.681224	0.548055	0.556428	0.452689	0.546134	0.483073	0.360533	0.514122	0.295253	0.289848	0.535189	0.546858	0.549351	0.505894	0.676499	0.515578	0.571598	0.567118	0.575125	0.417488	0.654214	0.637248	0.457669	0.496022	0.648786	0.145499	0.139452	0.698071	0.656731	0.447684	0.664715	0.590085	0.630962	0.766284	0.681496	0.404046	0.258284	0.323596	0.188762	0.273832	0.0737399	0.165453	0.387521
	226.643	0.541016	0.52216	0.524167	0.656543	0.577395	0.438561	0.439699	0.554464	0.466542	0.535128	0.493264	0.414694	0.424938	0.352816	0.411679	0.477804	0.583702	0.598942	0.530008	0.663192	0.573496	0.553567	0.542142	0.619984	0.389225	0.615542	0.547316	0.449021	0.524762	0.433353	0.19679	0.240019	0.620518	0.595156	0.49337	0.667807	0.649823	0.635362	0.730916	0.628047	0.345629	0.334644	0.264209	0.226395	0.270925	0.180073	0.16771	0.422519
	227.438	0.57756	0.504653	0.67251	0.714668	0.671372	0.567375	0.604399	0.489156	0.383072	0.537855	0.534867	0.368877	0.491239	0.326335	0.411217	0.524844	0.567049	0.516944	0.503401	0.667942	0.567951	0.573597	0.515731	0.605839	0.362246	0.592389	0.619125	0.426231	0.444393	0.536107	0.175917	0.182361	0.646614	0.582358	0.367833	0.654801	0.624853	0.638408	0.722429	0.668279	0.367822	0.32376	0.261243	0.220218	0.26477	0.102406	0.111077	0.44193
	228.251	0.611683	0.538377	0.595447	0.710077	0.456971	0.603995	0.52364	0.571954	0.53129	0.501622	0.471697	0.425168	0.472416	0.434229	0.412327	0.516827	0.582141	0.501321	0.523619	0.702465	0.559471	0.572649	0.537531	0.579128	0.375465	0.597513	0.475125	0.403925	0.480571	0.528603	0.150038	0.315337	0.669072	0.647082	0.442984	0.68681	0.562621	0.649375	0.787206	0.726484	0.362737	0.36553	0.241726	0.226352	0.240726	0.106079	0.169832	0.374084
	229.048	0.575148	0.55959	0.569648	0.73311	0.687125	0.557271	0.479427	0.613246	0.413992	0.529112	0.497859	0.380767	0.470712	0.334782	0.395265	0.539585	0.554737	0.565678	0.545861	0.719182	0.588848	0.588705	0.500756	0.545185	0.379627	0.605608	0.527646	0.441465	0.541856	0.531603	0.249657	0.32068	0.624068	0.531523	0.485764	0.690582	0.558986	0.64189	0.775752	0.699012	0.372949	0.29536	0.222991	0.214127	0.289941	0.0862707	0.145716	0.397455
	229.846	0.59774	0.5494	0.562478	0.691219	0.507359	0.566212	0.595336	0.558231	0.426161	0.518048	0.445599	0.468105	0.482407	0.340296	0.503881	0.545796	0.544396	0.560476	0.492399	0.670446	0.557205	0.540761	0.483202	0.543817	0.401802	0.575763	0.472985	0.387366	0.487864	0.527906	0.316318	0.215768	0.6145	0.556048	0.396653	0.682135	0.628708	0.626338	0.788921	0.625322	0.312157	0.265023	0.305893	0.222403	0.245043	0.158769	0.237029	0.361239
	230.641	0.551731	0.56148	0.637471	0.685576	0.535516	0.493547	0.536649	0.495954	0.353754	0.522995	0.457854	0.39331	0.47081	0.567687	0.333645	0.514328	0.520241	0.557439	0.479506	0.723571	0.584566	0.562981	0.470725	0.607483	0.3943	0.602359	0.635226	0.456646	0.492707	0.545215	0.280676	0.484675	0.611509	0.539812	0.457925	0.69405	0.548624	0.568573	0.752199	0.599292	0.35378	0.252142	0.253958	0.206852	0.24878	0.129321	0.116638	0.431488
	231.438	0.588511	0.534854	0.533251	0.740602	0.492522	0.488071	0.551662	0.549641	0.44928	0.506835	0.425452	0.413036	0.453146	0.439331	0.341517	0.558462	0.527144	0.546403	0.495102	0.724919	0.565713	0.574425	0.456649	0.627761	0.38739	0.565793	0.486043	0.426988	0.463303	0.479154	0.285091	0.261354	0.657626	0.543067	0.53033	0.664893	0.6155	0.600039	0.764259	0.627497	0.383172	0.281351	0.311434	0.205808	0.246466	0.116348	0.201176	0.38786
	232.251	0.572492	0.52207	0.574651	0.711465	0.529919	0.501926	0.509558	0.601749	0.434867	0.583834	0.398383	0.448783	0.465084	0.290027	0.362821	0.488221	0.536778	0.588118	0.534544	0.678141	0.574545	0.601941	0.509411	0.637786	0.389797	0.604894	0.544994	0.397482	0.460363	0.47244	0.253845	0.291772	0.63723	0.561091	0.393255	0.676194	0.594337	0.620037	0.735817	0.607468	0.357715	0.253473	0.295439	0.192733	0.247698	0.185259	0.127766	0.389891
	233.048	0.581676	0.543656	0.5504	0.752246	0.518525	0.533281	0.5338	0.572094	0.488567	0.558864	0.437286	0.369802	0.46797	0.406259	0.478014	0.540202	0.585874	0.496187	0.527659	0.653478	0.532584	0.569041	0.500483	0.63667	0.417769	0.59548	0.535444	0.415328	0.429547	0.46228	0.263921	0.0995366	0.659438	0.552715	0.452623	0.728077	0.511293	0.552097	0.80489	0.645675	0.363564	0.334762	0.286695	0.185157	0.264874	0.172541	0.179451	0.412635
	233.846	0.535694	0.535989	0.64469	0.771139	0.513518	0.605193	0.541461	0.547734	0.46155	0.505185	0.41754	0.421701	0.465591	0.376382	0.293216	0.50874	0.539539	0.641186	0.526293	0.667257	0.564152	0.52879	0.502738	0.566856	0.419213	0.602535	0.522476	0.38103	0.472326	0.55209	0.210749	0.302795	0.651365	0.548694	0.556431	0.7557	0.565533	0.624997	0.74237	0.641652	0.320831	0.349989	0.316638	0.222252	0.339837	0.160452	0.239287	0.370344
	234.643	0.52302	0.49866	0.633839	0.66429	0.497248	0.572733	0.467347	0.538728	0.485338	0.523542	0.477049	0.408572	0.450199	0.458206	0.482937	0.490426	0.548689	0.523241	0.506954	0.65747	0.513331	0.594423	0.491322	0.593729	0.390479	0.635635	0.525067	0.471605	0.400721	0.57412	0.204762	0.249113	0.670965	0.602805	0.410776	0.809851	0.612665	0.589248	0.725872	0.593767	0.298461	0.277536	0.322362	0.207853	0.250961	0.175057	0.124293	0.407423
	235.438	0.590687	0.495741	0.560093	0.716992	0.284713	0.551668	0.541894	0.526779	0.437764	0.546632	0.437968	0.391487	0.468818	0.400883	0.468729	0.506954	0.554397	0.613555	0.535891	0.685572	0.53211	0.594232	0.517015	0.608984	0.37702	0.613794	0.545458	0.479611	0.430008	0.517396	0.272893	0.226142	0.669485	0.559363	0.527792	0.716909	0.555654	0.567666	0.759448	0.615565	0.29054	0.353327	0.312829	0.183941	0.235194	0.0866107	0.11801	0.37295
	236.236	0.603995	0.591124	0.566902	0.648819	0.544785	0.530794	0.534813	0.514947	0.385805	0.507788	0.437408	0.416079	0.509305	0.458639	0.375963	0.499368	0.644835	0.60728	0.488493	0.652639	0.504266	0.591229	0.533345	0.567987	0.369488	0.634225	0.59463	0.473262	0.473739	0.523733	0.232777	0.233604	0.657294	0.615782	0.489895	0.677289	0.630514	0.61678	0.810088	0.598559	0.366462	0.266917	0.259844	0.193874	0.278104	0.115719	0.120481	0.394477
	237.048	0.606706	0.549767	0.603583	0.737087	0.596017	0.485858	0.586456	0.519112	0.36407	0.491022	0.462795	0.421457	0.456047	0.331128	0.535125	0.483867	0.556786	0.547999	0.53314	0.635164	0.528599	0.581362	0.51206	0.578526	0.385956	0.599044	0.547885	0.426952	0.539608	0.441119	0.205873	0.24657	0.624753	0.582956	0.468811	0.699204	0.631609	0.601683	0.772604	0.586534	0.354335	0.288831	0.235205	0.24003	0.223179	0.159211	0.195732	0.425531
	237.846	0.548858	0.603857	0.599925	0.71047	0.611158	0.515178	0.599048	0.523582	0.442941	0.541908	0.469025	0.426967	0.443882	0.243816	0.385738	0.571211	0.581184	0.553667	0.518796	0.71768	0.573384	0.569081	0.520352	0.58641	0.440064	0.656005	0.606114	0.451931	0.388584	0.475679	0.310511	0.229682	0.652035	0.556727	0.552282	0.65648	0.654134	0.631657	0.842231	0.557951	0.353822	0.275839	0.195495	0.18295	0.268359	0.0950439	0.182124	0.435025
	238.643	0.605736	0.564614	0.525443	0.678084	0.679874	0.531146	0.482425	0.567501	0.449724	0.513067	0.444245	0.413782	0.475491	0.486762	0.527339	0.53925	0.514192	0.528078	0.507011	0.677913	0.560818	0.619637	0.510048	0.642023	0.354654	0.605711	0.472662	0.473908	0.487403	0.565667	0.226463	0.304851	0.651454	0.616898	0.485118	0.68532	0.51704	0.538216	0.722519	0.61395	0.303849	0.345319	0.323382	0.160695	0.251465	0.095401	0.115147	0.401128
	239.438	0.593633	0.60303	0.549368	0.682963	0.665047	0.487168	0.525663	0.565319	0.415597	0.565179	0.41585	0.431071	0.426862	0.47272	0.400624	0.526408	0.559729	0.541482	0.521098	0.734971	0.544035	0.603088	0.540878	0.611598	0.338457	0.638242	0.574516	0.484261	0.500922	0.502934	0.28883	0.29175	0.64355	0.571898	0.450753	0.652202	0.578797	0.551286	0.768735	0.657392	0.337876	0.255161	0.243374	0.147351	0.226843	0.0964551	0.188436	0.401297
	240.238	0.611466	0.543397	0.596198	0.654959	0.613958	0.523296	0.548492	0.507894	0.404235	0.578439	0.412375	0.42103	0.481218	0.288939	0.490349	0.510136	0.591899	0.590404	0.516332	0.72433	0.591281	0.607564	0.497439	0.622665	0.409465	0.611967	0.608607	0.369663	0.48893	0.590548	0.230017	0.284457	0.635448	0.570091	0.488205	0.693794	0.577242	0.587779	0.771134	0.583639	0.329024	0.337288	0.298257	0.180378	0.247816	0.0724137	0.206913	0.393851
	241.051	0.566753	0.56718	0.556617	0.688467	0.522221	0.607198	0.471851	0.573762	0.437851	0.526899	0.444824	0.376447	0.453934	0.248056	0.392054	0.547148	0.531822	0.506537	0.493994	0.686043	0.563353	0.595849	0.514932	0.630593	0.383057	0.616801	0.612005	0.406039	0.469616	0.400812	0.114271	0.261967	0.654672	0.581296	0.463475	0.568515	0.610375	0.625027	0.752831	0.614271	0.330813	0.289238	0.287181	0.180185	0.211417	0.107966	0.237375	0.456704
	241.848	0.581168	0.509614	0.516029	0.636182	0.592689	0.417051	0.494272	0.558208	0.422852	0.591061	0.463944	0.386843	0.479483	0.523474	0.416459	0.530348	0.589107	0.580422	0.513935	0.674901	0.589173	0.614955	0.531262	0.591987	0.370912	0.608657	0.521133	0.470854	0.494062	0.491801	0.283596	0.222413	0.660462	0.541435	0.530476	0.694533	0.509269	0.606515	0.733573	0.619201	0.346561	0.219332	0.295281	0.227052	0.259712	0.081238	0.123701	0.427511
	242.638	0.560888	0.551647	0.559034	0.672453	0.448757	0.533579	0.560804	0.555853	0.415161	0.538717	0.443666	0.395282	0.48855	0.397076	0.374836	0.445847	0.546908	0.560804	0.493765	0.712164	0.594244	0.596119	0.5628	0.539896	0.368334	0.59712	0.551893	0.437656	0.549092	0.535991	0.347099	0.212458	0.648831	0.63274	0.45524	0.660301	0.534305	0.634526	0.735546	0.604611	0.392976	0.222248	0.331273	0.18125	0.243337	0.0988015	0.0664903	0.401178
	243.451	0.541868	0.564585	0.605542	0.678466	0.447213	0.532943	0.529034	0.487912	0.407897	0.600741	0.434932	0.407819	0.513835	0.357533	0.455606	0.504951	0.565418	0.541479	0.518242	0.715058	0.571712	0.626741	0.538219	0.653977	0.338547	0.628774	0.604698	0.483002	0.444451	0.466753	0.270154	0.266872	0.683634	0.624155	0.485988	0.704478	0.551634	0.619428	0.680095	0.635328	0.319795	0.315633	0.296438	0.211168	0.232198	0.147241	0.229136	0.358616
	244.246	0.558794	0.540714	0.60302	0.700561	0.590457	0.52351	0.603932	0.486219	0.465526	0.613645	0.426423	0.353547	0.513979	0.413079	0.593986	0.527046	0.493646	0.520667	0.474072	0.717658	0.568239	0.600914	0.514912	0.526508	0.384883	0.604949	0.524956	0.464206	0.556385	0.418741	0.170992	0.325513	0.633636	0.606594	0.464019	0.690589	0.61131	0.585525	0.755823	0.632283	0.357233	0.305288	0.234859	0.182079	0.208302	0.116807	0.136012	0.41822
	245.043	0.547253	0.505317	0.647364	0.64224	0.555694	0.5027	0.525618	0.520924	0.433923	0.597003	0.489911	0.420011	0.418037	0.330728	0.36365	0.475388	0.458578	0.528339	0.492533	0.721215	0.554298	0.614644	0.530989	0.653468	0.408933	0.600139	0.532322	0.490415	0.405419	0.413512	0.237096	0.197775	0.619752	0.636213	0.427299	0.64888	0.471615	0.650917	0.747491	0.660641	0.35626	0.333922	0.337087	0.193314	0.232984	0.0979854	0.196627	0.475962
	245.836	0.601022	0.512101	0.608447	0.70329	0.527719	0.554837	0.509033	0.545915	0.460378	0.589835	0.48014	0.368716	0.473961	0.462981	0.487242	0.401257	0.571483	0.506636	0.46585	0.699512	0.549181	0.557477	0.533102	0.633463	0.449622	0.627842	0.528054	0.399086	0.422023	0.434792	0.234014	0.321645	0.609204	0.556717	0.455673	0.593422	0.504177	0.563404	0.769431	0.572201	0.320329	0.268646	0.282577	0.186276	0.235802	0.141971	0.127313	0.408523
	246.648	0.556808	0.527819	0.548853	0.632667	0.659002	0.533071	0.501651	0.546474	0.451362	0.550692	0.470389	0.418366	0.459539	0.424387	0.444375	0.520146	0.552353	0.545931	0.463462	0.676838	0.594458	0.620983	0.541202	0.627973	0.354062	0.617938	0.51854	0.476779	0.376506	0.509555	0.239478	0.185749	0.640493	0.590084	0.457321	0.682265	0.526804	0.651818	0.664771	0.631346	0.34835	0.309164	0.276935	0.184565	0.247164	0.118014	0.105051	0.464725
	247.451	0.603596	0.546908	0.57616	0.606292	0.541847	0.524912	0.446846	0.519035	0.502204	0.625546	0.485166	0.370207	0.457971	0.351003	0.48783	0.477376	0.476086	0.487067	0.433102	0.687509	0.592591	0.589318	0.481503	0.6033	0.378223	0.608028	0.603779	0.46263	0.477486	0.583957	0.242204	0.312579	0.648795	0.564567	0.507288	0.705712	0.512143	0.592452	0.756932	0.637519	0.399505	0.295583	0.206953	0.180421	0.219412	0.0903513	0.154371	0.365944
	248.246	0.605618	0.530747	0.568655	0.630111	0.595615	0.571324	0.528035	0.536082	0.417199	0.542488	0.43143	0.382332	0.458698	0.549409	0.511916	0.385615	0.528003	0.575251	0.477052	0.720338	0.555896	0.560249	0.476023	0.579555	0.377672	0.617545	0.452601	0.467961	0.42851	0.425356	0.241876	0.527845	0.664807	0.611315	0.462974	0.797994	0.566942	0.613327	0.761241	0.645082	0.385861	0.348259	0.339655	0.18337	0.213924	0.163258	0.124099	0.417306
[truncated: 16 more columns]
