# Supplementary material for: Transcription-coupled DNA–protein crosslink repair by CSB and CRL4CSA-mediated degradation
Source: Nat Cell Biol. 2024 Apr 10;26(5):770–83. doi: 10.1038/s41556-024-01394-y (PMC11098752; doi:10.1038/s41556-024-01394-y)
Supplement: Supplementary file 9 — Statistical source data. [file 41556_2024_1394_MOESM9_ESM.xlsx]

## Sheet: Fig 7A
		WT			CSB KO			XPA KO
	Repeat	#1	#2	#3	#1	#2	#3	#1	#2	#3
	NT	1	1	1	1	1	1	1	1	1
1mM FA	3 hr	0.71763	0.671334	0.694482	0.708453	0.568995	0.638724	0.619738	0.549662	0.5847
	6 hr	0.595102	0.595376	0.595239	0.572968	0.461053	0.517011	0.510409	0.501734	0.506071
	24 hr	0.602578	0.451879	0.527228	0.378378	0.067485	0.222932	0.383772	0.259615	0.321694

## Sheet: Fig 7C
		WT			CSB KO			XPA KO
	Repeat	#1	#2	#3	#1	#2	#3	#1	#2	#3
	Untreated	1	1	1	1	1	1	1	1	1
	1hr	0.59428	0.281451	0.579251	0.454982	0.365716	0.70411	0.594907	0.468659	0.632022
	3hr	0.666053	0.285548	0.67147	0.440951	0.222337	0.50137	0.840546	0.393654	0.384831
	6hr	0.676318	0.533218	0.530259	0.622877	0.239038	0.510959	1.21912	0.48024	0.794944
	24hr	0.916757	0.580331	1.72622	0.374569	0.278033	1.08219	1.21267	0.562961	1.42135

## Sheet: Fig 7D
		WT1			RPB1-K1268R			CSB KO
	Repeat	#1	#2	#3	#1	#2	#3	#1	#2	#3
FA (mM)	0	100	100	100	100	100	100	100	100	100
	0.5	72	63	87.47	72	71	78.22	28	45.89	101
	1	44	39	73.6	42	40	55.07	1	14.25	31
	1.5	30	29	59.42	14	20	32.24	0	1.09	6
	2	14	8	29.09	7	3	18.6	0	0.6	1
	2.5	1	2	12.42	0	0	6.34	0	0.36	0

## Sheet: Fig 7E
	WT												RPB1-K1268R												CSB KO
Count	1311			1224			1236			1286			1169			1439			1386			1310			1162			1360			973			1107
	Untreated			1hr			4hr			6hr			Untreated			1hr			4hr			6hr			Untreated			1hr			4hr			6hr
Repeat	#1	#2	#3	#1	#2	#3	#1	#2	#3	#1	#2	#3	#1	#2	#3	#1	#2	#3	#1	#2	#3	#1	#2	#3	#1	#2	#3	#1	#2	#3	#1	#2	#3	#1	#2	#3
	80.3	60.1	65.7	23	13	20.2	64.1	59.1	39.9	100.2	104.5	81.3	84.3	125.9	109.7	31.8	17.3	19.9	54.5	79.2	33.6	74.1	116.2	121.8	116.8	107.5	90.7	16.1	23	15.3	35.2	31.3	26	61.8	38	81
	99.5	84.8	88.7	20.8	23.2	21	60.4	139.9	58.4	153.1	111.4	90.1	77.4	114.9	108.3	23.5	36.7	23.4	62	90.3	85.3	87.2	119.5	95	136.5	75.2	103.2	18.1	12.5	17.3	48	22.8	19.5	52.8	38.6	79.4
	63.8	61.4	90.1	16	17.7	25	65.3	101.8	47.2	121.4	127.3	127.8	102.7	122.2	93.9	22.8	26.2	24.5	59.3	92.1	54.4	96.7	93.2	125.6	81	136.1	89.9	24.9	12.8	9	19.9	36.6	18.5	53.5	20.1	41.6
	59	68.3	88.6	22.3	14.6	27.9	59.9	96.1	60.6	152.2	78.8	73.1	76.2	125.5	88.5	24.4	18.6	22.4	73.8	98.4	83.2	92.5	145.2	42.2	67.2	104.4	108	9.9	19.6	11.2	31.1	38.2	25.2	51.2	46.1	45.3
	71.7	89.8	92.1	17.9	28	21.6	44	78.7	46.7	157.7	81.2	85	115.6	105.2	96.1	22.2	32.8	21.5	77.7	123.4	64.9	78.5	88.6	75.1	117	101.4	64.4	11.8	18.2	26	24.9	38.3	29.6	35.4	43.9	39.2
	75.1	80.9	103.9	23.9	13.7	28.5	49.7	77.3	53.7	136.7	125	119	71.4	93.7	94	21.9	27.6	23.3	33.7	81.6	72.5	79.1	118.7	21.7	89.2	137.9	81.8	25	22.4	16.1	47.5	20.1	26.7	61.1	39	49.1
	90.4	117.5	93.4	19.5	9.7	20.7	65.5	62.9	64.6	120.3	79.7	141.9	60.7	91.9	105.6	22.5	19.1	22.4	66.1	97.8	75.7	89	119.1	94.8	42.3	59.4	95.3	22.1	25.5	14.5	26.3	18.6	17	39.9	42.5	32.3
	68.2	78.7	122.6	21	18.7	11.1	61.7	88.5	27.1	96.5	95.6	84	93.4	136.3	113.2	27.8	26.5	19	59.7	120.6	87.5	83.6	125.8	113.5	72.5	65.2	69.1	21	20.2	11.5	28.7	61.8	14	63.2	36.8	26.6
	102.1	89.1	95.1	28.8	12.5	25	61.6	116.9	57.4	124.2	83.3	88.9	104.5	82	106.9	14.8	21.7	22.2	36.5	70.7	77	79.9	98.9	81.8	82.3	120	86.8	12.9	13.9	19.1	24.2	34.2	29.8	37.8	18.9	39.1
	66.9	64.4	83.4	18.1	16.1	23.8	59.8	104.9	72.9	105	113.4	105.3	73.4	79.5	96.5	12.6	20.2	23.4	68.5	126.8	61	82.4	138.6	49.5	78.4	64	53.4	12.3	19.6	12.1	37.1	29.4	14.4	45.6	47.4	45.4
	53.5	130.2	132.4	23.8	13.5	5.6	67.5	93.4	48.4	146.5	71.8	115.1	106.3	64.5	97.6	22.7	28.6	25.6	83.2	68.6	80	55.5	114.8	97.4	50.3	73.8	65.5	27.6	25.8	18.3	35.4	29.7	21.5	37.2	49.4	36.4
	78.1	63.6	133.8	20.8	17	28.1	68.2	116.3	75.5	138.6	146.1	128.5	88.7	129.6	112.2	16	28.1	25.4	32.8	103.4	94.9	89.8	105.6	50.4	143.1	72.4	87	13.7	21.3	16.2	32.3	18	20.3	36.5	40.5	33.8
	75.2	113.6	106.2	14.6	14.1	13.3	62.3	89.9	69.1	141.5	132	119.2	76.1	80.9	85.2	16	20.2	20.9	54.9	101.6	58.8	80.3	113.5	100.8	123.2	70.1	113.4	16.1	25.3	13.3	50.2	28.1	36.9	34.6	109.7	67.6
	116.4	83.9	97.8	24.6	23.7	19.3	95.4	106.7	68.3	118.7	121.1	85.6	98.7	140.7	118.9	23.9	28.7	28.4	47.5	114.9	85.4	93.5	105.4	66.8	116.3	66.6	110.1	20	21.4	12.9	25.9	37.9	18.6	33.4	29.6	37.8
	57.1	119.6	110.5	21.7	22.6	35.7	90.3	76.1	64.5	169.5	109.2	84.4	101.1	95.8	68.6	18.3	28.3	20.2	36.6	96.1	39.7	121.7	43.4	87.3	85	143.7	97	25.7	19.9	11.1	20.4	53	17.8	23.1	49.5	30.6
	92.2	66.2	126.1	21.1	19	24.9	92.4	107.3	48.6	93.7	108.4	76.3	112.3	106.6	64	18.8	39.6	23.6	37.7	122.8	70.5	120.7	115.2	61.2	104.8	128.6	106	14.3	27.3	9.1	46.1	25.1	14	36	10.1	35.1
	109.5	73.6	81.3	25.2	16.7	25.8	61.1	71.3	42.7	157.6	75.6	110.5	81.1	79.8	126.6	15.9	31.3	18.4	41.9	82.9	58.6	80.3	106.1	104.5	97.5	157.7	50.4	14.9	13	9.9	40.7	38.5	25.8	31.9	71.1	24.7
	54.9	85	55.6	20.3	16.8	25.4	61.9	98.7	51.2	103	127	70	61	86	102.9	22.3	17.7	19.8	87	63.1	72.2	80.8	134.6	127	84.6	92.1	122.5	16.5	16.7	14.8	22.4	33.6	49.7	20.5	29.4	47.6
	62.9	125.4	110.3	17.8	16.1	21.3	40.4	113.3	53.6	104	127.8	76.1	70.1	83.9	70.6	28.2	24.4	27.1	53.8	117.7	86.2	141	119.6	56.4	141.3	160.5	96.3	15.6	17.8	16.1	26.8	53.8	20.8	17	49	27.8
	57.7	86.1	48.6	15.5	16.6	25.6	76.2	114.7	74.5	118.5	82.7	98.4	111.4	75.5	108.9	17.6	18.8	18.7	62.1	95.2	75.5	96.5	121.1	40.7	129.7	80.2	126.8	11.5	15.1	16.1	32.6	31.7	19.3	39	43.9	48.5
	102.8	126.7	84.4	22.2	10.4	28.4	58	134.7	69.2	85.7	84.8	94	75.3	113.4	107.1	20.3	34	17.9	58.3	94.7	78.6	94	76.5	45.6	114.1	138.5	116.9	12.6	14.2	9.7	27.1	26.7	23.6	60.8	62.7	44.7
	59.1	130.7	66.6	39.5	22.4	28.4	75.4	120.4	36.6	76.4	99.6	149	86.3	112	53.5	15.2	22.7	28.1	75.6	100.1	53.8	93.9	68.3	65.9	92.6	82.6	122.1	14.5	18.1	15.3	25.6	41.7	28	49.2	42.5	69.1
	88.4	113.2	69.1	29.8	8.6	26.6	63	97.7	50.9	155.6	101.1	116.6	57.4	81.6	113.5	16.9	24.6	24.2	43.1	59.5	69.5	89.2	114.8	111.2	123.1	158.1	76.9	15.7	14.3	8.8	51.1	38.8	22.2	27.4	59.6	45.7
	96.3	108.8	120.9	22.7	19.2	24.5	101.2	113.9	24.3	91.1	83.3	83	96.1	77.9	112.2	28.6	14.9	27	22.5	121.6	47	120.3	107.5	70.1	132.7	95.5	161.8	16.2	14.1	18	18.6	36.9	6.3	61.4	29.9	45.7
	118.7	60.3	89.6	25.7	18.6	24.7	70.3	134.4	56.7	109.7	90.1	67.2	90.7	114.6	168.1	24.6	25.5	19.3	31.4	91.9	87.9	115.4	135.9	154.3	85	164.3	86.6	17.6	19.8	15.1	32.8	29.2	16.2	63.5	54.3	79.8
	108.9	93.6	126.1	22.7	15.7	26.9	51.7	122.3	45	106	132.7	115.8	87.1	133.6	119.9	18.9	26.3	23.5	17.3	129.2	92.2	112.5	107.2	90.6	78.8	85.4	61.5	12.3	16.2	12.8	37.4	36.4	32.4	5.1	46.4	32.3
	81.7	61.6	133.3	33.5	16.6	26.8	39.1	138.8	27	151.2	134.3	114.6	68	108.8	114.5	18.6	20.3	18.1	47.6	129.7	62.3	63.6	107.7	52.5	90.9	101.2	118	16.1	15	16.6	25	38.3	23.1	71.1	57.2	43.5
	125	67.7	83.7	26.6	26.7	20.7	72	79.6	39.1	86.7	114.6	107.1	102.8	109.6	92.1	28.2	25	29.7	63.9	103.3	67.2	98.8	133	60.7	94.7	102.1	121.1	20.3	17	10.6	17.5	32.4	17.4	51.5	56.3	27.1
	72	86.7	55	24	11.6	18.4	77.1	157	74.6	90.2	152.2	90.3	72.6	110.2	131.7	22.4	19.6	16.9	84.1	96.1	53.7	111.1	55.2	66.4	108.8	100.4	62	17.4	13.2	7.1	28.7	33.6	19.4	59.7	37.1	52.5
	116.5	128.3	87	27.2	17.4	27.2	70.3	114.7	56.1	109.7	128.7	121.4	87.5	109.5	106.7	19.6	20.9	22.1	40.7	93.3	65.5	108.8	110.1	23.5	77.4	101.7	107.6	11.5	14.1	15.9	33	44.8	14.8	35.2	88.9	28.4
	115.9	121.3	112.1	20.4	17.5	27.3	49.2	112.1	45.3	109.5	133.3	56.4	122.7	83.4	115.8	23	31.7	21.5	78	76.9	75.1	93.5	126.3	49.3	85.1	114.8	115.5	17.4	10.4	14.7	43.3	33.3	8.9	68.8	40.3	29.2
	109	101.9	93.6	49.1	19.6	26.3	58.6	114.6	25.6	79.7	151.1	136	95.6	137.2	107.5	19	29.8	25.8	64	78.1	60	86.5	67.3	68.4	106.7	103	103.4	12.2	12.6	11.2	30	37.2	25.4	57.7	39.6	25
	94.9	139.2	104.9	24.5	32.8	22.7	92.6	114.1	57	116.9	167.8		106.8	90.5	91.4	25.2	20.6	27.9	52.1	123.3	59	87.8	112.3	70.7	117	97	128.3	16.3	16.1	14.1	27.8	36	29.6	69.4	44.1	41.5
	96.9	74	98.7	27.4	18.7	25.5	37.4	136.7	22.6	100.8	102.8	86	94.3	100.9	136.6	19.6	22.4	20.9	37.6	108.3	80.2	133.9	82.2	69.2	117.4	45.3	145.8	29.9	15	14.5	18.8	31.8	26.4	34.1	41.8	45.8
	119.1	124.8	61	33.5	15.8	14	64.1	151.6	55.5	46	173.9	98.1	91.4	126.4	106.4	24.5	42.8	16.6	40.1	125.5	55.5	97.5	130.5	58.3	102.6	102.5	84.2	25.8	15.3	9.1	42.2	30.7	23.6	32.8	69.3	19.8
	91.7	81.2	158.7	18.7	24.8	25.4	62.7	132.6	57.9	93.9	140.6	117.3	123.4	109.7	112.1	16.1	38.2	18.6	47.2	134.9	71.6	110.2	41.4	95.7	97.8	165.5	48.4	23.4	15.4	18.1	32	28.5	21.1	44.4	28.2	34.7
	63.2	112.1	83.4	23.8	23.8	19.8	75.8	140.9	53.6	77	136.1	104.1	99.3	77	68.2	21.6	26.1	15.9	39.2	122.5	49.9	92.4	172.1	80.9	51	42.5	94.5	26.3	17.9	7.9	32.7	28.6	15.5	46.5	26	21.8
	52.7	116.9	108.3	43.2	13.3	16.9	54.2	127.1	66.1	165.9	148.3	157	88.1	141.7	75	24	15.6	12.7	51.3	134.6	81.1	77.5	167.2	76.9	111.8	92.9	106.1	16.5	16.6	9.1	34.7	32.5	19.4	61.6	39.3	65.2
	73.2	121.8	101.6	20.3	27.8	30.4	56.7	145.2	44.4	84	150.7	74	107.3	96	129.9	13.4	21.5	24.1	26.6	105.4	57	97.3	109.9	56.3	152.7	137.8	90	17	16.5	11.4	38	53.7	27.3	51.8	61.8	46.9
	97.4	151.7	113.8	29.3	23.6	23.6	53.9	111.3	71.3	94.8	141.9	63.3	91.5	101.7	132.3	21	27.6	18.6	57.6	131.9	89.4	127.9	101.2	89	92.3	59.3	117.6	28.7	14.3	8.3	29.3	30.3	23.7	47.6	60.7	47.1
	77	106	101.6	26.4	20.4	18.1	78.1	121.6	52.2	78.6	88.3	97.6	127.5	95.5	123.8	21.1	26.2	13.8	38.6	111.3	57.6	64.9	156.7	102.9	89.4	136.7	106.8	15.2	13.5	8.8	29.6	56.9	25.9	61	25.5	40.1
	91.8	74.7	99.6	20.7	23.3	19.7	52.9	137.7	43.6	58	152.3	129.9	97.8	121.5	98.8	17.4	16.5	16.7	49.8	97	53.9	90	98.8	78.4	86.9	102.4	49.7	29.4	20.5	14.4	25.9	30.5	25.3	50	49.1	57.2
	90.8	110.9	72.8	29.5	19	24.2	71.7	147.4	49	86.6	148.1	61.1	78.8	109.7	129.3	12.3	25.2	35.7	39.4	49.9	69.1	86.8	121.3	38.3	107.6	105.4	74.5	20.3	14.8	10.1	26.2	48.2	24.1	44	49.7	73.6
	119.3	125.5	148.4	21.4	25.8	20.6	60	126.6	66.2	127	134.3	134.8	96	116.5	85.8	11	20	31.7	49.7	168.5	77.7	103.9	48	96.1	94.5	139.8	92.9	25.9	13.8	11.8	36.2	93.9	26.2	41.4	42.3	52
	76.3	87.6	122.2	13.8	28	28.4	70.3	155.7	80	84.5	113.2	124	105	103.4	119.5	13.7	23	15.1	52.3	93	79.5	63.4	100.9	101.7	92.5	90.4	99.3	43.4	13.2	9.2	28.7	41.1	22.7	69.9	23.8	60.1
	143.8	111.1	84.5	15.3	21.8	24.4	57.5	146.9	111.6	117.4	118.2	81.5	98.3	131.6	113.7	18.9	13.3	20.3	43.7	99.2	64.8	83.1	90.6	115.2	101.2	141.4	55.6	14.9	21.5	1.6	41.2	24.6	24	66.2	31.5	36.9
	114.3	114	115	21.7	22.8	20.2	68.4	136.4	80.3	121.8	134	138.4	93.1	120	106.8	13.4	9.7	7.4	55.4	116.8	73.7	82.2	50.2	25.9	112.1	81.9	109.4	22.7	19.8	10	22.7	47.5	21.2	55.8	14.2	57.1
	85.2	124.9	83.9	42.3	23.6	16.2	54.7	159.9	64.5	101.4	145.2	120.4	87.6	54.8	78.6	17.5	10.9	21.8	31.7	101.4	78.2	60	34	122.9	108.8	58.3	52.6	28.3	28.3	13.3	41	51.2	26.6	48	38	67.8
	71.5	125.4	92.8	35.3	27.8	26.3	39.3	140.6	111.8	112.8	146.2	60.4	95.7	51.2	70.6	13.5	13.7	6.9	35.6	133.9	60.3	48.9	85.4	91.9	86.6	52.2	58.4	26.9	11.8	10.6	19.3	48.1	23.5	23.2	33.1	33.1
	70.6	121.5	66.3	30.2	28.4	34.5	50.4	143.5	72	105.9	114.9	74.5	76	85.2	63.3	16.9	6.4	19.7	39.7	131.2	31.8	82.6	94.7	97.9	86	78.7	78.1	17	15.6	8.8	16.7	26.3	26.3	62.6	20.8	76.6
	152.4	138.8	140.5	22	19.5	24.7	58.3	137	66.6	102.4	80.1	62.2	84.3	102.1	63.2	17.5	10.1	32.7	29	128.9	92.1	79.4	73.9	114	109.8	113.5	72.2	21.6	15.6	13.6	17.4	25.6	23	87.9	31.4	44.6
	163.5	123.9	100.5	30.6	19.5	18.6	62.4	144.4	56.2	36	118.5	110.5	78.1	107.1	52.6	18.3	14.5	24.2	48.8	131.3	81.8	54.2	98.3	117.7	125.9	88.4	86.7	62.6	19.1	9.6	25.9	73.2	25.2	91.7	23.6	54.6
	108.7	99.1	83.9	16.2	33.1	11.4	59.5	158.6	53.8	90.1	137.1	69.2	103.5	113.1	102.2	18.3	13.3	8.6	41.7	105.2	86.6	74.7	106.5	156.3	89.5	50.9	112.8	19.1	23.9	14.5	17.4	54.7	20.2	62.2	44.6	66.4
	165	101	95.2	21.8	23.3	22.5	49.3	126.1	72.6	113.3	109	84.8	99.6	98.9	53.8	11.6	11.4	17.9	71.4	102.7	52.6	67.4	72.1	103.9	105.7	60.8	98	29.5	12.8	15.8	35.5	54.3	32.2	44.2	23.6	27
	173.9	66.6	87	18.1	22.9	21.5	56.2	136.6	96	31.9	94.4	117.4	86.7	94	58.5	22.9	18.1	9.5	80.6	143.4	87.6	51	89.6	89.4	110	89.8	55.7	63.2	10.4	10.7	46.3	33.8	21	39.8	36	66.9
	93.5	114.8	89.5	16.6	31.4	23.1	64.8	116.8	70	133	129.7	123.9	120.5	176.7	93.6	17.4	14.8	25	63.5	110.6	70.6	56.5	103.6	114.2	119.7	104.1	103.3	13.2	11.7	10.5	19.4	34.1	12.6	56.3	71	54.2
	83.3	144.7	105	29.9	26.2	24.7	53.6	147.9	48.6	101.9	160.2	105.2	94	89.8	85.9	17.6	8.2	12.3	60.7	69.3	76.1	116.6	89	102	106	124.8	71.3	19.7	19.7	14.5	37.5	44.7	27.5	66.6	81.8	30.3
	142.4	135.3	65.8	25.8	25.9	32.3	65.8	151.1	61.2	135	153.5	85.4	85	129.3	83.9	13.4	10.5	20.5	44.8	119.1	63.5	50.5	65.4	94.5	84.3	85.4	86.6	14.5	11.5	12.4	46.3	69.9	41.6	69.5	35.9	35.6
	131.1	156	110.6	16.9	19.7	20	50	123.4	77.2	102.7	156.1	95.2	103.6	97.6	47.1	16.1	8.7	16	31.2	125	45.5	39.5	102	110.1	119	69.9	82.4	12.5	12.5	15.8	46.6	37	21.9	60.3	23.2	33.5
	89.6	80.5	85	19.9	23	24.6	54.2	143.7	55.1	129	137.8	144.5	99.7	91.8	47.9	26.3	12.7	21.5	62.3	114.8	63.7	52.8	121.3	139.6	113.4	67	90.7	21.9	13.1	11	23.3	46.8	17.8	61.6	33.7	25
	96.6	91.1	98.2	11.7	34.6	22.8	51.4	137.8	83.7	106.7	159	114.7	94.6	104.2	64.9	14.7	10.6	12.9	57.2	132.1	77.3	63.9	132.5	136.6	103.3	63.9	87.7	17.4	17.1	12.5	25.9	53.2	25.1	65.2	35.1	48
	96.3	132.4	92.5	11.6	44.8	20.6	61.6	126.8	92.2	102.4	169.8	69	75.9	100	44.9	21.4	10.6	9.9	42.3	94.8	75.2	43	118	65.4	124.9	126.9	82.7	15.6	14.6	11.8	29.5	58.5	11.7	27.5	33.3	33.4
	106.4	85.7	108.5	11.5	31.4	26.2	59.7	134	55.6	71.8	156.8	112.8	78.9	121	69	18.4	18.3	20.5	61.5	147.4	46	72.3	108.4	109.4	141.6	61	69.4	24.2	14.8	15.3	37.4	43.4	27.7	58.7	115.6	36.7
	92.2	39	65.9	14.9	37	32.6	51.4	148.2	66.6	64.3	127	98.8	107.2	92.1	76.2	21.1	15	16.6	59	133.4	51.4	99.4	105.5	114.7	137.3	55.5	63.8	24.8	13.1	13.9	26.3	43.7	26.9	29.1	33.8	34
	88.5	78.7	99.7	22	21	35.1	75	144.9	94.5	104.8	104.5	110.9	81.2	102.2	44.2	24.6	27	10.3	62.9	121.4	51.1	111.4	109.8	109.5	134	81.1	71.2	16.2	15.1	11.5	29.2	49.6	11.7	18.5	27.6	66.2
	103.2	89	130.4	12.6	20.3	22.5	74.6	119	104.8	91.6	163.5	96	94	81.3	82	23.1	14.7	18.9	86	124.4	57.9	94.6	58.9	115.3	144.2	65.4	78.8	13	14.9	13.6	21.7	54.8	28.7	51.1	29.4	52
	110.9	73.7	140.4	19.8	22	27.9	57.3	123	88.4	95.5	160.8	61.9	92.3	84	45.8	20.3	14.9	21.2	48.6	107	81.4	90	79	121.6	126.5	112.9	94	28.6	12.1	15.4	23.5	32.7	34.3	55.6	43.3	40.1
	85.8	79.3	108.5	26.8	31.9	26.3	69	139.3	93.4	115.8	127.9	52.5	78.1	90.6	72.2	19.7	14.1	12	50	103.2	50.4	67.6	53.5	111.9	116.4	72.5	80.4	15.4	15	16.6	25.7	48.1	27.2	49.9	69.1	53.8
	105	82.4	105.7	20.3	21.8	26.5	64.6	125.7	62.7	97.8	109.2	83	44.9	35.6	56.8	21.5	21.9	16.8	32.2	97.8	59.5	122.3	84.3	54	106.9	69.6	48.3	18.3	10.2	19.6	31.8	74.6	13	28	117.4	40.9
	112.3	79.7	100.1	22.6	22.7	21.3	54.7	111.2	75.1	132.6	123.2	93.2	97.6	145.9	55.9	20	13.6	22.3	76.2	100.7	57	99.6	85.9	126.8	135.1	76.3	87	15.9	18	9.9	28.9	84.2	13.7	73.5	58.8	35.3
	89.9	61.7	119.8	18.3	27.3	20.3	60.5	117.6	55.2	113.6	151.2	127.3	124	80.3	67.7	19.9	8.6	15	49.4	106.6	76.1	69.7	46.1	121	124.7	84	73.8	19	13	13.1	16.3	67.7	15.3	52.7	51.3	32.7
	73	82.3	77.8	19.3	33.1	21.3	42.4	154.3	47.7	93.8	104.5	76.8	103.2	61.6	86.4	17.7	10.4	18.1	74.3	108.4	49.7	60.9	95.4	97	119.6	117.7	83.8	13.2	26.6	13.3	30.4	63.2	31.4	35.5	51.4	27
	113.5	95.9	117.8	14.9	20.3	25	60.7	140.1	81.5	94.9	125.6	90.7	95.5	94.4	60.9	12.8	12.9	19.4	54.2	86.4	48.2	92.1	44.1	106.7	93.7	113.9	62.1	24.8	15.7	12.5	26.9	97.7	22.7	57.7	47.8	75.9
	63.9	67.8	107.7	21.6	17.9	22.8	74.1	151.8	57.5	101.5	147.4	109.7	121.3	103.1	61.3	16.2	23.7	13.1	63.4	92.1	76.6	66.7	112.6	85.6	113.1	65.2	97.8	11	21.2	14.6	38	44.3	27.5	31.2	55	29.9
	61.1	69.5	89.5	33.8	21.7	29.8	61.2	150.3	65.8	126.9	128.8	90.3	85.4	122.7	71.8	13.2	16.6	15.2	55.9	112.6	76.7	92.7	78.8	145.5	138.5	66.7	98.9	21.2	15	11.8	21.7	71.2	37.2	44.1	57.3	35.8
	112.6	115	68.2	11.6	31.3	20.8	28.5	137.8	58.5	107	63.4	112.7	106.5	102.4	68	14.4	13.4	15.6	35.3	114	56.5	97.3	122.4	81.8	137	68.6	82	10.4	15.2	14.8	27	36.2	28.8	68	26.7	52.7
	112.3	149.3	115.5	19.4	38.2	20.7	56.9	145.3	55.7	112.2	70.8	108.2	107.9	75.6	59.6	17.6	11.9	15.9	47.2	30.8	75.6	81	72.7	77.7	92.1	101.9	85.6	16.4	5.5	13.7	34.1	34.9	19.8	61.4	67.8	28
	126.1	129.7	115.8	33.6	30	32.8	48.1	154.8	62.9	122.9	145.6	68.7	80.4	58.5	84.9	22.8	17.1	12	40.6	174.2	45.9	83.3	170.3	91	138.5	49.4	95.8	15.8	10	14.2	13.8	65.1	10.7	76.9	43.5	61.2
	75.6	101.4	103.5	28.6	17.2	14.7	69.9	158.3	67.9	109	121.2	117.2	92.3	101.6	87.4	9.8	19.2	14.3	46.1	135.2	52.9	117	92.5	123.9	85.6	99.8	105.4	29.2	15.8	12	37.9	55	27.2	43.3	34.7	73.9
	101.7	86.2	70	31.4	16.6	22.3	33.9	151.6	75.6	129.4	115.6	97.7	86.9	69.3	80.4	7.7	16.4	16.9	42.6	148.8	53.7	99.7	130.9	112	111.2	78.9	108.1	14.7	17.5	9.9	30.1	86.9	20.8	67.3	44.6	22.9
	97.5	89	67.6	14.5	45.4	30.4	43.6	157.2	59.9	115.1	102	110.2	97.5	166.2	62.8	20.9	10.6	16	44.6	97.5	67.3	89.3	98.1	167.2	84.5	79.5	71.3	18	16.7	10.8	23.7	54.6	13.5	54.6	26.5	82.9
	98.4	124.9	89.1	28.3	27	21.2	62.8	158.3	36.6	115.9	117.9	87.1	114.5	115	86.3	18.6	12.3	14	48	127.8	54	130.6	126.9	72.5	144.1	98.6	73.1	18.7	19.8	9.1	19.4	30	20	92.9	43.1	31.6
	125.2	70.1	93.3	31.8	24.1	14.5	43.5	160	69.8	110.7	147.2	128.9	90.9	150.5	121.9	12.7	18.8	15.9	42.1	116.7	64.5	98.1	126.6	84.7	118.8	64	68.7	16.7	8	11.8	20.8	32	20.4	57.3	57.3	68.9
	56.7	71.8	90.2	26.7	22.6	24.3	46.4	157.9	59.2	111.9	118.9	89.1	83.1	48.7	83.6	9	20.7	13.7	57.5	147.4	56.3	124.8	94.4	102.8	102.9	82.9	96	27.5	8	13.2	32.9	58.9	27.5	46.6	64.3	71.5
	100.7	86.6	95	27.1	22.8	15.5	35.8	155	128.8	99.3	115	94.2	84.7	149.2	135.8	10.7	15.7	16.7	54.9	119.4	64	75.2	135.7	95.4	132.6	63.9	63.6	15.9	16.4	29.9	31	44.1	22.5	76.7	44.6	52
	62.7	71.1	103.7	34.7	30.5	11.7	66.5	140.5	78	132.3	60.7	115.4	76.4	107.8	123.5	14.2	14.7	13.3	45.8	126.2	50.4	76.6	111.9	105.4	102.5	89.1	75.3	12.9	23.8	16.8	33.5	56.4	13.9	71.4	28	47.9
	92.4	117.7	93.2	35.4	25.3	21.8	67.4	152.3	67.8	118.8	148.6	78.1	91.9	132.8	64.9	14.8	13.2	14.7	45.3	109.5	60	83.7	129	103	95.3	104	137.5	18.7	9	11	30.8	70.7	19.8	54.9	34.6	41.4
	97.6	67.6	120.5	24.4	23.3	20.4	76.1	147.1	84.4	96.5	93.5	67.9	92.3	87	62.5	14.4	20.5	17.5	52.4	60	71.7	44.1	68.3	62.3	123.6	75.9	49.9	16.3	15.1	13.9	31.6	40.3	27.6	74.4	14	53.8
	82.5	115.1	96.6	28.1	29.4	23.9	93.7	163.4	106.9	134.7	110.5	98.7	93	127	137.6	14.8	12.6	14.8	63.4	119.4	49.6	76.9	114.2	130.5	93.4	75.1	64.3	18.7	11.4	10.8	27.2	15.5	27.1	78.6	35.3	10.8
	101.6	56.6	82.9	27.3	41	21.4	54.3	103.2	97.3	142	129.3	98.5	79.6	131.3	154.7	16.6	15	19.7	59.4	74.1	74.3	54.6	101.1	63.6	122.7	105.1	65.5	17.3	12.7	20	34	38.1	26.2	61.1	28.7	29.9
	95.5	52	133	26.1	33.6	21.4	52.6	132.9	81.1	103.1	104.6	95.1	114.9	142.3	111.4	12.5	11.9	20.2	59.7	155.1	29.9	70.5	142.2	132.8	144.1	41.1	69.7	12.8	10.7	9.6	30.3	40.7	14.8	85.9	21.3	51.8
	110.4	78.3	133.4	22.3	23.6	23.4	45.8	152.3	68.7	111.7	105.2	99.8	80.2	60.1	123.6	16.6	10.8	15.8	56.3	122.5	82.9	81.9	20.5	95	114.6	61.8	116.5	19.7	8.7	7.5	23.1	73.7	17	85.9	18.8	32.1
	68.3	93.8	106.7	23.5	34.6	28.3	45.6	125.2	49.8	137.3	37.8	107.8	81.9	59.8	106.1	13.9	15.4	15.3	49.3	140.5	73.6	18.9	83.2	68.2	125.4	58.7	144.9	15.4	25.7	3.7	32	50.2	31.2	66	22.1	28.3
	75.9	119.9	99.1	18.7	31.1	23.9	55.3	135.1	73.6	116.5	115	90.1	94.8	111.9	100.7	12.2	8	14.5	72.7	98.9	52.1	66.2	100.1	154.3	82.7	51.5	61.4	12.8	9.5	12.1	50.5	79	41.1	83.4	18.1	26.5
	70.6	53.3	115.7	27.1	21.9	17.5	54.6	146.7	57	38.8	61.3	91.7	93.5	88.9	145.4	11	9.9	14.3	45.9	102.5	46.9	70.7	110.8	79.2	118.5	80.4	84.1	21.3	16	14.3	30.4	80.5	23.4	70.7	8.1	27.3
	73.7	95	92.8	24.3	35	22.7	39.7	154.8	129.4	128.4	134.3	97	78.4	109.7	126.5	12.8	17.9	12.4	73.4	138.4	93.8	73.5	86.9	104.2	97	105.5	125.2	17	8	14.2	27.3	45.5	9.5	53.9	32.6	47.6
	93	114.6	114.4	8.3	32	19	48.5	161.2	65.5	127.2	150.1	96.9	118.3	137.7	92.1	18.6	15.8	16.6	75.8	139.4	91.9	59.7	97.2	52	135.4	161.1	82.9	14.8	9	10.9	28.8	55.1	22.6	93.6	53.6	74
	100.4	73	75.8	27.2	24.7	32.2	54.1	154.4	71.2	103.5	156.3	114.2	92	76.6	194.4	15.1	18.7	21.2	62.8	119.3	51.1	55.8	75.7	58.8	149.9	82	77.3	30.5	10.7	10.7	21.7	22.7	31.3	59.6	38.2	13.5
	103.5	96.5	122.3	21.4	25.3	21	49.7	140.4	126.3	77.8	158.3		110.6	84.5	108.2	15	9.4	12.9	58.4	107.8	42.4	75.3	85.3	48.8	107.2	87.7	113.1	15.2	22.1	9.6	44.8	44.6	17.3	89.1	20	60.1
	81.5	58	155.9	21.4	24.2	20.6	54.2	141.6	94.6	143.7	144.9	106.2	96.8	86.6	99.3	17.6	20.8	12.4	73.8	123.1	80.5	100.7	141.3	118.4	109.3	166.8	83.3	37.4	14.2	15.3	27.5	25.2	3.1	61.6	52.4	58.1
	62	71.2	104.9	31.4	23.1	21.1	37.1	110.3	53.1	116.9	150.7	54.2	131.2	98.7	75	13	14.8	17.2	57.9	103	35.8	46.4	86.3	90.7	85.7	93.9	92.2	13.5	10	11.1	32.3	34.3	11.4	54.3	77.7	69.6
	60.5	113.2	68.4	27.6	37.1	17.3	52.6	153.8	80.1	114.4	110.7	101.1	90.6	88.3	112.2	19.5	21.1	14.6	59.4	89.6	41.4	96.3	125.3	97.1	102.3	120.2	124.4	12.8	14.1	14.7	26.1	42.4	17.7	75.6	49	38.2
	70.2	65.2	109.4	21.5	20.5	23.9	66.6	162.9	80.2	142.2	160	73.8	83	50	100.9	9.8	16.4	13.7	54.6	122.3	71.5	76	117.6	82.9	146	119.5	86.7	11.7	15.3	12.9	25.1	47.1	17	54	44.9	76.6
	100.3	49.7	112.7	27	28.4	17.3	69.3	133.5	73.7	124.9	140	97.3	95.8	66.4	148.4	15.3	21.9	11.6	60.5	108	75.7	74.3	101.5	120.7	112.4	115	113.9	14	19	10.3	22.9	32.2	17.9	100.2	32.1	17.6
	102.3	76.9	97.1	20.6	31.2	18	68.3	130	84.3	99.4	155.1	65.7	110.7	103.2	155	23.9	30.7	11.8	68.6	134.3	34	83	119.9	95.7	130	92.9	113.1	15.5	18.2	13.2	19.1	52.6	14.8	57.4	85.6	48.2
	68.7	79.8	109.9	25.7	23.3	27.8	63.6	139	77.3	120.4	153.3	86	104.8	89.9	106.2	25.7	23.1	12.9	78.2	101.4	9.9	59.4	101.3	96.7	111.6	85.4	117.9	14.9	16.7	9.4	31	41.3	10.2	44.6	102.5	52.2
	56.8	88.1	122.1	24.5	20	18.1	58	148	70.6	122.8	151.5	109.6	120.4	82.9	136.7	20	13.3	16.2	65.6	152	69.9	64	145.8	122.4	95.1	147.7	68.8	12.3	20.6	14.9	31.9	55.4	19.2	27.4	51.7	48.4
	82.4	87	81	19.1	22.5	15.8	78.2	129.6	71	146.1	151	78.9	98.9	128.7	79.2	26	10.2	17.9	72.5	95.2	76	57.6	113.3	111.5	89.3	94.6	92.4	29.7	11.8	14.5	26.2	28.9	17.5	64	53.5	53.1
	57.1	147.1	77.5	21.8	28	18.7	84.7	138.3	74.2	147.1	123	90.1	108.3	134.7	93.6	16	19.5	16.6	80.4	159	33	54.3	92	98.7	95.4	140.5	55.9	24.9	13.5	15	28.9	28.7	19	48.8	39.2	29.5
	71	76.4	74.3	22	17.5	31.8	58.9	136	25	117.1	150	110	86.4	75.5	94.6	15.4	9.2	13.9	46.1	78.9	82.4	72.3	115.9	73.7	95.6	134.7	63	21	13.7	10.8	29.9	20.7	19.1	45.5	30	48.5
	70.4	102.7	100	23.2	25.5	17.9	52	163.8	88.5	124.9	152.2	114.4	91.3	120.1	99.6	15.4	19.9	14.1	36.3	129.9	65.1	62.7	92.1	104.7	122.3	89.6	88.2	18.6	17.2	12.4	30.6	46.7	19.7	67.5	25.9	48.8
	71.8	98.8	104.1	27.3	18.6	26.7	59.8	143.1	80.3	90.6	150.2	128.7	84.7	107.8	129.2	20	11.7	17.9	70.7	126.7	77.7	77.9	78.1	83	143.8	105.2	69.6	29.8	6.7	11.1	37.4	48.9	14.1	95	45.1	33.7
	62.8	86.9	80.7	16	36.5	31.2	130.5	118	80.3	127.2	149.7	134.7	94.7	101.8	106.4	20.1	11.5	11.2	42.1	166	102.5	69	26.1	104	128.7	94.6	63.8	22.4	14.3	10.3	20.8	45.7	20.8	99.2	21.6	10.3
	62.3	56.8	115.4	25.7	29.4	14.4	94.2	135.2	68.3	85.7	161.3	127.4	118.7	111	107.9	13.1	26.2	12.7	53.3	124.9	36.5	58.2	125.3	94.2	146.6	104.2	101.8	25.2	12.7	2.4	25.7	24.7	45.5	66.4	33.1	52.8
	67	67.6	96.1	23.4	22	32.1	70.2	162	78.4	103.2	150.2	84.6	79	87.9	158.2	25.3	20.8	20.7	41.2	72.6	54.6	69.6	120.6	110.2	74	123	73.4	18	17.1	11.5	32.1	30.3	15.8	99.4	36.9	23.5
	80.6	132.3	104.7	24	27.9	21	53.8	139.7	93.1	115.4	146	139.9	107.2	84.7	90.7	15	13.2	15.5	33.9	97.1	51.2	67.2	125	114.5	97.8	59.5	61	19.7	14.3	8.1	25.8	47.3	16.5	82.5	36.5	40.7
	62.4	70.5	78.4	17.2	26.4	18.1	59.1	142.6	67.7	138.8	170.1	138.6	106.7	63.1	100.6	17.8	19	21.6	53.2	122.4	73.8	64.2	112.8	141.4	142.3	91.1	67.8	17.9	14.9	14.5	18.7	20	18.1	61.6	42.7	43
	78.6	66.9	90.7	20.1	27.9	20.3	38.6	166.5	49.6	104.3	147.7	105.3	92.8	101.7	63.5	24.2	29.5	14.5	40.4	105.3	80.3	57	79.5	112.3	94.7	63.2	85.1	21.2	16.1	13	31.4	45.9	31	74	46.9	53.4
	84.3	110.8	85.7	14.9	26.4	22.5	58	144.1	77.8	140.3	146.5	159.2	83.2	99	80	14.4	10.3	12.5	73.6	112.2	56.7	56.4	89.5	122.8	97.7	88.5	96.9	22.4	11.4	9.4	27.6	41.5	33.8	43.1	36.2	83.2
	73.7	93.8	80.1	21.6	32.1	20.5	36.7	133.6	80.8	92.3	137.9	94.3	69.4	79.7	93.1	16.6	14.5	16.6	32.8	90.5	49.4	56.5	114	151.4	119.9	52.8	91.6	20.7	7.1	13.4	36.4	35.5	29.1	76.8	35	59.9
	100.8	70.9	143.2	20	26.3	10.2	50	139.1	59.2	132.9	141.8	106.1	125.8	108.3	84.2	19.7	10.6	11.9	61.5	98	56.7	73.3	133.8	120.4	117	66.3	134.5	17.6	18.5	10.1	51.4	28.5	23.5	92.8	19.2	94.2
	62.1	64.6	101.7	19.7	21.7	19.7	54.1	152.7	60.4	151.9	136.7	107.5	118.6	104.4	116.3	24	22.8	18.7	57.4	82	74.2	80.4	145.9	141.3	97.4	64	87.5	22.4	14.7	10.5	25.3	51.1	12	55	51.5	47
	97.4	61.9	77.9	21.8	28.3	31	123.4	140.7	57	121.4	149.8	105.3	124.7	126.7	102.2	15.5	10.5	20.9	38.2	124.9	43.4	61.8	103.6	165	116.6	96.4	119.8	12.9	10.4	13.8	28.3	40.8	8	82.7	43.4	48.3
	104.4	82.9	66.7	17.9	35.4	20.5	75.4	124.6	61.6	124.3	136.7	103.3	127.5	104	98.8	15.5	12	18.7	68	120.1	45.4	67.3	78.6	119.5	115.4	62.1	69.2	19.8	10.5	11	23.8	30.9	15.1	58.5	60	35.6
	78.5	101.3	132.1	17.9	27.4	18	51.3	153	60.4	118.7	144.3	86	121.8	134.7	130.7	23.7	14.5	25.6	41.7	132.8	60.6	80.1	83.1	162.4	122	75.1	107.8	14.8	12	12.1	23.4	47.2	10.3	80	58.7	66.1
	85.4	57.1	90.4	20.2	24.1	19.1	100.8	137.2	100.2	142.3	152.3	151	110.9	81.7	169.9	24.2	18.3	14.3	52.9	140.7	69.5	55.8	81.4	104.6	145.4	99.6	154	18.9	9.9	10.7	25.3	34.8	13.2	56.9	42	53.8
	87.9	92.9	61.9	21.6	30.4	24.1	119.5	154.3	67.3	110.8	127.4	163.9	85.6	117.8	91.4	14.7	12.2	11.5	57	114.4	46.4	71.1	59.4	102.5	112.6	54.4	100.5	17.9	17.9	9.8	28	32.8	12.1	52.5	32.9	68.1
	70.4	68.5	94.6	18.1	38	29.1	46.9	141.9	55.8	109.6	130.1	136.1	125.4	126.4	72	16.2	21.1	8.8	37.3	118.3	64.6	74.6	110.7	135.5	105	167.9	75.3	18.9	21.3	7.6	20.7	36.9	13.4	33	61.3	52.8
	71	47.2	111.2	26.1	18.9	16.4	50.4	140.1	79.7	157.9	151.3	141.2	89.8	88.6	56.2	12.6	23.7	19.1	57.9	92.1	55.8	100.6	170.8	102.1	76.1	67.6	118.3	17.6	13.7	13.2	38.4	44.2	13.7	19.9	49	30.8
	81.6	93.5	133.5	22.7	27.5	15.2	41	160.1	42.4	121.8	115.6	135.5	109.8	103	110.6	14.6	19.5	11	33.2	152.2	57.5	92.3	151.6	28.1	116.5	60.3	93.4	18.8	10.3	11.2	16.5	43.5	11.1	56.1	58.5	56.4
	65.8	44	110.9	12.1	42	18.4	52.5	95.6	76.4	97.6	119.3	171.7	84.5	93.3	124.4	16.1	18.6	17.3	50.3	78	65.2	96.1	70.8	138.4	141.1	89.5	169.4	10	12.8	17.7	17.3	46.5	13.1	34.3	66.4	13.4
	64.8	92	85.2	18.6	16	17.9	40.1	143	68.8	156.2	154.3	61.7	101	158.4	138.6	14.6	19.7	13	84.3	99	47	101.7	97.8	149.7	123.1	72	105.8	13.6	8.9	7.9	21.5	64	12.2	109.8	45.5	55.5
	75.3	83.3	116	28.4	20.8	17.2	60.6	132.8	87	100.7	154.9	88.9	86.1	104.8	68.1	27.3	15.2	12.1	43.7	91.1	56.2	91.9	122.3	88.1	123	102.3	88.4	16.1	12	14.9	29.9	39.4	15.4	61.1	6.4	41.3
	79.7	69.9	97.5	16.1	19.4	19.6	72.2	145.4	51.3	120	152.7	82.6	91.4	60.6	131.1	20.8	22.7	10.3	34.8	75.4	77.7	62	110.4	89.6	104.7	24.6	116.6	16.9	15.5	9.8	33.6	53.1	12.1	82.3	25.7	24
	73.5	97.1	106.1	22.9	34.5	25.5	113.1	137.8	63.1	119.3	126.3	170.1	103.8	111.8	96	29.6	18.6	7.1	72.6	54.3	49.8	74	157.8	23.1	59	123.2	101.7	9.4	13	8.9	16.1	50.8	21.3	84.3	30.5	37.8
	86.5	109.5	117.2	28.5	23.2	16.5	65.1	136.6	57.9	141	158.1	84.2	128.2	96.3	95.1	18	25.8	15	21.1	108.1	86.7	71.1	38.1	120.4	95	95.5	97.9	14.8	12.8	13.5	30.7	48	13.7	59.4	38.7	45.7
	77.6	52.3	83.2	30.1	23.2	17.1	60.9	152	62.7	123.8	162.9	80.7	70.6	103.4	95.5	14.3	30.1	20.3	38.2	108.2	45.2	76.9	117	94.5	88.7	170.2	131.1	10.8	27	14.3	29.9	32	14.5	57.7	44.7	67
	62.6	107	125.9	23	52.5	18.6	73.6	149.5	55	150.5	140.2	113.6	105.3	95.8	163.7	20.5	20.4	6.3	37.8	105.7	120.4	87.5	96.9	133.6	95.3	89.9	107.2	15.3	15.4	15.5	41.9	44.5	14	42.7	37.7	52.7
	79.3	68.5	77	16.9	38	19.6	53.5	149.4	64.1	150.9	149.3	111.3	96.9	106.2	140.6	16.4	19	8	23.2	53	46.4	92.9	119.5	102.1	103.3	78.1	103.3	16.8	21.6	12.6	38.8	18.7	29.9	49.9	42.3	41.8
	75.4	35.6	125.2	24.7	27.7	19.1	64.4	153.2	63.1	185.2	141.6	84.6	110.9	97.6	86.5	27.5	18.7	7.7	40.1	48.8	56.8	76.2	74.6	62.8	105.6	155.3	116.7	9.3	7.8	1.6	22.3	65	21.2	64.9	105.4	34.7
	90.5	90.3	78.8	39.7	36	16.5	70.7	139.3	74.6	102	148.5	91.7	91.3	78.7	81	31.1	20.3	13.1	56	38	53.2	71.9	132.2	109.8	96.1	89	72.5	13.5	12.6	12.2	28.5	14.3	25.9	66.3	28.4	25.8
	122.5	93.7	106.7	24.4	29.9	15.6	99.2	132.9	41.5	145.6	58.4	76.3	108.3	109	111.6	19.3	23.5	8.8	29.9	77.5	106	75.9	72.3	98	132.7	80.6	112.4	18.6	8.9	12	17.7	45.1	23.8	58.5	76.6	47.6
	86.3	61.8	93.5	18.5	17.6	12.4	52.3	143.3	73.8	123.2	144.1	110.5	71.4	81	88.5	26.4	22.9	16	55.4	55.2	78.1	57.8	107.2	94.9	126.7	81.5	75.2	18.8	12.4	13.8	25	35.4	26.2	73.4	70.8	63.4
	67	84.9	90.2	33.7	37.3	20.3	68.9	144.3	55.3	120	143.8	94.3	96.3	84.6	166.8	14.4	20.9	10.7	48.6	70.1	54	68.8	122.1	148.2	112.7	152.6	78.3	12.6	20	14.1	27.3	33.7	26.8	98	20.2	25.3
	87.9	68.1	86.1	35.8	32.5	26.3	71.5	160.7	41.6	122.2	45.4	102.2	86	87.2	169.2	25.4	18	10.7	55.1	84.9	61.3	33.9	133.6	112.6	86.8	102.2	85	11.1	22	11.1	19.2	27.1	24.3	58.4	102.5	11.3
	93.2	80.5	110.3	24.3	25.4	19.1	59.7	117.1	78.7	138	135.1	72.9	112.5	56.5	103.1	22.1	26.3	14.9	41	74.5	54.2	78	130.8	99.5	61.5	66.7	82.4	14.8	12.3	8.3	22.7	91.1	32.5	66.8	76.1	37.3
	82.9	81.3	121.9	29.6	35.2	16.5	65.5	111	50.5	123.3	139.2	93	102.2	71.4	113.9	11.8	13.1	14.6	37.1	82.3	62.7	86.3	64.3	139.3	83.6	59.5	99	10.6	10.7	11.6	22.6	63.4	25.4	54.7	49.2	58.5
	88.7	66.5	109.3	22.8	22.6	14.8	60	139.3	39.2	99.1	125.8	70	69.8	65.2	170.3	13	24.7	9.9	35.5	92.5	88.7	58.7	162.1	87.6	144.3	74.1	63.3	8	25	12.3	24.5	50.3	22.5	65.4	34.2	51.2
	83.2	88.2	85.9	28.8	30.8	14.2	74.9	142.4	28	126.1	155.3	103.8	78.1	143.9	62.4	10.2	17	11.2	38.6	42.7	70.9	54.8	106.6	90.4	79.4	66.4	74.9	16.9	14.8	11.2	23.5	63.7	18.6	69.9	66	78.2
	99.7	63.8	109.3	33.2	27.1	15.5	82.1	148.7	24	110.8	107.2	95.5	96.5	107.5	100.2	16.7	23.6	16.7	56.6	70.7	90.9	57.1	114.1	79.1	110.7	76.3	119	8.8	11.1	12.6	36.2	64.3	16.6	53.9	81.6	19.3
	92.8	51.2	77.8	33	21.4	15.8	58	142.9	47.5	98.6	147.5	76.9	91.8	120.4	150.4	13.5	30.2	17	47.6	39.5	62.4	57	70.7	117.3	116.8	57.3	141.6	19.2	12.6	7.5	29.5	57	24.3	80.8	64.3	36.5
	104.4	91.4	102.1	36.5	34.3	1.5	50.4	129.9	47.7	137.5	141.5	92.8	110.3	82.2	147.5	25.2	19.1	6.8	34.9	89.7	72.5	70.3	85.2	98.9	105.6	104.9	79.1	11.1	21.8	8	21.1	51.7	22.2	60.8	43.7	32.8
	84.7	62.5	100	26.8	31.6	19.1	51.5	140.7	55.2	75.7	141.6	104.8	69.4	109	84.8	18	25.3	17.1	37.3	81.2	85.7	63	82.3	117	85.5	88.6	86.7	7.9	10.5	13.5	11.8	61.1	15.1	51.1	97.9	17
	114.9	57	83.8	13	29.7	15.4	54.5	138.3	38.5	138.9	153.3	93.7	110.3	61.1	105.4	14	11.6	6.1	47.9	91.6	79.2	69.8	100	79.2	102.8	101	79.5	11.8	15.7	13.4	23.7	46.5	22.2	70.1	99.7	53.7
	99.2	96.2	74.8	30.8	31.4	19.5	88	111.6	57.8	83.8	134.2	117.7	121	67.7	157	21.9	19.1	16.1	37	99.6	74.8	66.1	133.2	161.1	93.2	103.3	72.2	15.4	13.9	13.6	14.7	60.8	16.7	85.2	69.5	48.2
	114.9	50.3	124.6	33.1	24.7	19.7	103.4	141.7	38.3	103.8	150.6	91.4	112.2	73.1	133.3	17.7	14.6	9.1	55.1	85.2	81.4	78.7	95.8	146.5	92.2	99.9	77.5	10	18.5	7.5	25.5	57.5	21.4	76.5	110.7	38.2
	112.3	80.3	90.6	19.9	29.1	1.8	55.4	153.6	59.4	96.4	141	44.2	88.7	105.1	79.4	18.7	31.3	16.5	47.9	49.3	67.5	61.4	91.5	103.9	126.5	90.1	163.1	10.1	16	14.9	27.5	28.2	15	71.5	51.5	29.4
	89.2	91.6	110.6	24.7	30.6	17.8	72	80.5	26.9	45	137.9	105.9	89.7	82.6	111.4	22.2	12.7	13.2	37.6	64.6	64.8	51.5	132.5	79.1	107.5	73.3	81.5	14.1	14.6	9.2	15.5	53.3	19.7	63.6	76.5	22
	66	109.7	99.1	18.9	35.4	19.4	45.6	131.3	67.9	103.5	153.3	99.3	77.5	64	95.7	14.3	21.2	19.2	63.3	24.6	86.1	85.9	102.1	93.2	98.5	79.9	103.8	14	22.4	15.3	22.4	49.6	18.5	71.1	77.6	70.6
	95.2	116.1	93.1	25.7	19.3	21.2	54.7	146.7	47.3	143.4	133.5	82.1	110.3	107.3	131.2	16.2	30.2	17.2	42	53.2	54.5	48.2	66.9	111.8	75.9	131.5	54	12.3	8.3	11.9	22.6	41.9	17.9	70.1	67.7	23.3
	120.3	99.5	104	20.6	16.9	14.2	80.1	117.2	40.6	86	143.7	88.1	116.7	70.2	117.5	18.9	18.8	16.2	55	77.7	78.4	96.9	88.8	111.9	82.8	76.3	78.6	13.8	9.6	8.2	17.5	32	18.2	74.2	94.6	33.2
	124.1	76.9	125.7	22.4	14.7	12.6	57.8	95.6	98.3	75.6	142.8	97	96.9	76	150	15.4	20.9	12.6	52.7	56.6	51.6	106.4	67	108.7	67.7	87.1	74.3	14.8	19.2	9.5	16.5	42.1	14.4	76.2	49.6	56.5
	78.5	115.7	114.6	23.9	16.1	13.8	89.6	82.8	72.6	122	133.5	100.6	116.5	88.9	160.4	19.2	15.8	12.7	38.7	95.9	55.8	42	103.5	13.8	76	130.5	62.3	12.7	5.7	13.5	18.1	58	20.8	64.1	85.9	27.2
	83.4	108.7	108	14.3	21.3	23.4	45.4	131	45.5	81.7	125.1	116.5	95.9	90.6	173.1	21.3	12.8	13.3	41.4	67.5	47.8	104	78	69.6	101.1	71.1	95.9	14.1	17.8	9.9	19.9	60.4	13.7	85.1	109.8	97.8
	72.2	96	84.7	21.7	22.3	15.2	76.7	128.4	66.1	125.3	156.8	104	133.6	97.6	93.4	16.1	17	10.1	48.1	137.6	49.4	41.6	108.3	119.8	78.6	86.1	89	11	15.9	13.4	10.2	40.1	15.2	60.5	14.3	39
	120.3	143.8	82.3	20.2	30.4	16.6	69.7	100.2	82.4	150.6	152.4	103.4	86.3	64.7	109.7	12	26.1	9.8	45.9	89.7	33.7	80.8	48.2	98.5	78.5	100.6	80.8	15.7	18.5	17.2	21.3	40.6	19.7	53.2	121.8	37.3
	88.5	132	120.5	18.3	28.7	13.6	49	162.7	49.1	137.6	160.5	93.9	95.7	114.4	109.5	24.5	18.6	18.4	56.8	66.7	46.9	64.4	106.5	71.6	108.6	110.7	76.3	15.3	8.5	9.6	18.7	46.5	24.2	48.2	120.7	65.8
	106	110.1	87.9	21.9	20.9	21.7	60.4	151.1	88.3	114	130.2	115	115.9	106.7	101.9	24.3	17.2	14.8	40.9	50.5	52.2	83.5	81.3	73.4	110.2	150.9	117	17.2	8.5	12.5	17.8	49.3	23.1	63.4	60.7	56
	143.6	93.3	109.1	19.3	34.2	21.5	50.3	135	56.2	135.1	157.9	56.9	115.1	100.6	113	14.8	30	16.3	38.6	67.2	44.3	75.7	126	93.9	92.5	119.3	82.4	21.2	13.5	14.2	22.6	28.3	24	46.3	67.6	41.9
	104.9	111.9	112.7	23.6	31.9	13.2	99.3	138.8	55.1	113.7	137.4	121.1	112.3	113.9	112.3	32	20.2	16.9	39.2	61	75.9	74.2	119.7	118.1	72.7	108.8	114.4	17.7	25.7	9.6	26.2	50.2	21	69.3	55.5	44.7
	80.9	100.5	115.1	14.6	34.8	11.5	75.3	140.1	45.4	121.3	154.6	102.1	87.8	112.3	149.1	17.6	32.6	20.4	54.8	73	46.9	90.7	108.2	73.7	107.2	87.5	92	17.6	12.6	8	28.8	38.3	17.9	67	60.2	51.8
	65.7	92.5	115.8	25.6	31.8	19.6	99.9	121.9	74.2	108.7	156.6	97.2	100.6	76.3	81	30.4	11.3	6.1	29.7	56.2	33.1	102.2	84.3	118.6	101.7	136.8	119.6	17.3	15.9	11.8	24.6	59.8	17.3	67.5	34	39.5
	80.1	86.1	104.2	14.9	22.7	14.8	81.3	136.1	64.5	133.5	143.7	135	108.1	75.7	67.9	13.7	23.6	13.7	41.4	59.9	78.4	124.9	37.4	112.4	92.2	142.9	108.7	21.8	14.8	16.4	18.6	29.4	18.5	64.4	53.8	54.4
	93.4	133.7	98.8	31.2	28.5	12.9	73.8	146.6	46.4	112.7	165.7	87.9	113.8	110.1	80.2	18.2	24.5	14.6	41.8	39.2	46	98.1	88	127.8	81.4	109.7	79.3	17.9	11.4	12.6	27.2	35.3	4.7	65.5	29.7	69.7
	88.6	125	92.4	26.5	30.4	21.6	52.2	149.1	71.4	109	172.1	85.4	96.9	81.5	116.7	27	25.1	12.5	29.2	75.2	62.8	80.6	98.6	125.5	139.9	117.8	131.2	23.2	15.7	13.6	24.3	33.3	20.8	37.1	45.4	43.1
	81.6	143.8	106.6	23.3	29.4	20.8	82.2	163	73.9	123	163	99.4	107.2	107.5	96.8	20.3	17.6	16.5	39.7	62.7	42.8	94.4	86.9	121.7	69.2	139.5	77.2	22.8	15.6	11.9	29.2	24.2	17.4	57.7	38.5	48.7
	66.1	89.1	74.2	23.4	28.6	14.4	78.3	146.4	58.8	106.2	162.9	68.4	98.1	89	100.1	25.1	26	17.7	50	25.5	52.3	85.8	109.7	114	87.9	121.6	72.5	15.8	18.1	7.7	27.9	44.9	21.8	63.3	38	41.5
	108.6	126	92.6	21	36.7	25.9	87.3	143.8	44.2	141.9	159.3	108	120.2	72.7	127.1	16	16.5	22	73.1	79.1	63.9	91.2	105.8	137	83.9	119.4	77.9	25	23.1	13.2	16.4	36.5	18.8	64.5	31.3	51.2
	53.7	122.9	100	16	27.7	20.9	59.8	153	41.5	163.3	156.3	130.6	117.9	71.9	91	28.9	22.2	17.4	55.7	25.7	69.4	87.8	103.8	87.2	86.7	115.1	111.4	21.8	27.8	20.9	28	63.7	19.3	84	19.9	41.8
	87.3	121.4	53.9	37.2	30.1	11.7	78.1	149.1	60.5	120.4	150.7	103.2	129.2	75.8	80.5	17.4	21.4	19.3	51	72	63.7	86.3	126.7	65.6	59.1	143.6	96.5	22.3	16.9	9.5	27.4	34.9	18	62.1	45.6	44.1
	89.3	94.8	110.9	19.7	29.7	16	67.2	144.7	59.8	119.7	129	83.5	160.4	79.4	104.3	29.9	16.9	19.1	33.9	89.2	58.3	72.9	66.1	75.1	78.2	149.8	76.2	16.1	10.3	14	24.1	45.6	22	64.2	37.9	20.9
	67.8	124.2	133.5	15.1	16.6	22.4	60.7	159.7	74	135.7	138	106.4	105.7	84.8	108.6	31.9	18.3	17.5	40.8	58.6	59	88.4	43	113.3	117.5	132.7	86.3	17.5	25.5	11.8	31.6	37.3	19.7	59.6	22	15.7
	135.6	125.1	100.6	16.5	30.2	18.7	49.5	159.5	63.9	95.9	139.7	87.4	122.8	72.4	88	13.2	17.9	17.5	5.9	55.2	65.3	69.7	129.5	61.6	101.1	129.6	67.1	19.7	18.6	13.5	20	31.3	14	51.4	24.9	59.7
	95.7	104.6	106.9	33.4	37.1	23.5	54.2	121.6	69.2	136.1	144.6	81.6	99.5	69.6	115.2	13.3	35.2	10.1	81.7	81.2	56.1	79.6	68.7	107.1	85.6	101.4	79.9	17.3	11.9	10.8	25.1	72	11.6	101.5	32.3	66.9
	56.1	108.2	81	32.5	29.3	20.2	59.6	156.7	76.5	162.3	144.3	96.2	50.9	49.3	121.2	19.9	20.9	11	51.8	72	64.2	75.3	111.4	127.8	108.4	97.4	78.7	17.9	15.9	11.7	24	50.4	18.8	68.6	36.3	56
	51.4	63.9	91.5	18.9	37.4	13.3	67	136.4	37.2	122	114.5	125	131.7	112.9	128.2	18	17.4	14.5	41.5	88.4	45.6	89.7	142.7	93.8	23	87.2	98.1	22.7	11.2	12.6	19.9	53.5	31.2	43.9	17.6	52.7
	67.9	91.7	73.6	15.2	30.8	21.5	68.8	139	40.6	112.8	129.2	124.9	81.9	116.2	54.1	12.4	18.4	17.2	59.8	74.2	49.3	82.8	78.7	77.7	86.7	102.9	76.1	17.7	19.4	10.4	29.6	53.1	27.6	71.1	53.6	76.5
	109.3	86.1	78.7	16.1	35.9	22.8	55.6	141.3	43	140.8	75.8	75.2	111.5	94.6	66.2	21	19	16.3	39.9	49	72.5	66.5	115.9	120.9	89.2	92.2	87.8	18.7	22.1	18.2	17.2	37.2	22.7	42.6	47.6	31
	120.3	111.9	90.9	20.5	27.4	14.9	76.7	140	64.6	173.9	148.1	89.3	103.1	97.8	120.8	15	16.4	14.1	56.2	77.5	53.3	141.7	113.8	93.4	119.2	145.9	68	20.1	7.5	4.8	17.3	52.9	24.2	55.2	29.5	20.8
	98.4	86.6	127.6	26.3	14.1	17.3	68.3	134.4	58.2	130.9	148	99.9	111.8	67.5	112	20.6	22.1	13.3	28.7	46.3	56.6	106.8	129.3	108.8	93.6	108.6	62.5	26.7	13.8	11.7	31.6	36.2	17.2	84.4	50	57.2
	62.7	80.6	105.6	19	10.9	25.2	54.2	145.5	51	159.4	139.2	80.5	137.9	136.3	100.2	20.9	20.8	10.3	32.8	53.7	75.5	81.9	144.6	86.8	59.2	67.9	61.7	23.1	18.5	19.2	23.2	39.5	16.3	59.9	44.4	65
	118.8	119.2	76.5	25	37.9	16.3	50.3	147.8	53.3	156.1	95.6	112.7	95.7	63	96.9	23.9	17.9	13.2	22.7	52	60.2	47.5	156.9	86.4	136.9	78.5	94.4	15.6	29.1	9.9	36.2	39.3	17.1	34.1	28.3	53.5
	75.3	159.7	97.3	26.9	20.5	20.8	66.7	150.1	73.1	128.3	158.4	101.3	114	70.5	107.9	26.7	12.1	12.9	50.1	73.3	58.4	98.5	122.6	75.7	121.7	100.5	77.3	32.8	24.9	12	25.2	32.1	19.6	68.4	17.3	79.4
	88.1	110.2	105.9	21.6	17.7	21.2	68.5	93.9	67	125.8	158.7	92.4	136.1	63.1	91.4	21.9	26.4	12.9	36.6	64	59.5	55.5	142.8	128.2	135.8	81.8	117.1	24.7	19.1	13.1	31.8	35.3	21.5	51.7	24.1	54.8
	83.9	138.9	87.7	27.8	13.9	21.2	69.9	152.2	51.9	86.8	146.4	87.8	116.8	99.9	79.8	19.9	16.2	11	34.6	86.1	52	59.2	122.8	87.1	113	115.8	73.7	18.6	19.6	14.4	27.7	58	23.1	64.1	20.3	37.6
	64	99.9	100.9	21.8	24.8	15.6	85.9	103.6	67.1	145.7	143.3	67.1	126.5	128.2	120	26.1	22	12.1	39.7	80.8	74.6	45.6	129.4	75.3	122.8	117.5	73.7	33.7	9.2	23.5	25.2	13.1	24.5	53.5	22.8	48.6
	121.2	101.9	99.2	23.1	26.5	26.4	48.3	143.2	57.6	148.7	156.6	105.2	131.1	100.4	140.3	14.4	16.9	16.2	23	50.1	55.6	50.2	102	115.3	112.3	118.6	90.3	23.3	16.2	18.6	17.3	49.3	13.6	82.3	26.6	53.5
	40.9	103.1	107.9	23.5	16.6	17.6	60.2	148.6	99.7	96.3	120.3	110	94	147.3	67.3	13.6	21.4	13.5	53.1	44.9	59	49.5	89.7	3.1	140.2	155.6	90.1	11.4	19.3	12.4	37.7	31.5	12.8	55.2	38.8	44.8
	73.5	74.3	77.1	21.5	33.8	19.8	91.6	75.9	48.3	166.9	151.9	118.9	99.5	105.1	115	18.7	15.4	20.6	55.5	61.6	58.7	38.3	103.5	84.6	100.4	156.1	112.6	18.4	13.9	14.3	24.2	32.9	27.7	67.7	37.8	79.1
	109.2	131.6	92.7	24.5	21.4	22.5	81.9	95.1	66.8	121.1	147.5	97.3	145.1	152	76	12.5	16.8	15.1	47	75.7	56.8	58.8	60.5	143.8	130.3	140.7	83.5	13.5	15.7	10.5	21.6	42.7	19.5	84.2	37.1	30.7
	107.8	115.7	103.2	33	30	13.9	42.9	96	35.3	109	147.9	61.3	139.7	159.2	92.4	21	15.1	11.6	55.8	77	65.2	56.4	110.5	134.5	143.3	141.3	158.5	15.9	8.7	11.7	26.9	49.5	13.6	73.7	7.3	42.3
	97.8	121.5	98.6	30.8	22.9	23.9	55.4	139.8	50.6	147.7	153.5	93	118.1	65.8	133.8	19.1	20.9	13.9	29.2	105	73.7	62.6	106.4	127.2	148.1	81.3	102.7	23.6	20.4	11.3	23.5	19.2	20.4	71.8	50.8	39.8
	87.2	107.8	77.1	24.8	27.7	23.6	51.3	131.9	53.1	70.4	158.8	96.8	124.7	94.7	78.4	18.3	28.2	15.5	46.8	64.6	49.8	45.1	96.3	126.7	107.2	100.5	117.8	12.4	17	13.6	33.8	28.3	19.8	83.5	22.4	70.6
	67.6	107.4	90.9	30.4	23.2	33.8	62.4	104.3	44.7	81.5	103.4	139.4	104.3	125.7	117.6	13	14.6	17.7	54.5	38.3	51.7	53.1	111.5	78.2	78.3	146.6	142.1	23.4	15.8	16.6	40.5	26.4	17.7	82.4	32.1	65.8
	88.1	127.1	63.6	18.5	26.7	20.4	60.5	151	65.8	138.7	143.9	65	126.8	83.8	133	16.1	16.8	12.6	51.5	62.4	83.7	68.7	149.9	111.1	135.6	66.4	117.6	14.9	14.9	15.8	24.6	27.7	21.2	117.2	20.4	49.5
	113.6	78.6	96.2	21.9	25.2	16.5	44.3	165.7	35.9	163.6	146.1	112.6	133.5	112.3	103.3	13	26.8	13.4	38.3	66.7	48.8	51.9	145.1	155.6	73.2	110.6	119.2	19.1	16.7	15.4	38.8	27	16.6	71.7	43.6	45.7
	94.8	150.7	91.1	25.5	43.9	19.5	89.1	156.1	51.6	176	158.4	103.4	141	124.4	70.6	17.7	30.7	9.3	51.4	72.4	49.7	69.7	132.1	83.3	65.3	108	62.9	17.7	26.3	10.1	29.9	40.4	20.7	77.2	53	43.1
	77.2	148.9	108.4	19.6	21.1	15.7	26.4	133	72.6	107.3	118.5	105.9	134.7	141.8	59.7	13.1	34.7	13.4	38.1	90.8	86.8	52	119.6	112.9	88.1	71.3	83.4	9.7	21.9	14.7	30.9	13.1	13.8	48.6	39.1	48.2
	80	114.2	86.4	27	26	16.3	59.9	144.2	51.8	152.9	164.7	119.4	111.3	106.6	138.9	20.3	18.1	11.2	50.3	148.1	56.5	92.4	117.8	169.9	100	200.7	77.4	12	15.6	13	34.7	48.1	24.5	65.1	38.1	28.5
	102.8	135.5	67.3	23.4	19.4	19.8	44.2	134.1	29.9	181.2	148.6	79.7	120.3	89.2	80.5	11.4	18.2	11.1	56.8	132.3	71.1	101	125.1	120.7	75.5	152	121	21.7	24.5	11.7	53.6	32.3	20.2	94.6	26	41.1
	97.2	92.1	58.5	23.1	29.2	26	96.4	132.1	67.2	149.9	160.7	114.1	150.5	95.4	131.8	16.5	30.5	10.6	37.7	127	88.3	67.4	106.8	85.2	75	89	113.9	29.8	20.2	16.9	30	54.5	27.5	82.6	24	38.3
	96.8	106.9	74.7	15.4	21	25.8	89.5	92.9	49.7	139.2	149.7	112.6	98.7	92.5	89.4	10.8	13.9	9.3	49.9	119.4	52.7	105.1	103.3	160.8	86.6	170.1	139.6	13.2	19.5	13	29.3	57.1	23.5	47.8	33.3	46.4
	82.8	107	76.1	20.1	21.5	17.3	40.4	150	46	181.5	167.1	75.9	57.3	97.2	61.8	14.8	25	13.7	40.5	140	76.6	69.2	159.3	98.6	84.2	110.5	90.1	18.1	18.8	15.1	31.5		1.7	86.6	39.6	50.3
	74.2	72.3	84.5	18.8	32.5	36	46	138.8	68.3	79.9	146.1	79.9	61	125.4	80.6	11.1	20.8	15.3	46.6	94.3	53.1	55.6	154.5	104.3	72.7	96.9	91.5	18.9	18.9	12.4	39.9	45.3	14.3	82.2	22.1	48.4
	121.2	108.1	119	25.5	26.3	19	80	154	57	144.5	160.5	74.1	76.4	158	75.3	20.2	20.4	5.5	32.5	151.8	45.5	34.4	133.5	80.4	55.7	110.1	96.1	12.3	17.2	15.6	33	39.6	17.2	76.1	48.8	20.1
	99.7	133.2	134.2	19.9	20.1	16.3	71.1	152.3	52.1	136.1	163.2	88.3	141.9	100.7	71.8	26.1	23.3	14.8	34.1	132.8	65.4	97.6	118.6	74.6	54.2	114.2	105.2	21	22.5	9.8	32.7	15.4	22.9	85	26.5	32.9
	129.1	122.3	114.7	16	23.6	24.4	51.1	139.4	60.2	117.6	165.2	91.2	134.3	95.4	85.5	16.3	26.4	9.2	32.4	140.7	56.4	91	133.3	59.6	99.8	155.8	73.1	14.9	15.3	13.4	42.2	46.3	19.1	85.4	39.4	16.9
	103.3	91.2	122.6	10.8	20.7	21.3	80	129.9	58.1	137.1	166.6	59.4	109.3	131.3	66.7	13.6	32.3	16.8	51	108.8	87.8	104	132.3	104.8	100.9	105.6	88.8	23	18	14.1	20.2	61.1	32.3	59.5	28.9	29.1
	115.6	98.8	111.2	19.4	20.3	29.2	70.5	140.6	51.1	145.2	147.7	105.2	137.5	57.2	76.8	12.3	35.9	15.3	23.9	111.5	60.3	55.1	67.6	50.9	92	112.8	87.7	13	23	8.1	30.8	57.9	18.1	52.1	37	22.5
	101.1	98.3	72.6	22.8	22.5	23.2	69.9	139.9	71.6	110.6	166.5	98.8	141.6	68.2	80.7	22	18.6	8.7	27.8	114.9	41.4	50.9	132.1	83.5	95.7	83.2	101.4	12.2	21.2	19.4	38.9	17.1	25.6	52.3	37.2	55.4
	122	109.9	122.7	25.6	27	20.8	41.3	141	57.6	119	142.5	74.6	114.9	103.4	54.6	15.4	24.7	15.1	52.6	149.6	41.1	95.6	122.7	161.2	94.4	122	98	23	22	15.2	39	42	11.2	62.6	62.5	35.3
	124.7	137.9	92.9	26.7	27.9	26.5	85.5	117.5	75.8	142.7	133.8	95.6	92.5	94.8	75.5	15.6	24.8	23.3	44.2	125.9	35.9	108.9	101.6	61.3	120.4	159.2	145.2	11.8	10.9	10	30.2	56.4	18.4	87.6	54.6	44.3
	102.3	115.6	130.3	16	20.1	19.7	42.2	123.5	63.1	123.1	159.3	56.8	103.3	129.2	64.2	30.2	23	6.9	37.5	121.9	72.4	68.7	100.8	92	94.6	78.5	110.5	16.6	19.5	11.4	33.9	38.7	29.5	72.6	32.9	43.3
	140.2	138.3	103.9	27.9	28.3	26.1	66.7	113.3	56.6	137.2	152.4	82.1	107	73.1	80.1	17.7	26	18.8	35.8	145.4	73	70.6	131.5	123.2	108.1	97.7	113.7	17.6	23.8	14.2	36.1	49.7	15.7	65.8	30.9	51
	136.8	140	56.3	23.7	22.8	15.9	93.4	149	27.8	127.4	163.4	137	107.8	135.9	80.5	33.9	21.9	11	44.7	123.9	84.6	88.6	118.6	112.5	87.1	85.1	73.9	23.9	23.4	12	21.6	34.2	12.1	45.6	25.9	35.2
	88.8	64.6	123	19	24.8	22.9	58.3	139.6	43.2	113.1	135.2	115.2	110.8	125.2	56	19	25.1	18.1	49.3	81.7	96.4	55.5	131.8	96.4	90	81.3	54.5	24.5	23.8	13.4	30.6	45.2	23.5	84.2	38.6	52.1
	96.2	113.7	109.9	17.2	20	18.6	70.3	143.7	45.4	134.8	135.9	102.3	76.1	53.6	60.5	28.3	20.8	23.6	47.4	150.5	100.9	73.6	110.6	152.6	107.4	147.3	67.2	22.3	12.9	16.2	25.7	38.1	19.5	62.7	25.5	33
	112.2	131.5	113.3	19.7	3.3	27.1	51.6	139.8	47.8	106.7	165.7		139.1	102.9	107.2	23.5	12.9	26.4	57.3	132.9	41.1	58.5	142.7	99.2	96.3	119.9	61.6	18.8	24	21.6	28.8	68.9	30.6	61.3	24.8	55
	136.9	126.5	113.7	22	29.9	24.8	37.6	123.6	55.4	117.5	149.3	114.1	121.5	105.8	95.1	16.6	14.4	26	32.6	140.5	98.4	86.2	119.6	129.7	72.6	53.5	69.8	21.4	9.1	11.5	27.2	23.8	15.8	61.3	62.4	49.7
	97.2	116.7	92	22.8	37.8	20.1	76.4	86.4	21.9	118.3	156.8	104.7	130.6	109.8	65	19.4	22.5	20.4	37.6	137	49.1	52.1	116.5	135.7	98	118.5	106.8	28.1	27.9	12.5	21.3	27.5	14.5	66.6	29.3	59.5
	115.4	118.9	139.4	24.7	29.4	17.7	54.2	52.6	39.8	149.6	48	51.5	110.7	117.4	83.2	15.1	24.9	20.4	58.4	115.6	73.6	60.8	156.1	102	108.1	139.9	74.5	28.4	14.5	12.3	26.9	32.4	28.4	72.3	14.3	92.9
	101.5	102.4	133.1	18.8	34	12.7	74.4	97.9	52.9	176.6	116.9	95.1	95.9	75.8	116.5	18.7	43.9	23.1	41.1	104.2	83.5	126.2	75.8	111.7	89.6	80.1	95.5	20.1	12.5	12.6	31.5	44.6	31.7	53.5	26.7	55.6
	54.5	127.3	149.8	20.1	26.9	20.8	63.2	115.6	32	145.1	148.8	113	107.3	117.2	76.8	18.1	19.6	15.9	59.1	123.1	78.7	70.5	137.9	111.1	103.9	85.8	82.3	15.2	11	18	22	40.5	15.5	55.3	21.6	82.8
	76	91.4	110.1	15.8	21.3	20.2	44.8	125.9	47.7	85.2	151.4	118.2	96.5	118.9	134.7	13.3	29.4	14	38.3	139.6	55.2	76.8	148.2	130.9	102.9	137.9	61.2	21.8	20.9	10.4	42.2	49.6	21.5	28.2	28.9	84.8
	93.9	123.7	101.2	24.7	16.3	18.9	70	96.4	41.5	117.7	162.8	30	61.5	93.5	121.3	29.7	22.1	22.4	35.6	121.9	104.7	35.2	134.1	82.3	83	92.2	108.4	14.5	21.6	16	28.9	37	25	29.7	16.2	47.8
	57.5	48.4	137.9	21	14.2	20.1	58.1	116.4	50	129.9	152.3	124.9	100	151.7	113.7	23.5	24.7	11.1	35.4	122.9	70.4	71.8	151	112.8	110.6	122	83.5	13.9	4.7	15.7	24.8	58.7	19.4	60.5	32.5	77.4
	127.8	103.7	118.1	23	79.4	23.5	73.8	46.1	48.2	163.3	158.2	87.9	78	108.5	85.1	15.6	22.7	22.2	48.6	153.7	45.8	79.1	138.3	82.2	86.1	98	81	26.4	18.3	21.3	29.5	59.3	16	59.5	28.7	104.7
	109.8	125.1	115.7	24.8	33.4	19.1	72.6	125	47.1	110.7	156.4	103.9	109.3	146.7	66.4	24.8	23.9	20.3	39.1	112.8	64.5	99.5	118.9	173.6	93.5	129.2	62.8	13.9	11.7	9.1	27	41.4	16.5	42.4	46.7	99.5
	67.7	96.6	110.8	22	21.7	20.9	51.2	100.3	51.6	127.9	140.9	159	87.9	93.8	65.8	13.3	24.4	23.9	38.8	97.4	56.6	44.4	171.1	81.6	125.8	87.8	121.5	19.7	11.6	15.2	25.3	36.4	15.3	85.8	45.2	85.9
	121.2	115.7	87.4	21.4	21	19.2	72.8	118	54.1	146.4	153.4	127	114.7	101.5	81.3	26.9	31	21.1	36.2	127.7	57	68.5	132.2	113.4	115.1	95.3	89.9	14	12	13.1	42.1	74.5	26.8	46.1	34.8	73.3
	74.5	71.2	161.1	23	30.1	14.9	70.5	96.4	55.3	105.1	157.4	120.8	91.2	133.6	103.8	16.1	27.9	18.6	23.2	149.2	45.9	26.9	82.2	92.3	118.4	86.9	80.5	18	15.9	16.3	38.2	52.5	19.4	28.4	46.2	68.6
	94.8	118.8	106.2	18.3	30.3	2.6	56.9	124.4	62.3	91.9	150.3	127.3	95.9	49.2	99.5	21.7	24.3	25.5	43.6	139.9	48.1	89.6	165	164.4	118.3	117.2	101.6	14.6	16	17.2	30	30.4	16.3	52.4	37.3	50.2
	125	113.5	80.8	24	41.5	28.8	65.3	143.2	68.3	130.9	158.8	65.7	117	76.3	92.4	19	39.6	14.7	23.1	149.2	66	69.3	177.3	147	116.7	85.7	80.7	13.1	9.6	13.5	45.5	45.5	23.4	44.2	28.9	88.5
	62.6	103.7	80.4	14.7	47.8	12.4	68.3	69.8	51.6	116	152.5	70	83.3	133.6	80.5	22.7	19.5	23	38.9	79.2	51.7	87	131.4	83	137.4	53.9	90	10	13.9	15.8	22.5	33	30	56.8	41.6	62.8
	137.4	134.6	122.5	19.4	31.1	28.8	78.5	154.1	37.9	101.9	162.7	112.7	50.5	72.8	76	12.6	32.3	23.6	32	119.7	51.2	70.6	145.1	110.5	118.4	153.5	72.8	13.7	18.3	17	22	36.3	23.7	49.2	31.9	89.8
	104.4	152.4	105.1	21.7	25.7	16.3	44.7	128.9	44.5	125.7	158.8	124.4	108.3	69.3	82.7	17.7	19.2	23.5	24.7	53.2	42.5	77.6	166.3	123.1	141.7	84.1	71.5	14.7	17.2	18.2	40.2	46.4	22.5	39.6	32.2	44.2
	112.9	127.6	114.2	18.3	50.5	26.8	62.3	92.6	65.6	137.2	167.3	89	106.3	151.8	99.3	21	16.2	14.1	19.5	153.4	44.6	71.5	108.6	54.6	73.3	63.3	108.1	24.8	14.6	17.6	26.2	28.5	23.4	42.9	42.5	84.6
	106.9	110	100	20.3	28.4	16.8	49.9	130.6	39.1	93.8	162.5	127.4	108.3	83.3	115.6	14.3	16.4	13.3	61.9	154.7	48	82.6	52	121.8	97	49.9	138	8.7	16.9	20.9	32.1	25.4	24.5	31.8	31.1	113.3
	97.4	136	84.6	25.4	33.9	30.9	90.1	124.1	71.4	115.3	151.6	144	87.5	143.7	98	17.4	18.4	18.7	40.8	144.2	57.1	80.6	96.5	22.1	123.2	57	128.7	11.9	12.1	8.3	26.2	56.7	21.4	79.1	38.9	92.1
	118.2	137.1	52.8	19.7	18	20.2	57	124.1	42.6	119.6	164.1	94.9	142.8	75.8	116.4	15.8	15.2	15.3	21	155.8	43.3	74.7	94.8	50.8	129.4	72.9	104.2	11.5	10.8	9.2	31.4	56.4	14.5	41.4	39.1	65
	125.8	157.7	78.6	20.8	27.9	24.3	60.7	102.2	45	117.3	160.3	97.3	120.7	98.2	116.7	15.1	9.1	18	32.8	168.9	89	62.1	166.5	95.7	101.2	99.5	86	19.2	22.1	10.3	19.3	15.5	17.3	33.5	27.3	83.6
	92.3	121.1	106.8	21.1	34.8	21.2	82.1	103.8	43	111.1	147	79.6	144.1	88.4	64	14.4	19.9	13.7	26.7	137.9	30.5	35.9	158.8	134	63.7	82.6	146.6	17.3	15.3	15.3	21	30.1	20.1	49.8	38.1	65.9
	90.9	93.2	97.5	27.7	33.7	24.6	71.1	128.6	70.4	98.3	164.9	93.2	114.2	109.2	61.1	13.5	17	24.1	31.2	80.4	79.5	93.5	113.3	154.4	91.1	30.9	122	10.3	14.9	10.5	28.8	42.6	4.1	45.3	52.8	48
	105	139.3	67.8	17	47.2	23.1	62.7	120.1	61.3	134.3	154.9	109.2	122.7	133.4	120.3	24.3	20.9	13.9	25.2	112.4	82.1	35	145.4	101.3	71.3	66.4	107.9	11.4	12.3	10.9	31.7	37.3	18.1	48.7	29.1	38.4
	96.6	107.1	103.5	14	24.5	22.1	69.6	115.8	37.3	122.6	157.2	82.8	91.9	78	91.9	19.4	20	24	50.5	75	49.5	72.9	140.4	111.4	82.8	120.8	117	15.1	15.4	21	32.9	46.7	20.2	73.6	40.3	73.1
	100	105.1	124.6	27.5	24.3	20.3	56.8	95.8	26.1	132.4	160.3	141.5	88.3	90.5	72.3	16.9	22.2	27.2	69.9	89.4	75.1	79.6	99.7	129.9	93.9	59.2	157.1	12.9	13.9	12.7	24.9	31.7	16.2	97.4	43.1	59.3
	124.8	80	91.9	23.6	28.1	19.9	79.7	155	44.2	159.8	153.7	162	135.8	141.1	80.5	12.3	16.6	22.2	43.5	138.8	41	68.6	144.1	147.3	80.5	81.9	139	13	7.3	13.2	22.9	43.3	17.9	47	44.3	54.1
	114	155.3		14.6	23.3	23.6	58.2	156.2	23.1	73	164	114.6	91.1	85.1	80.2	19.6	30.4	12.2	42.7	119.1	41.8	66.6	98.3	175	66.1	86	99.5	21.3	18.6	20.2	24.5	34.5	17.6	60.2	28.2	85.4
	148.4	125.2	135.3	16.8	24.7	30.2	76.4	78.4	46.9	120.6	153.8	74.6	72	105.8	64.6	22.5	20.1	16.4	53.4	154	71.1	67.4	143.6	131.8	109.2	77.7	102.4	18.5	15.9	14.6	29.3	22.5	22.6	44.2	22.8	74.5
	115.9	100.1	73.2	21.7	29.4	26	59.6	143.1	33.2	157.1	145.4	110	108.8	134.3	66.8	17.4	10.3	20.9	26.4	163.3	52.9	47.1	70.9	141.2	108.2	51.6	121.5	11.9	8.4	15.7	27.7		14.7	68.4	10.2	108.6
	125.7	128.1	68.7	24.1	24.5	26.4	62.9	91.6	55.5	125.2	136.5	75.8	125.5	90.9	84.7	23.5	13.5	9	44.2	145.3	48.3	75.8	142.3	122.6	78.4	88.4	72.1	20.6	16.7	13.8	23.4	44.1	18.6	39.1	44.8	67.8
	128.6	111.8	126	23.9	28.7	31.8	61.4	134.1	59.1	122.6	143	148.9	112.4	163.8	69	13	16	21.2	45.9	140	35.8	64	111.2	156.3	104.1	87.3	69.1	15.5	10.6	20.1	17.3	70.7	13.4	47.9	47.8	88.1
	115.3	156.1	86.8	12.9	22.8	38.2	51	58.4	21.1	130.2	151.3	80.3	141.6	120.2	94.9	18.7	19.1	28.5	52.2	119.1	75.8	88.5	142.5	141.2	25.1	64	105.5	26	13.8	18.5	21.6	31.2	18.6	65.9	54.3	74.3
	158.9	88.7	122	20.9	26.9	21	73.2	113.2	57.4	133.9	144.3	107.9	91.3	102.9	75.4	32.6	8.3	19.9	44.1	171.9	47.2	48.2	156.1	113.5	94.1	109.7	101	12.7	16.5	13.3	27.2	56.7	29.8	61.6	11.2	42.2
	109.9	148.5	77.5	18.6	28.8	13.3	43.5	155.1	31.5	128.9	146.9	96	102.6	115.7	76.2	17.7	13.8	10.6	52.4	142.4	66.1	63.1	150.3	156	73.4	49.5	77.8	21.3	9.9	13.4	22.7	48.5	26.9	58	54	95.7
	99	141.5	140.8	23.6	22.7	17	52	76.3	14.9	126.8	153.3	121.3	98.1	81.1	105.7	23.7	13.5	17.4	53.1	159.4	44.8	60.7	121.1	148.7	84.3	87.2	67.9	22.7	20.9	18.7	21.5	30.3	20.6	43	33.5	68.3
	100.4	104.5	58.3	17.8	17.6	30.1	67	123.7	29.9	81.4	123.2	96.4	123.4	85.7	107.6	18.8	21.6	18.7	51.2	159.9	47.7	68.2	131.2	122.8	37.3	85.4	106.6	16.1	12.2	8.6	19.6		22.1	54.1	69.1	94.8
	136.3	141.7	148.3	32.1	22.3	28.1	68.5	128.2	70.9	109.9	143.7	85.4	101.4	100	77.1	35.5	10.7	24.3	65	148.6	52.6	58.4	112.6	136.8	122.7	104.3	116.2	16.4	9.6	23.6	32.1		24.3	55.5	31.9	88.1
	134.3	131.6	106	17.6	20.6	18	63.5	99.2	36.6	122.9	128.1	116	99.9	137.3	89.5	15.3	17.5	27.1	52.3	88.3	43	56	133.8	181.5	104.3	38	95	13.7	10.2	17.4	33.8		17.3	92	37.9	51.3
	122	114.8	118	26.8	15.4	18.3	77.1	92.5	28.1	96.4	147.3	111.7	88	69.2	116.3	17.7	14.6	22.4	43.3	130.4	28.8	62.7	143.2	119	93.1	127.8	108.2	23.4	12.1	13.1	32.1		15.9	59.2	30.5	56.3
	147	102.9	136.5	19.7	22.4	22.2	87.3	88	40.7	130.1	130.6	124.3	95	127.4	90.4	17.3	12.4	15.5	59.3	127.5	33.9	71.5	158.6	139.1	90.3	78.4	83.8	17.4	23.6	13.8	28.8		17.9	48.1	32.4	65.8
	99.7	154.4	83.7	18.9	21.7	19.2	69.2	119.4	57.6	8.6	155	85	89.1	106.3	87.4	21.1	18.6	24.1	47.1	127.9	46.1	65.1	121.1	172.9	78.3	81.7	134.7	26	11.9	14	25.7		17.7	58.9	58	48.6
	111.6	102.3	132.8	36.3	14.7	36.2	70	101	27.7	136	142	131.2	109	151.3	70.1	19.6	13.4	12.1	45.6	76.7	37	85.7	113.2	141.6	83.6	59.5	102.6	21.4	16.1	12.1	38.4		18.8	103	38.2	59.3
	99.9	138.4	86.4	23.3	26.3	21.7	57.9	110.8	72.9	141.8	159.9	106.2	76.6	66.3	112.2	11.7	14.7	22.3	79.1	117.7	39.3	58.9	183.9	128.5	113.2	61.8	152.5	22.9	20	15.6	29.9		20.4	81.9	43.4	90.2
	96.6	139.6	55.7	38.9	24.1	25.2	54.8	76.3	33.6	119.2	136.6	161.8	82.6	69.9	88.3	22.8	13.9	9.1	36.3	124.2	45.5	64	156.1	140.4	126	44.3	113.9	26.6	9.4	14.9	22.7		22.9	34	43.9	40.8
	81.5	151.7	144.1	15.9	29.9	26.5	79.3	111.7	41.5	131.7	157.5	103.6	141.4	67	60.7	22.2	15.5	20.9	76.4	116.3	51	88.9	132.8	130.8	96.8	88.4	72.4	17.3	11.8	17.9	21.1		15	23	32.8	39.9
	77.4	104.5	61.1	21.5	17.4	31.1	53.6	115	54.1	97.1	79.9	165	73.4	102	91.1	23.6	9.2	22.6	63.6	161.6	51.5	83.4	160.7	171.5	101.3	114.3	91.1	16.7	14.7	15.8	29.8		21	51.8	25.3	48.1
	113	135.3	95.3	22.7	21.4	25	65.4	142.4	40.1	141.2	160.2	73.4	72.2	41.8	77.4	18.9	14.1	12.5	56.3	147.5	40	84.6	132.5	143.6	120.7	117.7	113	15.9	15.4	15.3	30.4		12.8	32.7	70.7	46.2
	109.8	122.1	100.2	31.5	21.3	21.9	76.4	103	33.2	82.6	130.9	60.4	62.4	79.3	123.1	16.6	22.2	10.3	51.8	108.8	44.7	79.6	141.7	72.1	77.2	106	77.9	14.1	19.1	15.6	22		27.1	38.2	34.4	98.7
	123.3	62.4	77.7	29.2	21.6	30.1	49.4	143.6	23.6	104	145.7	96.5	65.2	142.7	73.4	14.3	16.3	17.6	49	115.1	60.3	40.8	143.9	176.8	81.9	87.1	129.1	18.2	12.6	10.3	22.5		18.7	57.4		42.5
	128.6	94.9	49.4	27.2	19.4	16.5	104	113.2	32.8	74.9	153.6	128.1	71.1	108.9	102.1	18.7	20.2	21.5	35.9	105.3	65.6	60.3	151.4	141.3	83.3	91.1	106.6	22.7	11.8	8.3	26.1		14.6	51		65.3
	54.3	142.3	72.2	28.1	16.1	23.1	96.1	129.9	48.8	113	142.9	80.1	77	102.9	114.1	26.5	13.2	16.4	80.7	123.4	43	64.1	127.1	186.9	110	70.1	100.5	15	17.1	12	39.7		20.3	40.6		71.5
	137.7	135.2	126.2	26.4	17	16.6	88.3	126.4	39.8	119.4	128.5	71.1	84.4	129.8	76.1	15.1	19.2	14.4	34.7	98.4	76.1	84.3	138.6	118.7	85.3	153.1	113.2	20.2	12.8	7.9	53.7		19.9	48.3		44.1
	104.6	125	72.4	28.6	16.5	36.9	66.9	119.2	45.8	103	133.4	136.6	73	145.4	88	20.1	17.5	14.6	43.9	125.3	68.8	62.9	128.4	105.5	81.2	75	93.2	17.7	14.2	9.7	3.1		17.1	52.3		73.2
	107.9	131.8	50.4	36.6	13.7	18.2	79	103.9	56.8	77.8	154.9	115.1	108.6	103.1	78.8	19.6	11.4	19	57.4	98.8	39.4	72.1	125.8	181.3	72.9	162.3	101.7	18.2	9.6	11.5	38.7		13.5	22.3		82.1
	143.3	128.1	79.8	28.8	14.9	30.9	65.6	149.6	43.5	139.1	125.6	134.2	107.5	94.4	90.6	18.4	10.4	16.3	61.6	152.6	49.6	103	134.6	177.8	94.2	165.4	106.4	10.9	8.7	16.5	35.2		8.2	32.9		57.3
	130.3	135.1	77.4	25.9	15.1	26.4	109.1	88.7	47.9	125.8	148.8	138.5	72.9	89.6	83.9	16.8	10.2	10.1	39.7	143.7	62.6	63.1	154.6	185.3	95.9	139.1	88.3	16.7	9.5	7.8	41.4		25.7	56.5		88.4
	124	113.6	73.5	27.3	22.8	20.3	50.1	107	47.7	154.1	152.4	104.9	84.1	123.1	124.6	12.5	23.1	10.1	41.1	133.5	57.6	72.9	136.9	163.6	103.9	43.1	109.8	15.3	15.1	7.8	9.5		24.3	43.3		76.5
	126.6	104.2	62.4	18.7	20.8	19.4	70.9	159.3	2.2	145.8	146.1	175.9	66.9	131.9	67.2	20.3	24.9	7.7	34.2	132.5	62.6	73.3	135.7	139	61.3	133.3	101.9	14.4	8.4	21.5	18.9		14.8	31.7		53.5
	125.7	98.9	103.3	34.1	13.3	19.3	73.6	138.9	35.6	145.5	93.2	133.4	106.1	95		18.1	11.6	13.9	56.1	95.5	64.1	71.5	126.7	182.3	75.3	132.8	117.9	17.5	19	13.2	28.6		15	61.9		22.9
	135.8	114.3	105.6	34	26.8	23	51	115.3	2.4	173.1	155.5	112.1	93.8	62.4	115.4	21.9	12.8	16.3	39.5	154.3	52	63.8	138.8	158.4	83.9	157.5	172.8	19.2	25.5	9.9	21.2		13.1	72.1		44.1
	108.1	52.6	75.9	29.8	14.4	21.5	99.5	83.6	33	134.9	41	95.1	103.2	109.6	104.7	16.2	15.2	13.9	49.7	132.1	33.6	68.2	127.3	155.6	99.9	93.6	114.9	18.6	11.6	8.4	21.7		14.8	41.6		43.4
	122.8	125.5	72.5	24.1	14.3	19	67.8	99.4	48.5	158.8	141.3	66.2	106.4	39.3	93	22.3	17.2	18.7	49.8	145.1	77.3	76.9	145.8	158.5	83.7	127.9	107	25.7	15.3	18.4	27		10.1	44.9		49.7
	138.9	157	66.9	32	14.4	15.8	59	147.7	47.4	126.5	144.2	92.7	87.2	93.2	44.1	11.8		14.2	40.8	103	44.2	79.8	90	166.2	83.2	60.6	106.3	36.8	9.6	12.8	47.5		21.4	52.1		43.7
	152.1	109.7	108.5	17	13.4	13.4	66.3	100.4	37.7	147.8	121.1	80.1	82.6	66.6	97.5	20.3	23.5	12.5	27.1	136.9	49.3	55.3	146.7	167.7	91.1	118.3	135.2	13.7	20.1	12.7			8.9	94.1		24.8
	135.6	149.4	129	20.7	10.1	18.6	106	70.7	61.4	139	146.2	92.4	104.5	108.8	91.4	13	11.4	12.3	26.7	126.5	62.8	83.4	167.8	148.4	100.7	125.5	123	23.4	18.4	15			23.7	66.6		84.8
	155	144.4	65.4	26.3	14.3	2.9	109.9	107.1	35	126.9	161.4	82.5	99.2	77.8	127.8	14.4	19.9	17.5	76.2	117	47.3	58.4	150.9	150.8	79.5	110.8	113	19.8	9.4	11.1			20.6	61.5		68.4
	113.7	59.8	91.8	24.5	16.3	29	51	106.1	55.8	93.6	149.9	76.4	86.7	83.3	144.9	18.2	10.9	13.4	35.5	138	43.8	78.7	169.9	153.3	63	68.3	110.1	27.8	16.8	13.6			24.5	42.3		36.4
	147.5	109.8	71.8	20.6	12.8	19.9	80.5	84.2	30.1	118.8	151.1	82.1	82.4	68.1	97.4	12	12.1	12.5	42.4	114.6	47	74.1	126.9	134.9	89.3	73.3	110.4	16.3	14.2	17.1			18.5	43.5		32.4
	152.7	110.8	70.9	26.1	19.3	19.6	68.9	116.1	30.9	162.8	159.7	112.3	124.8		83	17.2	12.4	11	53	115.6	35.7	77.7	109.4	155.1	73.1	58.8	139.8	26.1	9.9	14.5			21.6	29.4		34.8
	111	88.4	82.1	27.6	21.7	35	56.1	139.5	9.9	129.9	158.4	65.3	82.7		73.3	9.6	13.6	17.5	52.3	86.8	31.9	76.1	160.4	144.4	53.9	76.9	101.1	12.9	14	9.9			19.8	21.4		32.1
	180.4	124.9	72.2	21.4	12.2	11.7	74.5	91.8	50.7	111.4	152	76.6	105.9		83.9	12.6	13	16.8	60	146.7	37.7	68.3	127.1	176.2	66.1	165.8	134.6	15.3	14.4	9.8			19.2	43.1		46.2
	113.1	92.3	49.6	27.5	13.7	5.1	67.9	117.1	34.3	94	151.3	60.6	105.3		90.8	13.6	14	20.6	42	101.4	63.8	73.1	160.7	174.4	61	86.6	94.3	21.4	16.5	13.5			16.4	37.2		64.9
	149.5	104.9	89.5	21.4	22.1	15.5	63.7	121	48.4	66.5	154.6	64.2	101.5		131.9	14.7	13	15.2	48.2	137.4	60.7	87.3	175.2	99.8	82.9	70	158.9	24.6	12.3	10			17.4	36.5		25.1
	89.5	130.3	85.5	27.9	17.6	26.1	61.1	130.3	49	53.2	160.8	104.6	57.9		94	14	5.1	20	24.4	114.2	60.2	99.9	161.7	152.5	69.7	94.5	136.1	18.6	9.6	11.7			25.5	31.9		43.3
	108.6	114.9	105.5	25.3	16.6	24.9	59.7	130.7	30.5	161.4	126.8	51.3	72.2		114.8	11.2	14.4	13.8	22.8	13.4	36.9	62.4	149.2	113.9	51.9	140.4	117.5	14.9	9.6	9.4			28.1	62.4		28.7
	80	65.8	69.5	28.6	19.6	28.6	46.7	91	39.7	122	164.8	52	81.2		119.7	13.7	12.6	10.9	46.1	161.5	59.5	47.8	92.4	162.5	86.3	128.7	102.9	13.1	20.9	16.4			18.8	80.1		32
	152.8	82.6	83.2	28.7	13.8	19.7	52.1	76.9	49.2	142.4	163.9		99.9		119.9	14.3	12.5	13.9	45.1	105	51.7	68.8	164.8	168.2	68.6	83.3	85.5	14.8	24.4	15.4			23.5	27.8		30.8
	182.9	97.8	86	35.2	16.1	14.4	53.4	143.5	27.8	131.7	152.6	80.2	61.1		79.1	18.6	9.7	18	67.5	125.5	67	77.2	169.1	147.2	105	44	138.9	23.3	14.3	15.2			21.3	55.7		56.5
	152.5	84.6	86.4	21.7	16.3	14.5	71.7	140.5	37.5	146.6	155.8	44.5	86.2		83.3	17.7	16.4	11.6	44.7	107.6	49.2	90.2	139.8	137.6	85.3	76.4	105.5	19.1	13	9			21.7	32.9		64.4
	112.8	95.3	76.6	36.2	12.9	18.9	80.9	141.5	44.5	140.7	131.8	95.6	98		83.2	22.4	22.5	15.3	32.2	126.2	31.8	73.2	157.6	124	80.5	40	133.5	21.9	19.9	12.9			17.2	47.5		45.1
	142.6	122.3	76.9	24.3	22.8	11.8	77.4	121.4	41.1	91.5	142.6	95.2	113.1		154.3	17.9	10.6	11.8	92.2	120.7	41.9	49.9	155.2	177	110.3	131	148.8	18.2	14.9	17.4			28.1	59.2		33.3
	92.8	98.2	95.8	27.3	11.3	18.4	79.1	132	57.6	146.8	133.2	108.2	104.9		78.9	14.7	8.9	9.7	49.5	113.9	64.6	101	127.8	152.8	115.6	98.5	97.9	15.6	14.6	16			19.9	34.9		70.6
	92.9	71.6	108.8	29	14	16.6	42.3	126.3	44.9	131.6	130.2	113.4	111.3		77.3	17.6	13.5	12.5	62.1	146.7	36.9	78.8	165.5	196.5	86.3	55.9	142.6	19.8	10.7	11			29.9	57.9		41.9
	152.5	91.2	83.9	24.9	17.2	12.7	69.2	144.6	39.9	115.1	135.1	136.5	101.6		118.7	19.6	16	11	38.6	148.5	58.8	54.2	168.5	151.9	127.1	86.9	143	18.5	15.2	12.7			30.9	51.1		62.6
	129.8	101.2	62.5	19.6	13.7	20.6	60.4	137.6	42.7	123.4	128.8	132.9	115.5		102.8	17.9	15.5	9.9	52.4	102.7	37.7	61.5	163.2	127.8	111	49	112	21.4	14.9	12.8			18.8	57.8		42.8
	130.9	120.8	73.3	24.9	17.7	17.3	44	155.8	59.3	102.7	149.1	103.5	74.4		61.7	16.2	10.4	15.8	54.4	142.4	44.1	76	162.5	106.8	109.8	120.6	104.3	15.3	18.7	12.9			36.9	84.4		45.2
	126.5	118.5	100.4	25.9	18	18.2	54	146.4	61.1	120.6	138.2	86.8	127		89.5	18.7	16.5	16.1	56	153.5	38	43.2	155.6	104.4	85.9	153.8	114.2	19	25.1	18.6			51.5	67.4		53.4
	97	107.2	88.7	33.3	20.7	18.1	70.1	155.7	35.3	95	147.4	89.4	128.3		107.8	16.7	12.6	12.2	69.1	165.9	68.7	46.3	155.6	62.2	68.1	104.6	103.4	14.4	18.3	13.9			42.9	46.5		61.6
	125.5	85.9	65.1	14.6	25.1	13.5	86.8	115.2	35.4	54.3	142.7	91.2	111.4		124.1	14.5	12	14.9	69.3	118.3	58.5	76.6	144.2	106.3	96.1	150.2	162.1	18.7	10.4	8.7			26.2	38.1		37.1
	87.7	69.4	61.8	18.8	14.5	14.8	58	151.9	42	125.1	123.2	136.8	105.8		109.2	20.8	10.7	5.5	73.8	149.9	59.2	88.7	169.5	109.2	100.3	27.7	179	19.5	19.4	14.9			50.9	57.6		56.6
	89.8	106.3	89.9	28.1	18.6	30.4	84.9	87.7	38.5	128.9	116.2	130.3	76.7		88	23.3	14	16.8	60.4	126.2	72.2	90.6	116.1	78.8	77	120.8	154.3	12.8	27.9	12			42.7	46.1		65.4
	85.6	97.1	106.5	29.9	12.4	22.8	76.2	120.4	47.1	127.8	146	127.2	91.4		125.5	22.2	9	15.1	65.5	126.2	61.4	101.3	176.6	122	83.3	39.2	104.1	14.2	20.9	9.3			49	45.5		41.9
	116.8	103	116.5	35.1	17.9	15.5	59.4	86.2	37.7	113.8	141.7	117.4	84.3		79.3	17.5	15.3	13.1	58.1	79.6	62.9	75.1	152.8	128	106.4	57.3	167.2	19.8	32.1	12.6			34.2	64.6		54.3
	103.8	111.4	124	33.6	20.9	25.6	82.7	65.6	41	131.6	106.2	98.5	96.9		92.2	16.4	9.2	12.9	52.6	96	51.6	91.9	159.3	88	71.8		151.8	10	21.9	11.4			44	80.2		48.9
	130.3	115.4	74.2	20.4	21.5	22.5	69.2	145.8	36.1	98.7	141.2	96.6	98.7		138.5	20.3	20.2	13.8	35.7	68.2	48.9	44.1	174.8	95.4	76	94.4	97.4	13.1	11.8	12.6			56.4	23.8		29.3
	107.7	100.2	121.9	24.6	18.9	24.2	56.2	158	55.6	115	125.9	88.2	99.9		135.3	17.8	25.5	16.4	50.5	83.3	71.6	69.1	162.8	96.6	99.7	116.1	123.5	14.2	25	7.4			44.3			84.3
	118.3	105.5	97.6	29.4	18.5	18.6	87.6	139.9	76.9	65.1	133.7	90.2	82.4		79.8	13	17	8	53.2	102.5	64	63.3	133.6	129.4	103.4	54.8	136.4	21.6	21.8	10.2			32.8			33.7
	125.5	68.2	73.5	14.7	27.2	19.1	54.7	131	99.8	60	123	122.8	99.1		153.8	10.8	11.9	17	50.1	142.2	81.7	71.9	175.8	147	79.6	118.5	158.2	30.9	11.6	13.8			37.8			78.9
	155.2	102.5	97.8	19.2	15	16.8	72	116.1	12.5	105	140.7	107.9	104.2			15.8	15	9.9	63.1	144.5	62.4	73.4	153.9	108.3	109	93.1	127.3	16	20.4	12.9			29.4			37
	94.1	96	105.2	25.9	24.1	29	91.4	131	94.3	115	130.4	75	103.8		166.7	29.5	18.9	12.5	66.8	110	72.2	72	168.3	137.7	93.5	101.8	118.6	20	16.6	13.6			54.5			91
	110	102.1	88	14.2	17.3	16.1	63.8	94.7	58.7	158.3	143.9	116.4	73.4		148.9	23.2	19.5	12.2	57.5	133.3	62.3	50.5	175.6	137.8	65.1	94.5	99.1	15.7	12.2	12.1			51.8			101.9
	113.9	83.6	74.6	19.4	27.6	23.6	75.6	159.4	16.7	101.8	120		91.1		103.2	18	14.8	16.1	46.4	156.6	64	37.9	157.4	93.2		161.8	106.8	17	37.9	9.2			32.4			67.3
	140.2	106.2	86.6	20.9	13.9	13.8	62.7	132.7	107.7	114	140.7	82.2	88.8		100.5	17.7	14.3	12.1	54.3	163.2	84.3	70.3	135.5	141.8		98.3	92.2	18.4	18.6	17			40.8			40.3
	128.1	91.4	85	18.1	19.1	22.3	65.5	101.6	80.8	51.5	141.4	84.4	80.9		107.6	21.8	15.1	8.5	55.3	118.4	58.3	48.9	177.3	105.1		102.1	139.5	17.2	16.2	15.7			20.3			58.7
	121.2	96.1	91.9	27.7	18.4	21.5	84.3	169.6	72.3	113.8	154.7	119	104.7		111.7	15.6	16	17	55.8	118.7	48.1	67.8	157.8	108.7		165.2	82	16.5	17.5	11.7			37.7			147
	127.6	79	126.9	19.1		17.7	45.3	118.7	70.4	128.6	152.9	88.9	116.6		128.6	20.7	10.9	8.3	48.6	101.4	66.8	59.7	123.8	123.7		69.8	100	16	17.7	18.1			25.3			67.1
	125.6	88.3	91.6	12.6		31	59.7	152.5	92.6	95.7	126.4	74.1	90		97.7	18.8	23.1	10.6	75	84.9	81.3	40.1	161.1	75.1		137.9	73.2	12.4	19	18.6			38.9			65.1
	121.6	68.6	79.5	19.6		15.4	56.5	151.9	70.1	86.3	133.9	101.9	82.7		104.9	20.3	13	20.6	51.1	91.7	90.5	71.2	171.2	99.9		85.5	120.9	20.4	19.8	15			31.2			23.2
	96.9	68	76.2	24.3		24.7	61.6	152.6	76.6	105.3	131.6	97.2	122.2		72.1	13.9	19.2	15.4	54.3	77.7	63.6	52.5	152.1	153.4		150.4	104.7	12.5	35.1	14.5			36			51.1
	149.3	92.8	104.7	24.9		26.8	47.8	107.3	84.6	75.3	117.7	125.6	126.6		86.9	18.9	17.1	14.3	69.1	96	44.4	72.9	165.2	83.3		73.8	137.6	20	28.4	15.9			31.7			60.5
	119.3	55	176.4	25.2		29.7	61.9	155.1	74.5	60.1	101.4	81.7	111.1		82.5	27	9.2	17.1	52.4	100.6	57.4	46.8	177.7	145.4		89.3	115.7	15.4	21.4	15.8			42.6			40.9
	111	64.5	79.6	31.4		24.1	52.4	151.4	77.8	103.9	135.1	88.2	121.2		99.4	24.6	9.4	9.6	60.2	111.6	95.9	52.1	150.5	78.9		84.2	75.8	11.8	19.6	13.7			22.6			40.8
	111.1	109.1	65	15.1		17.6	76.7	144.5	110.3	96.8	133.8	139.8	140.9		110.3	17.8	14.1	19.1	57	130.1	61	59.6	143.5	123.5		106.9	103.9	19	21.3	18			39.3			59.9
	40.1	87.5	77	22.9		24.4	47.9	126.8	75	112.6	114.2	92	92.6		99	10.3	14.3	13.9	62.6	106.4	54.5	99.2	145.3	127.2		92.4	118.4	17.3	15.6	20.5			46.1			39.4
	154.9	93.1	91.7	20.7		24.8	76.9	115.9	68.2	90.2	148	110.3	126.4		89	12.8	14.3	19.9	60.9	102.3	74.5	51.5	141.6	147.8		166.2	157	16.2	14.9	14.6			44.7			84.1
	150.5	106.4	95.4	12		28.1	81.4	145.5	62.4	84.4	154.1	84.3	121.1		94.4	24.3	19.2	18.5	70.4	84.1	65.7	83	149.4	110.5		142.9	116.3	11.3	21.3	17			49.5			39.8
	119.1	71	146.1	30.6		37.9	66.9	150.5	24.7	133.8	129.7	139.9	108.8		85	27.2	14.6	11	50.4	86.9	67.9	59.5	123.5	77.9		94.3	109	16.2	20.9	17			35.2			71.8
	43.1	100.5	115.9	19.6		23.5	69.6	121.2	97.4	99.1	144.9	87.3	101.6		87.2	23.3	15.1	18.4	68.2	57.4	51.3	34.7	154.9	135		69.9	142.1	8.5	15.8	13.9			48.3			87.2
	56.1	96.9	73	5.5		40.9	36.9	118.5	113.5	92.8	149.8	75.6	126.2		135.3	23.8	30.4	14.8	59	135.3	53.5	57.5	110.7	108.5		85.7	112.5	15.5	20.3	21.5			63.8			80.1
	108.6	105.6	105.2	20.2		39	68.2	146.7	66.7	82.3	146.9	124.1	92.6		106.3	17	18.4	20.3	82.5	125.6	73.6	65.5	142.7	141.4		155.6	135.8	14.9	28.3	9.8			25.5			80.7
	48.3	85.2	98.7	10.8		34.6	58.4	125.3	78.4	105.7	147.8	95.5	120.2		86.3	13.5	10.7	13.7	39.3	67.1	73.9	39.3	131	95.1		103.9	94.9	14.7	20.9	20.6			25.6			38.4
	112	109	77.8	29.6		26.6	74.1	144.3	102	131.2	129.7	76.1	126.1		98.7	20.7	18.9	14.3	74.9	123.9	52.5	65.2	164.1	112.5		93.1	137.1	16.8	25.5	14.7			42.9			76.1
	141.9	120.4	87.2	20.2		34.4	65	151.8	71.4	56.7	162.7	82.9	107.7		75.8	27.8	13.9	16.3	53.4	95.7	66.1	65.2	166.1	93.5		77.8	101.1	11.9	14.7	12.4			30.1			41.9
	128.5	62.8	76.8	31.3		28.3	83.6	137.3	91.7	75.5	146	101.6	106.1		126	27.2	17.7	10.6	72.6	114	53.1	59.3	151.7	150.5		93.1	81.3	17.6	18	13.3			49.7			65.1
	139.8	102.8	96.3	18.5		6.3	58.7	129	122.6	74	119.8	94.8	139.8		100.4	15.5	14.1	20.6	54.1	49	52.9	57.4	137	135.4		47.9	81.6	19.4	24.2	19.4			9.4			68.4
	96.8	83.9	90.5	23.5		22.8	44.4	130	115.4	115.4	134.4	57.1	116.5		104	12.6	15.3	13.5	51.8	81	90.6	70	109.6	150.7		140	124	19.3	15.5	15.4			64.6			94.9
	129.5	122.6	102.2	23.6		18.5	66.7	91.5	85.3	131	132.8	134.9	141.5		101.8	19.2	11.9	13.1	41.9	124.3	38.9	48.3	174.8	103.9		79.9	84.7	19.5	21.4	11.5			47.1			60.1
	161.2	74.4	97.3	18.3		21.2	49.5	121.2	107.7	78.6	161	103	120.4		85.7	19	14	13.2	40.7	84.5	47.8	63.5	73.9	84.3		134.4	77.8	13	13.7	2.3			37.7			44.2
	197.1	63.9	118.6	32.9		17.8	47.5	109.8	63.7	62.2	144.3	76.6	127		129	17.8	21.1	14	46.1	100.3	59	65	154.6	88.4		87.9	97.1	12.4	14.5	11.2			63.9			59.7
		125.8	96.6	28		15.6	59.9	144.3	87	100.5	151.7	58.3	117		74	19.4	16.5	15.7	37.9	79.4	52.1	76	178.8	119.7		127.3	99.2	13.3	13.2	17			51.8			83
		64	141	23		18.3	66.3	105.8	58.9	106.6	148.7	101.3	130.5		81.1	16.7	27.6	10.6	45.8	48.1	56.7	80.4	131.4	94.7		66.1	122	13	20.1	15.8			48.2			52.6
		62.2	100.1	22.6		19.7	78.8	135.4	97.2	102.7	148.8	98.8	92.2		93.3	17.9	17.5	17.7	56.7	92.4	73.3	73.1	131.3	99.4		145.1	105.3	15	10.8	13.6			37.4			74.5
		57.7	60.5	35.7		15.3	66.1	103.4	120.9	81.6	70.7	116.4	109.9		146.2	16.8	20.1	7.4	46.2	124.7	44.5	58.5	176.1	82.4		75.7	133.2	10.9	18.9	13.5			57.1			79.9
		120.1	124.4	16.2		24.6	67.5	143	87	77.7	147.5	98	92.1		78.2	17.3	13.7	11.6	38.8	97	67	70.3	154.6	15.8		147.8	113.1	11.6	24.9	14.5			32.8			66.1
		102.9	68.5	21.2		20.7		121.7	56.3	126.8	150.1	124.2	78		143.7	25.3	23.7	9.5	35.1	76.6	78	67.5	114.3	140.7		119.5	140.4	10.3	25.2	13.2			13.2			77.5
		108.4	100.3	23		15.9		120.6	75.3	81	166.6	100.2	84.3		87.5	17	16.4	12.4	39.7	145.1	45.4	67.9	176	118.7		114.6	111.1	24.2	15.2	15.2			22.3			78.8
		65.2	46.4	20.8		26.6		141.4	97.5	97.5	153.1	80.9	106.7		63.2	17.7	21.1	17.3	36.6	107.9	73.1	62.6	142.1	99.3		115.8	107.3	17.5	14.2	16.8			34.4			54.9
		120	134.1	24.9		15.1		138.5	122.4	115.1	150.1	88.7	118.6		72.9	24.5	15.8	8.9	30.1	92.8	65.8	80.2	165	93.7		98.6	127.3	17.2	24.8	10.3			19			73.3
		64.8	126.9	27.8		28.1		120	55.3	126.5	150.2	91.1	75.7		122.8	25.8	21.4	12.2	41.4	88.8	56.4	54.4		50.7		147.8	128.8	16.5	20.7	19.6			12.6			40.7
		68.3	115.9	19.3		30.7		141.6	104.6	108.2	147.8	113	89.1		131	17.5	16.3	13.3	35.5	86.6	88.3	77.8		11.6		126.8	166.9	19	19.6	13.1			26.3			68.3
		75.4	112.5	28.7		17.2		121.4	100.4	107.6	87	120.6	105.4		103	17.3	21.7	9.4	44.7	118.1	64.2	81.9		2.2		67.9	90.5	13.4	15.8	25.6			43.7			58.7
		108.5	114.7	25.5		26.2		137.6	70.4	67.8	129.3	144.9	80.6		115.7	20.6	24.4	12.4	35.4	111.2	65.9	63.1		85.1		101.8	123.5	13.6	19.7	10.2			15.8			73.3
				16.2		19		154.8	55.4	88.7	152.9	125.4	74.9		115.3	18.7	17.4	10.8	71.6	92.3	41.4	60.7		108.6		137.2	122.1	15	24.8	19.6			22.5			68.7
			79.9	36.6		30		164.5	88.5	79.9	165.3	131.3	80.7		105.1	23.4	16.5	19.9	30.7	151.2	58.8	55.8		69.3		164.6	109.3	13.7	17.8	20.1			41.1			22.5
			112.7	29.2		12.3		115	51.9	86.4	120.1	87.7	92.5		120.9	25.3	16.2	10.3	51.3	113.3	81.3	81.2		130.4		84.2	77.9	15.3	27.1	23.2			33.7			72.3
			74	45.7		22.6		150.4	85.7	40.8	159.5	144.1	114.9		116.9	18.8	24.5	17.8	43.9	89	72.4	65		78.5		77.8	103.5	14.3	26.9	22.1			32.6			42.3
			115.5	28.1		24.6		130.2	58.9	78.8	129.1	100.5	105.5		102.6	18	39.1	11.5	43.2	92	100.7	92.1		63.6		83	112.6	19.6	17.1	19.6			43.6			57.5
			85.8	27.4		21		119	113.2	63.4	161.8	109.3	78.4		116.4	19.7	25	10.3	53.7	75.7	46.9	42.8		111.4		151.3	97.1	17.2	16.7	18.1			19.5			59.6
			108.9	25.5		25.1		159.1	55.7	63	150.8	118.5	80.3		84.3	14.3	27.8	10.6	44.3	136.5	48.6	75.4		118.4		135.8	93.7	12.9	22	16.8			25.1			46.3
			101.7	28.5		22.1		151.8	52.6	61.8	152.2	144.1	123.3		18.1	15.5	28.9	9.6	36.7	122.7	76.7	87.8		98.5		160.1	134.6	10.3	20.3	24.4			51			38.1
			97.8	19.8		20.4		141.1	56.2		136.5	92.4	84.6		101.6	12.9	16.2	12.3	42.5	126.3	88.6	39.1		108.9		48.4	99.1	17.3	30.2	25.8			32			61.4
			100.7	26.5		18.8		140.5	67.6		130.4	132.2	131.7		119.3	15.1	25	15.2	46	4.2	88.1	40.5		111.5		144.4	124.2	12.1	15.3	18.1			23.3			66.8
			86.6	21.5		23.6		164.7	43.9		155.4	117.7	78.9		93.3	15.8	17.6	15.9	37.2	82.2	83.3	72.4		132.7		146	124.9	21.9	15.8	15.6			25.9			41.8
			85.6	26		29.4		148.3	78.3		166.3	159.4	73.1		113.6	13.2	12.7	13.6	50	135.7	74.9	102.2		130.3		92.1	160.4	12.1	33.5	19.1			53			98.8
			113.5	16.6		24.6		150.9	49.9		140.6	118.2	99.2		112.5	14.6	23.8	12.7	58.3	111.6	66.3	23.7		144.2		68.2	121.6	14.5	16.8	22.9			68.4			82.4
			111.8	16.5		28.3		141.6	48.4		146.3	94.6	122.6		116.2	18.7	23.3	10	36.9	70.6	71	68.2		110.1		83.4	130.2	15.2	27.4	15.5			23.6			80.2
			84.6	25.5		28.8		139.9	71.2		151.3	121.8	115.6		181.7	15.9	22.8	12.3	51.3	53.6	91.2	54.2		82.3		151.7	72.5	15.2	13.2	21.7			29			13.8
			108.8	18.5		20.2		147.5	39.7		129.5	101.6	73.1		142.3	15.7	21.5	20	50.8	97.7	87.7	62.5		135.3		100.9	74.9	24.2	24.5	21.3			54.3			57.6
			88.9			23.9		130.6	60.4		163.4	99.2	134.8		135.2	16	24.8	13	33.2	98.7	69.6	72.2		111.6		80.2	112.6	12.9	30.3	27.4			40			36.7
			110			30.8		124.3	39		137.9	132.9	133.8		155.2	17.4	19.9	11.7	61.5	91.2	70.8	48.7		99.6		170.4	77.5	18.3	19.1	15.9			45.2			64.6
			135.4			22.1		147.8	57.8		143	81.3	84.5		77.8	16.5	27.3	13	44.2	53	62	74.1		73.2		72.3	85.5	20.2	16.4	14.7			32.2			104.8
			94			15.4		150.5	43.9		124.4	115.6	94.4		122.8	15.9	9.5	22.1	39.8	101.6	47.6	48.3		65.3		111.8	69.4	14.9	18.2	16.2			42.5			119.1
			54			20.6		161.2	38.9		173.6	141.8	116.3		95.7	17.3	18.3	16.5	42	66.7	71.5	37.8		92.3		140.6	76.3	18.7	21.5	10.6			33			44.5
			120.4			25.2		144.3	62.5		141.8	145.8	86.7		99.7	17.2	21.2	11.2	38.5	110.3	47.2	56.5		95.9		131.6	87.3	16	16.6	18			44.9			47.2
			91.8			27.4		140.2	71.5		150.6	150.9	98.8		85.2	14	13.8	15.4	59.3	78.8	67.4	41.4		129.5		93.9	109.2	22.4	15.8	7.5			44.4			25.9
			115			17.4		154.9	22.4		147.2	105.5	83.1		103.8	10	24.7	12.7	40.3	78.1	50.2	47.4		52.8		112.1	95.3	15.3	20	17.4			41.6			91.7
			170.8			19.5		143	35.3		142.6	107.8	90.4		129.6	21.1	18.1	19.9	33.8	85.4	78.9	45.7		144		151.3	116.4	12	22.2	13.2			36.2			66.7
			69.6			21.8		145.6	53.3		135.4		109.5		183.5	16.2	24.3	12.7	41	108.4	101.7	61.5		84.5		81.4	104.8	17.1	23.7	11.9			29.8			41.4
			99.9			25.2		148.5	50.8		156.8	156.9	88.5		89.1	16.7	20.2	15.4	65.6	85.6	46.5	63.3		75.4		132.6	90.2	20	19.5	16.9			26.3			62.1
			70.7			20.8		147.9	73.4		163.5	131.3	96.7		107.2	15	21.3	20.9	32.5	95.9	85.3	46.6		2.9		122.4	127.6	11.8	17.7	26.2			22.9			76.5
			132.2			17.9		159.7	64.8		63.8	97.7	103.1		124.5	15.5	23.6	10.9	49.4	79.7	61	46.9		145.4		123	95.8	17.3	13.7	18.8			33.2			106
			122.7			13.3		114.4	52.4		141.7	114.1	93.5		155.7	16.4	22.1	12	39	99.8	73.9	40		119.1		93.4	95.7	15.3	14.6	10.9			65.7			59.2
			96.1			21.1		158.7	57.8		157.5	94.3	112.2		178.4	14	13.4	15	41.4	84.9	88.9	26.9		142.8		96.7	113.4	16.6	20	3.1			26.6			133.4
			54			30.3			43.9		165.4	94.9	101.7		41.4	26.9	21.7	19.9	42.4	111.3	78.7	30.8		126.2		106.5	119.1	17.5	19.4	7.9			22.7			61
			122.3			20.1			64.6		147.2	98	88.2		109.2	14.7	21.2	19	41.3	85.4	84.4	59		77		152.8	151.3	14.2	18.1	17.4			53			35.7
			93			20.3			40.3		150.2	116.6	86.2		102	15.6	23.8	21.5	79.7	84.6	104.2	53.1		42.8		96.8	84.3	19	26.2	22.3			29.4			44.8
			74.6			35.7			55.7		160.8	102.6	71.7		114.8	15.3	24.8	11.5	11	70.7	53.5	71.7		86.6		121.3	111.3	10.7	14.6	14			27.3			74.1
			138.6			24.1			75.1		161.4	110.9	66.2		98	21.1	27.6	16.5	50.3	79	91.3	47.5		101.3			108	20.5	16.9	9.6			23.8			99
			104.2			18.2			48.5		164.7	61.9	115.1		102.5	13.9	27.8	12.9		106.7	82.3	72.5		104.3			93.8	12.5	12.1	11.1			35.1			57.3
			119.8			27.1			93.1		85.1	62	99.6		165.9	17.7	23.9	8.2		45	55	62.2		102.2			98.6	15.6	14.3	19.2			32			80.9
			147.7			22.5			48.8		146.8	69.2			149.7	15.5	13	7.6		66.1	49.6	53.2		94.8			68.9	10.9	11.5	17.1			37.9			59.7
			111.8			20.5			63.5			74.5			99.2	16.5	19.1	14.2		92.3	98.3	78.5		130.6			92	13.7	14	14.7			25			86.7
			96.3			27.3			50.9			181.1			146.4	16.7	10.3	17.1		108.5	86.4	73.1		94.7			102.5	10	14.3	13.9			23.6			89.6
			87.4			16.3			70			142.2			85.2	17.5	20.7	14.5		64.6	86.2	63.5		87.6			90.1	15.9	15.4	11.6			26.9			88.6
			133			30			43.3			99.7			113.6	14.2	25	16.9		82	83.8	77		97.7			83.4		21.4	12						57.1
			91.4			2.7			67.6			87			117.9	14.4	38.5	14.5		81.5	98.1	35.5		151.5			118.9		16.9	12.1						22.8
			138.4			14.7			47.4			62.8			109.2	14.7	27.1	10.7		79.1	48.8	43.5		92			90		17.7	16.1						42.6
			109.4			25.7			48.5			95.8			96.3	21.4	25.9	16.6		99.8	69	90.2		87.8			117		15	10.1						87
			164.6			20.8			40.3			81			106.4	15.4	30.8	15.3		85.1	54	57.4		126.3			119.9		15.3	16.6						74
			111.5			23.5			46.5			103.7			98.1	16	11.8	10.4		90	64.8	66.5		96.7			149.2		30.3	14.7						65.6
			90.4			19			40.5			122.3			133.5	22.5	14.2	15.3		58.5	81.5	46.9		124.4			110.4		21.6	13						47.2
			114.4			20.9			40.3			81.5			97.9		21.8	14.7		99.7	73	63.8		99.4			118		14.8	12.6						49.1
			81			2.1			38.6			110.8			91.3		15.5	14.9		110.7	64	92.5		74.9					13.1	11.7						66
			100.3			18.5			59.1			88.1			105		27.2	13.5		61.8	84.7	75.2		155.3					18.5	14.2						105.4
			94.9			22.4			46.3			58.1			82.1		30.1	12.6		86.3	73.7	99.7		83.9					14.5	19.7						59.1
			102.7			33.5			39.3			51.5			98.1		27.2	9.8		84.2	69.9	28.2		100.7					22.8	13.7						56.6
			119.6			22.9			37.1			60.2			98.1		38.6	10.7		88.6	63	74		147.3					19.1	12.3						31.8
			118.1			24.3			44.4			153.4			87.9		16.8	11.9		91.3	88	73.9		94.2					11.1	14.8						58.3
			85.2			23.7			86.9			75.5			95.1		24	9.2		87.7	77.1	83.2		110.8					19	14.5						48.7
			102.1			20.8			54.7			74.5			95		25.4	15.9		107	49.4	97.5		71.8					23.9	10.4						45.3
			89.2			22.3			34.8			130.4			105		21.7	11.2		98.2	73.7	76.5		100.4					15.7	14.2						54.9
			87.1			21.7			70.2			80.2			81.1		22.3	12.8		79.8	67.7	63.2		127.6					20.3	14.8						56.2
						17.4			61.9			68.4			73.3		17.5	11.3		54.5	44.7	75.4		118.1					12.4	14.3						54.8
			99.6			17.4			81.2			59			106.8		21.4	12.3		105.3	38.3	75.7		121.7					16.8	11.5						62.7
			79			22.2			68.4			121.9			80.4		22.8	14.7		58.4	57.9	77.5		104.4					15.9	11.6						45.8
			95.1			18.8			74.7						115.2		41	12.1		58.7	52			129.5					22.4	11.2						58.8
			97.4			19.1			75.2			108.7			77.8		30.4	13.3		81.1	45.3			82.6						18.6						41.1
			120.1			20			53.9			116.3			102.7		21.4	13.5		126.1	80.1			162.2						12.8						55.9
			77.9			24			53.8			88.7			98.1		22	20.6		151.3	56.4			30.9						18.7						62
			93.9			34.5			62.4			82.5			101		22.8	12.5		100.9	49.3			117.7						15.7						61.3
			70.5			39.7			60.8			91.7			64.5		12.4	13.7		113.5	59.2			125.3						13.4						74
			90.1			32.1			64.3			86.9			97.8		22.2	10.1		89.9	4.5			160.7						11.6						46.1
			92			26			98.9			93.8			112.6		19.5	17.2			45.8			81						14.8						50.7
						14.7			66.7			91.8			92		26.3	17			52.5			66.6						17.4						54.5
			58.5			15.5			71			128.2			79.7		31.8	15.1			51.1			96.9						11.1						60.5
			100.9			15			86.2			101			149.4		18.6	18.1			36.9			88						11.7						24.9
			57			27.8			67			86.7			97.4		25.1	21.9			60.1			87.5						11.7						71.1
			99.2			24.9			4.4			100.1			145.6		20.2	18			65.2			111.8						18.1						67.2
						22.8			71.8			81.3			78.7		26.6	18.3			66.1			116.1						24.1						88.5
			105.6			25.1			79.5			3.7			87.1		14.9	19			96.3			105.6						10.8						112.7
			88.2			21.9			50.3			109			52.7		21.7	16.9			68.6			115.8						16.5						77.2
			96.2			26.1			63.4			68.1			46.1		24.2	16.6			56.5			123.2						7.6						40.9
			103.9			34.6			71.1			92.4			96.1		16.8	9.8			68.8			81.3						11.2						98.8
			53.6			20.3			64.6			121.6			106.5		21	10.2			63.3			75.5						16.4						76.5
			89.8			22.4			66.4			105.9			75.5		18	15			50.4			87.1						15						68.4
			75.6			26.3			46.9			126			124		18.7	16.7			55.4			100.9						16.7						74.7
			80.3			12.3			61.9			93.1			74.4		13.2	16.3			44.2			169						12						54.8
			81.1			19.5			61.5			96.8			87.9		57.7	15.3			88.1			129.1						10.8						49.7
			99.1			17.7			71.5			130.9			93.7		19.2	13.6			47.6			84.1						18.5						67.1
			97.9			21.8			50.5			135.4			102.2			12.8			86.1			173.6						17.3						62
			86.8			19.8						122.6						11			72.4			106.7						18.8						60.8
			49.8			35.6			68.7			108.6						12.7			60.5			123.6						19.7						67.8
			54.2			16.1			48.3			116.1						12.3			88.4			135.6						15.9						107.3
			109.7			19.5			55.8			93						10.3			52.4			56.5						15.9						86.2
			99.7			26.2			39.4			95.8						12.6			63.1			107.7						7.5						78
			81.5			34.6			42.9			75						15.8			58.8			44.5						15.9						82.4
			112.6			33			32.2			107.2						13.7			118.9			91.4						13.4						109
			140.2			26.4						126.2						20			49.2			92.2						12.4						91.6
			71.9			25.3						98.6						14.3			35.7			96.8						12.9						98.1
			91.5			30						93						11.2			58.8			78.2						18.4						84
			87			28.5						103.8						13.3			114			55.4						15.6						78
			75.1			25.4						91.3						14.8			36.2			105.5						17						76
			131.2			16.7						96.8						18.1			48.2			43.8						13.7						85
			91.4			21.3						117.8						12.2			62.4			76.2						9.3						76.7
			130.7			25.6						132.5						12.8			92.1			57.4						19						78.4
			108.9			43.2						123.8						9.1			70.7			86.7						16.7						82.8
			144.6			25						95.2						13.9			59.1			54.7						11.4						72
			97			15.5						84.3						9.9			58.5			101.9						14.2						77.9
			130.6			24.5						82						9.7			55.4			67.1						9.1						27.3
			83.7			22.8						137.7						10.2			75.8			46.7						11.1						70.1
			70.4			20.3						112.1						9.8			74.6			101.2						18.3						84.3
			102.4			35.8						111.2						14			45.9			89.2						7.1						86.9
			78.8			21.8						85.2						15.7			46.7			69.1						11						60.6
			77.1			29.4						108.8						5.1			62.3			93.5						12						71.9
			108.6			26.2						116.7						14.2			48			73.4						8.4						75.9
			106.3			27						112.6						10.4			98.7			62.3						7.8						119.2
			118.8			22.7						145.1						16.3			66.3			97.5						9.6						85.8
			96.7			18.9						108.9						14.6			71.1			104.4						13.8						74.2
			77.8			28.9						106.8						14.6			54.1			100.1						14.5						61.2
			105.9			25.2						92						23			64.8			91.5						13.9						81.5
			80.7			26.4						104.4						7.5			37.4			88.1						9.5						71.2
			80.1			36.6						118.3						19			55			83.4						12.1						77.3
			68.9			25.9						84.5						10.6			59.6			94.3						13.9						67.7
			117.8			18.8						117.4						16.9			70.9			80.8						11.5						41.5
			127.3			26.1						100.1						12.7			46.6			118.5						11.7						82
			126.9			17.5						98.8						13.7			79.6			77.9						12						113.6
			87.9			18.9						95.7						18.2			61.7			74.6						10.4						97.4
			101.7			16						152.3						11.8			60.4									12.3						108.9
			127.8									96.6						26.1			66			115.4						13.6						82.5
			78.6															17.2			69.3			104.8						8.7						79.1
			99.4															11			42.2			91.2						11.9						97
			99.5															17.4			72.9			55.4						16.4
			115.5															10.7			45.2			77						16.2
			135.2															17.5			52.6			106.6						12.9
			99.9															27.6			45.2			100.2						14
			94.2															23.2			40.8									9.2
			106.4															17.2			72.6									11.1
			140.7															27.2			33.3
			138.7															17.9			41.1
			116.1															12.1			49.7
			102.6															15.2			49.2
			152.3															20			56.7
			140.4															15.3			51.8
			93.2															13.8			55.8
			82.3															15.4			53.2
			121.1															13.1			51.6
			102.4															13.8			82.7
			116.9															19.8			51.3
			92.7															10.9			67.2
			110															23.1
			81.4															22.8			45.1
			173															11.1			43.5
			83.8															18.4			98.6
			137.2															20.8			73.3
			82.6															18.5			76.7
			122.8															17.7			82.3
			132.8															10			80.4
			93.1															18.4			65.4
			105.9															14.9			52.5
			96.2															13			61.7
			110.1															12.3			79.8
			127															16.9			62.3
			84.9															17.5			53.7
			137.8															13.7			69.1
			150.8															13.2
			151.2															11.4
			140.7															17.5
			145.1															14.8
			124.3															15.3
			98.5															14.1
			147.2															16.9
			113.3															17.2
			109															14.7
			102															15.5
			97.8															9.2
			92.2															19.7
			117.6															15
			99.7															16.9
																		12.5
			106.5															9.3
			91.4															14.7
			92.4															14.9
																		20.5
			117.7															14.3
			78.2															15.6
			170.9															9.5
			120.8															14.2
			82.2
			130.8
			137.9
			114.8
			130
			112.5
			92.9
			115.6
			104.7
			91.5
			111.3
			103.4
			90.5
			106
			117.3
			136.9
			89.8
			190.9
			92.8
			83.8
			115
			111.2
			98.4
			157.2
			91.4
			101.1
			80.6
