# Supplementary material for: Transcription-coupled DNA–protein crosslink repair by CSB and CRL4CSA-mediated degradation
Source: Nat Cell Biol. 2024 Apr 10;26(5):770–83. doi: 10.1038/s41556-024-01394-y (PMC11098752; doi:10.1038/s41556-024-01394-y)
Supplement: Supplementary file 11 — Statistical source data. [file 41556_2024_1394_MOESM11_ESM.xlsx]

## Sheet: Fig 8A
	Repeat	Repeat #1							Repeat #2										Repeat #3
	Cell	#1	#2	#3	#4	#5	#6	#7	#1	#2	#3	#4	#5	#6	#7	#8	#9	#10	#1	#2	#3	#4	#5	#6	#7	#8	#9	#10
WT	Untreated	4.07212	4.1774	10.0864		9.51553	-2.72407		2.48069	-6.02473	-7.79435	-1.81446	-0.93962	-0.93962	-9.70517	5.28919	1.39065	-6.8961	2.48069	-6.02473	-7.79435	-1.81446	-0.93962	-0.93962	-9.70517	5.28919	1.39065	-6.8961
	0-30min	49.4645	41.1627	43.7878	40.9213	45.3664	45.8099	33.4403	44.8493	46.2741	44.0752	39.0847	48.7714	42.5125	38.916				36.409	41.4639	42.0293	35.3711	32.1972	35.0913	35.553	33.5681	33.6525	37.815
	30-60min	15.4205	20.2547	34.0432	37.8068	25.1147	19.2009	20.8313	16.3117	24.2867	18.5039	16.7244	15.6966	22.1737	20.6013	10.239	24.4531	22.6181	36.6614	14.174	15.5419	11.1642	19.7692	13.757	13.578	25.8282	10.3847	10.9246
	60-90min	19.4369	14.8175	21.9683	19.0713	9.19348	8.34563	10.2705	13.6064	10.3114	20.9817	10.5002	11.1929	14.2363	17.7849	17.1384	17.2129	11.5722	3.07524	7.10259	4.23488	5.9119	1.88341	1.48781	4.77107	-0.00264	8.11551	0.714672
	90-120min	16.5218	14.1332	15.3857	18.7026	10.8476	7.40138	7.09635	10.2352	8.30018	11.5951	8.75336	12.7994	1.0543	10.0712	9.62941	10.091	11.7116	2.16618	8.40521	1.9588	5.52964	9.57333	5.4374	3.83128	4.98802	12.3194	1.5217
	Repeat	Repeat #1										Repeat #2										Repeat #3
	Cell	#1	#2	#3	#4	#5	#6	#7	#8	#9	#10	#1	#2	#3	#4	#5	#6	#7	#8	#9	#10	#1	#2	#3	#4	#5	#6	#7	#8	#9	#10
MG132	Untreated	2.03079	0.97197	0.426551	3.35289	-1.8222	-9.50853	-2.39075	-5.74092			2.03079	0.97197	0.426551	3.35289	-1.8222	-9.50853	-2.39075	-5.74092			6.67455	4.4216	1.63741	-0.1194	2.72953	1.66032	0.796314	7.56009
	0-30min	45.0675	53.8671	58.8822	47.7886	46.4022	54.7241	57.2475	46.8046	52.2224	42.0217	53.8396	50.0495	52.8346	46.7189	45.8383	45.2814	49.1914	53.1587	41.8422	54.3426	43.4426	49.0793	50.8036	43.1526	41.6437	43.677	43.7728	39.2719	40.0245	41.6413
	30-60min	48.6618	54.1517	46.0162	38.2932	43.8975	30.5565	43.5928	36.7107	30.9623	27.9472	36.4907	45.8083	37.6674	40.4194	33.3876	43.2898	47.5436	38.4753	40.8527	40.8527	37.7097	25.1032	40.3474	30.5606	31.6856	37.5063	36.3094	23.5979	43.4599	29.2599
	60-90min	28.4634	37.4848	35.1054	26.9834	26.9834	18.5956	29.1246	38.4711	27.2653	28.9229	34.5271	42.9289	39.2119	38.0025	37.536	38.5971	38.243	33.5513	43.3878	38.2168	22.4616	25.302	26.0588	29.0403	30.8589	20.1227	29.4587	22.2719	19.8347	18.6736
	90-120min	28.7828	31.2334	31.9195	31.7018	36.8735	23.7873	25.6082	23.7521	30.3722	31.464	22.7738	30.031	36.5024	31.196	34.9292	26.6424	28.6043	38.5879	24.6252	22.6648	18.797	13.0274	14.646	22.8569	9.6807	13.5888	14.1082	26.3132	20.5803	21.6717
	Repeat	Repeat #1										Repeat #2										Repeat #3										Repeat #4
	Cell	#1	#2	#3	#4	#5	#6	#7	#8	#9	#10	#1	#2	#3	#4	#5	#6	#7	#8	#9	#10	#1	#2	#3	#4	#5	#6	#7	#8	#9	#10	#1	#2	#3	#4	#5	#6	#7	#8	#9	#10
VCPi	Untreated	8.60458	-1.1499	-6.23576	0.415333	1.86501	-1.22207	0.220057	5.8759	-2.72581	1.74786	-1.38	-4.44692	2.09658	0.666022	-0.01669	5.29932	2.65366	0.478195			-1.38	-4.44692	2.09658	0.666022	-0.01669	5.29932	2.65366	0.478195			-5.8857	3.57268	-1.59397	-2.12705	-0.7663	-8.55145	-1.11901	-1.62474
	0-30min	38.8381	30.3121	39.2878	37.6535	28.7534	27.3556	28.0794	30.9158	22.9347	22.9347	45.6315	47.5083	39.5699	32.3694	33.7761	36.4954	33.9418	27.6953	32.7391	27.1726	26.151	28.1792	39.57	28.1727	36.7189	21.9384	27.6349	27.6293	35.7822	23.1432	57.6088	55.0019	46.7485	56.326	43.097	39.4417	47.8978	41.3821	30.7903	35.3622
	30-60min	18.6536	35.27	21.3901	24.5329	17.0722	16.9253	18.9828	13.3601	19.7663		38.3768	30.059	37.2861	26.2768	20.4627	21.325	23.5485	16.7083	22.8182	25.0622	33.4772	26.3448	31.2671	24.8906	27.0234	14.1469	24.5698	14.9898	16.7239	14.3872	28.192	42.8363	29.6988	24.8935	31.4936	29.951	40.8233	20.212	36.0122	20.5262
	60-90min	32.9438	14.2795	36.6054	25.1613	23.2335	15.8549	18.4433	17.2263	14.802		15.3087	17.6482	25.2548	21.5353	22.271	16.9223	20.271	18.1803	24.8524	18.3955	19.629	16.8406	11.9501	8.82097	19.2625	11.7469	13.9591	7.2835	22.4474	15.5121	25.7918	23.603	26.8665	25.8043	21.9551	35.8068	24.4998	25.8396	20.0221	32.3751
	90-120min	13.6805	19.8371	13.275	13.275	24.9976	11.452	15.9258	12.4352	12.4352	8.45896	12.5063	12.1512	11.8202	7.2981	15.4236	10.1899	14.0598	21.3459	13.8912	20.1769	15.4016	16.2917	18.9445	12.2819	9.6478	9.38917	15.5341	8.65711	12.2603	12.2603	20.6304	13.9854	25.3294	27.7584	21.9314	22.6287	15.466	30.58	22.3004	23.7034
	Repeat	Repeat #1															Repeat #2											Repeat #3
	Cell	#1	#2	#3	#4	#5	#6	#7	#8	#9	#10	#11	#12	#13	#14	#15	#1	#2	#3	#4	#5	#6	#7	#8	#9	#10	#11	#1	#2	#3	#4	#5	#6	#7	#8	#9	#10
NAEi	Untreated	-0.12319	-7.2126	-8.27892	8.00351	-5.25812	-3.51065	0.279299	2.09723	-1.14587	-1.0487						5.06952	3.23419	2.15115	10.3783	1.97378	10.3244	3.49189	6.12368				0.026626	-6.83412	-3.74678	-5.22449	0.145361	-3.40633	-3.75457	-3.75457
	0-30min	32.2655	41.9964	29.9531	38.3917	34.0561	33.0598	39.6036	29.2591	29.4167	34.4963	48.8724	44.7198				41.5167	41.9891	36.864	39.9611	36.4133	48.0777	31.0239	38.8625	47.1916	45.3297	46.0493	35.6741	33.0463	29.5915	32.4772	36.3756	31.0201	30.3672	24.9458
	30-60min	47.8337	32.8683	33.7407	28.4617	42.8896	30.1829	41.9222	46.8511	45.9297	28.2132	40.9473	42.2711	40.7409			34.2793	26.9608	29.9503	27.1442	18.1957	28.1687	31.7539	22.228	20.4108	39.917	28.9917	35.4435	50.5369	37.0938	42.1908	36.2556	35.9436	29.502	27.722	35.0015	20.0361
	60-90min	28.6293	40.4996	30.1642	22.2543	22.9788	20.8007	22.9443	24.9784	17.0788	30.1263	28.7383	23.6593	25.7885	25.1787	32.9487	27.845	37.4335	40.4522	20.8711	24.773	27.8159	30.1158	32.484	27.6033			25.2855	34.9289	27.1423	22.6431	18.9652	13.629	25.1452	22.112	18.7782	10.4585
	90-120min	37.2936	17.6277	24.0834	20.0354	23.4616	13.5514	28.2342	19.0712	18.6799	18.9548	18.9548	28.0175	17.8061			34.2637	26.5815	27.5652	32.4911	36.9952	27.8001	26.1202	31.2689	21.781		40.6603	8.04616	18.5825	24.0987	14.5486	18.3695	16.1922	15.7145	12.6137	17.8473	12.7054
	WT	MG132	VCPi	NAEi
Untreated	25	24	34	26
0-30min	24	30	40	31
30-60min	27	30	39	34
60-90min	27	30	39	34
90-120min	27	30	40	33

## Sheet: Fig 8C
	Repeat	Repeat #1										Repeat #2										Repeat #3										Repeat #4
	Cell	#1	#2	#3	#4	#5	#6	#7	#8	#9	#10	#1	#2	#3	#4	#5	#6	#7	#8	#9	#10	#1	#2	#3	#4	#5	#6	#7	#8	#9	#10	#1	#2	#3	#4	#5	#6	#7	#8	#9
siCtrl	Untreated	1.8502	6.60004	-0.657807	-1.55532	2.03177	10.8995	1.0729	-1.07189			-1.69371	0.828486	-7.16591	-1.41185	-2.605	0.264798	2.06962	8.97221	-4.09511	-4.06707	-4.47023	-3.06432	-2.07947	-5.59253	-5.1458	-0.122909	-2.97574	0.173381	-2.45113	-3.70653	1.8502	6.60004	-0.657807	-1.55532	2.03177	10.8995	1.0729	-1.07189
Time after a 1 mM FA pulse	0-30 min	43.4978	33.5762	28.1441	38.6963	32.9437	32.3575	21.1463	33.1299	37.4172	34.1087	38.2096	34.0255	29.314	29.9402	32.3001	29.004	23.4627	17.3428	15.1213		48.3312	33.115	32.2716	26.9586	30.955	29.4868	23.8335	23.8335	23.1492	30.5257	43.4978	33.5762	28.1441	38.6963	32.9437	32.3575	21.1463	34.1087	33.1299
	30-60 min	10.9634	6.56142	15.4478	11.0794	15.2988	7.94875	7.15198	9.59169			24.2063	9.86653	14.338	3.53135	7.5066	14.3706	16.301	8.83519	6.94475		24.4232	22.3775	20.3749	18.1028	19.0998	5.08604	7.36169	6.26675	0.179683	7.07835	10.9634	6.56142	15.4478	11.0794	15.2988	7.94875	7.15198	9.59169
	60-90 min	-2.42854	5.81546	-1.01767	1.69541	-2.41177	-3.89704	0.129343	4.17095			1.36973	5.69337	7.91067	2.94698	1.94938	-0.98481	7.63933	-2.13166	-0.610199	7.66893	5.97717	1.64776	9.64857	8.98643	5.75099	14.5364	10.0101	9.48577	10.79	9.75402	-2.42854	5.81546	-1.01767	1.69541	-2.41177	-3.89704	0.129343	4.17095
	90-120 min	6.43298	8.51906	0.409924	5.33895	5.24351						7.65675	-2.63436	-4.93718	-7.7326	5.01507	3.8743	2.93702	6.355	-2.29538		10.814	4.87759	7.71405	5.0499	6.67118	13.1547	8.75513	3.07278	-2.01653	-4.36834	6.43298	8.51906	0.409924	5.33895	5.24351
	Repeat	Repeat #1										Repeat #2										Repeat #3
	Cell	#1	#2	#3	#4	#5	#6	#7	#8	#9	#10	#1	#2	#3	#4	#5	#6	#7	#8	#9	#10	#1	#2	#3	#4	#5	#6	#7	#8	#9	#10
siDDB1	Untreated	1.22648	-0.220493	-5.3943	-0.382239	5.03377	-3.34958	-2.83844	-0.597102	-3.36687		-2.5901	1.23161	-7.46378	-3.47164	-3.37955	-2.12879	-8.07073	1.77189	-1.1046	-7.17912	13.079	7.33166	-2.52359	4.18407	9.46816	7.60608	5.07916	6.77467	-8.72563
Time after a 1 mM FA pulse	0-30 min	25.5732	22.9871	22.4509	17.2654	25.9477	22.3488					35.045	29.0263	20.3272	26.5613	24.0513	29.3127	47.7711	37.6532	43.0991	20.4541	24.6136	40.9728	40.2944	31.0496	45.2731	38.6975	38.4287	41.3921
	30-60 min	16.2072	9.68302	10.9299	23.5395	25.9038	19.626	17.5318	9.57286	17.0948	16.551	22.204	32.072	23.2415	29.9657	28.2611	29.9671	27.5293	23.3898	23.6401	25.1218	21.3538	22.5936	28.011	23.9555	15.2599	14.08	26.205	22.2935
	60-90 min	15.8193	10.1363	12.2288	20.5337	20.2607	12.317	21.4071	10.7189	8.63365	13.023	19.6587	30.0937	22.6165	10.7652	15.2615	19.6354	4.3745	20.4703	19.682	11.9854	24.3242	25.5934	14.7199	24.5228	23.8821	29.1662	12.9644	14.348
	90-120 min	13.5923	7.56237	7.63092	14.3276	19.8398	14.7011	9.98679	7.75521			12.6556	25.365	9.65439	13.8906	10.7804	9.30952	18.1487	9.79271	17.4255	13.6749	14.5874	17.4377	13.3746	7.23906	20.9369	25.7501	6.68582	15.5764	13.8288	8.03274
	siCtrl	siDDB1
Untreated	36	28
0-30min	38	24
30-60min	35	28
60-90min	36	28
90-120min	29	28

## Sheet: Fig 8D
	siCtrl												siDDB1												siCSB
	688			633			726			721			652			611			391			418			331		466		265		313
	Untreated			1hr			4hr			6hr			Untreated			1hr			4hr			6hr			Untreated		1hr		4hr		6hr
Repeat	#1	#2	#3	#1	#2	#3	#1	#2	#3	#1	#2	#3	#1	#2	#3	#1	#2	#3	#1	#2	#3	#1	#2	#3	#1	#2	#1	#2	#1	#2	#1	#2
	134.95	128.13	93.39	42.55	17.89	14.53	160.05	74	66.98	66.72	132.38	105.75	120.77	52.14	117.31	20.53	39.9	8.62	55.43	78.72	28.48	137.5	78.94	34.5	104.44	82.08	29.82	15.48	93.97	67.35	83.23	70.64
	96.98	76.81	68.01	53.71	55.79	21.31	67.58	90.15	56.29	147.6	52.12	101.55	122.23	73.37	80.28	24.58	30.87	24.53	42.04	86.25	20.15	158.71	95.44	35.61	71.48	85.09	27.33	21.98	61	73.09	54.78	43.86
	106.55	123.67	86.42	55.57	54.36	15.21	120.27	78.98	66.15	114.44	122.41	77.08	108.39	60.13	111.92	18.71	20.85	12.09	86.6	118.29	17.79	112.9	60.95	22.64	83.43	78.06	31.61	25.07	79.78	47.21	45.81	52.56
	148.99	140.8	68.48	60.24	60.54	15.65	69.41	83.72	79.38	128.71	90.55	56.82	72.95	75.33	78.26	24.92	24.25	13.13	79.88	165.3	39.63	112.28	67.49	33.43	108.03	76.04	34	29.07	84.96	57.81	31.68	56.71
	137.42	76.24	87.94	51.19	44.44	22.04	62.48	85.07	60.59	132.87	87.67	89.34	112.08	52.08	98.51	37.03	85.85	13.04	60.44	148.18	35.26	127.82	62.55	38.37	92.04	114.42	25.4	25.27	38.45	54.78	29.17	70.34
	132.11	116.37	59.62	30.43	43.51	23.15	95.05	74.99	62.81	135.76	91.97	94.41	77.79	70.73	55.96	29.58	39.9	8.85	39.1	64.51	36.85	83.2	124.25	33.94	116.35	76.8	40.87	33.74	106.35	49.05	40.47	54.11
	114.5	112.62	97.85	57.39	20.1	15.56	83.38	110.05	58.97	119.31	117.9	99.15	125.55	78.08	86.52	32.28	30.87	24.52	97.11	48.64	28.61	99.99	37.06	31.15	186.44	73.39	25.23	20.51	50.07	34.77	71.51	48.89
	133.74	127.75	88.92	35.29	20.93	33.29	86.52	130.51	56.05	80.9	52.94	95.18	99.5	100.86	70.34	23.22	20.85	13.25	89.52	60.26	23.72	120.17	23.43	35.89	88.2	114.8	32.46	28.09	40.18	58.03	34.72	60.48
	118.33	140.16	82.19	64.44	37.51	17.11	62.98	84.7	74.51	96.75	97.42	83.46	104.47	85.08	81.33	26.16	24.25	9.38	40	17.54	33.63	126.52	25.21	31.18	126.41	88.19	23.73	28	74.8	41.17	80.21	61.59
	120.33	117.25	80.72	31.56	19.47	24.44	119.92	96.99	86.94	69.81	164.36	108.26	106.19	123.86	84.19	32.44	85.85	17.78	70.53	36.15	37.64	133.1	36.56	32.88	106.99	106.85	26.37	19.06	53.82	43.34	74.74	52.77
	112.05	69.16	98.54	53.63	15.87	26.91	84.77	95.56	88.06	104.47	49.55	90.18	40.08	223.42	91.58	23.02	32.46	21.21	52.53	40.05	32.49	82.64	35.58	38.7	120.34	98.03	28.43	32.62	59.41	53.78	61.99	62.28
	99.44	65.9	66.1	54.93	22.17	16.62	63.1	133.03	75.14	70.15	100.55	94.84	82.86	125.18	100.92	43.88	55.3	19.51	49.48	74.15	28.67	115.71	54.17	33.74	86.31	94.56	22.32	20.58	49.13	56.01	69.7	54.24
	130.61	122.66	103.02	44.46	24.69	27.85	85.81	116.58	73.84	77.65	130.8	81.89	125.16	130.01	127.64	31.87	32.59	12.88	54.72	129.37	22.41	119.06	93.62	46.27	97.12	78.98	22.8	27.76	76.69	72.68	46.4	63.48
	103.35	73.67	89.78	27.5	26.79	22.3	83.72	66.63	108.49	85.38	41.3	88.14	74.87	108.83	93.03	27.59	46.09	9.43	57.25	102.67	41.18	121.06	52.28	27.84	98.73	100.62	23.96	25.56	32.63	52.94	40.92	66.87
	107.19	43.48	70.35	50.35	22.78	26.11	104.51	78.16	98.14	88.04	113.2	67.57	73.04	79.13	150.49	23.24	17.76	13.64	46.24	56.27	24.93	91.96	59.91	46.44	147.55	97.47	17.56	25.57	39.4	39.75	28.63	51.9
	147.9	117.81	102.6	43.06	27.72	23.97	72.37	101.04	82.07	81.11	153.58	84.17	97.19	68.4	114.42	27.04	25.56	10.36	70.65	81.85	23.19	123.9	75.09	30.88	107.38	98.04	30.6	22.29	37.11	42.12	28.03	71.09
	121.97	100.43	78.14	41.1	24.34	14.36	91.57	76.64	74.5	81.14	105.14	72.63	79.31	122.37	101.3	21.57	37.23	22.88	54.97	74.63	30.12	73.04	86.15	28.67	102.19	109.01	17.81	23.74	79.65	59.92	36.35	59.03
	107.18	110.01	102.98	44.41	18.69	16.87	91.35	89.26	42.87	86.82	78.54	87.07	109.25	200.34	97.58	30.01	44.23	33.44	36.06	98.11	25.04	128.76	38.73	39.34	101.25	110.52	33.56	26.26	98.41	49.89	57.64	50.5
	140.78	91.13	106.89	54.35	32.5	20.36	84.88	101.91	65.37	82.1	93.76	80.8	108.48	107.72	101.2	38.53	35.85	21.09	60.75	68.81	29.01	92.54	120.61	33.38	82.57	63.23	22.71	25.1	52.23	66.15	69.93	70.26
	110.67	123.1	87.43	73.86	25.51	26.93	65.7	80.44	88.29	113.52	76.36	119.32	80.95	191.7	110.3	28.96	31.96	9.94	52.45	35.14	33.03	68.21	107.39	23.39	105.6	84.47	30.1	18.24	62.27	40.33	41.21	75.42
	153.65	137.77	97.13	43.31	42.05	19.46	90.77	67.61	79.9	104.2	112.71	71.48	86.88	113.48	121.55	50.88	36.53	22.18	69.35	41.98	43.23	94.88	65.02	40.31	63.18	101.18	26.73	25.8	41.89	59	42.79	76.19
	100.97	103.89	124.52	54.79	36.92	18.17	79.26	76.79	79.36	100.62	41.73	88.53	32.44	117.81	78.45	36.07	29.17	22.36	60.19	24.93	20.77	70.49	67.98	40.19	77.19	104.55	27.08	33.42	69.01	43.56	57.88	87.1
	85.88	114.04	97.8	40.08	18.92	24.53	77.09	69.81	71.5	92.41	46.14	79.94	100.5	100.57	95.66	23.36	28.37	24.11	50.27	48.21	29.41	113.1	55.84	41.97	146.66	82.47	22.46	23.05	56.51	64.31	58.77	69.17
	128.84	100.96	100.51	60.4	21.17	12.08	97.28	86.2	72.77	84.8	87.73	78.7	112.78	107.62	117.53	25.06	12	13.08	55.03	79.7	27.37	89.11	78.34	37	95.95	89.41	19.53	25.35	50.89	65.54	59	81.38
	133.24	39.91	80.38	56.95	20.55	32.92	109.95	90.94	70.53	109.39	88.75	91.76	64.03	78.24	109.49	40.78	29.13	29.29	42.46	110.37	24.63	94.94	90.88	40.39	84.27	108.85	20.28	22.98	66.67	60.11	61.5	53.91
	102.65	87.31	84.7	46.07	14.72	24.31	66.46	95.36	62.54	76.35	112.63	58.53	79.66	179.56	67.16	30.81	22.29	18.11	73.09	127.64	30.14	76.95	44.68	27.49	120.17	93.08	23.15	39.5	35.86	51.35	90.74	96.93
	91.38	114.5	85.2	58.14	23.02	20.12	82.37	92.3	78.63	92.35	101.19	91.65	85.97	81.86	100.28	19.18	35.4	17.09	69.24	132.1	43.63	63.82	86.67	37.91	82.5	84.24	25.84	30.84	84.35	61.12	49.62	41.5
	139.64	98.54	87.4	64.57	23.96	24.2	82.18	105.21	62.29	76.83	132.76	64.11	150.77	80.83	85.66	18.83	3.46	25.86	81.47	162.29	28.13	104.75	82.16	38.28	116.8	84.96	30.12	31	70.4	59.99	51.69	56.61
	127.66	89.08	109.95	40.39	32.09	20.85	85.33	125.93	88.43	114.31	112.56	67.59	66.27	87.22	87.12	34.76	32.91	29.57	32.46	28.53	29.68	65.74	151.13	20.15	72.32	128.43	35.83	34.54	78.08	52.04	44.74	69.21
	97.03	91.01	93.12	45.77	28.36	31.4	106.89	50.15	72.36	111.07	100.43	82.42	67.94	72.33	103.05	28.13	35.86	16.65	59.61	83.81	39.83	64.29	145.62	32.58	87.84	88.95	23.51	30.15	86.27	51.66	85.04	53.88
	134.21	132.08	65.61	34.43	23.49	18.01	96.1	106.02	66.9	90.22	89.25	107.89	93.71	44.77	66.38	25.22	16.1	24.5	54.32	123.97	39.25	95.05	112.24	34.96	73.64	117.61	27.68	26.89	74.31	63.47	42.49	79.28
	136.2	96.79	114.79	49.07	27.87	17.94	91.31	125.46	51.35	88.58	107.04	69.27	99.82	80.96	82.97	29.41	29.54	13.61	62.28	28.44	34.13	93.16	130.18	26.71	137.76	108.93	37.61	22.29	69.69	56.45	94.46	65.32
	111.7	115.19	79.21	74.3	49.21	24.1	78.13	115.43	47.95	121.36	100.38	116.06	148.63	67.91	83.41	29.51	13.23	22.71	46.84	127.18	26.12	87.57	61.31	45.89	86.98	84.12	21.24	28.24	51.85	51.06	29.91	49.96
	117.25	105.25	100.77	34.23	22.69	22.96	73.24	53.38	80.34	106.14	85.07	73.39	97.82	85.95	100.92	29.91	34.24	22.2	61.82	37.63	26.13	69.71	23.55	27.39	107.66	122.6	33.97	29.24	70.64	57.2	38.09	80.74
	119.94	67.05	99.05	65.69	24.43	38.62	70.2	118.67	64.06	117.49	102.01	112.89	93.48	70.63	117.35	27.84	33.69	18	68.98	68.49	33.76	48.34	134.26	26.96	132.07	136.26	26.59	23.54	48.11	52.86	49.06	42.19
	127.95	85.99	103.83	32.05	34.6	20.55	85.54	87.67	54.28	74.26	49.26	83.78	79.08	119.39	109.38	33.93	39.57	13.42	89.23	43.35	36.81	96.28	67.98	60.12	82.67	108.94	30.86	29.85	72.62	53.21	75.18	42.48
	76.05	81.64	79.75	34.47	17.8	20.04	83.8	95.52	62.04	91.04	86.58	78.14	72.36	85.48	117.87	26.5	30.51	10.46	56.27	52.5	29.09	103.83	48.03	22.58	111.65	143.38	28.71	24.34	60.23	60.18	55.11	102.63
	58.4	81.8	104.95	51.85	17.34	16.18	48.67	68.31	65.29	92.59	95.3	96.77	89.26	104.35	77.82	46.64	29.9	13.91	61.21	69.63	29.78	106.81	54.59	16.26	117.61	124.12	33.58	27.52	85.24	69.93	28.46	49.07
	119.79	71.12	85.64	54.7	31.06	22.22	69.8	108.9	67.1	62.39	91.4	104.06	101.6	94.03	124.2	43.19	103.18	24.25	65.54	17.15	21.8	90.38	87.04	39.02	103.97	76.8	25.33	16.86	62.6	67.56	63.29	101.25
	104.07	84.79	117.99	41.28	38.82	21.23	64.81	108.1	65.04	73.18	96.15	91	107.91	60.01	62.45	23.81	42.2	14.34	45.5	39.17	34.88	79.29	104.29	51.35	131.91	59.28	35.86	20.99	85.56	41.28	26.43	68.63
	111.32	94.21	112.39	37.88	22.29	13.94	112.66	113.33	43.25	97.75	59.52	60.85	84.38	60.09	91.83	32.22	59.48	18.85	70.62	92.5	20.47	121.56	85.21	23.23	91.25	81.99	53.86	32.66	60.49	52.7	75.69	66.42
	113.41	109.09	104.94	33.15	47.38	21.74	93.61	106.41	77.44	70.15	83.93	95.26	105.54	90.72	150.04	20.84	44.85	17.49	50.92	114.55	26.65	118.95	57.19	30.99	84.45	89.42	29.53	23.35	61.15	40.09	11.18	77.68
	127.92	97.69	75.24	51	22.8	24.05	75.5	141.18	52.58	63.08	124.06	82.13	126.79	94.17	110.71	32.24	58.89	18.62	62.18	111.89	20.72	106.31	83.27	31.9	83.98	81.15	23.24	25.8	71.64	55.6	58.65	63.5
	131.38	116.68	68.02	34.49	25.47	17.74	51.18	66.34	55.82	85.18	73.48	112.96	103.34	89.75	137.59	62.92	19.8	15.56	67.97	111.68	37.96	106.11		29.76	82.81	66.57	27.53	36.93	71.31	57.22	60.93	84.33
	154.22	98.13	129.34	47.19	51.04	27.55	106.49	45.5	83.58	106.84	120	70.42	102.3	84.88	85.84	16.66	42.87	19.39	58.11		28.41	62.1		50.1	88.22	86.12	31.68	26	50.2	68.95	41.85	92.64
	117.62	95.35	100.02	36.84	29.51	25.21	56.87	63.08	74.47	62.04	100.92	83.59	124.52	89.06	148.86	34.58	53.35	14.3	83.06		24.88	76.64		30.44	78.4	107.28	27.76	26.54	103.42	55.13	42.17	55.67
	119.97	98.19	96.97	45.47	28.54	22.38	60.93	147.55	94.23	77.08	98.75	94.63	52.41	56.85	121.86	26.96	33.76	12.24	59.74		33.89	50.98		47.92	86.4	125.07	26.05	39.48	61.85	64.63	74.7	95.28
	162.98	131.7	132.46	59.8	27.22	16.47	82.56	80.39	81.27	83.52	87.04	93.33	108.33	139.78	147.82	46.77		17.45	44.12		30.19	63.57		41.57	79.92	87.97	29	30.83	119.04	67.95	74.86	78.39
	112.35	92.15	106.77	22.3	45.34	21.27	74.66	167.44	103.38	99.63	66.21	81.92	100.83	52.29	82.72	14.59		21.19	48.87		18.32	147.05		51.33	75.61	73.96	29.18	34.18	65.08	57.44	79.83	96.11
	67.05	93.31	84.56	45.8	23.12	23.51	67.05	86.95	60.99	119.32	128.84	95.35	88.25	104.53	119.58	40.98		19.23	64.93		40.3	80.59		41.24	71.69	115.64	29.29	35.34	60.81	73.94	97.98	52.61
	145.49	79.6	122.2	40.03	31.82	21.8	74.25	78.87	88.66	115.99	114.54	85.49	83.57	129.87	125.79	31.79		11.81	53.73		34.01	114.58		33.85	65.28	104.17	23.13	24.11	63.6	44.3	89.87	84.84
	164.26	105.99	120.42	43.43	50.26	22.77	77.28	98.96	82.9	104.06	61.39	42.82	90.25	66.97	123.71	39.17		10.46	44.33		44.04	70.92		45.9	86.28	103.66	24.14	23.64	66.83	43.55	51.95	58.48
	103.07	106.38	106.49	37.38	33.46	19.73	69.45	52.35	59.46	111.75	52.76	77.32	92.37	82.7	116.63	28.48		14.01	50.67		51.67	59.32		44.93	130.8	116.66	23.18	25.16	89.14	48.2	84.5	41.91
	116.32	127.01	109.38	29.88	33.73	17.36	94.45	102.93	41.24	94.87	50.82	45.1	112.53	96.11	106.36	34.33		19.46	56.87		28.93	59.81		33.42	114.58	112.07	24.12	28.48	90.45	36.56	48.71	35.04
	112.3	113.01	98.93	54.11	30.56	20.4	63.35	80.46	107.34	82.42	123.15	58.06	45.03	67.39	84.67	34.22		10.09	92.06		38.53	42.24		38.77	140.41	93.58	23.96	26	123.27	31.99	64.79	47.63
	115.7	81.13	86.49	33.08	14.88	26.51	68.85	107.61	56.03	51.2	126.33	51.23	77.71	127.4	111.82	37.71		14.46	64.39		21.13	71.8		57.87	90.56	92.1	30.23	32.51	99.45	47.5	74.6	61.21
	93.23	125.08	77.72	30.48	36.34	24	74.8	83.59	81.13	84.33	124.78	66.49	98.91	123.46	75.16	43.09		13.34			31.35	67.62		40.26	95.34	97.26	26.59	32.95	45.31	66.34	51.39	57
	90.81	94.23	89.02	48.22	31.97	20.36	93.01	79.05	60.15	71.62	54.89	92.91	109.43	61.91	59.6	27.39		25.3	61.09		34.87	61.93		41.65	114.36	74.3	23.48	26.16	79.71	38.97	71.69	54.28
	65.33	76.2	96.13	53.21	36.28	18.6	93.93	92.32	79.48	74.1	62.89	68.37	123.28	67.16	87.33	29.97		13.43	52.85		40.02	77.1		59.67	141.68	115	29.06	27.01	52.15	56.09	76.66	49.59
	83.25	81.26	80.52	53.97	34.46	23.37	73.55	106.35	51.4	98.51	96.82	80.47	106.41	108.1	61.88	24.53		20.48	45		32.02	66.93		60.01	101.59	106.56	37.69	20.71	56.37	37	50.5	60.09
	109.54	74.21	118.88	37.59	15.49	15.9	101.54	80.19	61.27	65.02	140.79	94.62	131.53	143.04	124.93	40.01		14.54	50.86		37.92	66.81		6.63	109.56	81.78	22.87	20.09	40.54	36.27	66.98	53.07
	75.53	71.16	109.56	63.18	12.93	21.27	92.39	42.91	75.1	79.58	127.48	78.98	128.65	75.8	79.22	39.87		16.73	44.95		71.81	81.87		30.12	86.25	78.7	26.85	23.2	74.38	39.97	63.54	60
	64.57	84.87	128.85	15.72	18.12	14.24	99.92	62.39	58.78	74.52	90.45	85.14	120.57	62.17	107.44	32.75		11.72	69.14		36.4	71.4		43.54	130.39	97.28	20.76	21.12	108.2	35.03	43.2	26.88
	93.72	88.74	99.29	42.27	21.34	19.43	105.05	71.54	70.34	101.34	73.24	70.84	86.12	318.19	100.69	28.06		18.95	60.61		47.36	123.97		57.45	69.37	112.93	31.92	22.79	89	22.1	32.16	20.13
	82.24	108.83	109.14	24.27	7.96	17.67	130.75	92.38	81.47	78.41	77.73	82.09	119.26	90.99	79.43	55.54		16.33	70.83		29.06	158.34		61.38	77.5	154.36	18.79	24.14	44.22	41.91	52	50.53
	83.97	147.28	117.65	41.76	15.25	15.34	73.86	134.11	66.95	98.69	89.29	74.9	108.63	83.41	104.71	32.64		23.08	59.77		32.71	90.62		39.91	93.68	94.91	27.64	24.19	126.05	60.63	52.08	60.77
	62.98	120.88	104.32	39.04	20.03	18.72	118.53	130.04	77.64	130.2	68.53	78.5	106.14	171.45	89.75	28.09		13.54	37.94		38.2	118.8		46.28	79.42	104.42	43.8	23.08	55.56	54.13	52.05	46.93
	78.67	109.13	94.03	44.3	26.02	13.35	113.8	110.86	63.67	81.55	96.26	98.85	34.89		88.31	31.64		41.37	59		19.53	102.57		64.73	103.2	111.66	20.05	25.32	90.19	51.25	56.56	62.64
	70.89	101.18	114.66	38.03	19.16	24.9	102.37	147.07	70.51	80.54	77.44	75.07	140.36		79.73	19.36		13.75	70.89		27.97	74.87		47.47	109.51	105.4	23.65	28.78	93.43	88.8	65.24	47.63
	70.68	95.49	112.5	58.82	20.68	16.19	98.9	95.15	85.45	92.78	102.81	93.43	108.79		107	26.13		23.93	61.42		22.38	81.35		52.28	56.5	99.89	33.07	31.12	62.57	50.81	87.88	59.94
	74.65	92.66	76.31	40.43	11.21	16.61	101.38	138.32	101.59	97.73	76.91	96.98	90.52		133.53	28.91		26.89	46.29		21.49	77.87		29.21	72.62	114.58	41.33	32.17	115.49	74.01	22.3	60.4
	64.58	83.37	113.89	53.29	23.59	18.78	107.12	163.28	61.49	86.05	128.03	127.63	74.21		112.66	28.44		13.26	104.05		20.75	47.53		47.16	68.35	99.92	24.46	26.17	52.91	32.96	65	55.32
	82.45	49.43	83.39	37.21	24.19	13.18	64.69	105.91	63.91	92.25	146.5	107.02	106.15		95.42	38.01		22.22	73.37		10.97	117.69		27.2	71.76	136.25	34.62	23.75	69.31	45.2	65.96	63.86
	102.88	75.38	106.73	46.43	23.42	27.95	56.82	100.61	83.08	85.85	85.93	107.87	133.85		83.72	30.68		16.77	81.29		21.8	100.43		47.5	71.69	116.44	44.1	15.63	51.04	43.8	31.48	73.37
	75.85	86.24	109.53	30.36		18.15	115.58	82.67	65.34	90.1	117.46	108.06	88.98		101.54	19.4		16.97	62.63		42.09	93.96		44.26	89.9	118.63	43.59	21.53	73.59	66.11	53.57	53.5
	98.26	115.96	95.67	29.3		19.41	88.67	40.38	74.16	113.34	81.22	89.16	98.05		77.75	17.82		21.42	95.42		22.45	154.72		46.13	64.97	105.63	25.39	18.49	62.36	62.26	54.82	56.55
	93.64	92.46	107.14	50.27		21.4	133.12	96.6	80.67	105.4	84.25	99.04	80.45		124.67	26.02		18.37	77.82		26.12	59.09		11.17	76.27	157.79	27.27	22.79	84.55	47.37	80.62	96.04
	81.14	96.21	93.47	51.86		23.24	72.66	74.19	96.75	98.45	121.31	92.87	122.54		67.61	32.78		14.6	47.34		22.97	73.97		40.31	121.04	143.06	31.93	20.15	61.7	46.52	72.87	104.47
	72.32	87	69.55	50.89		21.09	49.91	54.41	86.49	133.34	68.23	100.73	115.38		160.75	20.6		8.41	74.29		24.2	71.76		36.69	136.36	110.08	21.59	24.45	83.09	41.35	66.76	91.13
	72.93	61.97	78.13	47.24		13.75	71.9	119.38	70.5	92.85	76.14	114.62	115.62		117.9	22.96		10.06	81.15		27.91	87.54		39.81	101.34	113.79	29.56	25.66	59.29	101.02	57.96	48.34
	93.77	49.09	76.64	44.73		19.5	96.68	82.88	71.14	154.28	140.23	104.66	90.96		114.38	19.44		10.99	51.35		24.66	55.23		50.17	181.92	117.75	23.45	23.18	58.43	41.04	66.98	56.55
	103.91	93.98	98.5	46.39		41.72	88.64	58.81	68.89	88.56	56.73	82.15	66.83		95.99	26.25		11.42	47.04		23.28	79.21		36.13	135.94	87.62	28.32	29.33		29.88	60.08	46.22
	62.55	128.42	70.21	62.2		18.66	59.6	95.46	50.87	96.72	74.9	114	118.38		100.42	39.95		21.76	79.18		39.73	77.37		46.05	123.19	134.32	31	33.24		66.68	68.64	71.39
	80.35	128.53	104.14	53.56		15.86	50.55	63.74	98.32	103.96	84.3	119.78	85.38		106.67	18.26		14.82	31.95		24.13	72.86		39.16		139.75	44.76	27.29		42.88	45.33	60.27
	68.92	83.06	114.69	43.9		19.73	65.33	113.64	89.06	100.67	105.43	124.96	74.69		81.03	27.54		22.89	58.74		22.87	64.3		41.55		66.45	26.61	34.31		32.95	58.78	56.22
	80.92	142.5	103.59	53.27		28.31	69.06	68.98	60.41	71.22	104.85	80.66	98.21		107.36	20.53		12.26	58.91		44.49	76.92		32.03		111.15	22.99	28.18		39.74		52.05
	78.92	116.23	110.35	36.18		25.32	79.01	100.56	68.02	75.56	78.02	96.06	75.87		41.46	17.99		13.56	66.37		29.99	68.38		44.78		79.71	18.33	31.57		42.45		73.66
	77.55	106.63	77.65	41.34		22.55	65.22	93.82	89.81	85.2	153.5	112.43	84.9		75.64	21.25		10.34	79.63		40.27	67.48		37.48		132.38	30	36.6		55.46		49.51
	78.85	98.18	88.38	49.06		21.34	70.24	80.26	75.29	83.13	115.19	96.81	119.57		136.58	24.28		19.27	62.28		46.28	83.56		51.13		112.03	28.03	19.53		41.44		54.48
	94.68	101.29	92.17	42.21		5.07	71.3	119.01	76.87	95.74	159.53	117.99	86.17		110.18	35.66		15.3	75.76		44.6	70.15		35.93		109.32	16.77	26.57		40.06		57.48
	82.77	120	104.26	49.95		20.24	84.71	105.3	78	91.12	55.39	96.22	84.11		118.63	19.13		14.8	82.1		37.27	76.18		38.3		131.65	23.24	28.62		29.41		48.46
	94.65	98.91	87.69	63.35		33.65	75.6	103.62	77.97	99.88	80.55	87.49	91.83		129.48	22.99		13.38	47.94		26.42	69.29		48.52		142.49	14.78	31.63		62.16		72.24
	107.89	91.44	90.57	35.39		25.79	70.69	80.83	56.18	100.44	47.67	76.92	62.35		45.03	17		15.71	96.77		25.26	66.98		39.44		109.34	30.96	30.9		46.16		55.17
	99.22	101.81	103.39	13.14		23.4	80.91	84.89	38.39	84.51		102.75	103.11		46.4	22.12		13.34	63.94		35.9	47.53		34.56		102.86	22.14	23.77		39.56		117.82
	98.95	87.62	70.6	36.19		14.27	79.38	133.19	101.88	86.48		104.83	85.34		79.02	26.52		16.56	84.71		34.65	76.64		68.81		108.28	27.7	36.04		29.88		55.52
	91.41	127.63	80.54	41.65		36.1	84.49	146.85	53.07	78.91		62.85	148.4		117.97	18.17		11.94	67.27		38.45	93.04		44.68		122.13	19.1	32.67		40.48		74.89
	81.7	124.81	115.47	54.71		11.65	63.13		97.05	79.1		94.15	108.68		97.51	30.03		9.42	46.54		30.89	91.13		44.38		82.98	25.56	8.31		45.7		64.03
	97.47	147.69	84.58	51.84		14.23	78.39		48.33	66.28		106.44	90.82		87.05	27.81		15.32	45.12		35.25	37.23		32.06		116.48	18.43	30.32		45.4		79.89
	94.23	134.77	96.73	24.15		23.79	109.78		73.27	84.97		98.96	100.16		74.1	23.72		24.13	67.84		36.68	80.52		49.78		86.39	19.46	18.31		48.01		79.86
	104.05	133.61	121.21	43.24		19.87	76.23		63.26	97.55		90.63	77.68		58.03	33.35		14.19	70.63		23.64	49.95		30.75		67.95	14.61	17.5		45.51		46.02
	113.34	109.53	91.97	32.22		14.54	71.32		74.77	93.05		105.52	85.04		91.75	27.5		11.16	39.31		27.4	152.51		37.87		121.33	28.53	26.37		64.96		81.21
	72.21	146.38	115.26	38.52		33.14	76.27		66.49	101.57		94.64	90.5		100.11	33.81		15.37	63.23		22.54	87.82		35.54		117.99	42.62	23.32		57.4		85.26
	93.73	156.87	113.16	41.26		14.45	58.03		86.84	95.92		100.83	82.27		81.89	42.75		18.57	57.47		47.28	54.44		32.02		113.65	32.18	22.29		47.48		59.09
	91.81	109.1	98.63	24.05		16.36	97.75		70.14	79.56		103.04	63.77		84.68	31.11		24.43	42.92		24.74	52.89		35.96		76.82	23.73	22.09		60.82		97.38
	126.81	116.55	92.83	39.11		15.64	69.25		62.06	92.24		95.55	65.61		92.33	14.34		20.14	48.33		47.49	97.44		33.91		86.3	25.17	17.2		72.93		61.55
	100.82	137.56	107.36	29.15		32.63	116.26		87.17	89.33		101.58	91.74		102.02	24.55		15.31	50.84		30.81	60.24		35.19		88.56	20.23	19.18		75.33		77.93
	107.07	79.62	89.43	38.72		14.89	74.2		58.32	78.26		56.03	90.25		87.14	23.45		15.88	49.02		33.71	55.79		51.27		82.28	29.82	23.57		50.31		49.44
	118.99	94.29	68.56	48.67		23.45	79.58		65.28	100.25		95.85	67.05		66.58	34.36		12.49	53		33.78	120.43		41.45		96.27	37.09	27.43		42.01		62.22
	117.71	54.21	119.64	33.05		15.98	71.63		52.43	107.02		111.75	100.16		57.99	26.45		13.85	44.45		32.68	90.83		29.68		77.17		22.75		58.01		54.78
	92.54	91.11	124.25	40.01		23.65	53.19		74.84	87.52		115.33	60.68		98.77	20.45		22.96	48.35		46.71	128.1		49.22		84.09		24.05		75		70.94
	114.53	88.84	90.67	18.93		18.13	97.76		79.72	81.31		79.37	117.33		111.05	30.28		12.52	63.29		41.87	119.37		37.4		101.26		22.45		44.74		66.24
	89.05	48.7	97.81	38.7		23.82	79.73		69.11	79.17		124.05	93.16		113.72	25.76		9.82	81.42		30.85	106.08		40.18		104.71		18.99		48.17		47.51
	106.34	132.79	78.88	39.04		27.28	90.45		76.73	103.75		108.09	118.77		94.92	20.63		13.55	62.72		35.49	106.89		36.63		87.8		23.65		70.29		78.27
	133.58	103.06	120.26	34.17		25.91	67.92		73.78	86.17		87.28	77.95		76.02	13.66		16.69	66.71		34.38	62.52		38.02		83.69		27.26		39.44		67.85
	104.78	92.15	74.41	30.65		28.68	57.66		58.53	74.65		93.73	69.72		51.38	28.64		10	63.12		27.24	74.67		47.47		99.77		31.42		68.44		60.77
	117.07	68.04	94	30.35		23.2	56.46		75.79	50.11		72.14	114.64		87	36.09		12	58.88		44.62	50.05		47.69		171.13		27.3		45.41		54.79
	130.34	51.07	91.15	36.41		20.14	70.6		95.37	150.91		95.9	79.89		116.68	22.34		32.41	66.7		31.53	144.19		45.33		127.33		37.19		54.35		48.36
	105.22	69.19	50.22	39.63		27.26	72.48		109.64	76.29		79.61	98.85		101.12	22.55		9.92	54.46		40.22	61.65		39.6		96.27		32.46		42.1		50.57
	69.61		96.31	30.77		18.9	62.42		97.97	91.28		83.06	77.75		85.12	20.91		11.62	45.02		46.02	80.82		37.88		105.67		32.74		70.12		47.61
	88.97		68.67	36.59		21.31	55.95		56.14	95.79		71.8	118.82		128.36	20.63		23.45	50.89		32.6	108.16		43.71		92.23		26.86		70.22		67.44
	76.17		115.41	46.31		27.59	56.91		67.57	102.59		96.56	89.72		88.22	48.57		19.75	78.02		44.96	108.86		70.15		91.61		26.17		82.99		78.8
	90.51		104.25	31.17		17.12	36.53		87.62	105.37		70.86	75.66		95.49	30.71		9.55	60.99		43.49	78.07		39.99		130.17		23.97		73.89		55.78
	79.41		98.17	41.84		15.79	59.75		90.94	105.46		80.32	123.48		118.46	30.48		13.95	51.18		35.44	131.23		40.45		104.55		25.55		105.39		75.47
	51.86		126.9	42.83		33.36	68.92		78.63	71.14		55.73	80.09		86.22	22.58		16.98	46.17		37.88	80.31		40.98		113.04		27.61		58.84		59.03
	85.8		89.68	31.21		18.5	64.99		90.99	98.5		115.08	118.09		125.39	20.85		16.59	66.94		17.14	93.91		37.76		88.32		16.67		39.76		55.67
	72.7		116.87	41.84		20.4	55.61		83.01	101.34		100.94	109.73		140.72	35.99		13.89	48.57		39.47	109.83		40.41		91.85		19.89		53.64		60.97
	96.12		118.08	36.35		26.23	96.48		96.92	92.95		87.35	79.02		67.91	24.42		14.75	66.24		31.31	87.48		57.9		110.86		17.44		66.75		72.35
	94.62		111.57	37.48		31	61.75		66.91	92.32		116.85	70.91		87.57	26.99		14.02	54.56		42.59	128.45		44.78		99.43		27.67		72.06		76.12
	96.65		99.62	30.97		24.2	65.77		99.1	125.93		110.64	62.59		66.58	25.9		21.39	78.91		23.47	88.52		28.72		78.4		25.91		66.85		116.63
	78.39		92.39	42.1		32.41	89.9		106.16	68.16		79.96	71.56		116.99	32.89		16.29	43.16		37.5	140.98		39.87		107.02		21.73		46.72		64.81
	63.25		124.31	28.49		29.77	68.96		63.29	146.1		116.31	66.67		108.97	33.32		15.19	71.32		22.46	87.19		47.78		99.54		33.29		58.39		46.32
	71.49		97.47	23.28		36.37	87.95		77.08	158.64		88.21	120.76		100.85	26.02		8.09	50.86		40.84	78.85		48.82		128.26		29.89		53.64		66.94
	118.86		113.79	25.52		16.27	81.2		71.31	110.55		71.26	72.12		96.17	22.58		14.01	75.36		33.15	82.37		40.7		93.89		27.37		62.93		69.09
	101.87		92.35	33.04		34.8	78.15		68.33	108.77		90.64	106.05		123.03	21.2		6.43	47		33.37	66.9		33.81		79.66		21.8		39.89		82.33
	86.27		112.49	18.33		24.85	97.6		95.47	103.16		94.23	104.71		77.36	41.37		12.7	80.12		54.36	94		34.71		69.86		21.39		50.82		57.16
	85.98		95.29	35.65		31.47	73.09		64.69	88.53		83.13	73.99		90.52	25.52		17.75	38.6		41.79	83.49		41.65		98.46		24.37		47.68		68.35
	86.22		90.05	58.26		27.36	66.98		73.82	112.06		96.21	104.25		84.48	24.78		14.6	46.31		39.94	98.63		39.42		78.3		28.76		63.36		54.18
	86.94		106.37	3.49		36.47	106.95		63.33	92.37		109.32	83.59		104.21	23.98		12.17	36.86		25.7	87.38		30.82		102.72		25.08		56.5		48.9
	88.34		135.45	34.08		18.02	68.58		104.27	121.85		118.13	84.88		141.24	21.51		16.11	49.72		47.34	101.69		39.35		129.32		30.14		46.26		63.86
	87.15		117.67	35.4		21.85	76.32		91.93	100.53		87.25	68.94		127.38	39.77		11.95	44.49		46.84	92.84		50.34		74.07		16.39		67.95		81.46
	139.19		90.91	40.77		20	78.25		91.88	94.4		87.34	90.28		91.68	31.74		12.08	44.92		24.58	70.68		45.02		139.05		27.75		44.84		59.89
	70.21		142.01	39.2		23.1	55.08		88.06	108.2		124.95	78.78		95.22	29.37		22.85	62.6		24.77	116.42		28.84		115.26		20.41		40.81		46.47
	102.16		85.88	52.1		23.37	47.74		71.54	71.62		63.72	91.33		82.09	25.45		24.03	71.5		25.89	92.04		49.12		104.87		25.32		53.04		67.57
	93.3		128.51	39.85		25.99	103.09		73.41	55.16		94.84	113.63		163.91	26.97		20.11	66.54		38.94	111.99		46.28		134.33		21.57		60.62		63.06
	127.15		85.62	33.26		26.71	49.66		78.09	67.01		100.71	105.91		148.6	39.87		23.74	70.18		34.12	55.43		52.73		82.64		23.87		53.27		50.86
	60.21		140.76	26.73		34.11	41.39		53.29	87.16		83.75	101.2		116.06	44.56		19.93	65		20.85	73.03		43.92		94.39		36.14		48.13		57.44
	93.72		107.3	38.41		22.61	62.07		61.09	97.22		72.35	102.47		92.69	19.73		24.41	41.42		28.35	77.82		35.53		84.66		28.79		57.12		80.51
	73.79		90.01	35.26		32.37	70.93		94.13	72.24		85.62	122.81		115.62	45.4		18.1	30.84		23.96			52.33		98.22		22.38		58.46		42.81
	133.32		124.94	54.49		22.86	96.36		101.34	82.21		80.66	71.18		94.65	27.24		20.37	64.9		29.35			34.61		65.02		33.3		44.53		50.78
	94		132.16	28.21		31.81	90.3		71.13	79.08		81.33	96.94		122.24	34.73		15.86	59.62		29.34			28.74		82.41		21.55		46.41		34.6
	99.45		120.07	26.65		35.04	75.49		68.95	76.5		85.96	121.17		76.84	29.67		13.7	54.1		28.75			42.55		60.17		29.66		64.72		50.56
	117		93.88	10.25		25.4	69.51		76.08	96.51		82.84	83.16		67.88	30.81		8.81	47.88		49.31			40.95		66.16		30.9		61.03		62.21
	84.25		86.6	22.55		32.85	79.79		70.46	78.77		67.22	118.28		99.52	38.64		12.66	107.78		35.9			26.13		76.88		23.85		42		72.16
	107.51		101.77	23.87		18.71	64.89		73.15	105.15		75.78	130.83		110.25	36.94		27.86	64.97		41.03			37.27		78.13		25.02		65.2		76.99
	102.73		97.63	25.88		30.03	87.48		87.72	88.62		83.41	78.57		143.89	59.29		18.04	58.37		27.02			39.91		82.66		25.06		49.14		40.74
	85.22		105.14	26.41		21.51	104.6		96.05	73.34		76.81	96.2		117.16	33.65		13.39	52.66		52.22			42.43		134.39		22.2		52.72		43.36
	82.17		64.73	33.38		35.19	82.79		73.8	63.86		67.05	76.18		66.06	24.12		20.78	51.12		36.63			35.26		93.84		34.37		42.48		42.71
	125.1		81.18	23.09		22.82	77.02		99.68	124.12		66.92	125.22		133.96	49.6		23.64	51.54		23.42			40.39		82.92		26.89		49.75		47.03
	96.98		94.71	31.37		22.41	74.59		85.06	80.18		71.81	84.97		92.71	27.81		11.57	55.53		43.04			33.8		116.93		29.11		37.48		43.26
	89.27		89.49	32.34		35.86	71.39		64.41	101.06		81.46	96		82.08	46.41		20.25	60.61		49.79			27.38		95.19		25.17		39.84		52.43
	105.7		98.17	18.65		21.74	56.83		96.23	81.33		110.59	180.24		107.65	20.68		16.65	36.27		54.48			34.52		86.9		26.64		69.83		99.18
	79.74		89.14	37.5		24.81	104.68		83.48	85.76		97.24	120.04		125.21	26.83		15.73	26.35		37.15			43.25		76.58		27.17		48.34		63.06
	96.83		82.68	26.91		25.87	91.45		70.55	95.9		80.67	116.65		114.36	29.1		5.98	56.97		25.49			35.95		129.76		25.87		49.62		67.91
	78.6		91.8	21.08		24.03	105.66		64.46	98.97		92.81	123.03		137.06	20.05		15.57	68.48		36.06			39.61		114.58		27.27		38.93		52.08
	109.36		96.89	34.37		19.91	105.39		62.24	111.53		76.51	88.34		142.25	21.84		19.46	60.21		34.23			63.65		112.35		22.89		63.39		52.43
	78.91		78.58	36.63		19.08	92.75		47.93	104.03		77.31	189.89		64.67	25.52		13.04	50.89		35.13			40.84		113.13		23.05		39.8		49.31
	108.39		72.37	46.14		21.58	54.45		84.33	83.97		41.17	100.53		81.11	23.93		15.59	78.04					36.66		94.98		34.68		34.67		49.96
	88.03		81.38	23.49		27.76	98.26		75.07	106.61		84.45	141.14		93.57	41.01		14.93	73.44					40.69		93.51		35		47.88		69.56
	55.75		108.14	36.15		22.82	58.42		59.46	93.51		100.01	106.99		80.7	33.33		15.87	52.95					52.56		106.32		21.83		36.55		64.73
	84.57		124.9	28.06		21.11	105.29		75.75	92.16		45.92	109.59		83.98	27.37		20.57	84.98					58.38		126.86		23.75		63.7		73.36
	98.86		91.21	26.58		20	75.6		76.03	99.7		94.11	132.68		127.17	26.74		23.5	86.54					34.97		79		36.41		61.76		62.45
	96.33		138.65	25.83		19.1	65.41		75.94	85.78		95.66	168.33		129.31	34.68		17.74	78.82					29.96		108.37		18.88		32.45		68.04
	99.26		104.97	41.11		30.81	67.55		84.42	94.53		119.67	72.43		110.83	34.76		16.24	46.7					55.39		128.62		26.18		63.81		68.35
	79.19		98.06	41.83		18.28	100.46		72.75	81.92		69.69	110.24		106.05	32.41		29.27	38.47					31.97		67.64		25.39		39.58		56.09
	105.37		104.87	46.08		25.45	77.7		59.75	105.45		85.95	153.34		71.5	38.36		23.41	61.79					45.13		63.02		29.56		57.67		47.38
	98.7		83.99	48.83		25.6	64.25		122.86	79.93		95.17	131.78		62.94	26.8		25.54	50.88					34.82		78.74		34.82		56.5		55.45
	85.84		123.83	30.66		12.91	60.07		62.05	111.28		92.02	131.1		77.12	24.62		19.54	60.46					31.61		65.16		30.7		29.88		50.52
	88.38		97.68	45.06		13.94	72.51		49.45	58.42		95.65	88.81		100.83	35.52		10.33	90.72					47.24		95.51		24.12		61.75		67.2
	54.88		100.33	28.23		28.19	69.69		41.99	35.68		92.3	116.16		80.14	26.25		22.05	49.74					34.79		80.19		27.28		58.64		46.12
	76.88		90.44	40.27		23.7	83.2		72	89.24		73.88	96.39		64.04	37.53		19.28	57.38					27.31		62.19		26.71		78.96		54.31
	89.58		100.03	29.6		31.06	101.04		68.37	59.28		88.4	96.25		136.37	23.11		15.87	57.37					39.37		76.32		26.01		14.33		54.97
	99.52		99.51	28.03		20.18	79.08		46.8	101.47		63.26	77.51		75.48	24.29		15.08	53.83					44.71		75.08		30.31		63.5		62.51
	85.83		121.17	35.97		29.09	92.68		66.29	95.14		77.13	102.17		88.85	25.42		14.83						44.96		90.03		26.63		50.84		68.4
	106.82		101.82	25.23		32.15	62.11		73.85	35.65		103.05	142.78		85.12	31.65		20.37						35.22		102.54		31.71		46.31		69.73
	88.05		117.63	34.55		19.77	143.55		79.98	95.77		107.83	85.41		117.63	29.07		32.57						42.68		90.35		32.44				98.46
	100.35		99.77	30.23		35.13	88.99		90.79	93.23		72.7	131.71		113.18	22.27		19.04						39.11		98.79		41.26				57.52
	85.94		99.33	25.02		19.65	90.46		90.37	98.99		104.21	94.41		145.3	28.43		17.34						51.17		85.24		19.87				64.4
	91.73		106.51	38.13		20.21	88.76		64.32	82.09		82.13	101.47		130.79	22.38		21.61						29.87		82.35		27.7				62.37
	111.47		135.34	24.35		27.82	95.54		51.11	82.35		105.83	92.47		86.34	35.59		18.08						41.4		105.98		41.75				54.11
	98.01		125.17	44.99		18.27	110.7		53.28	61.04		71.18	105.17		75.94	24.68		17.3						40.65		74.06		23.42				53.06
	96.06		120.85	45.69		18.65	79.37		33.96	91.1		92.82	76.98		65.77	21.45		30.47						41.91		95.3		23.07				55.59
	111.32		136.81	33.79		17.75	90.97		66.4	110.63		63.69	57.47		132.23	26.13		28.52						37.94		72.34		27.46				43.3
	108.77		111.21	45.5		20.76	72.45		70.84	89.64		70.65	143.31		90.72	35.66		17.22						35.19		91.62		34.27				43.51
	88.98		96.31	59.33		25.25	82.29		91.18	90.32		83.3	123.77		82.73	23.64		14.53						38.26		62.57		36.71				57.45
	70.61		93.98	32.61		25.73	72.64		92.13	103.17		95.58	59.18		23.47	27.93		20.85						45.99		133.76		30.35				85.36
	102.13		106.01	44.81		24.2	77.08		85.65	89.32		96.38	69.66		148.37	20.51		22.09						34.69		73.39		34.08				54.33
	109.02		103.3	40.47		33.68	94.47		72.73	127.44		95.78	78.58		73.99	30.84		20.26						28.23		76.77		28.44				75.94
	90.47		88.32	39.86		13.92	72.04		66.32	90.01		94.22	87.47		122.41	28.96		14.51						25.02		73.87		29.03				79.02
	94.11		108.62	25.18		15.67	83.52		71.07	126.35		92.15	104.41		118.21	23.79		23.32						33.04		115.63		29.79				47.25
	83.42		71.49	21.5		18.86	75.59		74.45	66.52		72.06	153.84		81.2	35.35		15.79						34.86		77.89		30.3				46.94
	100.9		110.87	63.84		24.35	128.33		91.74	81.18		112.32	70.92		99.66	36.29		8.04						56.9		103.93		28.94				58.31
	90.86		101.75	40.11		18.15	72.46		125.31	154.7		95	56.1		145.45	23.45		27.77						42.59		107.2		29.92				60.49
	68.6		108.14	43.9		25.15	110		72.4	89.71		78.05	72.26		127.07	23.18		16.6						40.96		91.11		33.72				59.06
	82.63		87.85	49.94		21.09	102.78		78.06	109.17		84.94	96.98		169.11	10.23		21.99						28.36		77.44		25.17				57.66
	95.91		83.71	31.85		20.74	94.72		78.55	92.16		78.92	64.64		82.19	35.6		10.54						84.15		85		49.19				61.37
	59.55		107.69	20.25		28.22	118.32		77.09	59.58		54.65	97.71		104.92	28.03		22.67						41.85		105.35		26.04				62.52
	124.98		78.7	34.51		22.4	81.63		62.73	119.59		76.8	130.5		106.32	29.88		20.04						45.51		102.39		30.56				75.72
	111.3		77.93	38.14		15.4	107.38		82.63	77.22		95.1	159.6		117.35	31.27		18.7						42.34		61.24		21.78				55.01
	131.96		41.26	25.53		32.08	81.39		86.33	112.7		95.03	143.57		117.77	25.35		14.34						43.67		95.22		31.62				61.62
	106.39		79.99	35.59		24	85.22		79.86	70.22		72.3	126.42		142.78	27.09		15.42						53.84		93.08		23.57				64.03
	156.42		119.81	35.64		19.47	80.49		85.08	74.58		72.11	99.78		106	24.93		10.02						28.08		94.82		19.66				59.31
	147.52		106.42	27.04		26.59	59.22		76	73.5		85.48	145.75		90.86	25.52		29.73						54.07		102.45		29.76				40.96
	95.53		151.68	21.02		22.62	127.51		49.77	116.37		50.92	111.74		105.13	31.57		15.19						32.54		95.74		25.39				45.2
	84.65		111.92	44.6		26.34	102.64		90.18	103.74		60.06	85.85		157.19	33.18		13.32						38.29		87.52		31.63				63.08
	149.16		47.51	49.5		18.35	62.35		72.05	75.02		95.49	99.88		131.23	26.52		21.35						43.3		88.98		26.39				53.58
	110.07		107.17	12.22		16.54	78.7		70.04	85.47		73.72	148.47		109.88	31.08		14.83						30.77		86.51		27.76				56.21
	114.8		119.62	32.45		26.14	72.76		70.23	74.73		77.61	91.57		108.75	26.53		16.29						39.07		98.2		47.14				50.25
	91.2		96.71	43.69		25.49	72.1		61.55	69.38		96.61	94.1		110.28	37.78		18.61						34.91		101.07		26.97				48.73
	79.54		120.38	47.7		21.76	89.82		52.61	85.47		74.88	95.27		94.91	26.16		17.66						59.84		108.39		22.95				27.73
	122.26		69.05	31.74		26.44	85.35		70.19	129.02		94.79	126.62		92.56	35.06		11.72						38.08		76.13		36.3				44.59
	129.14		90	45.68		26.99	57.15		78.2	65.68		50.44	129.27		94.2	25.28		18.32						35.33		93.22		38.78				52.52
	111.24		74.53	51.1		24.15	79.8		46.84	74.91		79.81	75.91		120.24	40.02		18.66						59.1		113.06		27.44				70.68
			98.77	53.08		16.64	89.49		73.62	79.68		84.09	105.89		30.65	18.29		15.73						35.2		87.91		26.13				54.68
			84.58	41.3		24.59	62.85		54.6	70.3		59.32	153.41		99.78	21		15.3						13.79		132.78		24.17				52.06
			137.17	34.26		21.81	100.52		80.48	100.14		78.8	112.93		58.71	23.55		12.08						54.48		101.39		36.04				43.56
			91.88			23.77	81.59		93.75	105.28		57.16	125.99		76.59	25.45		18.31						26.77		109.94		36.61				73.87
			154.29			14.64	70		80.09	104.3		74.03	133.31		81.79	25.69		27.48						36.29		103.34		31.13				74.62
			106.37			24.77	78.31		70.66	87.92		71.59	113.41		79.99	30.67		13.78						37.63		105.82		22.36				35.7
			119.05			25.11	72.33		59.5	82.75		78.78	188.07		77.34	30		22.15								110.53		28.03
			112.29			28.98	83.93		73.81	76.45		94.22	115.55		99.74	31.98		18.34								97.55		32.2
			121.52			28.15	72.97		94.55	89.19		73.59	93.2		87.86	32.52		22.69								132.64		32.8
			95.58			17.48	95.23		75.17	99.68		66.35	118.29		114.37	48.48		20.54								137.56		19.92
			97.54			18.05	100.3		84.39	80.21		94.94	99.8		149.85	23.45		12.31								92.78		31.74
			98.98			12.93	80.19		62.28	61.31		84.14	77.07		116.87	28.13		16.52								106.2		21.21
			123.32			23.01	82.36		57.07	87.16		108.83	113.04		89.2	22.22		21.07								99.5		37.42
			75.99			29.79	93.35		96.48	99.07		102.19	99.25		93.65	40.28		12.16								89.31		26.9
			50.2			26.06	103.45		107.64	81.04		74.83	145.25		123.89	50.12		10.79								156.81		27.52
			83.79			26.61	102.65		57.22	81.48		81.85	128.07		116.42	31.29		17.27								134.72		24.54
			82.15			18	85.85		73.6	64.09		80.13	90.03		106.21	16.6		11.84								137.77		31.22
			89.17			19.03	68.42		86.81	80.51		62.6	146.49		98.72	17.67		21.67								127.99		38.11
			108.18			21.35	94.63		90.58	88.46		59.8	99.3		119.7	23.66		16.53								137.91		26.21
			105.67			19.41	83.79		59.81	84.97		94.22	69.74		113.6	31.11		10.95								136.81		46.08
			97.44			19.15	68.35		70.8	93.35		129.52	129.54		77.63	34.25		19.04								104.45		29.01
			75.73			12.89	81.12		104.32	76.43		64.81	101.77		98.38	31.44		14.85								125.35		36.71
			113.17			17.03	99.81		66.86	87.48		77.28	88.19		88.34	28.78		13.29								110.95		26.83
			61.06			17.21	79.88		121.78	80.25		91.6	117.85		132.4	29.6		9.78								104.32		37.08
			112.64			18.3	84.75		51.57	84.29		88.54	70.51		127.14	30.65		14.44								105.32		22.65
			96.11			29.07	81.46		105.4	79.15		77.48	156.82		106.53	24.15		17.74								105.3		28.18
			110.6			28.5	84.4		96.22	82.57		100.1	66.8		97.4	17.17		24.79										25.33
			128.95			25.84	70.11		53.96	68.43		93.68	93.78		91.53	36.22		13.82										25.37
			97.13			20.93	122.01		84.2	112.31		94.69	98.56		77.47	32.54		17.61										37.87
			101.47			25.32	95.48		74.77	92.92		98.14	71.2		89.08	28.7		17.28										31.34
			79.74			23.51	98.76		86.63	94.3		77.93	83.46		92.32	40.54		15.38										42.36
			107.32			19.43	81.66		94.53	84.61		84.44	69.41		72.96	26.84		24.72										32.91
			39.53			32.78	75.48		45.3	64.23		76.46	102.43		131.74	27.9		13.18										25.89
			122.73			17.82	96.38		76.05	103.78		90.89	75.56		66.52	28.47		20.7										28.5
			64.2			23.4	74.5		51.78	74.98		86.48	94.91		117.05	41.01		16.12										37.19
			145.09			28.38	89.89		74.82	106.98		83.81	87.04		106.56	44.63		14										37.7
			85			20.95	91.13		74.53	68.9		65.46	106.79		119.16	65.81		24.96										31.83
			85.14			27.32	78.38		76.21	66.73		138.57	104.47		72.11	34.23		15.55										46.32
			94.61			32.37	103.41		75.88	86.58		124.52			104.74	22.82		19.61										38.25
			89.17			23.19	69.58		88.42	91.96		100.54			99.22	27.69		12.69										35.67
			118.68			28.22	95.4		66.38	80.47		97.1			90.3	25.79		14.64										21.53
			83.09			22.4	72.09		84.26	73.61		104.29			86.89	21.47		10.61										27.41
			118			16.61	110.9		69.88	86.06		89.99			75.87	40.94		20.46										25.32
			115.07			18.07	104.41		91.61	99.98		128.56			86.03	35.8		14										36.58
			99.32			30.65	71.29		84.11	68.77		87.4			83.03	41.48		23.8										34.15
			117.68			19.48	85.18		75.88	101.95		51.68			77.82	26.26		22.98										24.84
			102.39			21.69	111.44		88.21	106.97		100.31			51.15	37.36		21.58										24.07
			88.82			10.93	91.4		82.78	98.71		107.24			122.41	26.72		25.52										31.16
			110.99			20.39	115.51		75.81	71.12		91.13			76.12	24.9		19.82										36.85
			118.96			23.57	98.93		64.65	97.31		93.6			132.12	29.74		21.34										22.31
			107.78			23.02	87.81		71.72	86.72		82.25			71.2	30.37		11.65										25.43
			109.72			34.54	87.16		85.09	95.09		40.48			78.14	38.24		16.47										22.56
			108.37			24.27	122.91		75.45	81.11		77.48			103.79	27.1		10.49										16.59
			122.12			27.95	92.51		60.49	81.12		73.06			91.57	25.6												34.38
			79.63			29.43	115.47		77.45	88.64		77.91			96.57	25.7												36.85
			69.07			20.99	56.14		69.05	83.2		66.92			75.65	28.77												27.19
			110.8			26.1	145.44		77.72	76.81		69.59			83.89	40.77												20.72
			78.83			25.81	73.57		44.38	87.47		71.51			92.6	22.32												34.84
			81.59			18.55	83.3		74.66	93.07		82.12			48.92	20.38												29.24
			118.13			27.49	125.51		69.93	98.28		83.13			75.36	31.27												26.63
			93.24			21.65	89.51		62.06	70.9		63.26			76.08	42.45												32.65
			100.26			18.07	70.06		82.43	103.39		149.9			91.8	28.03												29.88
			85.16			28.24	115.03		66.86	97.92		106.39			97.52	28.78												19.71
			88.04			22.37	137.11		148.16	95.6		92.57			121.01	32.99												21.69
			86.19			25.63	111.72			84.31		83.75			127.61	28.98												23.21
			97.05			28.73	73.41			96.11		53.18			89.66	39.31												34.98
			74.94			18.61	112.29			85.43		113.72			87.55	30.8												36.17
			81.57			23.55	79.62			87.05		100.52			96.31													24.5
			122.84			31.63	89.6			88.34		112.91			124.42													18.66
			108.54			23.72	139.53			90.81		101.89			101.63													20.38
			91.97			24.06	77.94			84.05		91.31			97.59													41.51
			127.13			27.33	81.15			69.6		71.9			19.82													30.67
			80.42			26.4	86.7			135.21		99.12			113.19													38.47
			110.22			18.47	77.59			92.33		116.16			90.21													24.41
			85.94			33.61	70.99			80.14		94.79			104.71													23.7
			100.66			18.9	83.4			97.41		100.26			107.92													20.76
			112.28			27.81	72.12			82.54		84.69			135.54													37.25
			98.85			23.9	83.87			125.6					153.39													25.32
			103.34			23.98	76.72			87.54					97.16													34.04
			86.87			26.44	87.18			91.47					49.21													43.39
			132.89			15.83	104.69			97.83					128.13													22.01
			98.01			29.54	90.05			107.68					112.8													38.92
			83.67			23.19	106.02			73					134.03													33.16
			107.08			20.92	105.72			86.08					93.41													26.17
			71.94			20.32	106.72			82.12					90.53													35.43
			105.98			21.2	119.74			74.83					88.48													37.68
			115.74			20.14	104.72			123.38					122.94													40.03
			88.04			22.72	96.83			103.3					140.17													20.5
			113.26			26.08	79.18			86					124.67													21.95
			114.2			31.49	86.55			101.92					79.04													38.8
			101.01			17.38	64.17			95.65					134.13													33.53
			128.79			29.88	85.43			71.92					71.65													31.16
			109.01			24.41	117.76			112.89					84.6													38.46
			102.93			22.78	93.83			100.55					134.35													42.59
			107.05			34.01	109.66			96.93					111.02													21.38
			114.73			17.34	83.18			56.02					143.17													24.11
			129.71			18.94	76.48			108.32					81.44													23.28
			116.46			12.3	86.74			79.82					122.69													20.1
			122.61			16.92	76.9			96.72					109.25													26.02
			134.49			25.34	82.28			92.16					103.53													28.62
			113.54			17.79	107.81			96.65					98.97													32.8
			112.32			28.04	100.8			45.9					138.17													24.14
			64.02			40.49	80.31			102.31					118.69													24.92
			96.44			26.1	73.33			110.98																		22.83
			80.7			12.13	78.99			57.58																		42.76
			150.09			16.98	84.06			87.63																		26.04
			132.97			27.05	98.09			109.19																		25.99
			96.43			34.39	80.78																					29.34
			76.25			23.33	127.35																					19.67
			148.13			24.44	137.93																					30.28
			100.33			25.96	85.71																					26.63
			121.74			21.6	147.66																					25.95
			72.75				118.75																					40.46
			122.69				106.61																					42.65
			104.62				120.93																					33.36
			88.14				158.23																					43.65
			127.84				96.55																					35.15
			108.81				103.46																					34.55
			102.27				72.35																					40.27
			97.53				56.02																					26.46
			157.82				71.45																					31.33
			123.25				109.82																					38
			109.96																									28.64
			108.88																									39.08
			88.75																									22.08
			95.54																									40.26
																												22.51
																												24.74
																												33.67
																												23.11
																												25.21
																												31.74
																												26.21
																												28.86
																												33.27
																												25.88

## Sheet: Fig 8E
		MRC5 WT					CSA (CS3BEsv)					CSB (CS1ANsv)					UVSSA (TA-24sv)
	Repeat	#1	#2	#3	#4	#5	#1	#2	#3	#4	#5	#1	#2	#3	#4	#5	#1	#2	#3	#4	#5
FA (mM)	0	100	100	100	100	100	100	100	100	100	100	100	100	100	100	100	100	100	100	100	100
	0.5	74.1	82	85.2	67.8	63.8	74.1	75.4	91.3	88.8	40.7	57.2	53.4	44.3	49.6	28	53.2	46.7	65.9	56.3	67.9
	1	40.3	46.7	68.1	35	27.1	27.6	21.2	25.7	52.6	8.1	20.8	18	11.7	10.5	9	25.9	27.5	31.8	28.3	35.8
	1.5	13.1	23.8	41.3	20.9	6.1	6.7	5.7	6.5	20.2	1.3	10.9	5.7	3.8	5.6	2.4	16.4	10.7	14.5	16.6	12.3
	2	6.8	11.5	22	4.7	0.3	0	1	1	2.7	0.5	2.6	2.8	1	0.8	0	8.6	3.7	7.3	8.7	2.5
	2.5	1.5	7.2	7.4			0	0.1	0.3			0	0				0	0	3.7		0.7
