# Supplementary material for: Transcription-coupled DNA–protein crosslink repair by CSB and CRL4CSA-mediated degradation
Source: Nat Cell Biol. 2024 Apr 10;26(5):770–83. doi: 10.1038/s41556-024-01394-y (PMC11098752; doi:10.1038/s41556-024-01394-y)
Supplement: Supplementary file 13 — Statistical source data. [file 41556_2024_1394_MOESM13_ESM.xlsx]

## Sheet: Suppl Fig 1D 
	Untreated			1mM FA			ActD			ActD and FA			Flavo			Flavo and FA
Count	849			1025			745			792			686			600
Repeat	#1	#2	#3	#1	#2	#3	#1	#2	#3	#1	#2	#3	#1	#2	#3	#1	#2	#3
	128.37	81.84	126.51	5.28	1.23	10.33	86.82	66.22	67.2	14.48	6	9.14	71.48	70.75	62.4	12.34	14.03	31.49
	133.06	69.99	123.02	6.87	1.22	11.36	141.16	107.88	73.83	16.08	5.54	18.49	120.19	114.75	96.05	9.24	14.36	40.79
	87.07	129.21	124.66	6.74	1.15	15.12	143.66	137.58	94.51	13.15	6.87	19.09	93.65	87.67	83.92	17.59	18.82	36.38
	138.15	72.91	133.6	4.75	1.6	14.18	117.74	56.37	60.79	18.26	7.89	7.2	70.74	97.51	64.26	6.8	13.6	36.29
	122.52	133.17	173.03	6.39	1.05	7.33	91.13	91.3	173.37	14.48	7.3	15.23	73.03	58.19	95.56	14.56	15.12	31.4
	96.39	149.71	93.02	5.39	0.84	16.51	94	57.53	82.24	12.88	6.15	11.59	97.86	71.57	126.27	10.64	17.78	37.85
	127.65	76.98	118.4	6.18	1.37	14.39	81.44	100.04	79.54	17.67	6.14	13.31	84.48	83.7	108.17	9.68	19.69	32.37
	104.34	89.86	145.21	6.48	1.55	17.77	189.81	100.57	79.49	18.1	5.95	12.59	88.11	70.75	42.35	10.42	16.91	34.92
	112.48	67.79	150.18	6.75	0.92	12.4	78.78	130.58	113.88	19.27	5.87	11.21	103.26	68.58	115.41	8.57	15.5	43.92
	104.16	132.85	139.71	6.47	1.93	7.03	189.97	152.32	66.51	16.39	8.64	17.81	113.83	83.59	58.68	16.63	14.96	25.72
	82.33	140.46	124.79	6.66	1.92	11.06	95.07	121.67	138.27	15.65	7.22	15.23	90.69	83.15	93.31	15.97	15.77	28.76
	96.69	83.02	135.98	6.47	1.34	14.59	109.92	144.07	82.31	15.22	5.46	18.7	126.76	70.21	118.54	8.72	16.04	32.08
	87.49	156.11	136.56	5.11	1.59	9.41	86.5	112.76	180.72	13.47	6.12	13.5	106.22	61.89	106.12	18.77	14.58	39.12
	97.03	140	140.79	5.75	1.5	15.84	86.34	76.98	66.97	12.19	7.7	13.11	89.07	87.94	82.26	12.49	15.93	40.1
	115.51	88.98	82.79	4.61	1.16	16.58	170.01	132.18	125.31	14.85	7.96	7.17	140.88	49.82	104.36	15.45	13.54	36.29
	88.83	123.26	133.06	6.5	1.5	17.43	103.85	123.34	71.67	13.84	4.93	10.96	96.39	120.14	81.67	18.4	17.95	30.22
	107.85	105.33	90.62	7.1	1.71	11.76	103.1	85.72	102.35	14.53	5.88	12.66	116.12	69.83	121.67	14.56	15.39	35.31
	91.81	62.41	84.05	5.51	1.6	10.31	106.83	107.86	136.96	15.06	7.49	15.06	149.9	66.08	110.91	7.83	14.41	33.45
	82.48	42.73	95.59	7.19	1.26	15.27	167.83	87.94	116.09	12.46	6.19	16.58	84.41	46.66	109.74	15.74	8.05	33.06
	80.21	124.42	142.56	7.17	1.09	11.06	178.9	134.45	75.27	13.84	8.67	10.88	117.6	97.29	80.49	10.79	9.3	52.33
	99.32	64.31	70.85	8.06	1.41	9.03	129.98	104.39	192.94	10.59	5.86	8.08	113.16	199.7	101.33	8.72	12.35	40.1
	112.09	109.98	136.13	5.63	1.32	20.77	94.64	68.05	127.04	12.62	8.29	10.12	75.54	161.14	105.53	10.35	12.13	32.37
	63.68	55.2	59.13	4.64	1.29	15.03	148.99	78.32	60.05	14.9	7.85	15.04	84.48	151.24	77.56	10.35	12.51	31.59
	88.33	103.82	113.98	5.39	1.81	31.84	107.84	76.18	147.82	12.56	7.06	11.51	68.67	89.9	79.22	12.2	12.78	44.21
	95.84	81.13	52.54	7.03	2.22	15.84	185.13	130.87	206.96	15.7	5.59	15.1	97.94	123.94	69.25	7.76	9.68	35.9
	81.57	55.94	80.36	4.89	1.72	32.31	103.74	101.22	96.74	10.81	7.59	12.53	65.86	74.89	57.22	9.83	14.19	33.45
	154.41	73.57	124.78	5.24	2.24	12.69	150.11	49.86	90.7	11.98	6.64	11.79	78.28	68.47	76.68	12.27	12.18	35.11
	155.55	83.85	69.25	7	2.11	15.72	81.17	152.78	163.73	7.93	5.93	5.42	60.17	128.02	107.98	15.23	11.42	38.93
	116.01	75.94	93.49	6.15	1.56	18.12	136.74	90.65	89.91	11.18	6.63	7.46	63.42	147.33	84.6	12.27	11.64	34.82
	121.33	65.8	90.62	6.05	1.71	12.72	76.06	63.19	74.38	16.66	5.3	7.89	72.95	89.73	98.39	15.52	16.75	36.19
	112.29	58.06	113.68	6.53	2.38	12.14	90.86	146.67	101.06	12.83	7.72	9.75	109.1	122.8	87.63	19.44	17.62	40.59
	104.69	86.09	61.48	6.59	2.67	7.62	110.61	170.15	171.38	12.4	6.49	10.19	98.82	101.81	121.38	18.26	8.97	28.85
	116.99	68.26	108.4	5.34	2.42	17.22	103.69	148.22	96.39	11.5	5.79	9.56	82.19	103.44	133.7	12.42	22.62	42.84
	123.06	60.56	73.89	5.69	1.61	11.67	162.67	67.53	173	13.41	6.5	10.05	84.85	102.19	73.26	12.57	18.71	28.95
	81.9	47.58	142.71	6.29	1.65	6.41	121.84	87.32	121.75	10.01	6.65	7.89	50.11	70.97	123.24	16.41	15.39	38.83
	81.29	83.52	144.91	6.87	1.68	6.9	146.11	56.74	106.25	9.85	5.35	18.4	64.08	169.52	98.69	6.87	13.98	36.97
	91.33	99.78	106.47	6.52	1.74	6.08	132.54	136.73	92.62	12.35	5.81	13.05	150.49	80.16	97.81	17.37	15.83	38.34
	86.55	60.87	41.16	4.88	1.85	11.6	113.64	77.37	90.48	10.59	6.78	8.78	51.44	134.17	99.86	11.83	14.25	44.01
	79.2	83.12	156.72	9.27	2.22	7.58	122.48	103.1	88.61	17.62	9.6	9.1	65.27	144.06	110.62	18.55	14.03	26.99
	95.68	110.65	77.55	7.25	2.11	8.2	116.09	55.94	100.79	10.81	4.07	6.7	90.62	124.76	121.18	9.98	20.72	138.89
	114.89	59.97	142.37	6.48	2.06	8.04	101.35	126.66	66.01	13.95	3.17	9.56	72.14	77.01	114.24	8.72	22.9	44.5
	88.42	54.98	53.52	6.41	2.06	9.07	142.17	118.88	69.61	11.18	4.63	10.49	99.27	98.87	134.68	17.44	13.32	40.3
	86.76	83.42	65.42	7.8	2.81	6.23	121.41	98.71	18.81	13.89	4.4	7.11	83.89	103.44	87.05	13.53	15.55	34.72
	83.19	70.74	113.74	5.86	2.01	7.83	103.48	68.13	105.28	14.11	4.36	10.05	101.93	82.83	138.98	7.47	17.78	61.62
	82.17	106.83	150.98	6.45	2.09	8.75	86.34	113.25	139.87	11.44	4.39	9.47	98.01	99.74	97.42	20.4	13	45.87
	91.42	74.29	63.23	8.56	3.12	5.41	149.68	91.59	104.24	13.57	5.6	10.66	59.8	177.46	89.79	10.87	14.58	39.91
	72.17	120.56	97.92	7.73	2	9.59	113.8	135.53	106.15	21.56	5.2	8.49	83.08	161.79	130.28	12.86	23.39	56.83
	115.35	69.25	108.16	7.59	2.18	5.61	116.09	127.1	141.45	10.91	3.38	10.32	85.45	84.57	100.25	12.86	22.19	46.65
	90.57	128.58	116.87	5.97	2.07	12.89	153.03	146.5	173.5	12.14	3.59	9.45	81.97	119.75	94.68	7.54	17.29	42.06
	132.61	136.21	108.24	6.53	2.35	12.09	99.8	141.83	67.68	11.87	4.85	7.97	105.11	103.11	89.59	11.38	20.34	48.02
	74.16	64.38	167.57	6.91	2.12	10.57	135.95	68.88	91.6	20.23	5.17	9.92	142.73	87.78	155.61	9.61	16.48	54.38
	111.87	39.52	107.18	5.41	1.78	6.28	122.53	57.66	80.47	23.05	3.79	7.11	61.05	52.1	171.94	20.1	18.44	38.73
	107.51	43.38	93.72	5.19	2.7	6.28	120.35	99.53	101.18	18.58	5.2	8.84	67.41	103.82	132.92	15.37	19.52	39.71
	98.78	130.26	86.61	7.33	1.94	11.5	151.33	138.34	110.4	12.51	3.53	7.85	87.29	91.8	105.44	9.61	14.41	52.23
	93.59	55.8	113.14	6.63	2.1	14.48	142.55	140.12	112.02	18.15	3.68	13.15	100.15	90.12	67.19	11.46	18.65	50.37
	91.83	103.96	80.81	5.92	0.91	7.17	167.94	123.64	119.69	25.28	4.3	5.74	59.21	123.18	97.22	10.79	17.62	34.33
	115.36	114.8	95.68	7.31	1.01	15.31	111.41	157.96	124.18	25.23	3.94	8.49	116.56	116.93	135.36	13.08	14.09	43.72
	105.93	127.05	107.79	5.85	0.66	11.66	104.54	82.74	127.9	20.81	4.03	7.43	117.08	63.52	89.69	11.31	20.39	50.17
	71.14	55.08	92.9	7.45	1.02	15.21	81.17	142.44	106.84	18.42	4.66	8.06	110.72	77.77	130.57	15.74	16.15	38.24
	63.86	131.55	100.9	8.3	1.05	7.85	171.93	116.72	138.7	22.52	3.33	9.21	99.56	100.94	143.87	12.05	14.85	43.13
	122.82	98.81	79.46	6.77	1.21	11.33	102.94	143.77	130.23	16.55	3.68	8.41	109.91	140.86	127.83	8.57	16.1	51.35
	72.49	99.61	70.07	7.09	1.09	8.13	84.63	140.07	118.46	8.84	4.38	8.19	128.24	84.35	138.98	10.42	21.05	43.33
	97.76	70.95	87.27	5.59	1.07	13.25	69.14	72.48	136.73	11.39	3.26	9.75	75.39	103.71	137.52	13.3	15.45	40.49
	94.85	75.38	101.75	6.8	0.96	9.25	123.01	127.45	92.43	8.73	3.21	8.47	87.96	70.32	110.52	12.12	21.32	47.73
	79.5	32.51	104.76	5.8	1.14	7.93	156.12	99.28	121.62	9.05	4.41	10.64	69.41	97.35	96.73	10.2	16.37	52.91
	106.49	71.12	127.65	5.34	0.82	14.71	62.7	85.5	105.28	6.92	4.52	11.16	130.61	142.43	75.8	12.71	18.71	51.45
	94.08	55.05	127.66	6.78	1.66	11.1	90.81	153.11	86.8	10.86	4.5	7.17	62.68	108.33	154.63	9.24	20.45	47.93
	85.18	34.57	143.65	7.2	0.97	13.4	85.86	145.24	62.81	12.67	4.03	9.97	53.66	119.21	98.88	12.57	26.43	54.18
	101.97	39.36	115.64	7.23	0.86	13.36	98.15	99.67	102.38	10.59	5.18	8.17	88.48	82.01	74.82	8.57	15.55	50.76
	75.83	129.95	134.72	6.18	1.1	8.37	93.84	141.01	141.73	12.35	6	7.11	104.07	131.5	89.69	8.65	13.98	50.76
	99.74	62.6	96.78	6.84	1.24	14.35	166.55	135.79	134.8	13.2	4.75	10.7	123.07	105.72	106.12	14.56	20.67	61.32
	113.29	62.78	85.3	6.74	0.97	7.75	120.62	105.4	187.68	10.38	6.35	11.51	122.99	79.24	105.24	10.87	15.01	60.35
	90.75	106.74	79.05	6.09	0.92	9.2	113.43	114.05	83.72	12.14	5.2	12.5	121.59	94.36	105.14	12.42	17.46	38.05
	104.44	108.88	122.25	5.73	1.23	15.66	139.94	104.64	113.95	14.69	4.41	10.79	105.03	149.12	81.57	8.13	12.45	76.48
	83.61	42.85	118.33	5.53	1.37	9.18	126.9	80.92	63	13.41	4.91	14.8	78.13	84.51	90.37	10.5	12.94	42.35
	110.37	49.88	140.76	7.42	1.41	15.73	208.28	67.25	100.67	10.65	5.36	10.1	100.01	76.95	142.31	11.6	12.78	76.29
	132.28	139.16	149.23	5.46	1.2	10.26	129.67	52.75	83.26	14.11	6.18	12.44	86.78	127.75	109.15	10.27	13.65	40.3
	104.99	43.43	121.17	7.69	1.35	11.46	160.22	53.8	82.79	11.07	5.07	8.97	104.74	121.5	180.84	15.67	12.45	31.3
	100.42	119.48	144.02	7.46	1.48	9.75	133.07	70.71	79.54	14.58	3.52	5.96	73.18	77.06	108.17	16.48	14.9	32.37
	139.92	89.11	119.9	7.89	1.4	23.46	185.18	104.7	50.67	9	5.71	11.64	77.32	88.32	132.23	16.04	15.23	54.97
	91.27	40.51	46.47	8.13	1.75	10.68	188.32	107.82	103.11	11.76	5.37	10.68	55.44	72.01	88.81	9.02	14.58	35.7
	84.81	166.35	151.94	6.45	1.86	10.48	120.72	79.96	71.3	7.93	5.69	9.54	90.77	76.14	87.44	9.31	18.22	39.22
	120.76	59.54	121.83	5.85	1.69	6.35	154.79	89.94	83.33	8.46	4.97	5.92	62.61	70.32	108.86	14.93	14.96	32.67
	105.23	39	130.57	6.67	2.33	8.68	93.42	47.37	81.25	11.02	4.66	10.96	130.76	66.51	159.91	11.46	26.32	53.21
	99.43	95.04	88.82	5.59	2.23	9.03	163.36	153.76	40.03	14.11	4.37	10.84	103.48	179.8	157.96	8.06	16.86	35.6
	92.21	79.89	134.48	7.08	1.46	11.41	105.61	89.23	99.73	11.02	3.95	8.62	68.89	129.82	120.01	7.76	16.42	38.83
	122.79	74.01	58.9	5.6	1.72	9.61	81.49	80.49	93.45	9.63	3.88	12.57	91.95	40.79	71.69	6.28	18	41.47
	73.84	104.3	36.2	6.78	1.45	7.93	132.11	96.82	95.94	12.4	4.27	12.14	86.78	71.35	96.93	10.5	14.3	50.37
	96.82	52.13	144.36	9.38	1.34	9.31	96.56	101.85	80.47	13.36	5.3	10.83	89.36	99.96	68.86	11.46	21.86	41.08
	89.23	54.34	87.73	9.18	1.39	9.7	96.88	84.6	96.85	9.37	4.67	10.1	95.72	52.81	117.37	15.6	17.13	38.63
	97.66	116.77	149.44	5.48	1.09	16.33	108.85	87.08	74.36	14.05	5.32	10.38	102.08	118.61	131.06	9.39	20.07	41.57
	86.89	97.03	140.98	14.15	1.66	8.12	117.85	145.58	109.12	13.57	3.95	13	74.73	146.35	176.35	7.24	14.63	49.39
	95.4	69.15	94.36	6.7	1.01	9.84	152.93	105.34	71.89	15.17	6.06	12.09	94.91	132.92	143.58	7.32	19.58	63.48
	99.01	109.62	174.44	9.2	1.13	6.93	111.78	87.18	67.33	20.07	6.3	12.27	92.76	43.24	98.3	10.87	21.48	62.01
	105.35	33.92	165.18	5.66	1.16	8.69	68.67	95.44	64.28	18.52	5.65	10.51	122.63	168.86	108.66	10.35	20.34	55.65
	93.65	65.62	140.28	7.34	1.04	10.11	127.16	109.15	68.44	20.71	4.54	11.9	119.52	85.82	93.31	6.5	12.24	67.68
	77.52	85.52	125.81	4.87	1.36	17.83	93.31	47.5	89.55	14.43	4.6	13.78	65.12	110.84	135.85	8.2	12.62	62.99
	117.05	104.62	133.17	6.52	1.08	10.54	99.43	85.34	99.8	15.33	4.23	9.41	112.5	43.24	154.53	7.54	13.81	44.4
	79.2	115	99.12	5.21	1.1	11.87	98.47	44.94	65.19	17.19	6.06	7.39	82.86	85.93	81.86	12.71	12.89	51.74
	96.65	57.06	145.04	6.04	1.1	9.58	152.07	87.94	145.79	16.13	6.65	6.48	115.68	73.64	82.94	7.91	16.75	58.29
	86.85	92.81	123.6	5.57	1.61	11.09	64.57	151.43	69.56	13.63	5.65	6.15	85.45	81.31	104.07	8.8	20.72	56.73
	87.58	117.06	81.99	4.63	0.98	8.46	142.71	63.51	75.68	12.19	5.07	9.97	84.78	112.52	67	14.93	21.37	56.92
	88.61	130.9	175.79	4.63	1.37	13.25	130.68	130.09	97.69	17.03	5.7	12.31	98.16	151.68	58.78	8.13	17.13	75.7
	74.05	64.95	68.11	6.64	1.09	10.05	188.96	44.45	108.44	20.81	4.68	9.86	108.51	89.84	119.32	12.49	17.78	48.41
	86.83	77.04	156.93	5.03	1.04	17.12	115.19	69.16	74.38	13.73	4.59	12.81	92.76	57.54	72.08	10.79	14.03	48.22
	75.96	135.89	108.57	6.27	1.02	14.71	102.41	153.06	81.96	18.63	4.39	14.24	105.99	77.61	78.15	8.5	14.9	41.96
	106.54	138.82	123.01	5.23	1.09	12.32	106.72	66.13	90.44	15.65	5.05	10.05	76.06	64.72	91.25	6.43	9.79	27.39
	107.2	156.3	60.46	6.09	0.69	4.68	66.96	84.82	97.05	18.74	4.77	4.83	80.94	147.16	149.64	10.35	20.18	45.38
	112.96	60.1	165.05	8.93	0.83	20.15	69.14	122.01	42.02	15.28	5.74	12.03	93.5	167.78	82.94	8.43	16.8	47.73
	127.9	90.82	92.05	7.7	1.04	12.21	116.36	74.63	139.93	20.01	5.08	8.02	119.82	122.58	65.53	8.13	12.89	29.64
	132.82	108.8	128.15	5.23	1.05	8.75	119.82	101.86	44.25	14.11	4.95	11.08	104.29	147.98	108.17	7.32	11.96	87.54
	103.97	100.48	77.97	7.42	1.18	6.24	85.75	80.89	55.44	16.77	4.47	7.61	120.78	123.73	116.68	12.57	13.16	47.93
	111.35	77.56	60.02	9.19	1.47	7.04	78.57	77.12	184.08	14.85	5.87	8.1	100.89	85.44	107.2	11.16	18.44	36.38
	89.94	64.63	91.76	7.35	1.07	6.22	68.88	122.38	111.61	18.42	4.98	9.41	96.83	73.58	74.92	8.87	13.6	54.97
	134.81	137.9	77.21	6.03	1.27	7.26	85.65	86.84	100.08	15.6	3.98	12.63	152.71	118.72	91.25	13.45	17.24	38.34
		31.26	70.84	10.32	1.86	11.02	56.9	113.66	117.7	14.21	4.58	10.36	98.68	115.68	102.99	10.5	12.29	37.17
		57.77	77.27	8.9	1.02	7.24	89.48	72.72	116.16	12.83	5.46	10.88	88.03	66.08	95.56	9.54	18.55	42.06
		28.98	42.02	6.35	0.98	7.86	71.11	138.62	93.28	9.26	5.96	9.3	63.49	95.66	85.97	10.87	15.93	41.37
		24.17	68.2	11.18	1.3	8.57	88.2	77.18	133.52	16.39	5.44	6.18	91.8	95.5	107.49	14.71	11.8	39.32
		61.53	51.62	6.97	1.26	14.32	67.87	109.45	93.79	12.35	5.76	7.39	101.19	73.2	85.09	12.12	13.87	45.19
		27.75	31.63	8.29	1.36	10.09	109.97	113.41	64.02	14.16	5.68	7.72	97.05	143.79	113.36		13.54	59.08
		72.35	67.38	6.48	1.22	6.61	98.1	134.9	180.44	14.8	4.99	10.83	101.93	93.92	84.9		18.65	39.71
		32.2	79.54	8.43	0.96	9.24	128.07	164.93	60.03	19.22	6.1	12.44	116.49	129.11	77.46		16.26	31.49
		61.27	87.44	8.51	1.18	8.95	79.2	164.18	96.29	13.89	6.62	8.39	88.03	168.81	63.28		18.55	38.73
		57.23	105.75	7.51	1.34	7.72	73.99	67.1	93.41	14.9	4.95	8.43	128.32	72.98	104.75		15.5	32.47
		88.23	33.65	7.16	0.78	9.16	80.11	117.45	87.92	15.06	4.05	7.06	123.36	91.96	77.46		15.12	53.21
		89.67	128.46	5.99	1.36	10.35	83.84	69.06	85.8	16.82	4.71	7.11	136.74	90.93	122.06		18.38	33.06
		91.12	121.15	8.87	1.24	10.17	105.18	111.65	126.22	12.77	4.7	8.47	160.1	112.79	157.86		16.04	42.55
		33.86	63.9	10.71	0.78	5.53	81.65	131.45	96.65	11.55	4.7	8.97	97.94	75.54	56.73		23.33	36.29
		35.47	71.23	7.18	0.79	13.99	118.17	128.48	125.44	14.21	4.96	9.73	120.78	131.83	106.8		16.21	38.63
		33.55	91.49	7.22	0.84	6.02	73.56	126.86	161.87	9.37	5.75	16.34	129.57	119.65	74.92		18.6	38.54
		124.12	124.27	8.05	0.84	10.06	65.95	84.72	95.77	13.63	4.61	14.84	86.33	114.1	124.12		21.05	44.89
		54.11	81.04	6.36	0.83	6.92	127	112.22	164.16	13.79	5.49	9.64	83.82	160.87	72.77		19.9	33.65
		39.44	92.11	6.81	1.21	9.15	73.78	127.72	113.75	22.3	5.28	16.01	113.61	156.25	80.98		21.43	37.85
		98.07	66.01	4.54	1.05	14.26	80.69	157.76	83.63	17.83	5.05	12.09	97.12	130.09	95.56		11.42	44.8
		114.7	73.91	8.25	1.13	5.46	66.16	116.22	79.04	11.28	5.19	6.05	131.27	114.1	74.53		22.95	55.07
		64.05	130.22	10.24	0.89	8.37	79.95	133.8	167.76	10.7	4.48	14.85	81.97	159.13	57.02		25.18	53.21
		99.48	54.76	9.23	0.97	5.43	99.54	76	102.44	18.52	5.7	12.89	125.14	165.33	104.26		22.84	43.62
		80.56	120.68	8.71	0.78	7.09	100.39	73.65	136.92	13.09	4.02	11.27	93.28	84.68	60.74		20.99	39.12
		123.92	125.78	5.96	1.02	10	81.39	61.4	94.86	13.09	3.71	7.93	113.46	115.08	102.11		14.19	37.07
		113.05	78.19	11.21	1.01	8.74	62.06	98.26	209.3	13.57	5.49	8.6	129.35	103.22	100.74		16.7	40
		39.3	111.38	6.21	1.32	7.02	115.13	116.86	79.1	14.48	4.12	14.07	114.86	74.94	88.42		13.98	37.95
		68.28	122.62	6.19	0.96	3.64	93.04	137.94	113.56	10.97	4.5	13.8	142.29	71.24	55.07		21.26	37.46
		58.16	141.33	6.24	1.58	15.31	115.03	164.9	113.19	13.95	3.45	19.59	130.39	187.84	93.01		23	59.56
		74.09	72.59	7.45	1.13	9.65	99.01	166.15	138.68	11.6	4.3	15.34	143.54	196.76	91.74		13.38	38.83
		84.92	75.87	7.12	1	4.57	97.3	73.4	116.57	15.17	5.41	9.12	95.13	88.27	67.19		25.18	41.47
		44.97	61.28	6.41	1.36	7.73	110.77	32.19	122.27	12.72	3.74	7.04	94.76	75.43	80.98		22.68	45.58
		46.01	92.66	7.53	0.47	7.04	132.7	156.12	144.09	14.11	4.32	14	68.37	99.85	78.05		23.17	34.23
		47.87	118.28	6.15	0.4	18.37	89.48	38.84	68.7	15.33	3.75	9.51	111.02	134.6	153.36		20.12	44.31
		36.71	98.54	7.56	0.39	10.18	130.78	46.47	195.43	15.44	4.88	19.12	133.12	143.3	45.38		18.6	43.62
		88.85	73.6	7.64	0.41	7.85	116.57	89.19	77.56	9.47	4.48	10.21	87.15	69.07	111.3		20.45	44.8
		63.97	89.03	7.07	0.92	13.24	85.91	38.09	58.71	11.55	6.79	10.47	67.41	64.61	149.74		16.7	46.56
		75.35	93.69	10.78	0.63	10.88	110.77	35.31	70.26	15.97	4.6	13.31	102.67	78.53	142.7		18.44	37.75
		54.51	158.68	9.05	0.41	15.99	81.81	39.9	69.28	14.8	4.47	9.15	100.45	95.61	89.69		20.5	33.84
		51.64	97.16	7.44	0.82	7.74	98.1	148.28	166.65	7.98	4.36	14.98	103.92	130.41	132.63		17.84	42.74
		102.31	63.92	6.61	0.49	14.11	129.93	113.5	82.5	11.18	3.48	15.67	96.75	58.57	70.52		27.57	39.32
		70.99	98.7	8.51	0.79	13.13	99.64	147.07	86.36	9.95	3.72	11.75	126.17	63.03	108.66		19.03	41.47
		64.52	63.07	9.03	0.53	10.51	149.47	125.35	69.72	11.02	4.12	12.92	115.9	118.88	165.98		21.65	40.39
		109.24	82.53	8.29	0.72	8.22	85.7	12.51	89.09	11.71	4.23	9.56	80.42	95.06	82.16		12.45	41.27
		75.63	71.64	8.2	0.73	15.71	143.72	51.13	57	11.92	3.74	12.83	81.08	71.57	68.17		15.39	28.76
		112.56	160.98	7.08	0.49	16.34	122.96	74.54	64.62	7.72	4.2	16.08	119.59	74.56	89		17.35	27.19
		103.59	92.91	7.91	0.56	15.9	84.15	52.71	62.15	10.75	3.89	10.62	91.36	90.66	109.35		18.33	52.13
		114.86	78.98	8.54	0.76	7.73	78.41	159.75	63	9	3.79	12.18	88.85	73.47	112.28		18.11	48.22
		84.38	112.46	13.37	0.7	10.54	100.71	122.21	76.18	12.62	4.28	10.36	137.11	201.98	163.53		15.28	35.8
		89.84	63.21	5.9	0.71	6.67	73.4	77.63	58.9	8.36	4.66	8.97	105.99	132.59	120.2		19.09	33.74
		87.78	64.51	5.94	0.36	11.65	74.15	79.57	178.66	10.59	6.19	11.42	146.2	62.81	115.8		16.21	36.97
		75.05	143.44	8.96	0.3	10.05	159.26	197.31	62.68	8.62	4.89	12.53	91.36	72.11	118.54		24.2	38.14
		48.72	75.58	9.02	0.28	9.9	101.61	82.63	72.64	11.44	5.34	12.18	87.89	57.1	99.27		21.32	38.73
		55.55	62.88	8.16	0.33	6.7	88.52	70.62	74.88	8.68	4.82	8.84	150.86	113.17	157.96		13.76	29.24
		54.3	92.9	8.01	0.54	9.46	68.51	72.08	135.03	12.08	5.29	9.79	90.62	123.02	114.63		18.27	37.85
		97.58	68.57	9.28	0.66	9.62	68.51	114.28	61.05	12.67	4.99	10.31	119.52	59.39	135.66		21.75	42.55
		101.71	70.58	5.38	0.43	7.97	67.87	72.69	154.61	11.12	5.48	8.63	142.95	102.08	130.96		15.34	42.94
		62.23	93.87	7.04	0.82	6.32	31.78	120.39	105.93	12.08	5.96	5.81	155.44	83.15	66.22		16.59	39.91
		104.61	51.29	7.56	0.49	11.9	68.77	136.07	147.8	12.03	4.52	12.59	102.89	139.06	75.31		16.7	32.77
		73.14	69.31	7.43	0.65	12.56	65.63	148.31	146.65	7.4	4.98	11.77	126.91	131.45	59.47		16.75	43.72
		111.73	98.91	6.79	0.84	7.61	113.54	96.27	65.41	8.14	5.12	8.34	130.02	68.63	50.66		12.78	38.63
		102.24	101.86	5.59	1.13	11.32	97.89	182.46	154.93	11.28	5.21	9.92	126.99	115.02	88.51		22.62	48.61
		114.16	113.06	6.95	0.64	11.07	79.84	168.95	75.31	10.06	5.59	15.71	119.23	174.36	56.34		11.53	48.51
		84.84	115.19	5.78	0.77	8.27	91.55	199.33	63.33	8.2	5.16	10.42	96.9	121.06	132.72		12.51	42.84
		90.24	72.39	5.92	0.75	9.37	86.98	82.44	84.32	12.93	4.83	8.63	113.39	159.02	120.4		15.61	39.61
		89.11	173.27	6.27	0.76	12.36	72.76	90.4	68.4	8.3	5.49	9.69	149.09	182.9	95.36		13.49	36.48
		75.94	99.04	7.46	0.77	9.23	83.68	151.57	121.38	15.49	4.81	13.18	115.09	100.99	102.11		18.27	50.96
		50.35	133.91	11.91	0.7	11.08	98.69	27.6	53.92	19.16	6.09	13.5	105.7	123.56	107.49		10.28	43.92
		56.95	123.08	8.86	0.68	5.66	73.72	61	108.84	15.49	5.55	10.6	88.11	70.21	71.3		10.71	39.22
		55.99	100.39	6.25	0.95	11.41	70.26	87.44	131.7	16.98	5.83	7.46	96.16	97.84	87.54		15.34	48.22
		103.59	78.37	5.06	1.01	12.21	46.63	127.97	51.08	18.9	4.43	9.88	111.83	62.16	70.42		12.51	54.18
		108.41	124.12	7.1	0.72	10.67	72.5	83.33	91.97	15.28	5.57	8.02	117.89	53.57	71.99		14.68	47.24
		70.6	149.85	10.42	0.57	4.83	52.43	64.37	124.98	19.43	7.2	8.21		69.83	71.69		13.87	47.24
		90.9	88.73	7.8	1.52	4.01	78.73	80.78	91.95	17.57	5.7	9.32		99.74	82.45		13.11	54.18
		57.65	85.89	8.8	1.14	7.77	85.01	98.98	142.51	9.42	4.13	12.24		70.21	71.01		24.85	50.57
		67.72	110.99	8.38	1.68	5.39	121.26	61.79	72.38	14.96	5.48	11.03		103.44	131.16		20.5	56.43
		77.47	115.55	5.98	1.6	6.56	80.22	72.66	91.56	19	5.76	14.97		73.64	64.26		20.56	37.66
		53.56	118.08	6.93	1.54	6.05	45.46	116.49	49.26	13.84	4.17	17.06		59.22	99.47		16.21	53.01
		22.49	84.2	6.4	1.74	5.9	66.32	21.45	71.08	15.6	5.9	6.74		77.39	118.15		21.54	59.86
		53.8	139.41	6.5	0.94	11.43	59.67	58.71	68.79	12.83	5.95	8.13		79.02	110.23		19.36	51.84
		51.64	113.88	5.68	1.46	6.52	60.15	72.42	65.49	16.18	5.48	8.52		83.43	130.28		22.9	58.88
		115.98	85.98	4.63	1.84	7.83	80.11	41.98	147.39	15.38	5	10.25		79.56	68.86		14.96	46.26
		82.84	74.88	5.12	1.29	14	83.52	51.79	123.42	13.09	6.07	8.21		82.99	80.98		17.78	42.15
		80.81	88.13	11.03	1.6	12.01	72.92	66.68	107.45	14.32	5.19	9.47		131.61	94.19		17.35	72.87
		101.12	115.93	7.02	1.47	5.15	86.23	52.64	111.24	16.98	4.66	9.14		88.76	143.78		22.3	46.75
		91.93	64.73	5.81	1.43	8.33	66.11	56.34	77.89	11.87	5.51	9.77		76.57	116.98		15.93	82.55
		75.48	89.53	7.75	1.52	8.74	76.86	44.81	143.47	17.03	4.77	7.89		114.86	60.05		17.84	43.82
		48.64	58.28	7.65	1.79	9.15	42.64	55.55	107.17	12.03	4.62	7.65		56.45	106.32		18.49	63.38
		90.68	68.03	11.61	1.84	7.94	46.84	172.54	105	14.48	5.54	12.37		126.06	142.02		23.44	55.65
		81	110.95	8.14	1.87	5.93	81.44	181.02	53.96	13.89	4.5	10.44		70.81	115.51		22.24	55.36
		84.75	67.4	6.07	0.9	8.74	56	115.44	76.18	10.7	3.58	11.23		80.05	89.3		22.35	55.75
		81.83	84.88	7.73	0.82	13.29	30.98	53.51	107.92	9.69	4.52	10.57		96.8	113.94		19.74	47.24
		65.83	54.8	6.51	0.94	6.74	91.55	148.98	101.23	9.37	4.52	9.17		86.91	125.29		25.07	37.07
		72.47	45.28	10.35	0.56	6.04	121.52	72.9	97.18	9.63	4.85	8.8		102.03	92.82		18.22	46.65
		120.27	88.4	12.51	0.95	7.44	73.93	116.62	102.09	20.55	5.34	8.08		70.65	63.77		23.06	36.09
		88.57	85.73	5.75	0.83	8.53	54.24	58.18	71.24	13.79	4.6	8.8		131.12	105.73		22.52	41.08
		74.31	99.93	8.86	1.05	5.98	76.01	208.48	60.88	17.78	4.9	11.99		73.2	100.15		17.29	41.27
		102.51	98.92	7.16	0.85	9.67	110.82	64.43	69.17	13.84	8.55	8.88		46.01	59.86		18.27	57.9
		109.29	84.28	5.44	0.64	9.58	61.21	65.84	54.35	9.53	6.64	8.75		78.26	79.42		21.59	37.66
		87.25	105.98	8.46	0.81	18.69	98.69	78.06	53.66	12.51	4.86	14.65		92.35	85.58		26.32	45.77
		90.05	133.59	15.12	1.34	9.52	107.36	180.75	148.43	14.11	6.12	9.92		67.82	105.53		23.22	44.4
		189.06	100.01	6.58	1.02	8.5	127.48	50.42	104.95	7.56	5.49	11.85		58.14	71.69		16.26	42.55
		190.47	38.83	5.91	1.09	19.05	53.34	42.58	94.94	8.62	5.84	7.85		84.08	89.88		16.37	46.56
		159.1	63.65	8.23	1.07	6.52	94.75	77.6	114.02	9.05	5.09	11.55		68.91	122.06		20.01	49.2
		176.18	104.84	7.33	1.37	13.15	122.75	94.93	80.51	8.04	6.75	8.95		47.31	83.43		18.16	50.27
		161.03	85.11	6.95	1.15	13.92	67.02	65.52	153.67	11.44	6.49	16.34		76.36	103.09		18.33	43.52
		148.97	133.22	6.44	1.15	10.48	61.91	66.7	120.88	12.03	6.65	9.28		70.86	77.37		16.15	45.38
		159.11	83.09	8.48	1.18	10.38	82.24	70.33	21.39	10.27	6.5	10.57		106	134.97		14.52	49.98
		185.55	91.2	5.97	1.07	8.16	69.14		135.9	11.18	5.9	10.62		136.72	103.97		11.96	37.46
		96.2	100.27	5.02	1.45	14.73	80.11		102.81	10.01	5.9	9.32		73.42	166.37		15.88	46.46
		202.08	91.6	6.18	1.17	9.99	66.11		174.98	9.05	6.66	14.91		114.1	114.04		13	35.11
		171.13	61.31	2.66	1.2	6.46	52.32		84.13	12.19	5.6	12.38		63.9	76		45.41	41.76
		107.43	93.91	4.9	1.17	7.41	99.8		71.32	8.57	6.05	11.12		139.88	74.63		17.24	53.99
		45.48	77.73	6.16	1.27	6.15	68.98		144.29	12.83	5.09	14.24		56.94	66.41		15.93	46.85
		176.83	29.02	4.85	1.24	14.21	107.74		44.14	12.56	4.96	9.75		118.61	68.56		12.62	42.25
		134.9	57.98	5.46	1.28	8.76	81.76		69.22	11.76	6.03	11.6		205.57	142.41		17.51	43.43
		141.29	113.27	5.55	1.22	9.58	111.41		93.1	13.47	6.08	7.17		101.54	52.33		11.26	43.03
		186.97	176.7	4.94	1.29	12.3	81.81		59.94	11.02	5.94	11.07		54.06	54.87		14.79	40.2
		108.79	62.64	6.44	0.97	15.55	53.87		112.56	12.83	5.74	10.03		74.02	91.06		16.75	40
		155.21	41.74	7.41	1.22	10.68	52.32		78.69	12.4	7.72	11.68		80.6	80.69		11.86
		81.7	84.21	7.3	0.84	17.88	84.42		90.11	11.07	4.79	10.81		115.78	101.23		19.03
		128.8	102.34	8.38	1.6	10.52	79.42		52.9	13.95	6.32	10.97			85.19		13.11
		112.32	138.87	8.68	1.18		118.7		89.29		4.44	7.85			83.82		11.48
		166.18	100.9	6.82	1.32		118.43		61.27			7.52			91.35		15.83
		68.32	112.78	7.42	1.07		49.45		53.64			6.35			136.24		10.22
		151.74	79.85	8.07	1.84		68.24		70.48			9.62			103.97		15.55
		48.32	94.95	7.44	0.98		102.84		81.18			11.62			96.34		16.91
		126.37	89.43	10.55	1.29		73.67		51.17			11.14			88.51		13.22
		77.14	121.48	5.57	1.13		62.33		121.15			14.67			66.12		10.55
		76.21	119.91	6.73	1.13		53.18		72.36			11.9			126.86		10.88
		122.3	87.96	8.81	1.09		58.5		73.12			11.23			96.05		12.94
		78.2	103.86	6.71	1.02		54.13		133.97			9.08			113.16
		63.75	56.36	9.91	1.33		32.84		72.28			11.59			114.82
		77.37	83.35	3.44	1.42		131.48		65.4			7.63			149.84
		65.61	68.36	5.11	1.55		77.98		147.09			11.92			76.39
		73.19	85.24	8.62	1.27		116.36		90.5			12.05			79.81
		61.51	83.46	6.72	1.52		68.45		62.22			12.83			70.62
		143.99		6.76	1.33		91.93		72.77			7.26			47.93
		188.45		5.14	1.5		103.1		198.68			12.83			83.82
		76.76		7.54	1.26		108.91		65.17			13.09			48.81
		71.78		5.99	1.17		80.85		160.52			8.19			89
		95.26		6.93	1.62		66.64		134.58			11.03			75.9
		155.27		7.3	1.32		63.08		82.53			9.51			110.23
		91.89		6.09	1.24		76.86		159.63			13.18			108.47
		106.19		7.98	1.56		73.78		105.69			6.37			149.16
		129.44		11.05	1.5				95.29			11.01			78.05
		150.2		6.87	1.53				106.12			8.11			106.41
		138.88		7.99	1.67							9.45			100.15
		130.44		6.27	1.32							8.62
		63.38		5.59	1.26							10.66
		148.94		4.8	1.86							9.41
		80.9		7.98	0.86							12.05
		138.34		7.3	1.74							8.89
		144.65		6.28	1.23							6.91
		130.28		6.59	1.35							3.47
		96.6		6.7	2.16							6.8
		78.78		5.36	1.97							3.23
		94.65		7.3	1.5							6.46
		97.8		8.3	2.07							3.73
		107.12		9.24	1.55							6.54
		107.44		3.98	1.01							3.49
		155.53		7.26	1.74							5.74
		110.69		6.31	1.34							4.81
		142.13		10	1.65							5.72
		81.75		8.74	1.42							5.37
		114.04		5.8	1.45							4.03
		57.55		6.67	0.66							6.89
		106.11		7.31	1.36							5.72
		68.28		9.15	1.4							4.16
		75.11		7.47	1.66							5.27
		54.49		4.32	1.41							4.27
		106.92		8.34	1.08							5.57
		40.68		8.39	1.2							5.03
		101.76		9.39	1.03							5.53
		135.95		7.92	2.22							5.63
		135.72		8.59	1.35							6.83
		65.5		8.22	1.74							4.33
		117.57		7.92	1.23							3.99
		114.25		8.05	1.17							7.04
		130.52		6.94	1.61							5.03
		149.01		6.43	0.83							6.65
		118.07		8.59	2.33							4.34
		91.79		6.85	0.94							5.92
		113.2		6.21	1							2.9
		98.33		6.06	3.71							6.28
		155.47		10.17	1.81							5.94
		76.63		8.54	1.97							2.8
		66.2		6.51	2.25							6.13
		138.14		6.99	1.49							6.48
		137.89		6.38	1.72							4.1
		98.75		6.91	1.75							6.76
		144.3			2.94							7.26
		141.89			2.5							6.93
		135.45			2.48							6.67
		73.94			2.13							6.63
		69.26			2.05							6.42
		157.24			2.16							6.78
		126.39			1.79							5.83
		106.42			1.3							4.4
		113.02			2.12							5.29
		94.71			2.37							4.23
		138.84			1.93							6.85
		182.91			1.6
		49.6			2.05
		108.43			1.32
		147.47			2.1
		175.47			1.41
		199.03			2.24
		102.62			1.68
		145.07			1.95
		148.76			1.62
		174.12			2.27
		87.69			2.99
		133.8			1.87
		163.18			2.29
		159.31			1.5
		178.18			1.75
		107.93			1.49
		125.03			1.8
		128.53			2.44
		144.61			1.46
		89.17			1.75
		182.62			1.63
		117.87			1.4
		154.65			1.71
		99.03			1.55
		158.49			1.99
		134.3			1.97
		125.97			1.73
		120.33			1.68
		131.6			1.48
		72.13			1.81
		75.47			2.01
		79.01			1.75
		105.77			1.56
		61.56			1.77
		122.42			1.91
		61.71			1.87
		104.07			1.61
		96.79			1.61
		127.4			1.56
		108.56			2.19
		102.13			1.6
		73.74			1.6
		82.75			2.4
		152.9			1.56
		126.94			2.2
		93.14			2.24
		64.32			1.45
		36.81			1.86
		38.23			1.95
		127.58			2.26
		145.31			1.91
		120.24			2.27
		36.88			2.1
		29.9			1.17
		106.55			2.26
		63.35			1.34
		105.45			1.49
		157.61			1.77
		71.89			1.02
		121.11			0.95
		107.63			1.59
		170.35			1.24
		114.8			1.09
		108.99			1.43
		175.62			1.46
		73.19			2.81
		205.3			1.09
		106.4			1.53
		84.85			0.92
		102.13			1.34
		164.23			1.46
		176.21			1.62
		109.16			1.18
		150.77			1.14
		51.63			1.77
		161.33			1.55
		59.34			0.81
		101.21			1.27
		64.15			1.02
		127.3			1.35
		106.23			1.17
		89.22			1.4
		132.94			1.09
		62.87			1.02
		81.11			1.94
		116.21			1.29
		82.04			1.27
		105			1.71
		74.99			0.95
		95.65			1.41
		89.46			1.3
		172.48			1.75
		111.21			1.37
		115.01			0.94
		105.39			1.28
		141.57			1.77
		97.95			2.48
		111.69			1.56
		139.94			1.92
		94.43			1.53
		112.18			1.88
		177.58			1.54
		54.08			1.93
		41.75			2.27
		125.05			1.9
		116.01			2.61
		176.34			1.94
		53.25			1.68
		130.14			1.48
		86.73			1.36
		104.44			1.43
		142			1.8
		160.78			1.32
		67.94			1.27
		54.99			1.95
		100.11			1.14
		137.82			1.84
		118.22			1.54
		92			1.81
		49.53			1.03
		77.21			1.71
		103.18			1.62
		125.66			2.09
		65.6			1.81
		155.7			1.56
		63.58			1.93
		178.23			2.07
		129.9			1.92
		142.57			1.74
		91.51			1.4
		79.89			1.73
		106.77			1.92
		59.97			1.59
		89.9			1.47
		126.18			1.95
		102.43			1.91
		113.84			1.65
		99.59			1.81
		100.77			1.52
		133.43			1.68
		125.37			1.87
		157.31			1.5
		178.73			1.58
		65.04			1.87
		135.32			1.77
		113.9			2.03
		102.32			1.35
		129.07			2.38
		153.34			1.41
		109.79			1.4
		134.83			1.65
		182.61			1.56
		157.73			1.75
		122.65			1.39
		110.04			1.59
		187.68			1.86
		103.45			2.69
		75.1			1.72
		128.97			2.56
		71.65			1.62
		70.83			2.06
		177.15			2.19
		208.23			2.23
		98.5			1.71
		92.8			2.9
					2.5
					2.25
					2.19
					2.49
					2.93
					2.55
					2.7
					2.8
					1.93
					2.38
					2.33
					2.46
					2.16
					2.07
					2.12
					2.07
					2.33
					2.42
					1.05
					1.24
					1.2
					0.71
					0.86
					0.96
					1.23
					1.54
					1.54
					1.58
					1.86
					1.16
					1.05
					0.98
					1.3
					1.4
					1.34
					1.61
					1
					0.88
					1.43
					1.41
					0.92

## Sheet: Suppl Fig 1F 
	HeLa WT						HeLa RPB1-K1268R
Count	1311			1224			1169			1439
	Untreated			1hr			Untreated			1hr
Repeat	#1	#2	#3	#1	#2	#3	#1	#2	#3	#1	#2	#3
	80.3	60.1	65.7	23	13	20.2	84.3	125.9	109.7	31.8	17.3	19.9
	99.5	84.8	88.7	20.8	23.2	21	77.4	114.9	108.3	23.5	36.7	23.4
	63.8	61.4	90.1	16	17.7	25	102.7	122.2	93.9	22.8	26.2	24.5
	59	68.3	88.6	22.3	14.6	27.9	76.2	125.5	88.5	24.4	18.6	22.4
	71.7	89.8	92.1	17.9	28	21.6	115.6	105.2	96.1	22.2	32.8	21.5
	75.1	80.9	103.9	23.9	13.7	28.5	71.4	93.7	94	21.9	27.6	23.3
	90.4	117.5	93.4	19.5	9.7	20.7	60.7	91.9	105.6	22.5	19.1	22.4
	68.2	78.7	122.6	21	18.7	11.1	93.4	136.3	113.2	27.8	26.5	19
	102.1	89.1	95.1	28.8	12.5	25	104.5	82	106.9	14.8	21.7	22.2
	66.9	64.4	83.4	18.1	16.1	23.8	73.4	79.5	96.5	12.6	20.2	23.4
	53.5	130.2	132.4	23.8	13.5	5.6	106.3	64.5	97.6	22.7	28.6	25.6
	78.1	63.6	133.8	20.8	17	28.1	88.7	129.6	112.2	16	28.1	25.4
	75.2	113.6	106.2	14.6	14.1	13.3	76.1	80.9	85.2	16	20.2	20.9
	116.4	83.9	97.8	24.6	23.7	19.3	98.7	140.7	118.9	23.9	28.7	28.4
	57.1	119.6	110.5	21.7	22.6	35.7	101.1	95.8	68.6	18.3	28.3	20.2
	92.2	66.2	126.1	21.1	19	24.9	112.3	106.6	64	18.8	39.6	23.6
	109.5	73.6	81.3	25.2	16.7	25.8	81.1	79.8	126.6	15.9	31.3	18.4
	54.9	85	55.6	20.3	16.8	25.4	61	86	102.9	22.3	17.7	19.8
	62.9	125.4	110.3	17.8	16.1	21.3	70.1	83.9	70.6	28.2	24.4	27.1
	57.7	86.1	48.6	15.5	16.6	25.6	111.4	75.5	108.9	17.6	18.8	18.7
	102.8	126.7	84.4	22.2	10.4	28.4	75.3	113.4	107.1	20.3	34	17.9
	59.1	130.7	66.6	39.5	22.4	28.4	86.3	112	53.5	15.2	22.7	28.1
	88.4	113.2	69.1	29.8	8.6	26.6	57.4	81.6	113.5	16.9	24.6	24.2
	96.3	108.8	120.9	22.7	19.2	24.5	96.1	77.9	112.2	28.6	14.9	27
	118.7	60.3	89.6	25.7	18.6	24.7	90.7	114.6	168.1	24.6	25.5	19.3
	108.9	93.6	126.1	22.7	15.7	26.9	87.1	133.6	119.9	18.9	26.3	23.5
	81.7	61.6	133.3	33.5	16.6	26.8	68	108.8	114.5	18.6	20.3	18.1
	125	67.7	83.7	26.6	26.7	20.7	102.8	109.6	92.1	28.2	25	29.7
	72	86.7	55	24	11.6	18.4	72.6	110.2	131.7	22.4	19.6	16.9
	116.5	128.3	87	27.2	17.4	27.2	87.5	109.5	106.7	19.6	20.9	22.1
	115.9	121.3	112.1	20.4	17.5	27.3	122.7	83.4	115.8	23	31.7	21.5
	109	101.9	93.6	49.1	19.6	26.3	95.6	137.2	107.5	19	29.8	25.8
	94.9	139.2	104.9	24.5	32.8	22.7	106.8	90.5	91.4	25.2	20.6	27.9
	96.9	74	98.7	27.4	18.7	25.5	94.3	100.9	136.6	19.6	22.4	20.9
	119.1	124.8	61	33.5	15.8	14	91.4	126.4	106.4	24.5	42.8	16.6
	91.7	81.2	158.7	18.7	24.8	25.4	123.4	109.7	112.1	16.1	38.2	18.6
	63.2	112.1	83.4	23.8	23.8	19.8	99.3	77	68.2	21.6	26.1	15.9
	52.7	116.9	108.3	43.2	13.3	16.9	88.1	141.7	75	24	15.6	12.7
	73.2	121.8	101.6	20.3	27.8	30.4	107.3	96	129.9	13.4	21.5	24.1
	97.4	151.7	113.8	29.3	23.6	23.6	91.5	101.7	132.3	21	27.6	18.6
	77	106	101.6	26.4	20.4	18.1	127.5	95.5	123.8	21.1	26.2	13.8
	91.8	74.7	99.6	20.7	23.3	19.7	97.8	121.5	98.8	17.4	16.5	16.7
	90.8	110.9	72.8	29.5	19	24.2	78.8	109.7	129.3	12.3	25.2	35.7
	119.3	125.5	148.4	21.4	25.8	20.6	96	116.5	85.8	11	20	31.7
	76.3	87.6	122.2	13.8	28	28.4	105	103.4	119.5	13.7	23	15.1
	143.8	111.1	84.5	15.3	21.8	24.4	98.3	131.6	113.7	18.9	13.3	20.3
	114.3	114	115	21.7	22.8	20.2	93.1	120	106.8	13.4	9.7	7.4
	85.2	124.9	83.9	42.3	23.6	16.2	87.6	54.8	78.6	17.5	10.9	21.8
	71.5	125.4	92.8	35.3	27.8	26.3	95.7	51.2	70.6	13.5	13.7	6.9
	70.6	121.5	66.3	30.2	28.4	34.5	76	85.2	63.3	16.9	6.4	19.7
	152.4	138.8	140.5	22	19.5	24.7	84.3	102.1	63.2	17.5	10.1	32.7
	163.5	123.9	100.5	30.6	19.5	18.6	78.1	107.1	52.6	18.3	14.5	24.2
	108.7	99.1	83.9	16.2	33.1	11.4	103.5	113.1	102.2	18.3	13.3	8.6
	165	101	95.2	21.8	23.3	22.5	99.6	98.9	53.8	11.6	11.4	17.9
	173.9	66.6	87	18.1	22.9	21.5	86.7	94	58.5	22.9	18.1	9.5
	93.5	114.8	89.5	16.6	31.4	23.1	120.5	176.7	93.6	17.4	14.8	25
	83.3	144.7	105	29.9	26.2	24.7	94	89.8	85.9	17.6	8.2	12.3
	142.4	135.3	65.8	25.8	25.9	32.3	85	129.3	83.9	13.4	10.5	20.5
	131.1	156	110.6	16.9	19.7	20	103.6	97.6	47.1	16.1	8.7	16
	89.6	80.5	85	19.9	23	24.6	99.7	91.8	47.9	26.3	12.7	21.5
	96.6	91.1	98.2	11.7	34.6	22.8	94.6	104.2	64.9	14.7	10.6	12.9
	96.3	132.4	92.5	11.6	44.8	20.6	75.9	100	44.9	21.4	10.6	9.9
	106.4	85.7	108.5	11.5	31.4	26.2	78.9	121	69	18.4	18.3	20.5
	92.2	39	65.9	14.9	37	32.6	107.2	92.1	76.2	21.1	15	16.6
	88.5	78.7	99.7	22	21	35.1	81.2	102.2	44.2	24.6	27	10.3
	103.2	89	130.4	12.6	20.3	22.5	94	81.3	82	23.1	14.7	18.9
	110.9	73.7	140.4	19.8	22	27.9	92.3	84	45.8	20.3	14.9	21.2
	85.8	79.3	108.5	26.8	31.9	26.3	78.1	90.6	72.2	19.7	14.1	12
	105	82.4	105.7	20.3	21.8	26.5	44.9	35.6	56.8	21.5	21.9	16.8
	112.3	79.7	100.1	22.6	22.7	21.3	97.6	145.9	55.9	20	13.6	22.3
	89.9	61.7	119.8	18.3	27.3	20.3	124	80.3	67.7	19.9	8.6	15
	73	82.3	77.8	19.3	33.1	21.3	103.2	61.6	86.4	17.7	10.4	18.1
	113.5	95.9	117.8	14.9	20.3	25	95.5	94.4	60.9	12.8	12.9	19.4
	63.9	67.8	107.7	21.6	17.9	22.8	121.3	103.1	61.3	16.2	23.7	13.1
	61.1	69.5	89.5	33.8	21.7	29.8	85.4	122.7	71.8	13.2	16.6	15.2
	112.6	115	68.2	11.6	31.3	20.8	106.5	102.4	68	14.4	13.4	15.6
	112.3	149.3	115.5	19.4	38.2	20.7	107.9	75.6	59.6	17.6	11.9	15.9
	126.1	129.7	115.8	33.6	30	32.8	80.4	58.5	84.9	22.8	17.1	12
	75.6	101.4	103.5	28.6	17.2	14.7	92.3	101.6	87.4	9.8	19.2	14.3
	101.7	86.2	70	31.4	16.6	22.3	86.9	69.3	80.4	7.7	16.4	16.9
	97.5	89	67.6	14.5	45.4	30.4	97.5	166.2	62.8	20.9	10.6	16
	98.4	124.9	89.1	28.3	27	21.2	114.5	115	86.3	18.6	12.3	14
	125.2	70.1	93.3	31.8	24.1	14.5	90.9	150.5	121.9	12.7	18.8	15.9
	56.7	71.8	90.2	26.7	22.6	24.3	83.1	48.7	83.6	9	20.7	13.7
	100.7	86.6	95	27.1	22.8	15.5	84.7	149.2	135.8	10.7	15.7	16.7
	62.7	71.1	103.7	34.7	30.5	11.7	76.4	107.8	123.5	14.2	14.7	13.3
	92.4	117.7	93.2	35.4	25.3	21.8	91.9	132.8	64.9	14.8	13.2	14.7
	97.6	67.6	120.5	24.4	23.3	20.4	92.3	87	62.5	14.4	20.5	17.5
	82.5	115.1	96.6	28.1	29.4	23.9	93	127	137.6	14.8	12.6	14.8
	101.6	56.6	82.9	27.3	41	21.4	79.6	131.3	154.7	16.6	15	19.7
	95.5	52	133	26.1	33.6	21.4	114.9	142.3	111.4	12.5	11.9	20.2
	110.4	78.3	133.4	22.3	23.6	23.4	80.2	60.1	123.6	16.6	10.8	15.8
	68.3	93.8	106.7	23.5	34.6	28.3	81.9	59.8	106.1	13.9	15.4	15.3
	75.9	119.9	99.1	18.7	31.1	23.9	94.8	111.9	100.7	12.2	8	14.5
	70.6	53.3	115.7	27.1	21.9	17.5	93.5	88.9	145.4	11	9.9	14.3
	73.7	95	92.8	24.3	35	22.7	78.4	109.7	126.5	12.8	17.9	12.4
	93	114.6	114.4	8.3	32	19	118.3	137.7	92.1	18.6	15.8	16.6
	100.4	73	75.8	27.2	24.7	32.2	92	76.6	194.4	15.1	18.7	21.2
	103.5	96.5	122.3	21.4	25.3	21	110.6	84.5	108.2	15	9.4	12.9
	81.5	58	155.9	21.4	24.2	20.6	96.8	86.6	99.3	17.6	20.8	12.4
	62	71.2	104.9	31.4	23.1	21.1	131.2	98.7	75	13	14.8	17.2
	60.5	113.2	68.4	27.6	37.1	17.3	90.6	88.3	112.2	19.5	21.1	14.6
	70.2	65.2	109.4	21.5	20.5	23.9	83	50	100.9	9.8	16.4	13.7
	100.3	49.7	112.7	27	28.4	17.3	95.8	66.4	148.4	15.3	21.9	11.6
	102.3	76.9	97.1	20.6	31.2	18	110.7	103.2	155	23.9	30.7	11.8
	68.7	79.8	109.9	25.7	23.3	27.8	104.8	89.9	106.2	25.7	23.1	12.9
	56.8	88.1	122.1	24.5	20	18.1	120.4	82.9	136.7	20	13.3	16.2
	82.4	87	81	19.1	22.5	15.8	98.9	128.7	79.2	26	10.2	17.9
	57.1	147.1	77.5	21.8	28	18.7	108.3	134.7	93.6	16	19.5	16.6
	71	76.4	74.3	22	17.5	31.8	86.4	75.5	94.6	15.4	9.2	13.9
	70.4	102.7	100	23.2	25.5	17.9	91.3	120.1	99.6	15.4	19.9	14.1
	71.8	98.8	104.1	27.3	18.6	26.7	84.7	107.8	129.2	20	11.7	17.9
	62.8	86.9	80.7	16	36.5	31.2	94.7	101.8	106.4	20.1	11.5	11.2
	62.3	56.8	115.4	25.7	29.4	14.4	118.7	111	107.9	13.1	26.2	12.7
	67	67.6	96.1	23.4	22	32.1	79	87.9	158.2	25.3	20.8	20.7
	80.6	132.3	104.7	24	27.9	21	107.2	84.7	90.7	15	13.2	15.5
	62.4	70.5	78.4	17.2	26.4	18.1	106.7	63.1	100.6	17.8	19	21.6
	78.6	66.9	90.7	20.1	27.9	20.3	92.8	101.7	63.5	24.2	29.5	14.5
	84.3	110.8	85.7	14.9	26.4	22.5	83.2	99	80	14.4	10.3	12.5
	73.7	93.8	80.1	21.6	32.1	20.5	69.4	79.7	93.1	16.6	14.5	16.6
	100.8	70.9	143.2	20	26.3	10.2	125.8	108.3	84.2	19.7	10.6	11.9
	62.1	64.6	101.7	19.7	21.7	19.7	118.6	104.4	116.3	24	22.8	18.7
	97.4	61.9	77.9	21.8	28.3	31	124.7	126.7	102.2	15.5	10.5	20.9
	104.4	82.9	66.7	17.9	35.4	20.5	127.5	104	98.8	15.5	12	18.7
	78.5	101.3	132.1	17.9	27.4	18	121.8	134.7	130.7	23.7	14.5	25.6
	85.4	57.1	90.4	20.2	24.1	19.1	110.9	81.7	169.9	24.2	18.3	14.3
	87.9	92.9	61.9	21.6	30.4	24.1	85.6	117.8	91.4	14.7	12.2	11.5
	70.4	68.5	94.6	18.1	38	29.1	125.4	126.4	72	16.2	21.1	8.8
	71	47.2	111.2	26.1	18.9	16.4	89.8	88.6	56.2	12.6	23.7	19.1
	81.6	93.5	133.5	22.7	27.5	15.2	109.8	103	110.6	14.6	19.5	11
	65.8	44	110.9	12.1	42	18.4	84.5	93.3	124.4	16.1	18.6	17.3
	64.8	92	85.2	18.6	16	17.9	101	158.4	138.6	14.6	19.7	13
	75.3	83.3	116	28.4	20.8	17.2	86.1	104.8	68.1	27.3	15.2	12.1
	79.7	69.9	97.5	16.1	19.4	19.6	91.4	60.6	131.1	20.8	22.7	10.3
	73.5	97.1	106.1	22.9	34.5	25.5	103.8	111.8	96	29.6	18.6	7.1
	86.5	109.5	117.2	28.5	23.2	16.5	128.2	96.3	95.1	18	25.8	15
	77.6	52.3	83.2	30.1	23.2	17.1	70.6	103.4	95.5	14.3	30.1	20.3
	62.6	107	125.9	23	52.5	18.6	105.3	95.8	163.7	20.5	20.4	6.3
	79.3	68.5	77	16.9	38	19.6	96.9	106.2	140.6	16.4	19	8
	75.4	35.6	125.2	24.7	27.7	19.1	110.9	97.6	86.5	27.5	18.7	7.7
	90.5	90.3	78.8	39.7	36	16.5	91.3	78.7	81	31.1	20.3	13.1
	122.5	93.7	106.7	24.4	29.9	15.6	108.3	109	111.6	19.3	23.5	8.8
	86.3	61.8	93.5	18.5	17.6	12.4	71.4	81	88.5	26.4	22.9	16
	67	84.9	90.2	33.7	37.3	20.3	96.3	84.6	166.8	14.4	20.9	10.7
	87.9	68.1	86.1	35.8	32.5	26.3	86	87.2	169.2	25.4	18	10.7
	93.2	80.5	110.3	24.3	25.4	19.1	112.5	56.5	103.1	22.1	26.3	14.9
	82.9	81.3	121.9	29.6	35.2	16.5	102.2	71.4	113.9	11.8	13.1	14.6
	88.7	66.5	109.3	22.8	22.6	14.8	69.8	65.2	170.3	13	24.7	9.9
	83.2	88.2	85.9	28.8	30.8	14.2	78.1	143.9	62.4	10.2	17	11.2
	99.7	63.8	109.3	33.2	27.1	15.5	96.5	107.5	100.2	16.7	23.6	16.7
	92.8	51.2	77.8	33	21.4	15.8	91.8	120.4	150.4	13.5	30.2	17
	104.4	91.4	102.1	36.5	34.3	1.5	110.3	82.2	147.5	25.2	19.1	6.8
	84.7	62.5	100	26.8	31.6	19.1	69.4	109	84.8	18	25.3	17.1
	114.9	57	83.8	13	29.7	15.4	110.3	61.1	105.4	14	11.6	6.1
	99.2	96.2	74.8	30.8	31.4	19.5	121	67.7	157	21.9	19.1	16.1
	114.9	50.3	124.6	33.1	24.7	19.7	112.2	73.1	133.3	17.7	14.6	9.1
	112.3	80.3	90.6	19.9	29.1	1.8	88.7	105.1	79.4	18.7	31.3	16.5
	89.2	91.6	110.6	24.7	30.6	17.8	89.7	82.6	111.4	22.2	12.7	13.2
	66	109.7	99.1	18.9	35.4	19.4	77.5	64	95.7	14.3	21.2	19.2
	95.2	116.1	93.1	25.7	19.3	21.2	110.3	107.3	131.2	16.2	30.2	17.2
	120.3	99.5	104	20.6	16.9	14.2	116.7	70.2	117.5	18.9	18.8	16.2
	124.1	76.9	125.7	22.4	14.7	12.6	96.9	76	150	15.4	20.9	12.6
	78.5	115.7	114.6	23.9	16.1	13.8	116.5	88.9	160.4	19.2	15.8	12.7
	83.4	108.7	108	14.3	21.3	23.4	95.9	90.6	173.1	21.3	12.8	13.3
	72.2	96	84.7	21.7	22.3	15.2	133.6	97.6	93.4	16.1	17	10.1
	120.3	143.8	82.3	20.2	30.4	16.6	86.3	64.7	109.7	12	26.1	9.8
	88.5	132	120.5	18.3	28.7	13.6	95.7	114.4	109.5	24.5	18.6	18.4
	106	110.1	87.9	21.9	20.9	21.7	115.9	106.7	101.9	24.3	17.2	14.8
	143.6	93.3	109.1	19.3	34.2	21.5	115.1	100.6	113	14.8	30	16.3
	104.9	111.9	112.7	23.6	31.9	13.2	112.3	113.9	112.3	32	20.2	16.9
	80.9	100.5	115.1	14.6	34.8	11.5	87.8	112.3	149.1	17.6	32.6	20.4
	65.7	92.5	115.8	25.6	31.8	19.6	100.6	76.3	81	30.4	11.3	6.1
	80.1	86.1	104.2	14.9	22.7	14.8	108.1	75.7	67.9	13.7	23.6	13.7
	93.4	133.7	98.8	31.2	28.5	12.9	113.8	110.1	80.2	18.2	24.5	14.6
	88.6	125	92.4	26.5	30.4	21.6	96.9	81.5	116.7	27	25.1	12.5
	81.6	143.8	106.6	23.3	29.4	20.8	107.2	107.5	96.8	20.3	17.6	16.5
	66.1	89.1	74.2	23.4	28.6	14.4	98.1	89	100.1	25.1	26	17.7
	108.6	126	92.6	21	36.7	25.9	120.2	72.7	127.1	16	16.5	22
	53.7	122.9	100	16	27.7	20.9	117.9	71.9	91	28.9	22.2	17.4
	87.3	121.4	53.9	37.2	30.1	11.7	129.2	75.8	80.5	17.4	21.4	19.3
	89.3	94.8	110.9	19.7	29.7	16	160.4	79.4	104.3	29.9	16.9	19.1
	67.8	124.2	133.5	15.1	16.6	22.4	105.7	84.8	108.6	31.9	18.3	17.5
	135.6	125.1	100.6	16.5	30.2	18.7	122.8	72.4	88	13.2	17.9	17.5
	95.7	104.6	106.9	33.4	37.1	23.5	99.5	69.6	115.2	13.3	35.2	10.1
	56.1	108.2	81	32.5	29.3	20.2	50.9	49.3	121.2	19.9	20.9	11
	51.4	63.9	91.5	18.9	37.4	13.3	131.7	112.9	128.2	18	17.4	14.5
	67.9	91.7	73.6	15.2	30.8	21.5	81.9	116.2	54.1	12.4	18.4	17.2
	109.3	86.1	78.7	16.1	35.9	22.8	111.5	94.6	66.2	21	19	16.3
	120.3	111.9	90.9	20.5	27.4	14.9	103.1	97.8	120.8	15	16.4	14.1
	98.4	86.6	127.6	26.3	14.1	17.3	111.8	67.5	112	20.6	22.1	13.3
	62.7	80.6	105.6	19	10.9	25.2	137.9	136.3	100.2	20.9	20.8	10.3
	118.8	119.2	76.5	25	37.9	16.3	95.7	63	96.9	23.9	17.9	13.2
	75.3	159.7	97.3	26.9	20.5	20.8	114	70.5	107.9	26.7	12.1	12.9
	88.1	110.2	105.9	21.6	17.7	21.2	136.1	63.1	91.4	21.9	26.4	12.9
	83.9	138.9	87.7	27.8	13.9	21.2	116.8	99.9	79.8	19.9	16.2	11
	64	99.9	100.9	21.8	24.8	15.6	126.5	128.2	120	26.1	22	12.1
	121.2	101.9	99.2	23.1	26.5	26.4	131.1	100.4	140.3	14.4	16.9	16.2
	40.9	103.1	107.9	23.5	16.6	17.6	94	147.3	67.3	13.6	21.4	13.5
	73.5	74.3	77.1	21.5	33.8	19.8	99.5	105.1	115	18.7	15.4	20.6
	109.2	131.6	92.7	24.5	21.4	22.5	145.1	152	76	12.5	16.8	15.1
	107.8	115.7	103.2	33	30	13.9	139.7	159.2	92.4	21	15.1	11.6
	97.8	121.5	98.6	30.8	22.9	23.9	118.1	65.8	133.8	19.1	20.9	13.9
	87.2	107.8	77.1	24.8	27.7	23.6	124.7	94.7	78.4	18.3	28.2	15.5
	67.6	107.4	90.9	30.4	23.2	33.8	104.3	125.7	117.6	13	14.6	17.7
	88.1	127.1	63.6	18.5	26.7	20.4	126.8	83.8	133	16.1	16.8	12.6
	113.6	78.6	96.2	21.9	25.2	16.5	133.5	112.3	103.3	13	26.8	13.4
	94.8	150.7	91.1	25.5	43.9	19.5	141	124.4	70.6	17.7	30.7	9.3
	77.2	148.9	108.4	19.6	21.1	15.7	134.7	141.8	59.7	13.1	34.7	13.4
	80	114.2	86.4	27	26	16.3	111.3	106.6	138.9	20.3	18.1	11.2
	102.8	135.5	67.3	23.4	19.4	19.8	120.3	89.2	80.5	11.4	18.2	11.1
	97.2	92.1	58.5	23.1	29.2	26	150.5	95.4	131.8	16.5	30.5	10.6
	96.8	106.9	74.7	15.4	21	25.8	98.7	92.5	89.4	10.8	13.9	9.3
	82.8	107	76.1	20.1	21.5	17.3	57.3	97.2	61.8	14.8	25	13.7
	74.2	72.3	84.5	18.8	32.5	36	61	125.4	80.6	11.1	20.8	15.3
	121.2	108.1	119	25.5	26.3	19	76.4	158	75.3	20.2	20.4	5.5
	99.7	133.2	134.2	19.9	20.1	16.3	141.9	100.7	71.8	26.1	23.3	14.8
	129.1	122.3	114.7	16	23.6	24.4	134.3	95.4	85.5	16.3	26.4	9.2
	103.3	91.2	122.6	10.8	20.7	21.3	109.3	131.3	66.7	13.6	32.3	16.8
	115.6	98.8	111.2	19.4	20.3	29.2	137.5	57.2	76.8	12.3	35.9	15.3
	101.1	98.3	72.6	22.8	22.5	23.2	141.6	68.2	80.7	22	18.6	8.7
	122	109.9	122.7	25.6	27	20.8	114.9	103.4	54.6	15.4	24.7	15.1
	124.7	137.9	92.9	26.7	27.9	26.5	92.5	94.8	75.5	15.6	24.8	23.3
	102.3	115.6	130.3	16	20.1	19.7	103.3	129.2	64.2	30.2	23	6.9
	140.2	138.3	103.9	27.9	28.3	26.1	107	73.1	80.1	17.7	26	18.8
	136.8	140	56.3	23.7	22.8	15.9	107.8	135.9	80.5	33.9	21.9	11
	88.8	64.6	123	19	24.8	22.9	110.8	125.2	56	19	25.1	18.1
	96.2	113.7	109.9	17.2	20	18.6	76.1	53.6	60.5	28.3	20.8	23.6
	112.2	131.5	113.3	19.7	3.3	27.1	139.1	102.9	107.2	23.5	12.9	26.4
	136.9	126.5	113.7	22	29.9	24.8	121.5	105.8	95.1	16.6	14.4	26
	97.2	116.7	92	22.8	37.8	20.1	130.6	109.8	65	19.4	22.5	20.4
	115.4	118.9	139.4	24.7	29.4	17.7	110.7	117.4	83.2	15.1	24.9	20.4
	101.5	102.4	133.1	18.8	34	12.7	95.9	75.8	116.5	18.7	43.9	23.1
	54.5	127.3	149.8	20.1	26.9	20.8	107.3	117.2	76.8	18.1	19.6	15.9
	76	91.4	110.1	15.8	21.3	20.2	96.5	118.9	134.7	13.3	29.4	14
	93.9	123.7	101.2	24.7	16.3	18.9	61.5	93.5	121.3	29.7	22.1	22.4
	57.5	48.4	137.9	21	14.2	20.1	100	151.7	113.7	23.5	24.7	11.1
	127.8	103.7	118.1	23	79.4	23.5	78	108.5	85.1	15.6	22.7	22.2
	109.8	125.1	115.7	24.8	33.4	19.1	109.3	146.7	66.4	24.8	23.9	20.3
	67.7	96.6	110.8	22	21.7	20.9	87.9	93.8	65.8	13.3	24.4	23.9
	121.2	115.7	87.4	21.4	21	19.2	114.7	101.5	81.3	26.9	31	21.1
	74.5	71.2	161.1	23	30.1	14.9	91.2	133.6	103.8	16.1	27.9	18.6
	94.8	118.8	106.2	18.3	30.3	2.6	95.9	49.2	99.5	21.7	24.3	25.5
	125	113.5	80.8	24	41.5	28.8	117	76.3	92.4	19	39.6	14.7
	62.6	103.7	80.4	14.7	47.8	12.4	83.3	133.6	80.5	22.7	19.5	23
	137.4	134.6	122.5	19.4	31.1	28.8	50.5	72.8	76	12.6	32.3	23.6
	104.4	152.4	105.1	21.7	25.7	16.3	108.3	69.3	82.7	17.7	19.2	23.5
	112.9	127.6	114.2	18.3	50.5	26.8	106.3	151.8	99.3	21	16.2	14.1
	106.9	110	100	20.3	28.4	16.8	108.3	83.3	115.6	14.3	16.4	13.3
	97.4	136	84.6	25.4	33.9	30.9	87.5	143.7	98	17.4	18.4	18.7
	118.2	137.1	52.8	19.7	18	20.2	142.8	75.8	116.4	15.8	15.2	15.3
	125.8	157.7	78.6	20.8	27.9	24.3	120.7	98.2	116.7	15.1	9.1	18
	92.3	121.1	106.8	21.1	34.8	21.2	144.1	88.4	64	14.4	19.9	13.7
	90.9	93.2	97.5	27.7	33.7	24.6	114.2	109.2	61.1	13.5	17	24.1
	105	139.3	67.8	17	47.2	23.1	122.7	133.4	120.3	24.3	20.9	13.9
	96.6	107.1	103.5	14	24.5	22.1	91.9	78	91.9	19.4	20	24
	100	105.1	124.6	27.5	24.3	20.3	88.3	90.5	72.3	16.9	22.2	27.2
	124.8	80	91.9	23.6	28.1	19.9	135.8	141.1	80.5	12.3	16.6	22.2
	114	155.3		14.6	23.3	23.6	91.1	85.1	80.2	19.6	30.4	12.2
	148.4	125.2	135.3	16.8	24.7	30.2	72	105.8	64.6	22.5	20.1	16.4
	115.9	100.1	73.2	21.7	29.4	26	108.8	134.3	66.8	17.4	10.3	20.9
	125.7	128.1	68.7	24.1	24.5	26.4	125.5	90.9	84.7	23.5	13.5	9
	128.6	111.8	126	23.9	28.7	31.8	112.4	163.8	69	13	16	21.2
	115.3	156.1	86.8	12.9	22.8	38.2	141.6	120.2	94.9	18.7	19.1	28.5
	158.9	88.7	122	20.9	26.9	21	91.3	102.9	75.4	32.6	8.3	19.9
	109.9	148.5	77.5	18.6	28.8	13.3	102.6	115.7	76.2	17.7	13.8	10.6
	99	141.5	140.8	23.6	22.7	17	98.1	81.1	105.7	23.7	13.5	17.4
	100.4	104.5	58.3	17.8	17.6	30.1	123.4	85.7	107.6	18.8	21.6	18.7
	136.3	141.7	148.3	32.1	22.3	28.1	101.4	100	77.1	35.5	10.7	24.3
	134.3	131.6	106	17.6	20.6	18	99.9	137.3	89.5	15.3	17.5	27.1
	122	114.8	118	26.8	15.4	18.3	88	69.2	116.3	17.7	14.6	22.4
	147	102.9	136.5	19.7	22.4	22.2	95	127.4	90.4	17.3	12.4	15.5
	99.7	154.4	83.7	18.9	21.7	19.2	89.1	106.3	87.4	21.1	18.6	24.1
	111.6	102.3	132.8	36.3	14.7	36.2	109	151.3	70.1	19.6	13.4	12.1
	99.9	138.4	86.4	23.3	26.3	21.7	76.6	66.3	112.2	11.7	14.7	22.3
	96.6	139.6	55.7	38.9	24.1	25.2	82.6	69.9	88.3	22.8	13.9	9.1
	81.5	151.7	144.1	15.9	29.9	26.5	141.4	67	60.7	22.2	15.5	20.9
	77.4	104.5	61.1	21.5	17.4	31.1	73.4	102	91.1	23.6	9.2	22.6
	113	135.3	95.3	22.7	21.4	25	72.2	41.8	77.4	18.9	14.1	12.5
	109.8	122.1	100.2	31.5	21.3	21.9	62.4	79.3	123.1	16.6	22.2	10.3
	123.3	62.4	77.7	29.2	21.6	30.1	65.2	142.7	73.4	14.3	16.3	17.6
	128.6	94.9	49.4	27.2	19.4	16.5	71.1	108.9	102.1	18.7	20.2	21.5
	54.3	142.3	72.2	28.1	16.1	23.1	77	102.9	114.1	26.5	13.2	16.4
	137.7	135.2	126.2	26.4	17	16.6	84.4	129.8	76.1	15.1	19.2	14.4
	104.6	125	72.4	28.6	16.5	36.9	73	145.4	88	20.1	17.5	14.6
	107.9	131.8	50.4	36.6	13.7	18.2	108.6	103.1	78.8	19.6	11.4	19
	143.3	128.1	79.8	28.8	14.9	30.9	107.5	94.4	90.6	18.4	10.4	16.3
	130.3	135.1	77.4	25.9	15.1	26.4	72.9	89.6	83.9	16.8	10.2	10.1
	124	113.6	73.5	27.3	22.8	20.3	84.1	123.1	124.6	12.5	23.1	10.1
	126.6	104.2	62.4	18.7	20.8	19.4	66.9	131.9	67.2	20.3	24.9	7.7
	125.7	98.9	103.3	34.1	13.3	19.3	106.1	95		18.1	11.6	13.9
	135.8	114.3	105.6	34	26.8	23	93.8	62.4	115.4	21.9	12.8	16.3
	108.1	52.6	75.9	29.8	14.4	21.5	103.2	109.6	104.7	16.2	15.2	13.9
	122.8	125.5	72.5	24.1	14.3	19	106.4	39.3	93	22.3	17.2	18.7
	138.9	157	66.9	32	14.4	15.8	87.2	93.2	44.1	11.8		14.2
	152.1	109.7	108.5	17	13.4	13.4	82.6	66.6	97.5	20.3	23.5	12.5
	135.6	149.4	129	20.7	10.1	18.6	104.5	108.8	91.4	13	11.4	12.3
	155	144.4	65.4	26.3	14.3	2.9	99.2	77.8	127.8	14.4	19.9	17.5
	113.7	59.8	91.8	24.5	16.3	29	86.7	83.3	144.9	18.2	10.9	13.4
	147.5	109.8	71.8	20.6	12.8	19.9	82.4	68.1	97.4	12	12.1	12.5
	152.7	110.8	70.9	26.1	19.3	19.6	124.8		83	17.2	12.4	11
	111	88.4	82.1	27.6	21.7	35	82.7		73.3	9.6	13.6	17.5
	180.4	124.9	72.2	21.4	12.2	11.7	105.9		83.9	12.6	13	16.8
	113.1	92.3	49.6	27.5	13.7	5.1	105.3		90.8	13.6	14	20.6
	149.5	104.9	89.5	21.4	22.1	15.5	101.5		131.9	14.7	13	15.2
	89.5	130.3	85.5	27.9	17.6	26.1	57.9		94	14	5.1	20
	108.6	114.9	105.5	25.3	16.6	24.9	72.2		114.8	11.2	14.4	13.8
	80	65.8	69.5	28.6	19.6	28.6	81.2		119.7	13.7	12.6	10.9
	152.8	82.6	83.2	28.7	13.8	19.7	99.9		119.9	14.3	12.5	13.9
	182.9	97.8	86	35.2	16.1	14.4	61.1		79.1	18.6	9.7	18
	152.5	84.6	86.4	21.7	16.3	14.5	86.2		83.3	17.7	16.4	11.6
	112.8	95.3	76.6	36.2	12.9	18.9	98		83.2	22.4	22.5	15.3
	142.6	122.3	76.9	24.3	22.8	11.8	113.1		154.3	17.9	10.6	11.8
	92.8	98.2	95.8	27.3	11.3	18.4	104.9		78.9	14.7	8.9	9.7
	92.9	71.6	108.8	29	14	16.6	111.3		77.3	17.6	13.5	12.5
	152.5	91.2	83.9	24.9	17.2	12.7	101.6		118.7	19.6	16	11
	129.8	101.2	62.5	19.6	13.7	20.6	115.5		102.8	17.9	15.5	9.9
	130.9	120.8	73.3	24.9	17.7	17.3	74.4		61.7	16.2	10.4	15.8
	126.5	118.5	100.4	25.9	18	18.2	127		89.5	18.7	16.5	16.1
	97	107.2	88.7	33.3	20.7	18.1	128.3		107.8	16.7	12.6	12.2
	125.5	85.9	65.1	14.6	25.1	13.5	111.4		124.1	14.5	12	14.9
	87.7	69.4	61.8	18.8	14.5	14.8	105.8		109.2	20.8	10.7	5.5
	89.8	106.3	89.9	28.1	18.6	30.4	76.7		88	23.3	14	16.8
	85.6	97.1	106.5	29.9	12.4	22.8	91.4		125.5	22.2	9	15.1
	116.8	103	116.5	35.1	17.9	15.5	84.3		79.3	17.5	15.3	13.1
	103.8	111.4	124	33.6	20.9	25.6	96.9		92.2	16.4	9.2	12.9
	130.3	115.4	74.2	20.4	21.5	22.5	98.7		138.5	20.3	20.2	13.8
	107.7	100.2	121.9	24.6	18.9	24.2	99.9		135.3	17.8	25.5	16.4
	118.3	105.5	97.6	29.4	18.5	18.6	82.4		79.8	13	17	8
	125.5	68.2	73.5	14.7	27.2	19.1	99.1		153.8	10.8	11.9	17
	155.2	102.5	97.8	19.2	15	16.8	104.2			15.8	15	9.9
	94.1	96	105.2	25.9	24.1	29	103.8		166.7	29.5	18.9	12.5
	110	102.1	88	14.2	17.3	16.1	73.4		148.9	23.2	19.5	12.2
	113.9	83.6	74.6	19.4	27.6	23.6	91.1		103.2	18	14.8	16.1
	140.2	106.2	86.6	20.9	13.9	13.8	88.8		100.5	17.7	14.3	12.1
	128.1	91.4	85	18.1	19.1	22.3	80.9		107.6	21.8	15.1	8.5
	121.2	96.1	91.9	27.7	18.4	21.5	104.7		111.7	15.6	16	17
	127.6	79	126.9	19.1		17.7	116.6		128.6	20.7	10.9	8.3
	125.6	88.3	91.6	12.6		31	90		97.7	18.8	23.1	10.6
	121.6	68.6	79.5	19.6		15.4	82.7		104.9	20.3	13	20.6
	96.9	68	76.2	24.3		24.7	122.2		72.1	13.9	19.2	15.4
	149.3	92.8	104.7	24.9		26.8	126.6		86.9	18.9	17.1	14.3
	119.3	55	176.4	25.2		29.7	111.1		82.5	27	9.2	17.1
	111	64.5	79.6	31.4		24.1	121.2		99.4	24.6	9.4	9.6
	111.1	109.1	65	15.1		17.6	140.9		110.3	17.8	14.1	19.1
	40.1	87.5	77	22.9		24.4	92.6		99	10.3	14.3	13.9
	154.9	93.1	91.7	20.7		24.8	126.4		89	12.8	14.3	19.9
	150.5	106.4	95.4	12		28.1	121.1		94.4	24.3	19.2	18.5
	119.1	71	146.1	30.6		37.9	108.8		85	27.2	14.6	11
	43.1	100.5	115.9	19.6		23.5	101.6		87.2	23.3	15.1	18.4
	56.1	96.9	73	5.5		40.9	126.2		135.3	23.8	30.4	14.8
	108.6	105.6	105.2	20.2		39	92.6		106.3	17	18.4	20.3
	48.3	85.2	98.7	10.8		34.6	120.2		86.3	13.5	10.7	13.7
	112	109	77.8	29.6		26.6	126.1		98.7	20.7	18.9	14.3
	141.9	120.4	87.2	20.2		34.4	107.7		75.8	27.8	13.9	16.3
	128.5	62.8	76.8	31.3		28.3	106.1		126	27.2	17.7	10.6
	139.8	102.8	96.3	18.5		6.3	139.8		100.4	15.5	14.1	20.6
	96.8	83.9	90.5	23.5		22.8	116.5		104	12.6	15.3	13.5
	129.5	122.6	102.2	23.6		18.5	141.5		101.8	19.2	11.9	13.1
	161.2	74.4	97.3	18.3		21.2	120.4		85.7	19	14	13.2
	197.1	63.9	118.6	32.9		17.8	127		129	17.8	21.1	14
		125.8	96.6	28		15.6	117		74	19.4	16.5	15.7
		64	141	23		18.3	130.5		81.1	16.7	27.6	10.6
		62.2	100.1	22.6		19.7	92.2		93.3	17.9	17.5	17.7
		57.7	60.5	35.7		15.3	109.9		146.2	16.8	20.1	7.4
		120.1	124.4	16.2		24.6	92.1		78.2	17.3	13.7	11.6
		102.9	68.5	21.2		20.7	78		143.7	25.3	23.7	9.5
		108.4	100.3	23		15.9	84.3		87.5	17	16.4	12.4
		65.2	46.4	20.8		26.6	106.7		63.2	17.7	21.1	17.3
		120	134.1	24.9		15.1	118.6		72.9	24.5	15.8	8.9
		64.8	126.9	27.8		28.1	75.7		122.8	25.8	21.4	12.2
		68.3	115.9	19.3		30.7	89.1		131	17.5	16.3	13.3
		75.4	112.5	28.7		17.2	105.4		103	17.3	21.7	9.4
		108.5	114.7	25.5		26.2	80.6		115.7	20.6	24.4	12.4
				16.2		19	74.9		115.3	18.7	17.4	10.8
			79.9	36.6		30	80.7		105.1	23.4	16.5	19.9
			112.7	29.2		12.3	92.5		120.9	25.3	16.2	10.3
			74	45.7		22.6	114.9		116.9	18.8	24.5	17.8
			115.5	28.1		24.6	105.5		102.6	18	39.1	11.5
			85.8	27.4		21	78.4		116.4	19.7	25	10.3
			108.9	25.5		25.1	80.3		84.3	14.3	27.8	10.6
			101.7	28.5		22.1	123.3		18.1	15.5	28.9	9.6
			97.8	19.8		20.4	84.6		101.6	12.9	16.2	12.3
			100.7	26.5		18.8	131.7		119.3	15.1	25	15.2
			86.6	21.5		23.6	78.9		93.3	15.8	17.6	15.9
			85.6	26		29.4	73.1		113.6	13.2	12.7	13.6
			113.5	16.6		24.6	99.2		112.5	14.6	23.8	12.7
			111.8	16.5		28.3	122.6		116.2	18.7	23.3	10
			84.6	25.5		28.8	115.6		181.7	15.9	22.8	12.3
			108.8	18.5		20.2	73.1		142.3	15.7	21.5	20
			88.9			23.9	134.8		135.2	16	24.8	13
			110			30.8	133.8		155.2	17.4	19.9	11.7
			135.4			22.1	84.5		77.8	16.5	27.3	13
			94			15.4	94.4		122.8	15.9	9.5	22.1
			54			20.6	116.3		95.7	17.3	18.3	16.5
			120.4			25.2	86.7		99.7	17.2	21.2	11.2
			91.8			27.4	98.8		85.2	14	13.8	15.4
			115			17.4	83.1		103.8	10	24.7	12.7
			170.8			19.5	90.4		129.6	21.1	18.1	19.9
			69.6			21.8	109.5		183.5	16.2	24.3	12.7
			99.9			25.2	88.5		89.1	16.7	20.2	15.4
			70.7			20.8	96.7		107.2	15	21.3	20.9
			132.2			17.9	103.1		124.5	15.5	23.6	10.9
			122.7			13.3	93.5		155.7	16.4	22.1	12
			96.1			21.1	112.2		178.4	14	13.4	15
			54			30.3	101.7		41.4	26.9	21.7	19.9
			122.3			20.1	88.2		109.2	14.7	21.2	19
			93			20.3	86.2		102	15.6	23.8	21.5
			74.6			35.7	71.7		114.8	15.3	24.8	11.5
			138.6			24.1	66.2		98	21.1	27.6	16.5
			104.2			18.2	115.1		102.5	13.9	27.8	12.9
			119.8			27.1	99.6		165.9	17.7	23.9	8.2
			147.7			22.5			149.7	15.5	13	7.6
			111.8			20.5			99.2	16.5	19.1	14.2
			96.3			27.3			146.4	16.7	10.3	17.1
			87.4			16.3			85.2	17.5	20.7	14.5
			133			30			113.6	14.2	25	16.9
			91.4			2.7			117.9	14.4	38.5	14.5
			138.4			14.7			109.2	14.7	27.1	10.7
			109.4			25.7			96.3	21.4	25.9	16.6
			164.6			20.8			106.4	15.4	30.8	15.3
			111.5			23.5			98.1	16	11.8	10.4
			90.4			19			133.5	22.5	14.2	15.3
			114.4			20.9			97.9		21.8	14.7
			81			2.1			91.3		15.5	14.9
			100.3			18.5			105		27.2	13.5
			94.9			22.4			82.1		30.1	12.6
			102.7			33.5			98.1		27.2	9.8
			119.6			22.9			98.1		38.6	10.7
			118.1			24.3			87.9		16.8	11.9
			85.2			23.7			95.1		24	9.2
			102.1			20.8			95		25.4	15.9
			89.2			22.3			105		21.7	11.2
			87.1			21.7			81.1		22.3	12.8
						17.4			73.3		17.5	11.3
			99.6			17.4			106.8		21.4	12.3
			79			22.2			80.4		22.8	14.7
			95.1			18.8			115.2		41	12.1
			97.4			19.1			77.8		30.4	13.3
			120.1			20			102.7		21.4	13.5
			77.9			24			98.1		22	20.6
			93.9			34.5			101		22.8	12.5
			70.5			39.7			64.5		12.4	13.7
			90.1			32.1			97.8		22.2	10.1
			92			26			112.6		19.5	17.2
						14.7			92		26.3	17
			58.5			15.5			79.7		31.8	15.1
			100.9			15			149.4		18.6	18.1
			57			27.8			97.4		25.1	21.9
			99.2			24.9			145.6		20.2	18
						22.8			78.7		26.6	18.3
			105.6			25.1			87.1		14.9	19
			88.2			21.9			52.7		21.7	16.9
			96.2			26.1			46.1		24.2	16.6
			103.9			34.6			96.1		16.8	9.8
			53.6			20.3			106.5		21	10.2
			89.8			22.4			75.5		18	15
			75.6			26.3			124		18.7	16.7
			80.3			12.3			74.4		13.2	16.3
			81.1			19.5			87.9		57.7	15.3
			99.1			17.7			93.7		19.2	13.6
			97.9			21.8			102.2			12.8
			86.8			19.8						11
			49.8			35.6						12.7
			54.2			16.1						12.3
			109.7			19.5						10.3
			99.7			26.2						12.6
			81.5			34.6						15.8
			112.6			33						13.7
			140.2			26.4						20
			71.9			25.3						14.3
			91.5			30						11.2
			87			28.5						13.3
			75.1			25.4						14.8
			131.2			16.7						18.1
			91.4			21.3						12.2
			130.7			25.6						12.8
			108.9			43.2						9.1
			144.6			25						13.9
			97			15.5						9.9
			130.6			24.5						9.7
			83.7			22.8						10.2
			70.4			20.3						9.8
			102.4			35.8						14
			78.8			21.8						15.7
			77.1			29.4						5.1
			108.6			26.2						14.2
			106.3			27						10.4
			118.8			22.7						16.3
			96.7			18.9						14.6
			77.8			28.9						14.6
			105.9			25.2						23
			80.7			26.4						7.5
			80.1			36.6						19
			68.9			25.9						10.6
			117.8			18.8						16.9
			127.3			26.1						12.7
			126.9			17.5						13.7
			87.9			18.9						18.2
			101.7			16						11.8
			127.8									26.1
			78.6									17.2
			99.4									11
			99.5									17.4
			115.5									10.7
			135.2									17.5
			99.9									27.6
			94.2									23.2
			106.4									17.2
			140.7									27.2
			138.7									17.9
			116.1									12.1
			102.6									15.2
			152.3									20
			140.4									15.3
			93.2									13.8
			82.3									15.4
			121.1									13.1
			102.4									13.8
			116.9									19.8
			92.7									10.9
			110									23.1
			81.4									22.8
			173									11.1
			83.8									18.4
			137.2									20.8
			82.6									18.5
			122.8									17.7
			132.8									10
			93.1									18.4
			105.9									14.9
			96.2									13
			110.1									12.3
			127									16.9
			84.9									17.5
			137.8									13.7
			150.8									13.2
			151.2									11.4
			140.7									17.5
			145.1									14.8
			124.3									15.3
			98.5									14.1
			147.2									16.9
			113.3									17.2
			109									14.7
			102									15.5
			97.8									9.2
			92.2									19.7
			117.6									15
			99.7									16.9
												12.5
			106.5									9.3
			91.4									14.7
			92.4									14.9
												20.5
			117.7									14.3
			78.2									15.6
			170.9									9.5
			120.8									14.2
			82.2
			130.8
			137.9
			114.8
			130
			112.5
			92.9
			115.6
			104.7
			91.5
			111.3
			103.4
			90.5
			106
			117.3
			136.9
			89.8
			190.9
			92.8
			83.8
			115
			111.2
			98.4
			157.2
			91.4
			101.1
			80.6

## Sheet: Suppl Fig 1 I
					1 mM Formaldehyde									Flavopiridole
		Untreated			10 min			20 min			30 min			10 min			20 min			30 min
		807			964			852			859			852			757			829
	Repeat	#1	#2	#3	#1	#2	#3	#1	#2	#3	#1	#2	#3	#1	#2	#3	#1	#2	#3	#1	#2	#3
		87.09	79.84	123.46	67.14	55.54	72.62	43.26	23.19	26.76	2.76	3	5.2	47.31	98.85	133.64	95.1	33.86	108.82	35.96	30.57	40.57
		143.55	74	121.31	77.35	43.96	42.16	45.63	31.3	32.53	4.4	2.98	5.36	85.31	69.35	91.75	67.86	31.29	112.77	31.28	27.81	36.5
		74.35	58	63.05	48.43	53.64	62.22	36.97	28.71	25.02	4.43	3.05	5.22	60.24	41.53	52.74	43.86	28.06	71.13	16.25	31.5	39.5
		80.54	79.56	153.7	91.45	60.18	63.35	32.68	33.24	27.52	4.29	2.6	4.23	52.1	79.18	86.54	86.69	33.88	91.16	36.66	16.69	45.34
		82.02	87.22	105.38	90.55	72.56	61.59	44.01	31.86	36.59	2.78	3.35	4.39	64.34	62.83	85.5	76.87	22.04	133.57	20.44	18.56	35.16
		190.65	93.58	92.22	110.61	73.68	35.12	27.98	38.06	55.01	4.41	2.6	5.41	55.95	74.22	86.37	59.9	32.5	113.13	25.85	19.58	33.5
		83.24	173.12	131.98	76.87	44.83	116.81	32.56	37.36	42.78	3.37	2.88	5.2	73.06	60.75	111.28	105.1	44.16	125.2	24.22	25.62	69.85
		123.04	82.32	154	61.87	36.75	101.8	17.66	28.91	25.85	4.88	3.7	5.83	95.87	73.65	78.72	55.33	44.48	103.38	24.88	16.67	49.25
		125.33	98.79	43.75	83.11	50.7	41.17	30.43	41.66	33.57	4.49	3.14	3.85	42.57	75.83	95.62	68.01	50.11	131.6	18.15	33.41	32.8
		123.97	127.7	50.29	83.45	79.29	54.09	35.13	42.15	26.89	4.56	2.7	4.25	76.76	68.12	63.18	84.38	31.88	97.39	24.28	8.75	16.58
		141.2	38.8	86.72	46.39	38.57	61.88	37.23	38.63	38.44	6.21	3.39	3.94	75.14	71.46	82.38	87.83	41.6	134.54	27.05	18.11	28.18
		155.43	60.59	48.54	72.81	70.78	76.39	39.95	35.38	26.02	5.25	2.42	4.09	67.32	79.45	102.06	68.14	58.92	95.71	52.53	7.95	15.84
		127.26	36.06	48.97	106.07	50.23	51.54	4.06	43.61	24.98	4.03	2.47	4.43	37.1	71.08	98.9	67.71	15.44	110.59	28.77	25.75	43.48
		144.23	67.76	133.42	72.97	51.47	102.52	36.01	40.64	29.56	5.59	2.88	6.01	147.07	63.27	104.97	69.55	41.08	105.41	36.34	19.3	31.57
		168.72	81.07	153.18	114.47	50.92	122.08	22.25	31.07	34.5	3.02	4.42	5.68	42.6	68.68	50.56	75.28	41.89	113.24	28.26	7.58	64.2
		163.83	125.02	106.87	92.23	48.39	107.78	46.92	25.07	31.54	4.73	2.83	4.09	67.4	47.95	76.14	69.36	60.35	133.55	26.62	28.41	25.87
		118.52	87.72	78.67	87.41	43.13	65.39	36.34	45.95	15.22	1.72	4.67	5.25	118.54	71.85	88.51	63.68	45.09	103.12	69.51	9.74	34.54
		139.16	91.21	90.21	70.31	70.25	45.02	48.06	22.72	56.73	4.02	4.26	5.02	50.86	74.36	94.49	46.13	16.4	85.98	37.43	15.14	66.17
		119.08	66.44	46.86	94.37	67.99	120.94	27.02	19.28	25.2	4.32	2.89	5.36	156.15	50.27	108.77	58.27	18.49	135.91	48.81	11.29	38.83
		115.13	115.91	94.44	162.3	86.11	80.48	40.41	32.79	40.25	5.05	3.17	7.11	136.1	78.8	65.67	55.5	36.73	80.44	9.63	11.99	41.31
		95.73	50.17	95.52	92.45	71.39	84.58	35.56	26.05	36.29	3.14	1.89	4.56	72.87	62.35	96.95	78.25	42.56	83.91	65.81	12.66	49.14
		89.37	181.68	72.07	53.81	51.89	105.82	31.62	10.68	32.02	3.72	2.46	3.98	27.6	74.82	110.9	77.95	37.63	120.12	68.13	28.64	32.11
		136.55	139.89	33.68	55.27	55.9	69.04	31.67	25.25	29.14	5.18	3.43	4.48	69.13	51.98	99.83	44.68	36.26	137.95	31.79	13.07	44.36
		135.4	62.54	129.21	42.57	87.4	75.79	34.14	22.04	33.32	4	3.48	4.88	63.67	41.42	66.42	123.8	31.41	115.99	60.3	16.61	57.29
		164.47	106.53	53.66	148.73	63.52	82.4	31.58	25.55	39.07	5.45	1.38	5.73	17.96	70.92	69.22	27.16	63.42	65.92	38.09	23.41	49.11
		149.89	107.39	92.15	62.79	28.9	103.33	37.29	23.75	24.87	5.87	1	3.76	105.72	90.01	120.9	39.95	27.23	78.35	34.99	19.3	54.94
		113.11	93.76	65.38	111.12	104.87	80.08	12.01	28.44	22.87	3.8	3.1	5.31	15.61	90.71	30.42	33.93	28.59	76.56	34.74	15.22	30.7
		69.45	87.84	104.05	104.02	44.75	81.76	11.59	15.62	29.38	2.78	1.15	3.6	72.3	65.07	87.86	60.22	30.53	58.38	32.55	10.85	34.4
		101.71	70.75	74.21	57.49	38.3	71.82	21.37	18.39	24.97	4.34	4.66	5.36	162.29	72.77	97.28	52.55	34.22	86.23	33.34	35.01	50.71
		58.02	91.95	125.29	62.97	75.55	168.73	17.4	28.55	19.74	5.05	3.89	4.48	28.24	76.3	96.41	58.16	47.8	75.74	50.8	10.76	53.95
		53.47	100.14	109.1	46.43	32.18	117	9.01	13.14	24.79	2.59	5.02	9.79	92.24	40.05	85.25	36.99	28.07	119.93	41.58	11.56	84.14
		68.23	104.2	128.75	88.57	30.88	63.06	7.94	15.17	30.7	3.94	2.02	5.48	44.46	72.25	102.54	62.75	69.34	72.4	56.48	22.58	39.91
		50.03	81.26	121.12	55.54	81.86	59.65	23.08	33.3	40.43	2.49	1.18	7.6	87.38	39.1	131.07	53.73	59.58	117.08	57.35	43.28	33.94
		165.52	21.19	101.64	75.14	28.67	93.35	26.39	32.65	23.23	2.62	2.91	4.41	31.04	44.84	107.36	71.14	25.39	43.17	39.7	47.99	57.32
		127.33	78.8	116.32	64.2	38.75	103.27	35.78	32.43	44.56	4.62	3.22	6.16	42.09	37.31	71.83	61.66	62.47	85.78	37.01	35.14	40.64
		56.89	62.85	101.38	72.93	35.02	98.85	13.43	33.74	29.42	3.97	2.4	7.79	132.58	95.28	83.99	35.95	66.48	85.11	39.77	54.03	46.52
		42.35	66.44	115.64	110.33	70.97	186.12	15.99	27.28	16.35	5.07	2.71	8.3	104.77	37.3	52.7	41.35	66.78	119.2	57.22	54.99	37.24
		75.98	107.25	97.45	102.72	76.75	130.23	25.6	33.02	17.62	5.18	2.73	7.38	126.77	36.88	101.71	55.22	66.84	120.4	61.53	50.8	52.16
		54.48	69.12	80.55	121.09	97.9	113.34	22.03	30.79	28.68	3.96	5.31	6.44	75.69	53.57	99.36	65.2	61.81	113.68	51.94	33.65	56.43
		103.99	102.43	109.59	140.45	50.46	47.26	14.78	26.38	26.61	5.1	3.15	7.56	100.01	66.04	10.78	62.27	35.29	101.01	55.16	58.49	45.72
		123.41	89.67	95.23	101.73	89.07	33.37	22.29	23.98	39.26	3.9	1.55	7.61	101.02	75.65	108.35	59.14	66.51	105.78	34.98	50	46.22
		94.56	64.79	104.27	103.32	32.48	134.68	10.33	41.72	28.26	3.83	2.92	9.79	109.16	4.69	93.63	63.59	67.62	155.17	49.5	46.24	60.04
		65.72	78.67	103.97	77.69	54.81	104.06	40.01	31.13	17.62	2.85	4.59	7.09	55.56	84.37	71.67	42.64	63.34	125.53	52.8	56.43	50.91
		52.17	145.69	97.25	111.71	125.9	131.64	49.18	33.54	41.82	4.96	2.58	6.68	106.14	85.93	96.91	39.29	67.13	110.84	58.07	46.17	25.92
		74.59	50.93	88.03	178.42	98.57	129.92	12.99	1.07	35.54	3.85	5.02	7.35	94.04	58.12	123.85	67.19	46.54	159.28	58.26	42.62	37.18
		104.87	51.16	148.81	127.91	84.53	57.34	16.67	35.71	21.05	4.3	1.36	6.21	82.26	58.72	48.98	28.24	33.96	133.73	67.52	30.27	46.52
		107.99	59.33	50.32	102.79	66.72	119.21	28.32	40.9	34.36	3.79	2.47	6.99	79.53	65.08	97.12	55.76	50.24	129.02	70.16	51.23	45.6
		81.53	42.59	124.78	148.4	83.47	131.75	15.19	19.35	51.73	6.41	2.54	6.9	95.38	77.8	60.38	55.24	82.88	147.61	31.57	21.72	51.04
		65.55	110.04	102.86	114.31	100.18	110.67	36.99	30.6	30	5.05	2.02	5.73	97.5	87.3	121.24	51.44	27.31	71.97	33.03	36.75	49.21
		72.04	125.74	96.45	115.53	69.53	154.69	31.72	45.03	24.1	5.4	2.87	6.68	107.99	35.37	45.99	34.26	34.49	111.75	62.15	43.63	40.02
		70.2	147.86	76.61	118.49	87.83	107.25	14	28.28	22.15	4.29	2.7	4.59	40.61	48.71	35.57	75.03	56.41	127.27	29.25	43.85	15.24
		73.25	164.38	129.97	75.87	64.52	127.35	31.95	47.59	22.97	3.5	1.16	7.63	41.3	31.93	107.08	56.21	35.83	71.85	36.88	41.72	39.47
		68.15	73.21	131.1	138.57	70.99	98.63	9.98	39.62	23.25	6.22	2.6	6.66	95.52	35.79	89.79	61.44	35.25	134.9	40.31	51.17	46.62
		54.84	60.41	95.12	109.38	72.17	121.15	13.47	29.91	46.24	2.13	2.45	6.92	90.8	73.41	59.65	61.14	92.85	147.14	55.66	39.44	38.86
		61.64	52.85	128.59	119.51	97.29	175.38	38.3	35.48	29.82	6	3.87	6.57	73.69	36.68	82.19	36.29	66.49	148.7	42.43	49.84	26.68
		71.68	143.16	117.01	111.45	133.41	138.69	33.21	20.04	22.15	4.26	3.7	7.17	49.69	48.82	79.19	43.57	46.8	200.85	26.3	20	41.93
		75.51	52.88	87.22	147.68	103.14	125.8	12.94	34.74	27.5	1.86	2.15	8.04	90.69	78.79	84.49	43.63	30.68	83.04	55.33	22.33	42.03
		165.21	49.36	146.24	112.75	72.9	86.44	22.96	15.36	34.47	6.81	2.87	6.85	92.54	45.79	35.03	35.48	37.45	133.98	30.95	41.14	48.2
		101.96	167.7	91.42	95.25	63.83	108.35	20.17	21.56	23.17	4.22	3.32	10.38	57.87	78.26	49.04	42.62	48.86	67.61	45.58	84.6	42.33
		45.03	167.78	126.43	94.59	88.12	94.99	30.78	16.67	27.45	2.84	3.31	6.99	45.34	34.78	85.79	31.96	50.09	130.6	21.97	25.66	56.96
		114.95	52.14	123.91	61.44	80.75	81.84	36.45	22.31	30.24	2.96	2.73	8.65	127.77	47.46	81.79	36.89	37.03	78.21	47.6	51.96	20.68
		114.96	62.97	71.78	68	83.81	158.5	10.7	27.36	35.67	2.56	2.04	6.66	82.42	32.8	43.01	45.51	41.23	99.7	48.22	25.71	28.52
		61.11	72.62	126.96	88.98	70.78	76.21	41.4	31.05	51.64	3.42	2.26	8.69	45.42	71.87	38.48	30.53	40.6	83.68	37.37	47.69	54.74
		135.27	134.96	80.72	146.32	88.69	78.26	38.22	27.06	41.54	3.88	2.18	7.47	92.83	48.95	44.74	37.46	46.95	118.49	19.84	29.73	57.2
		102.66	73.95	155.45	94.27	83.78	115.52	35.74	37.58	37.27	3.31	1.91	8.76	64.42	32.76	74.14	58.62	64.51	51.92	28.33	31.07	48.79
		110.04	108.24	133.29	96.75	58.15	109.01	37.02	20.4	40.92	3.77	3.87	9.23	62.09	37.13	53.91	59.45	58.37	99.94	64.75	42.32	34.06
		138.31	117.5	54.43	60.22	43.4	54.65	11.32	15.47	35.6	3.24	2.01	9.91	74.45	70.2	113.66	38.33	34.94	45.49	31.17	30.41	31.92
		133.42	202	116.25	128.39	87.48	96.01	56.24	41.9	50.19	3.42	2.15	7.18	110.19	40.37	41.8	55.41	44.34	44.58	29.99	83.57	40.58
		105.54	112.38	113.89	121.81	41.34	82.95	32.37	44.96	36.04	4.74	2.44	9.48	83.63	65.9	34.33	52.72	51.82	114.39	31.31	45.47	23.22
		147.86	93.41	64.17	81.54	52.99	100.93	52.47	21.02	19.07	2.71	2.54	7.89	37.11	64.52	49.14	77.42	55.44	60.47	23.92	36.45	52.68
		68.3	82.91	95.47	91.43	67.9	88.05	22.47	19.47	20.96	1.83	1.98	9.95	38.92	47.14	35.43	68.89	56.23	45.96	59.11	45.57	47.85
		123.31	180.12	111.82	88.74	40.7	91.8	37.99	22.22	36.04	2.7	2.25	7.16	53.85	37.31	46.85	47.39	47.19	114.18	40.13	25.15	39.39
		100.92	116.25	112.43	143.77	73.8	70.02	27.69	18.17	25.98	3.48	2.31	6.01	31.58	36.67	63.21	49.75	66.46	118.3	45.55	28.15	56.33
		95.89	107.76	102.63	88.33	40.31	100.2	24.1	39.46	22.91	3.3	1.91	9.97	90.37	40.34	54.46	36.05	37.26	53.56	25.21	50.55	28.26
		149.35	123.64	54.1	87.82	41.08	129.01	29.14	24.04	21.28	1.55	1.56	7.5	85.08	101.37	60.27	36.58	63.11	109.31	40.59	75.74	48.23
		76.29	142.44	63.15	70.02	39.54	115.63	20.91	17.36	18.22	4.74	2.4	8.74	42.12	39.52	65.12	73.25	54.87	58.05	16.59	46.26	68.23
		132.85	89.17	71.52	62.62	48.49	100.18	56.65	19.48	33.55	1.96	3.04	6.47	68.88	46.62	97.96	77.94	32.86	98.2	43.91	47.13	37.75
		115.17	174.52	132.79	101.07	39.44	77.67	28.93	17.65	26.44	1.8	1.96	8.31	51.7	85.82	123.02	35.29	55.17	96.72	8.47	15.5	28.48
		113.87	77.58	96.76	102.79	59.94	149.6	22.55	48.04	34.69	3.86	2.8	9.86	99.42	64.01	69.92	43.17	38.77	60.2	37.77	63.92	44.2
		78.44	193.35	108.29	60.96	33.31	89.25	57.88	1.97	31.22	0.97	1.71	7.18	59.11	39.96	91.73	58.19	57.02	91.34	27.54	21.59	32.6
		121.78	59.93	88.91	96.73	63.62	125.19	38.82	16.45	37.75	1.94	2.6	8.16	61.47	43.99	59.59	53.29	35.91	97.78	36.11	14.78	44.75
		82.44	175.34	73.96	75.54	54.42	99.38	25.46	24.08	26.47	4.15	3.41	6.83	88.13	52.41	74.24	50.29	33.36	57.57	14.44	42.47	47.72
		119.04	85.49	67.06	62.43	25.43	63.26	23.95	17.3	24.81	6.55	2.95	7.26	75.28	83.86	90.02	65.21	48.98	46.62	41.25	34.46	42.73
		128.35	92.5	36.6	103.29	41.68	86.37	30.37	16	22.25	4.21	3.25	7.03	99.02	32.04	97.41	49.2	40.36	142.22	39.24	37.63	35.02
		80.91	70.56	148.21	93.34	29.94	116.35	55.67	33.27	25.34	4.12	3.69	7.07	78.87	60.09	76	64.38	24.04	105.78	26.89	41.15	24.29
		87.27	88.95	56.06	65.62	43.87	62.53	71.35	13.33	32.47	4.67	6.06	7.06	91.74	78.58	37.58	64.62	42.06	108.91	59.6	34.98	20.06
		110.23	138.95	131.45	74.4	45.15	72.72	21.95	25.25	32.04	2.74	2.61	9.32	85.35	80.99	47.67	62.62	47.36	148.37	17.77	38.44	15.28
		75.78	136.19	74.7	69.77	28.7	81.66	42.1	10.57	23.29	4.7	2.91	9.27	78.12	63	45.92	44.65	36.2	139.68	45.47	51.19	19.24
		81.13	194.14	123.79	77.53	45.87	136	20.02	23.52	28.43	7.13	6.04	9.45	120.07	44.23	39.74	37.06	64.7	52.28	23.35	42.94	34.56
		104.4	123.2	118.14	144.13	43.43	60.55	49.46	38.51	20.61	4.1	2.55	9	45.93	76.52	118.11	56.37	47.46	59.5	35.8	42.02	14.67
		126.31	134.82	105.2	75.55	33.92	80.15	26.58	23.88	17.29	5.14	3.06	6.35	58.03	44.52	52.91	32.13	63.1	105.56	24.34	47.49	49.25
		63.94	118.79	127.81	91.31	43.35	59.82	24.94	29.64	27.59	3.09	3.95	11.33	115.25	75.56	72.94	46.08	63.19	87.52	33.36	54.08	25.25
		82.51	112.52	49.54	74.04	37.9	90.18	21.9	11.16	21.39	3.91	4.26	6.01	47.2	43.11	70.39	70.73	60.99	99.34	41.16	40.8	13.13
		120.01	138.35	127.76	93.62	62.13	53.43	36.57	13.69	19.3	3.85	2.85	12.46	57.83	35.01	61.85	60.24	70.5	109.67	31.99	6.51	15.42
		92.87	98.47	116.42	53.46	1.88	91.26	70.77	20.45	26.69	4.03	4.4	4.25	76.05	40.34	50.32	50.28	49.29	78.69	43	30.05	21.84
		74.66	101.11	106.06	78.44	78.09	79.45	41.55	17.12	22.98	3.28	3.59	6.99	68.42	81.25	82.87	63.81	60.74	68.83	34.55	7.48	53.08
		85.3	111.71	96.53	93.54	64.88	85	21.92	15.25	24.74	3.41	3.17	8.18	94.54	81.48	67.34	56.99	84.72	118.53	42.8	47.62	16.21
		109.65	118.48	181.67	117.71	48.61	28.19	38.34	19.33	44.43	4.68	2.98	4.73	84.28	50.93	41.02	65.24	45.99	128.92	51.79	42.49	21.18
		116.83	48.74	119.03	52.76	44.56	32.91	19.25	37.29	19.7	4.68	2.91	6.42	100.73	55.58	49.57	30.38	58.42	63.03	44.3	53.61	21.62
		103.39	73.59	118.82	68.18	51.89	50.05	30.74	33.4	23.64	3.5	4.28	3.96	62.62	39.82	107.57	37.64	65.28	116.84	47.05	50.07	31.43
		100.04	79.02	65.03	74.01	34.93	85.83	33.51	21.96	33.01	2.31	3.14	3.23	45.64	74.98	100.05	63.07	71.84	88.64	31.59	49.26	34.07
		110.11	56.61	74.29	58.18	44.22	82.64	36.6	28.52	30.81	3.19	3.3	3.4	83.58	71.17	85.06	96.96	49.19	105.47	33.89	59.91	54.19
		100.83	115.72	116.07	98.92	74.81	47.91	14.75	17.54	43.35	3.5	8.63	4.11	117.92	48.08	104.39	45.51	56.84	105.95	50.35	20.4	19.09
		84.99	108.95	77.74	55.87	75.51	104.93	25.04	38.89	27.39	4.15	2.86	5.97	122.71	49.69	52.36	57.21	33.72	123.8	46.06	35.63	57.8
		129.19	149.63	114.64	79.1	61.36	34.02	20.28	30.54	33.11	4.06	3	5.49	112.11	71.67	91.93	42.39	25.97	66.46	26.06	50.63	38.41
		70.45	72.23	100.31	74.5	90.76	72.66	25.26	37.43	26.57	4.12	2.65	5.38	110.73	44.24	71.79	47.61	22.02	100.36	31.59	62.04	51.08
		74.07	53.82	140.16	89.07	67.67	25.95	46.93	28.8	26.7	3.46	5.35	3.9	46.28	83.08	147.65	39.42	25.92	124.73	24.88	70.11	65.85
		111.73	117.25	130.72	89.7	60.11	29.24	21.9	38.28	46.9	3.29	3.14	5.47	47.84	57.52	97.58	108.19	44.94	103.6	25.82	20.54	29.49
		65.95	120.46	102.14	89.94	69.7	62.96	19.66	34.01	10.46	3.3	2.67	4.26	69.91	46.08	125.48	40.4	43.99	89.56	35.92	45.04	34.78
		102.4	84.63	79.06	89.14	61.02	85.14	22.77	29.77	23.48	1.83	2.55	4.39	130.38	69.17	121.47	48.84	56.34	89.91	40.8	28.93	21.89
		82.01	91.98	78.47	123.43	118.66	75.18	24.91	32.51	41.33	3.73	1.65	7.41	111	37.83	150.29	51.92	50.32	54.08	41.85	34.58	37.5
		136.06	68.56	121	57.41	76.73	108.3	20.19	31.32	29.29	1.92	5.34	5.97	50.9	72.95	64.75	65.51	35.8	89.49	63.01	45	16.52
		83.61	117.94	49.43	68.25	66.08	121.99	21.72	35.34	25.35	3.36	1.9	5.55	65.04	46.17	84.89	58.52	29.94	160.41	35.01	14.75	50.91
		65.67	86.56	98.42	48.25	79.49	99.95	44.32	39.71	39.01	3.11	4.06	4.26	62.03	57.54	85.17	70.72	26.6	86.39	69.36	25.54	12.3
		51.78	108.46	97.07	76.3	64.19	70.37	32.74	36.61	32.98	3.51	4.33	5.93	49.68	54.48	85.05	31.23	29.23	59.27	76.48	27.16	28.63
		64.73	81.1	70.2	72.73	79.56	100.99	27.12	28.64	34.14	2.9	3.41	4.96	111.35	36.53	101.44	39.19	36.68	71.55	32.18	18.24	24.6
		104.77	145.81	7.39	76.96	94.13	100.24	21.15	29.89	29.28	5.29	4.09	4.36	126.1	45.31	103.03	66.12	43.81	59.92	31.31	13.47	54.24
		85.27	77.28	72.19	69.74	123.49	81.69	30.07	41.6	27.73	2.6	2.44	4.64	49.56	92.38	68.83	104.8	33.55	76.67	52.64	29.77	15.47
		125.92	85.74	73.38	67.9	117.06	73.92	36.61	43.03	32.83	3.15	3.22	4.39	37.95	50.61	75.99	47.07	78.06	64.4	83	36.74	38.19
		114.68	84.86	88.73	100.4	62.85	106.95	23.92	17.42	39.7	3.22	3.33	5.33	118.35	90	136.43	59.69	54.24	128.14	46.12	25.82	75.3
		104.77	141.43	131.12	46.08	74.89	75.04	1.88	40.74	24.6	2.87	3.6	4.82	122.85	47.56	103.26	44.93	35.13	46.74	28.84	51.28	53.7
		106.33	95.58	74.59	73.99	28.66	80.46	32.13	23.65	30.37	2.05	3.91	3.31	80.76	34.31	117.73	51.22	30.69	53.19	65.27	43.49	17.43
		109.34	74.29	76.87	82.24	74.87	60.9	20.84	36.88	26.99	3.23	2.35	5.76	61.98	42.39	15.77	42.48	26.32	91.66	46.94	37.73	33.38
		90.91	132.22	139.07	55.38	70.31	45.1	34.25	50.32	28.33	2.08	3.99	7.01	95.85	32.34	111.81	118.98	21.65	95.95	48.58	39.32	37.55
		124.26	156.12	70.27	7.34	68.98	57.26	31.06	25.36	28.06	2.68	3.55	7.31	93.27	56.62	68	43.91	29.07	42.72	20.43	31.08	63.8
		48.48	130.77	75.82	44.89	79.4	60.41	33.81	20.55	29.89	1.09	3.13	5.43	65.13	65.09	66.01	51.43	24.82	45.84	55.18	41.88	26.12
		98.33	79.09	107.86	93.27	60.26	92.22	47.18	17.4	28.6	3.12	3.17	3.75	81.52	73.79	110.13	47.31	31.67	122.48	50.47	31.67	66.83
		86.84	93.29	74.57	74.22	44.3	78.2	26.48	11.57	19.69	2.74	2.85	3.98	89	76.1	49.4	76.85	24.91	55.93	23.82	26.33	43.23
		112.12	89.67	61.87	39.14	48.23	42	26.47	29.53	35.8	2.2	2.17	5.46	80.34	61.58	39.76	36.71	31.37	39.01	73.23	20.15	37.91
		79.75	90.23	113.48	71.27	80.35	72.47	35.45	20.95	18.03	1.83	3.22	3.21	63.43	57.75	46.35	21.75	33.77	52.89	20.9	11.14	19.52
		100.9	45.86	47.46	87.99	68.91	95.14	49.19	31.64	42.36	1.92	2.89	5.46	121.88	30.95	111.91	60.08	24.07	117.47	52.69	40.6	59
		96.51	47.21	62.88	82.86	87.69	54.61	34.58	31.31	22.99	2.58	2.81	4.47	126.12	59.58	89.56	40.62	46.9	75.83	33.03	27.89	66.6
		98.66	59.04	90.77	94.41	43.12	53.59	52.53	15.95	20.67	1.34	4.77	3.99	99.2	39.64	48.3	3.04	67.17	58.84	26.4	22.8	21.63
		119.32	25.87	54.15	95.82	94.16	140.56	33.55	34.78	41.28	2.62	2.43	4.97	83.55	32.41	160	75.89	36.45	102.36	23.46	38.77	53.96
		133.68	42.95	63.71	85.19	127.97	88.71	29.46	32.5	38.27	2.56	5.48	3.93	102.54	41.36	82.79	80.72	47.54	62.9	47.23	23.35	60.7
		118.66	58.59	91.55	62.42	88.12	101.21	8.61	35.8	22.81	1.61	2.53	5.18	85.59	53.06	103.19	58.85	48.41	87.07	28.22	19.41	60.41
		81.92	63.72	33.35	56.78	33.6	109.26	24.69	29.67	32.91	2.13	2.77	2.57	53.03	66.03	55.37	92.76	52.95	69.21	34.63	46.4	57.37
		125.92	32.37	157.78	104.18	62.04	70.38	22.83	31.52	18.14	2.01	2.62	4.16	60.29	32.42	62.22	68.7	85.34	87.59	31.15	20.7	67.22
		92.9	44.85	90.5	61.22	37.62	90.21	29.09	29.06	28.54	1.37	2.35	5.6	92.91	37.13	101.96	73.97	40.05	104.4	23.33	37.81	25.27
		125.02	58.69	160.05	87.58	104.76	68.79	10.58	11.68	16.21	0.94	2.49	5.37	102.13	33.32	137.09	69.43	80.04	103.46	43.85	29.43	31.41
		99.61	131.59	59.31	80.96	130.37	78.82	34.28	28.24	31.86	1.72	2.53	6.03	86.49	46.3	75.8	50.07	29.82	110.9	26.69	60.56	58.22
		122.08	77.47	96.27	54.29	38.72	106.86	13.74	34.02	24.8	3.51	2.68	4.57	85.9	59.13	90.3	87.95	85.34	64.68	38.86	21.57	31.47
		71.24	44.02	72.08	62.87	76.96	71.05	28.4	29.14	27.19	4.9	3.23	5.3	57.3	29.14	88.8	27.28	28.91	74.2	28.87	59.05	50.04
		108.86	53.03	45.8	80.93	36.34	100.89	40.11	37.69	13.55	1.88	3.18	6.13	98.49	44.4	94.13	52	60.11	80.41	45.91	41.35	30.81
		95.13	24.57	106.52	132.52	28.31	101.37	11.82	24.58	15.26	3.02	3.54	5.64	63.12	58.92	85.63	43.54	53.09	106.55	46.16	42.66	27.19
		75.72	75.52	112.02	74.21	28.6	78.14	21.61	22.76	24.16	1.83	3.74	4.4	63.48	25.93	120.49	24.63	37.06	80.84	68.2	29.77	29.55
		54.48	88.62	112.14	107.07	75.93	53.26	29.98	17.43	44.13	2.86	3.58	5.19	52.11	58.57	124.95	30.19	27.2	103.55	35.23	71.37	57.99
		88.6	42.42	93.21	61.28	62.81	62.07	19.34	15.55	23.2	2.32	3.52	5.66	68.51	44.19	160.64	97.58	29.59	91.39	48.15	30.3	51.86
		82.42	32.55	136.62	51.09	102	126	39.38	25.62	21.42	3.74	4.17	4.87	137.32	61.91	70.61	42.59	52.92	123.91	39.9	57.39	21.39
		60.4	101.8	150.13	108.93	67.41	40.93	32.34	21.22	27.03	1.86	3.18	3.8	121.87	61.4	130.27	55.06	25.81	88.04	26.83	68.16	26.56
		67.49	58.27	62.68	100.42	63.52	73.06	9.41	54.67	23.13	3.35	3.67	4.69	77.85	60.29	102.75	34.28	32.01	91.96	62.49	28.68	90.82
		83.66	70.28	49.81	96.28	51.79	82.02	29.9	36.88	30.88	3.81	2.52	3.85	71.93	88.08	120.49	77.08	43.96	36.37	56.27	59.04	21.23
		77.32	126.26	131.85	61.8	54.25	133.56	36.24	39.71	48.74	1.8	3.07	5.41	60.45	57.75	100.85	31.95	42.92	40.31	50.05	64.97	76.64
		96.13	111.22	118.29	138.64	68.08	95.07	15.32	13.82	39.59	3.75	3.63	5.5	49.2	66.99	101.61	37.07	47.83	33.65	48.1	31.73	43.47
		118.87	47.84	122.84	31.3	29.43	111.7	45.57	35.09	19.1	2.16	5.43	4.61	109.75	61.85	118.59	51.28	32.46	41.25	51	25.36	22.1
		64.06	90.88	119.45	22.44	72.85	121.4	45.64	24.26	23.41	3.33	1.52	5.31	75.54	53.52	127.09	68.13	38.02	68.22	47.83	34.04	40.49
		58.4	89.08	120.37	53.14	83.84	97.89	29.24	18.45	23.69	3.33	4.27	5.77	86.97	74	130.74	33.82	41.6	13.08	49.1	36.83	40.41
		86.74	110.58	86.36	43.97	56.71	115.12	30.91	18.61	33.6	2.16	4.21	5.8	50.86	66.9	117	45.02	72.67	196.75	64.31	29.07	21.2
		48.3	53.7	140.96	143.01	68.1	102.78	56.64	21.76	42.96	2.96	3.19	3.72	65.37	67.66	81.31	95.58	60.29	29.49	58.71	81.82	48.99
		58.43	47.58	82.97	61.8	101.5	75.19	24.61	59.86	30.98	1.86	1.68	3.99	88.6	53.23	64.83	77.78	60.17	117.76	48.33	16.61	19.05
		90.96	97.43	122.95	68	68.89	131.89	50.42	16.28	47.95	3.19	3.3	3.59	63.07	62.91	111.17	76.51	57.47	95.22	37.68	30.45	47.04
		86.98	133.9	116.28	42.07	22.55	175.54	30.03	32.55	14.11	3.14	3.42	3.35	74.65	50.93	69.31	50.86	54.13	81	54.74	31.14	57.62
		37.78	44.7	78.42	56.28	2.22	122.35	25.02	22.83	45.59	3.99	2.98	5.22	74.68	81.86	53.07	89.82	38.79	65.87	46.89	46.59	37.2
		76.58	59.67	93.59	91.87	42.78	74.6	55.78	31.02	21.87	4.07	2.62	4.6	72.15	61.3	87.66	55.34	52.17	109.01	63.53	47.53	27.75
		73.29	89.52	94.26	76.79	87.73	147.87	21.21	35.61	23.55	2.51	2.36	9.74	99.86	81.68	119.68	48.66	46.8	100.34	63.75	10.66	38.47
		132.33	62.42	71.49	97.3	72.05	113.98	27.88	51.86	24.55	0.94	2.55	8.04	61.7	44.34	57.71	46.46	40.86	64.47	49.65	30.94	26.23
		72.92	62.17	93.69	59.93	50.27	110.15	62.13	23.23	22.45	3.57	3.88	10.12	117.26	70.96	116.74	52.75	42.66	100.51	17.84	22.35	43.19
		95.53	114.01	134.54	103.72	24.22	136.25	29.92	35.28	32	2.73	3.73	17.84	71.8	90.42	100.94	62.22	34.27	89.02	22.97	26.08	22.64
		90.37	35.83	137.93	96.81	25.28	111.85	40.78	18.79	15.28	2.43	4.8	6.34	77.17	87.67	132.41	42.07	52.14	108.7	42.97	26.75	31.39
		135.73	119.28	102.12	64.39	64.22	105.21	44.25	26.09	23.23	2.57	3.59	11.35	72.07	81.26	114.82	38.04	48.59	68.41	37.94	26.6	62.24
		75.89	71.93	100.35	62.13	60.25	120.95	44.08	38.43	29.24	2.43	2.2	5.85	63.29	41.87	110.84	79.42	50.88	109.77	38.5	19.88	23.93
		72.29	59.47	111.05	55.02	113.57	117.63	36.6	19.76	42.78	2.73	3.06	5.53	105.17	57.46	135.66	34.54	34.81	61.92	23.92	23.39	60.01
		66.99	134.73	101.88	100.26	66.17	77.68	28.57	32.39	26.34	2.89	4.25	5.29	77.72	50.43	118.32	39.22	67.44	119.31	27.3	23.03	26.4
		64.96	43.99	109.2	60.57	109.38	63.6	35.63	11.48	18.85	2.92	3.88	8.06	38.8	79.88	137.66	59.69	70.77	63.4	41.02	24.17	40.65
		140.81	124.87	138.98	63.64	78.48	87.47	39.04	11.35	28.26	4.5	2.76	7.95	98.87	97.32	140.78	22.82	22.82	59.68	23.45	19.29	47.06
		119.04	145.33	88.44	54.97	63.55	94.3	21.06	23.18	20.91	3.23	3.3	6.45	36.27	50.5	126.7	54.99	22.5	84.87	53.81	21.36	40.08
		61.64	190.82	93.95	98.73	63.84	97.37	27.89	12.78	17.57	3.73	3.88	5.86	46.1	39.41	125.15	54.04	31.51	98.19	10.55	12.98	37.9
		91.59	127.71	164.65	57.32	90.03	115.74	46.56	14.56	40.24	3.4	2.9	5.62	54.56	36.25	117.01	51.16	32.14	57.05	43.76	47.91	44.82
		128.91	145.1	77.81	88.95	71.98	162.14	26.84	32.46	15.77	1.98	3.18	9.33	60.99	41.33	140.58	39.19	23.56	62.96	42.27	52.92	30.4
		74.55	96.66	62.23	91.48	64.47	79.92	34.37	20.84	16.96	2.03	3.03	4.6	54.68	65.64	8.54	67.43	25.88	81.3	49.68	23.1	29.01
		70.88	78.49	111.03	134.4	82.25	57.57	28.56	20.93	34.66	3.33	3.55	7.59	77.18	69.41	102.49	51.05	29.71	58.4	32.94	58.7	32.82
		147.83	92.03	115.78	63.17	136	107.51	46.7	16.91	31.53	2.07	3.32	8.84	86.36	41.49	131.94	56.94	23.64	55.63	26.78	27.15	33.95
		132.66	164.49	127.42	120.88	70.42	70.85	26.95	14.6	16.98	2.45	2.02	10.92	59.75	54.33	125.32	47.11	20.75	66.76	45.08	18.08	66.3
		69.55	77.87	71.3	53.75	83.13	113.29	38.25	23.46	22.26	2.58	2.71	6.01	79.67	53.57	84.68	72.12	34.54	112.3	21.81	16.22	41.28
		74.3	127.09	111.93	122.79	60.64	60.05	23.22	19.37	17.12	2.98	2.25	5.16	90.3	65.13	54.69	58.03	21.54	69.35	55.93	43.38	40.81
		66.39	134.38	69.53	105.03	187.07	97.48	30.31	50.23	16.52	2.73	2.26	9	99.35	91.32	93.84	47	52.34	91.27	44.16	19.39	39.67
		64.71	83.3	175.09	122.3	104.13	47.48	32.44	34.65	37.23	2.79	2.73	5.33	122.94	34.1	67.26	25.6	37.28	86.94	34.57	25.99	36.68
		21.92	103.21	134.57	118.4	84.36	60.39	20.16	39.5	40.02	4.26	2	5.78	98.33	47.98	52.79	74.24	32.91	97.84	49.46	16.6	21.76
		113.86	90.49	94.42	108.1	85.19	87.25	24.75	23.7	37.66	3.51	1.28	9.55	128.3	44.62	79.31	49.37	25.11	99.1	35.86	17.69	54.52
		176.28	142.33	100.92	81.29	66.82	115.59	31.42	14.86	16.12	4.39	1.42	6.78	153.62	74.16	50.89	43.86	34.87	116	19.98	55.32	38.28
		62.59	91.4	64.86	58.03	69.46	121.67	35.59	24.11	35.36	3.89	1.99	4.03	85.43	66.22	97.77	55.43	21.48	78.5	32.18	13.5	54.91
		126.71	172.25	145.69	81.87	48.98	122.89	32.41	15.86	20.81	3.59	1.14	5.06	55.66	76	68.2	73.84	67.08	101.51	18.81	18.39	32.46
		114.74	88.6	99.96	61.45	48.07	115.56	26.22	31.7	32.07	3.11	1.26	3.77	124.68	78.49	121.55	53.29	37.69	114.77	14.07	29.12	61.43
		165.78	47.03	161.32	80.58	57.15	120.51	15.11	24.02	27.61	2.62	1.32	7.11	117.3	40	72.61	75.97	24.15	82.12	47.87	23.31	62.89
		188.47	112.74	78.6	97.99	67.57	130.81	32.57	44.49	37.79	3.96	1.71	3.58	114.42	55.29	110.12	66.44	25.76	132.48	35.97	22.9	60.52
		191.53	151.32	104.33	38.63	2.09	92.48	26.06	21.88	22.44	4.95	2.25	4.55	56.94	57.07	65.02	47.33	32.09	71.75	43.72	37.88	31.11
		122.16	82.84	127.78	71.03	43.4	114.73	25.99	22.14	26.83	4.7	1.02	5.29	120.21	32.93	80.91	50.57	45.94	116.12	52.04	13.01	52.88
		67.69	89.61	65.32	90.95	73.53	103.75	25.86	23.39	24.43	2.9	2.05	6.78	67.64	35.16	63.01	64.3	29.94	113.96	39.43	40.98	22.26
		144.49	122.94	137.04	106.44	111.25	11.1	14.78	23.38	36.78	3.42	1.06	3.48	52.77	43.95	87.17	41.11	38.08	127.84	30.59	44.14	32.61
		75.72	96.98	136.21	61.95	45.76	75.36	19.59	31.1	34.17	3.35	1.61	4.12	70.89	27.45	80.53	35.86	54.38	123.92	47.58	28.96	24.78
		69.82	96	174.57	139.33	34.09	105.71	33.93	16.13	20.87	4.38	1.53	5.08	69.89	35.5	116.08	77.02	25.16	98.46	37.44	32.04	23.44
		58.86	73.63	110.56	48.24	51.75	129.75	39.57	16.86	39.03	3.22	2.89	4.69	103.82	35.68	37.37	58.42	22.54	85.22	23.02	20.92	19.8
		134.22	94.69	141.84	31.61	81.74	76.25	48.42	29.84	19.17	2.45	1.5	7.37	100.78	35.18	76.11	44.07	29.95	161.34	26.69	42.27	18.52
		89.16	106.33	100.2	44.63	81.05	11.92	27.89	37.71	11.3	3.96	2.45	6.27	70.31	36.27	111.02	58.07	39.01	96.55	39.32	50.28	21.03
		75.39	82.19	70.27	81.59	49.47	110.52	27.95	24.91	18.09	1.86	4.43	4.18	82.74	33.14	50.77	66.38	10.26	104.07	43.33	24.33	45.41
		77.08	154.13	122.24	86.74	137.7	106.13	11.33	26.95	24.08	4.19	1.9	5.48	114.31	40.36	27.14	53.14	33.72	130.67	35.29	46.74	50.71
		83.36	138.27	145.01	104.02	54.05	113.46	10.81	23.35	22.84	4.7	0.53	5.28	60.26	40.23	97.59	38.88	31.15	99.68	20.65	26.92	40.85
		118.35	91.71	66.87	84.5	72.69	105.42	30.38	18.04	25.24	4.32	1.52	5.67	51.09	38.24	48.94	95.25	31.62	69.33	23.53	38.96	60.27
		112.27	120.07	150.56	98.61	56.4	93.08	27.61	32.43	16.75	3.25	2.67	4.52	50.56	3	134.66	112.64	25.61	81.47	46.3	22.74	27.67
		114.16	113.46	78.39	98.49	57.14	124.79	56.82	16.37	27.32	4.39	2.13	4.35	78.28	51.2	43.99	54.78	27.33	77.09	38.91	25.79	40.05
		83.84	122.54	70.01	64.8	53.71	89	19.27	28.01	15.4	3.64	2.24	5.56	64.73	57.92	114.84	57.71	29.06	56	23.7	14.52	58.24
		42.06	67.81	69.54	41.17	60.3	76.36	19.29	11.57	19.09	1.7	2.68	7.79	87.35	37.83	115.29	84.94	23.47	100.34	28.07	24.43	54.37
		129.4	90.51	69.08	99.28	64.92	84.61	31.3	10.67	18.56	1.68	5.31	5.21	105.58	56.28	117.09	90.31	31.44	90.27	47.01	25.6	43.18
		103.37	177.71	67.12	43.97	53.86	164.46	44.04	21.82	47.28	3.01	2.07	9.4	69.25	45.84	56.42	73.56	29.55	104.46	21.51	18.44	20.44
		70.72	75.71	125.55	114.57	57.46	47.71	41.72	12.11	25.41	3.79	2.24	9.06	149.22	41	49.84	85.64	27.32	124.47	28.55	14.24	26.39
		50.11	85.57	131.97	92.95	68.11	110.49	32.9	14.44	22.17	2.12	2.19	4.26	109.82	39.73	52.82	55.93	46.8	89.43	51.88	16.37	34.44
		80.81	70.75	68.58	122.27	48.36	111.96	15.01	23.56	18.55	3.85	2.76	7.26	76.43	46.56	47.43	72.84	20.05	81.34	25.97	53.15	23.95
		101.55	120.11	101	94.48	71.63	86.11	30.13	16.67	24.07	2.38	1.57	6.95	98.33	43.16	46.52	72.36	25.21	104.34	24.8	19.77	21.81
		112.95	61.07	101.32	89.06	80.38	113.78	24.09	37.48	21.76	3.77	1.78	7.61	64.31	30.7	95.79	58.12	32.73	124.33	52.87	31.38	28.87
		60.17	48.84	141.48	70.48	66.94	75.11	73.12	26.69	12.94	3.06	2.35	3.23	85.96	37.96	55.82	72.74	59.51	86.06	30.34	18.25	30.21
		38.54	106.15	86.7	97.28	43.13	104.54	17.84	30.4	26.03	2.69	2.4	5.8	47.87	30.04	25.32	64.88	19.32	81.99	40.09	17.49	26.95
		55.69	118.08	91.2	100.53	61.27	110.84	52.69	24.46	17.77	2.53	2.31	6.54	48.81	40.23	93.74	76.37	43.23	140.97	72.85	21.31	31.78
		75.8	126.9	91.08	55.07	68.33	120.02	38.41	38.81	16.77	3.7	2.07	4.89	59.02	35.83	50.87	40.96	20.58	121.38	21.02	16.3	15.71
		147.4	146.68	98.49	65.33	73.55	135.97	20	30.57	28.49	3.28	2.92	8.28	123.03	39.64	109.46	50.03	19.19	119.12	46.88	12.29	15.8
		48.16	63.74	82.96	62.48	51.14	111.48	30.14	40.17	17.13	2.85	2.28	5.49	53.29	21.09	74.79	44.69	49.78	133.09	64.99	32.05	35.05
		72.24	66.54	83.62	65.42	59.76	79.47	22.29	32.12	16.09	2.64	4.84	4.94	64.87	40.78	114.71	55.71	61.39	123.66	52.44	29.95	21.05
		120.49	120.83	106.54	47.55	105.06	97.33	60.55	25.8	27.67	2.87	3.55	4.92	65.56	44.11	125.51		46.09	89.68	34.21	37.29	21.21
		187.54	174.71	100.94	75.78	50.9	78.5	38.05	11.62	10.18	1.88	1.18	5.1	86.81	35.03	55.01		17.43	172.66	19.93	40.17	32.74
		116.04	106.02	73.78	164.68	59.08	83.61	29.66	9.83	16.77	2.71	4	5.43	63.25	28.7	48.78		42.8	97.48	24.71	18.98	22.61
		133.15	200.96	107.65	41.28	68.08	93.66	30.38	17.07	20.78	2.92	3.71	6.29	84.78	37.27	52.32		53.21	90.49	37.64	34.15	17.37
		169.74	161.35	100.67	96.86	59.04	122.89	28.44	13.44	15.97	3.15	1.78	5.13	85.55	34.6	58.59		31.13	98.57	23.9	12.61	29.49
		115.02	166.41	88.57	84.89	65.17	105.87	38.23	10.99	16.71	1.19	2.01	6.04	118.68	60.65	80.78		28.03	141.64	22.09	40.88	26.35
		97.17	152.6	47.44	61.94	72.66	110.53	26.44	13.52	14.59		2.29	5.56	45.41	25.24	51.73		36.7	99.33	22.95	34.6	25.41
		163.82	143.32	133.73	73.14	136.67	58.95	15.24	13.14	14.12		2.37	4.8	44.12	29.03	109.62		32.68	74.42	58.63	17.09	33.44
		98.34	124.67	179.66	72.89	85.14	75.82	21.18	11.09	20.27		3.91	6.18	111.73	25.2	78.87		48.12	81.13	4.07	26.91	19.96
		96.39	134.02	67.13	94.27	48.34	115.76	21.3	10.31	15.06		3.1	7.98	91.19	32.65	76.39		34.98	113.13	12.88	41.07	38.06
		161.07	126.98	119.92	48.9	67.62	58.19	46.44	14.93	18.7		2.51	7.55	56.28	49.08	134.69		38.69	99	8.02	21.86	20.1
		111.21	107.55		138.91	89.33	62.85	37.1	12.42	13.9		1.88	5.91	55.19	59.91	102.31		30.69	130.61	21.76	34.21	22.14
		118.73	124.35		90	87.97	107.65	14.76	21.66	13.99		5.36	4.32	89.55	44.93	103.17		42.97	123.3	25.6	12.38	31.79
		109.16	107.78		102.51	94.66	46.79	17.84	11.55	14.91		2.15	5.95	107.94	27.13	45.61		26.34	73.6	43.03	14.01	24.06
		173.37	146.66		69.06	72.14	58.39	18.29	18.43	21.92		3.22	7.31	97.65	52.05	67.01		54.98	81	36.99	22.41	40.8
		157.13	174.55		130.95	137.69	48.94	23.23	11.97	14.55		1.68	5.49	96.7	49.96	93.05		47.65	46.45	18.54	41.31	22.02
		178.3	133.96		90.48	99.07	53.59	17.95	9.24	18.61		1.61	4.91	113.33	64.76	63.11		47.31	153.18	33.18	52.94	11.66
		121.4	163.44		88.13	81.1	92.55	43.72	21.57	17.42		1.56	5.05	40.79	53.41	49.94		24.07	85.61	20.71	52.38	28.07
		66.54	153.68		58.34	101.74	48.47	23.07	13.16	34.4		4.26	4.92	86.35	75.72	69.53		43.7	104.5	14.13	39.7	35.56
		114.15	150.41		70.26	76.81	47.51	19.95	20.81	13.04		2.61	5.05	63.94	53.57	70.18		45.79	122.33	29.85	11.8	33.56
		123.92	133.46		75.6	69.19	79.52	27.35	11.2	19.55		2.97	4.17	80.74	95.65	50.1		30.36	51.21	19.76	18.41	33.05
		110.61	52.63		104.68	113.62	112.72	22.64	32.87	21.86		1.34	4.34	90.02	73.22	47.82		33.49	80.46	28.84	24.27	27.61
		93.44	103.15		70.17	48.05	34.48	35.94	23.99	29.23		2.99	5.96	63.46	48.63	51.18		29.99	101.8	46.73	20.29	33.04
			127.55		62.97	57.57	47.5	43.82	30.41	25.29		1.09	3.67	101.53	41.22	77.5		37.12	81.29	19.03	16.6	13.15
			100.11		74.54	65.68	44.84	20.16	24.21	20.34		2.36	3.15	59.73	38.11	68.99		30.9	50.12	13.93	16.87	41.4
			64.01		70.12	36.47	88.63	27.98		19.03		2.59	5.81	101.9	30.09	42		53.58	91.4	13.46	21.37	31.11
			113.23		78.16	208.73	91.99	38.05		24.8		2.2	3.49	87.42	65.05	50.76		33.2	64.63	39.69	12.09	35.98
			114.62		74.15	76.54	80.78	18.93		30.41		1.82	3.65	42.68	42.66	62.43			109.58	9.17	33.78	34.54
			104.39		75.75	77.2	91.01	27.8		17.74		2.55	5.39	113.53	19.33	67.38			74.51	15.83	24.06	42.84
			44.95		71.85	125.19	106.33	27.61		18.88		4.4	5	83.25	36.03	157.06			92.53	25.36	8.78	39.43
			112.93		122.21	36.85	77.73	29.06		31.77		4.53	3.17	77.96	23.21	122.49			118.15	13.27	30.39	56.12
			130.42		119.61	76.7	113.78	34.8		26.37		3.48	7.24	95.03	59.12	84.07			105.73	23.12	22.91	51.82
			101.22		71.63	103.78	98.3	23.07		18.05		4.97	6.86	61.88		108.54			80.17	35.81	33.45	49.26
			155.49		68.5	31.26	74.63	31.37		23.61		2.56	5.74	95.41		124.44			94.87	31.26	16.25	56.54
			127.91		64.18	117.48	138.52	27.84		9.15		5.29	5.03	42.21		60.14			69.08	19.72	11.75	42.58
			42.18		57.69	71.65	80.79	46.46		24.74		4.13	6.52	76.08		55.82			76.04	40.7	23.71	44.28
			120.4		104.65	53.54	137.37	19.56		13.98		4.96	5.14	97.66		117.16			113.2	27.05	16.7	56.83
			139.71		92.08	89.2	114.56	41.69		19.42		3.36	6.49	84.18		121.61				25	52	47.57
			138.7		112.71	47.92	135.44	25.63		22.09		4.12	5.13	45.06		158.27			64.57	45.93	17.97	47.48
			107.1		126.86	150.64	72.29	31.02		15.5		2.83	6.94	107.73		54.73			83.15	25.4	32.03	28.83
			126.04		95.36	15.4	168.83	47.91		22.89		2.79	7.1	55.89		117.69			88.57	33.84	39.1	56.7
			131.42		83.57	56.52	68.31	45.28		12.61		3.03	4.05	49.41		52.72			57.61	28.92	31.78	21.76
			121.03		75.56	53.05	73.11	61.84		17.41		2.95	5.9	47.92		56.97			68.84	36.25	14.7	57.63
			66.84		76.73	52.25	44.03	29.44		15.94		5.15	5.06	36.88		52.8			97.97	26.1	19.64	58.83
			80.97		61.67	66.82	51.27	22.85		26.04		2.05	3.68	63.62		127.92			100	58.3	31.93	31.53
			116.11		80.78	75.02	148.34	22.03		29.55		3.09	5.21	56.84		78.27			118.1	30.87	18.42	21.6
			157.77		79.72	32.02	69.66	54.66		33.26		4.5	3.04	27.83		71.64			52.95	40.89		26.52
			109.36		101.79	42.44	62.69	40.59		22.27		6.04	7.18	49.56		115.72			95.7	51.01		64.95
			68.01		125.52	47.22	168.5	30.7		41.63		1.5	3.65	44.53		109.7			75.53	35.5		31.42
			155.88		102.83	52.09	128.31	24.97		21.05		3.31	4.5	49.24		58.13			65.58			57.86
			52.92		75.94	64.53	110.77	37.61		29.67		3.54	3.13	90.9		133.18			67.77			80.72
			155.89		84.27	64.31	72.39	40.55		24.44		5.07	5.56	59.28		58.12			55.04			62.54
			125.53		30.89	45.93	134.32	35.26		27.07		4.49	4.91	79.13		68.22			90.27			31.47
			42.71		39.4	63.25	90.25	24.92		38.34		2.73	6.83	30.73		133.15						48.63
			102.9		54.4	42.32	121.16	27.71		24.7		2.33	5.75	52.99		64.7						27.21
			109.74		82.34	35.16	74.28	23.68		37.82		2.61	4.13	36.84		55.85						54.41
			129.08		87.96	53.89	67.22	23.11		4.83		2.05	4.63	110.58		145.29
			33.56		99.28	48.57	80.15	33.5		26.37		3.51	4.02	47.47		72.58
			50.51		113.86	33.11	76.35	38.11		25.2		2.52	4.13	79.83		89.89
			117.74		75.98	58.94	136.27	29.32		34.08		2.36	6.92	46.04		83.72
			54.93		54.08	75.3	54.41	29.99		41.68		2.7	5.37	110.79		92.27
			39.24		117.59	51.23	150.65	25.37		21.68		2.17	3.87	40.75
			158.89		78.38	59.94		37.24		29.74		2.34	5.74	119.64
			151.71		85.13	74.64		44.42		18.93			4.89	116.24
			82.54		91.79	68.89		50.77		37.31			5.03	110.99
			86.76		51.99	66.81		30.69		38.62			3.37	73.6
			74.84		126.34	79.27		24.54		29.8			5.07	81.84
			120.9		114.31	58.15		28.79		6.69			6.27	73.64
			136.87		55.84	58.05		35.1		31.19			6.57	87.17
			108.27		82.42	69.69		25.09		30.68			5.05	84.32
			116.37		94.44	59.74		35.24					5.48	96.72
			39.41		150.27	31.58		46.96					6.62	46.55
			77.22		3.37	70.36		30.3					6.41	81.56
			59.39		81.81	66.44		34.17					5.49	74.96
			70.03		36.28	92.27		33.43					5.75	61.92
			137.17		51.22	74.13		29.36					3.79	45.17
			76.17		87.83	54.78		29.77					4.38	79.72
			91.78		50.39	84.62		27.23					4.43	59.14
			125		107.13	56.03		25.11					3.95	86.87
			71.63		127.14	50.29							5.22	52.63
			77.13		67.84	47.47							5.28	99.9
			82.57		35.64	40.56							5.36
			82.56		65.1	40.8							6.4
			115.51		79.88	116.53							6.4
			131.37		90.87	46.46							5.15
			167.54		92.78	73.14							4.36
			85.64		125.38	40.09							4.38
			120.32		102.39	30.03							3.42
			116.33		44.27	79.02							3.94
			74.96		115.78	64.73							2.7
			96.69		53.02	40.51							2.57
			180.17		86.29	67.15							3.76
			79.49		52.27	44.08							4.17
			62.78		44.79	54.13							2.8
			62.73		62.24	103.69							4.64
					91.32	59.45							3.43
					101.13	52.81							3.91
					52.3	79.43							3.7
					68.81	42.47							4.82
					65.1	58.23							6.76
					131.43	43.42							3.73
					129.17	44.57							3.73
						79.02							3.42
						54.84							3.35
						29.9							2.99
						37.67							2.94
						31.26							4.14
						43.41							3.64
						62.52							5.07
						73.31							3.79
						59.27							3.56
						45.86							2.49
						27.23
						98.31
						32.06
						57.86
						36.27
						80.61
						95.73
						28.27
						32.41
						37.24

## Sheet: Suppl Fig 1K
	No Formaldehyde									With 0.3mM Formaldehyde
	NT			2hr Flavo			Wash-out 0-30min			FA only			FA+Flavo			Wash-out 0-30min
	967			937			856			902			873			824
Repeat	#1	#2	#3	#1	#2	#3	#1	#2	#3	#1	#2	#3	#1	#2	#3	#1	#2	#3
	10.86	20.76	20.82	1.12	0.74	0.49	11.23	5.55	8.78	4.93	12.66	24.608	1.77	0.3	1.27	2.46	2.22	8.553
	7.24	13.43	16.99	1.01	2.14	0.98	4.45	6.75	11.78	3.77	7.83	20.107	0.62	1.49	1.539	3.55	2.58	18.12
	8.83	25.52	12.58	1.06	1.58	1.01	6.15	10.35	9.52	4.88	8.46	34.316	0.99	1.88	1.564	4.47	3.79	15.632
	10.14	17.11	14.89	1.63	1.13	0.46	2.99	6.34	10.31	5.32	7.18	28.699	0.84	1.5	1.244	5.96	4.03	12.169
	14.49	9.6	21.35	0.9	0.79	0.59	4.5	7.51	5.42	4.32	7.05	18.722	0.97	0.74	0.872	7.41	5.02	12.336
	10.57	19.74	20.44	0.9	0.82	0.85	5.33	6.39	6.86	4.32	8.12	14.273	0.82	0.78	0.962	5.6	3.53	4.655
	7.63	17.49	22.13	0.34	0.97	0.69	9.41	9.64	6.05	7.33	7.93	19.941	1.89	1.01	0.885	7.44	6.14	14.503
	13.79	20.79	19.49	0.96	1.1	0.54	8.8	15.68	13.32	4.57	4.15	26.045	0.82	1.46	1.334	2.25	3.34	12.977
	5.93	16.11	18.9	1.26	1.1	0.58	5.41	4.69	10.25	4.03	16.68	36.098	0.9	1.15	1.295	10.07	5.56	15.722
	18.48	10.85	24.36	0.84	1.05	0.55	8.33	12.62	11.02	6.36	6.89	3.129	1.13	0.84	1.308	1.44	3.88	14.914
	6.03	11.25	11.31	0.58	1.86	1.29	7.55	9.14	8.51	3.58	5.31	19.056	0.67	0.68	1	8.54	3.28	15.286
	18.24	12.07	16.47	0.94	1.14	0.73	5.81	3.14	3.93	11.38	6.26	17.889	1.37	0.9	2.36	2.69	7.05	13.875
	10.33	7.72	18.66	0.85	0.59	0.49	5.81	12.88	5.57	4.84	7.54	34.752	0.62	1.38	1.039	6.55	6.43	16.901
	16.46	6.19	9.28	1.12	0.98	0.72	8.24	10.1	3.66	4.76	7.37	29.789	0.6	1.33	1.244	9.34	4.53	8.72
	13.8	12.25	15.73	0.77	0.52	0.82	5.06	11.98	11.78	6	10.27	45.844	1.27	0.79	0.987	7.67	3.63	12.272
	14.8	14.86	10.76	1.04	0.88	0.53	13.58	3.81	5.52	6.34	6.05	28.25	0.79	0.54	0.628	3.39	2.33	10.579
	12.46	15.01	16.27	0.51	0.68	0.89	5.73	7.7	12.69	2.83	4.84	21.543	0.85	0.53	0.769	3.63	6.57	9.233
	15.76	10.5	23.58	2.28	0.47	0.74	6.61	6.96	7.53	5.56	9.48	34.752	0.94	0.98	1.013	7.1	6.03	8.682
	15.98	12.89	17.58	1.14	1.31	1.59	4.24	13.66	5.63	4.02	4.92	31.302	0.78	0.7	1.847	6.58	3.45	17.03
	6.7	14.92	10.61	0.92	0.89	1.42	11.78	8.76	9.18	5.66	4.77	33.944	0.66	0.72	0.616	8.63	3	17.427
	11.69	11.57	9.36	0.33	0.97	1.72	3.26	9.54	10.5	4	14.21	43.972	0.58	1.69	0.769	6.31	4.21	8.835
	13.92	9.28	14.83	0.73	1.15	1.37	8.3	10.56	11.9	5.08	6.47	30.725	1.05	1.8	0.5	3.88	5.58	11.144
	6.05	19.07	22.23	0.93	0.44	1.18	6.81	7.33	15.39	5.32	12.79	24.031	0.61	2	0.731	3.61	4.2	10.041
	14.15	16.79	11.68	0.75	0.57	0.81	8.02	7.73	11.67	5.92	7.08	47.319	0.45	0.4	0.577	3.34	5.14	20.595
	14.5	15.47	10.74	0.52	1.36	0.85	5.68	13.24	8.28	5.88	10.9	33.418	1.02	1.61	1.064	4.17	7.77	9.041
	7.07	8.24	12.37	0.97	1.19	1.79	4.37	10.66	5.49	3.77	5.72	34.675	0.85	1.18	0.474	4.7	4.62	9.874
	10.12	9.55	0.7	0.41	1.3	1.11	7	3.8	5.84	4.73	8.92	28.417	1.07	0.38	0.449	3.41	2.96	12.913
	3.4	6.12	26.39	0.58	0.7	0.77	2.84	9.37	6.96	4.09	9.55	28.16	0.82	1.04	0.872	7.14	3.11	6.219
	14.33	13.29	16.98	0.9	1.47	0.73	5.95	11.16	14.05	7.37	5.53	32.713	1.41	1.76	0.757	5.97	4.62	7.515
	13.73	9.1	17.24	0.49	1.15	1.5	9.91	10.09	9.37	7.44	3.41	17.979	1.66	0.37	0.308	2.82	4.62	5.848
	9.57	9.3	12.38	1.55	1.11	1.72	6.71	13.65	6.68	8.79	9.21	27.686	0.57	1.17	0.385	5.41	3.99	9.695
	13.08	18.76	11.73	0.49	0.91	2.05	7.31	18.02	11.01	5.22	8	27.635	0.94	0.57	0.641	2.85	3.81	9.348
	14.78	9.88	15.8	1.06	0.41	0.7	5.36	9.42	6.85	9.57	4.63	27.468	0.72	0.82	0.834	3.87	7.15	9.951
	10.8	11.28	19.8	0.91	1.93	1.1	6.77	10.91	19.21	11.92	13.67	56.18	1.03	0.95	0.91	1.95	4.53	13.477
	15.7	19.54	17.43	1.37	0.65	1.34	8.81	1.55	10.04	6.24	8.66	40.997	0.83	2.06	0.359	6.92	3.74	7.707
	15.57	11.45	19.17	1.09	1.32	1.46	6.76	5.79	8.08	9.16	10.95	20.364	0.8	0.7	0.462	3.85	9.65	9.246
	16.33	17.25	22.65	1.26	2.09	0.72	12.7	12.73	10.12	5.98	4.06	44.1	0.68	1.08	0.603	6.3	4.89	5.001
	12.33	8.25	17.16	1.01	0.48	0.53	11.09	6.11	10.33	4.86	4.55	29.943	0.99	1.22	0.295	6.02	5.44	6.578
	15.82	17.87	11.97	0.71	1.1	0.49	11.63	13.84	11.49	3.39	11.3	34.252	1.61	1.36	0.436	8.69	5.43	11.657
	14.78	15.9	11.66	1.69	1.12	1.28	14.34	10.44	8.67	3.27	10.74	37.675	1.03	0.62	1.039	5.5	7.22	7.848
	6.77	19	23.15	2.35	0.96	1.15	14.69	17.49	9.96	6.83	4.07	46.472	0.83	0.62	0.487	2.45	7.39	9.874
	10.21	23.66	18.42	0.89	1.34	0.45	8.73	4.68	7.03	4.15	6.37	27.109	0.6	1.26	0.731	8.22	5.14	3.232
	11.19	25.07	27.67	2.05	2.06	2.9	13.28	13.36	12.84	5.53	8.02	45.152	1.68	1.05	0.436	6.62	2.1	7.758
	14.96	23.54	20.07	0.61	1.02	1.16	10.9	12.75	3.97	4.85	11.32	37.445	1.12	2.62	0.577	4.15	2.63	6.976
	19.68	9.15	19.1	0.98	3.39	0.52	14.44	4.98	6.31	10.82	8.19	44.728	0.83	0.98	1.013	5.5	4.55	8.848
	6.63	13.63	26.87	0.51	0.76	1.18	10.46	9.18	8.88	3.11	8.64	24.083	0.68	0.55	0.808	3.03	5.17	10.656
	11.21	21.13	19.78	0.99	0.56	1.01	12.2	5.75	8.8	3.46	11.18	34.213	0.78	0.92	1.026	6.86	3.98	8.784
	10.97	13.45	14.1	0.99	0.65	0.62	7.03	10.79	4.8	8.51	11.77	33.674	1.3	1.68	0.603	4.78	3.15	21.236
	14.48	11.78	27.78	0.7	0.59	0.92	12.27	8.33	5.56	8.72	4.62	16.414	0.81	0.94	0.551	6.82	6.47	9.169
	9.52	16.56	24.01	0.61	0.89	0.81	6.98	6.69	5.36	5.76	10.58	31.033	1.11	2.35	0.795	4.26	6.55	12.131
	10.45	19.4	14.35	0.47	0.96	1.28	11	4.11	2.53	5.85	10.91	25.096	0.78	2.17	0.757	4.03	3.09	22.287
	7.97	17.34	14.63	0.55	0.65	1.03	11.94	12.68	5.96	5.43	10.82	33.533	1.2	0.78	1.103	5.48	5.63	6.707
	11.02	11.82	10	0.49	0.73	1.36	12.19	10.76	10.33	6.93	6.31	35.162	1.83	1.09	0.782	5.33	11.21	16.709
	11.98	25.32	14.55	0.68	0.65	1.12	9.89	6.24	10.16	9.43	7.48	42.292	1.27	0.64	0.782	4.11	7.26	10.336
	17.92	15.38	14.68	0.4	0.81	1.08	7.34	5.86	7.17	3.94	14.45	27.737	0.92	1.04	0.321	9.6	5.49	11.079
	14.4	20.2	22.17	0.94	0.9	1.3	8.76	7.98	4.64	6.04	5.61	36.342	1.51	2.57	0.551	3.41	4.26	11.926
	11.54	20.66	18.39	0.54	0.53	0.82	10.81	11.79	6.86	3.01	15.8	49.691	0.84	1.26	0.474	9.38	6.38	7.361
	20.1	17.33	21.47	0.59	0.36	1.04	10.75	8.91	7.28	3.69	9.75	24.006	0.88	0.64	0.769	5.76	6.66	20.607
	15.52	19.34	13.43	1.04	0.69	0.9	12.59	6.5	6.2	6.5	14.36	35.598	1.11	1.33	0.808	3.04	3.61	8.771
	21.72	15.42	10.24	0.7	0.63	0.54	7.02	12	5.05	7.89	9.41	31.584	0.92	0.73	0.757	4.32	6.3	6.591
	6.09	21.55	14.3	0.73	1.05	1.06	2.91	4.26	5.23	6.19	8.33	34.982	1.93	0.98	1.039	2.01	2.61	4.924
	11.87	10.07	11.76	0.57	1.58	0.82	12.01	4.94	9.45	5.09	10.39	30.558	1.12	2.84	0.385	4.76	3.37	6.425
	7.12	16.29	11.6	1.21	1.03	0.69	4.77	3.56	8.83	10.15	17.25	33.2	0.97	0.81	0.692	1.62	2	15.619
	15.83	14.79	20.88	0.6	1.13	0.99	5	9.31	5.97	4.21	12.27	47.806	1.01	0.72	0.539	1.62	8.56	14.285
	6.17	12.54	17.23	0.42	1.29	1.52	7.68	5.1	5.11	8.32	8.05	25.173	1.04	0.63	0.744	5.16	8.76	10.797
	10.24	13.98	10.52	0.52	0.67	1.73	12.07	4.44	5.6	5.67	10.7	37.214	1.16	1.22	0.692	6.91	4.06	8.053
	16.82	14.93	9.83	2.01	0.96	0.6	5.74	14.67	5.83	4.14	8.15	38.432	0.64	0.81	0.462	2.35	3.38	8.951
	12.18	12.4	13.12	1.33	1.35	0.68	14.11	13.93	8	9.03	13.62	33.777	1.21	0.81	0.782	3.13	3.12	11.926
	14.56	9.84	17.74	0.83	0.86	0.58	11	6.09	6.56	4.83	17.51	51.025	0.86	1.81	0.718	2.46	6.19	11.554
	6.4	14.48	13.94	0.45	0.95	0.84	9.68	2.73	6.29	7.47	11.15	40.356	0.59	0.58	0.564	2.37	6.49	12.811
	23.82	12.08	10.09	0.79	1.3	1.35	12.67	6.73	5.98	3.86	13.7	39.727	0.84	1.72	0.551	5.72	1.3	13.516
	5.19	19.67	23.17	1	0.59	0.55	6.81	11.84	6.3	7.05	10.54	26.814	1.09	0.84	0.564	4.68	7.97	10.105
	11.95	15.68	19.23	0.87	1.08	0.67	11.09	10.64	12.17	7.03	12.44	20.915	1.14	2.22	0.551	2.21	2.99	9.643
	10.91	9.75	16.79	0.53	0.89	0.54	3.19	14.43	10.32	8.29	8.33	27.25	0.88	0.66	0.526	3.9	2.65	15.606
	11.35	12.83	21.95	0.54	1.28	0.67	7.47	10.24	5.83	6.91	17.65	31.302	1.06	0.78	0.667	6.06	2.87	9.784
	13.46	11.63	18.41	0.59	1.53	0.77	10.14	2.41	6.15	3.59	8.56	26.545	0.82	1.34	0.744	7.07	2.63	9.22
	12.62	7.2	15.81	1.02	1.92	2.23	8.96	12	5.83	10.6	16.82	42.6	0.68	1.59	0.731	4.84	6.33	17.068
	18.2	10.39	24.11	1.24	0.72	1.3	5.3	7.57	2.95	6.87	12.04	20.774	1.11	1.01	0.692	5.66	5.94	16.555
	18.04	23.99	10.07	1.26	1.78	0.82	4.52	8.23	5.69	4.88	12.19	30.661	0.8	0.67	0.551	6.52	2.88	12.08
	8.58	13.72	15.48	0.43	0.41	1.33	10.56	7.85	4	7.04	10.38	24.813	0.91	1.01	0.269	6.36	3.99	10.066
	16.15	12.49	14.32	1.59	1.1	0.98	5.36	10.05	12.37	12.57	9.15	28.224	0.92	1.46	0.936	5.28	3.32	17.055
	15.32	12.54	11.62	1.15	1.16	0.89	7.08	5.51	6.59	6.82	7.29	29.289	1.36	1.35	0.256	2.52	7.78	11.169
	16.63	16.3	17.4	2.37	1.11	1.13	10.45	8.78	6.97	4.03	11.58	20.646	0.49	0.53	0.692	3.79	3.82	9.425
	13.45	9.42	25.31	0.93	1.92	0.48	6.03	4.51	6.64	6.2	8.77	25.968	0.98	1.54	0.705	3.8	4.72	13.157
	6.05	14.52	13.84	1.01	1.66	1.78	4.04	4.75	15.19	4.93	12.12	18.35	0.67	1.25	1.847	4.15	3.32	8.297
	9.72	10.36	16.26	1.18	1.13	0.52	10.3	3.7	3.8	8.38	7.4	22.954	0.55	0.66	1.59	4.31	6.34	12.875
	6.01	11.5	16.56	1.01	0.67	1.17	4.17	7.9	7.08	6.84	11.8	30.969	1.01	1.11	1.488	5.58	6.71	3.809
	14.37	10.17	24.8	0.44	1.26	1.07	4.34	10.62	5.24	4.41	9.23	22.287	0.76	0.66	1.744	2.74	2.86	9.387
	10.09	21.98	24.28	0.57	0.62	0.96	9.81	3	4.76	8.66	7.1	30.366	0.94	1.22	1.718	9.57	15.67	9.669
	14.71	7.72	13.34	1.36	1.47	0.87	8.77	13.76	4.05	8.2	16.97	34.046	0.7	0.8	1.462	3.74	3.58	16.029
	17.08	19.36	12.53	1.45	1.37	1.23	8.02	8.88	6.91	10.24	8.06	33.995	1.32	0.92	1.59	6.97	3.99	9.669
	5.66	19.35	20.32	1.55	1.03	1.7	4.99	9.93	4.83	4.38	17.21	40.715	0.73	1.78	1.603	3.08	5.62	9.271
	12.7	13.56	13.47	0.5	1.2	0.73	11.55	8.87	7.59	5.93	4.12	48.319	0.96	1.36	2.167	6.09	4.06	11.156
	6.08	17.89	7.47	1.17	1.38	0.94	15.29	5.72	10.89	6.17	7.19	32.777	1.17	0.56	1.847	4.19	1.82	18.504
	13.52	14.95	21.18	1.01	1.65	0.73	5.98	11.09	6.22	3.76	22.24	30.725	0.74	0.48	1.68	4.25	2.57	18.594
	9.23	13.91	19.33	0.76	2.18	0.84	13.51	11.75	8.47	6.81	15.59	39.92	0.83	1.06	1.898	7.36	4.48	7.438
	17.67	15.27	12	1.08	1.18	0.52	5.85	12.29	9.17	5.72	6.81	15.657	0.98	0.41	1.718	3.65	8.1	11.887
	9.11	11.88	22.58	0.81	1.65	1.06	5.27	7.05	5.94	4.86	10.25	50.358	0.79	1.02	1.359	5.32	5.51	9.22
	17.87	13.11	24.1	1.02	1.04	1.72	12.32	5.41	7.8	5.77	11.93	18.171	0.98	0.86	1.847	3.33	4.28	18.953
	11.54	16.67	13.54	0.77	0.95	2.31	6.49	5.77	4	3.19	7.36	31.52	1.01	1.11	2.026	2.8	2.32	7.617
	9.34	10.89	24.82	1.31	1.13	0.76	12.98	5.01	10.94	4.02	10.14	19.543	1.34	0.63	1.859	7.03	4.72	11.759
	5.39	9.37	21.24	1.68	1.68	1.32	8.35	10.82	3.41	3.72	13.22	36.855	0.93	1.48	1.872	4.36	7.85	13.131
	7.27	8.22	19	0.94	0.46	0.64	7.46	8.15	5.54	7.81	13.36	35.226	0.99	0.79	1.706	6.31	2.62	8.925
	6.79	12.56	20.95	0.7	0.36	0.78	3.96	9.61	3.08	5.63	10.05	35.021	1.3	0.88	1.205	5.86	2.9	3.514
	6.88	21.01	17.49	1.12	0.86	0.72	4.57	10.24	0.61	2.29	9.91	11.913	0.78	0.58	1.449	1.01	5.97	17.401
	15.43	10.82	23.32	0.5	1.48	1.11	8.3	7.52	13.6	2.55	10.25	23.518	1.06	0.45	1.898	4.66	4.17	15.465
	17.78	10.26	24.48	0.54	1.65	2.33	5.97	12.64	8.36	4.97	11.51	45.075	0.89	0.61	1.629	4.2	5.03	15.273
	4.1	14.13	15.44	0.52	1.28	1.38	9.86	13	7.79	4.12	10.29	27.378	1	0.85	1.475	3.79	5.68	14.85
	14.12	17.49	16.51	1.34	1.13	1.22	7.76	9.62	6.67	3.66	8.55	36.393	1.46	0.51	0.667	6.4	3.19	15.657
	16.75	6.99	10.95	1.62	1.41	1.47	5.76	1.11	8.94	3.66	10.13	28.25	0.97	0.58	1.782	3.53	2.92	13.157
	8.49	15.76	17.23	1.28	0.5	0.57	9.9	9.62	7.43	7.07	13.14	22.749	2.05	0.57	0.923	8.61	6.75	12.041
	4.33	9.87	20.92	1.01	0.74	0.89	7.48	9.78	6.08	5.81	5.38	22.108	1.02	1.24	1.321	4.33	3.09	12.093
	17.81	9.36	12.48	1.46	1.55	0.95	11.3	7.31	8.06	5.48	13.9	34.841	1.13	1.29	1.77	7.52	1.16	11.657
	12.89	9.93	19.33	1.68	1.57	0.77	4.21	11.65	9.12	3.62	12.47	21.62	0.83	1.02	0.808	8.53	1.1	9.695
	9.22	5.55	15.87	1.44	1.96	1.51	7.32	6.17	12.65	4.14	12.2	28.878	0.98	0.97	0.987	8.76	8.34	15.901
	12.71	12.95	18.81	1.09	1.44	1	9.3	11.12	5.88	3.79	5.73	30.776	1.01	0.78	1.141	7.89	10.92	15.286
	11.35	17.17	25.53	1.3	1.09	1.26	6.39	12.2	9.21	3.56	12.79	22.082	0.67	1.23	1.205	4.35	4.26	12.875
	6.37	18.42	14.84	1.98	0.59	0.66	7.05	6.8	9.07	4.14	9.49	13.452	1	0.51	2.116	8.91	2.93	11.618
	7.46	18.22	21.24	1.33	1.45	2.01	3.59	10.49	7.67	4.9	10.03	35.944	1.59	1.25	1.693	10.11	2.62	20.954
	4.76	13	21.49	0.52	1.39	1.33	8.31	2.69	6.91	5.1	5.47	50.191	1.71	0.65	1.757	5.02	8.97	20.107
	9.34	15.92	20.29	0.68	1	0.73	3.96	6.83	9.22	8.43	7.64	39.971	1.42	0.43	1.59	6.44	2.8	17.171
	10.87	15.79	13.27	1.16	1.68	1.79	6.81	6.74	11.78	2.48	7.59	45.382	0.92	1.29	1.872	5.24	3.16	16.722
	12.95	16.89	15.11	1.09	2.26	1.37	11.72	10.47	5.56	3.79	11.86	31.071	1.01	0.6	1.128	8.79	6.98	8.682
	11.67	18.64	22.01	0.67	0.98	1.07	10.37	9.79	10.68	7.63	11.35	28.032	0.81	0.95	0.795	5.21	9.56	10.874
	14.6	18.61	23.43	1.27	0.87	1.4	5.1	15.7	6.78	3.67	8.09	30.11	0.99	0.55	0.757	4.92	5.47	22.197
	12.1	15.27	16.59	0.44	1.22	0.71	6.03	5.71	21.06	2.86	18.58	49.422	1.11	0.69	1.295	5.95	6.75	10.913
	14.31	10.69	18.13	0.82	0.49	1.22	11.12	5.04	10.3	8.02	6.64	35.649	0.77	1.69	1.372	5.37	4.81	18.389
	8.28	15.46	12.53	0.56	0.83	1.02	7.42	5.93	10.24	5.46	8.69	38.47	0.79	0.63	1.936	6.24	4.35	15.119
	13.58	20.5	18.42	0.75	0.61	0.9	10.86	12.06	6.32	8.16	19.7	35.521	1.26	1.42	0.923	5.42	2.82	12.234
	14.19	16.26	22.74	0.58	0.41	1.01	8.04	5.29	9.39	7.26	8.34	25.147	1.59	0.38	1.167	4.69	5.12	11.798
	5.08	10.67	22.42	1.33	0.47	0.88	5.79	12.83	9.34	3.81	8.39	17.927	1.64	0.55	0.872	7.12	2.65	10.336
	6.38	22.67	14.79	1.14	1.16	0.64	7.36	11.24	9.82	4.47	10.24	19.505	1.45	0.32	1.18	4.12	5.96	7.874
	12.92	14.83	21.63	1.11	0.53	1.84	6.83	7.91	6.26	9.19	4.49	18.722	0.97	1.26	1.026	2.47	2.99	12.272
	13.13	18.74	17.04	0.97	0.56	1.21	7.9	16.35	7.85	9.26	8.63	20.915	0.82	2.11	1.359	3.28	5.18	18.53
	13.12	11.6	18.39	1.46	0.81	1.26	3.66	5.47	9.45	4.81	5.97	24.211	0.85	1.38	1.706	7.57	2.94	3.078
	14.39	17.1	6.15	0.46	0.89	1.2	7.56	6.85	6.12	3.58	8.25	25.429	1.12	0.96	1.282	5.3	4.09	11.605
	4.84	12.11	30.16	1.33	0.56	0.88	4	9.64	5.85	4.84	12.97	20.748	1.47	0.9	0.962	6.5	5.04	21.095
	16.51	9	18.17	1.16	0.42	0.8	4.43	16.9	9.77	9.68	7	22.851	0.77	0.4	1.603	4.55	3.23	7.784
	13.15	19.07	15.42	0.45	1.3	1.37	9.31	17.15	7.76	5.38	3.6	20.043	0.76	1.07	1.423	9.09	3.43	15.811
	10.97	12.48	15.68	1.48	1.09	1.1	14.45	9.47	5.86	5	12.75	15.555	1.18	0.78	1.167	3.04	8.21	15.106
	16.97	15.41	19.06	0.74	0.4	1.63	4.85	4.36	8.71	2.97	7.47	21.236	0.65	0.88	1.116	9.02	2.15	11.875
	11.73	11.97	16.72	0.5	0.77	0.85	8.62	7.97	9.35	3.68	23.75	21.723	0.73	0.63	1.128	4.02	3.48	19.158
	8.9	14.81	26.96	0.51	1.14	1.77	10.06	2.71	14.26	10.71	13.19	23.993	0.89	0.65	2.308	8.31	3.12	15.529
	9.96	14.37	17.87	0.85	1.01	1.59	6.31	5	5.46	6.76	5.34	27.994	0.44	0.69	1.436	2.45	3.95	18.312
	10.11	20.51	15.55	0.37	1.6	1.38	4.05	13.86	8.01	6.57	14.36	29.353	1.16	0.76	1.462	8.29	4.79	12.875
	4.45	13.32	18.09	0.38	1.43	1.14	7.51	4.13	9.7	5.17	10.05	34.713	0.53	0.65	1.847	7.44	2.37	9.823
	8.5	12.49	14.2	0.47	1.06	0.73	4.21	13.1	8.52	6.27	13.5	22.223	0.69	0.49	1.321	5.66	2.33	9.874
	5.78	16.33	22.49	0.45	1.16	0.34	5.26	13.23	6.38	9.72	10.5	34.623	0.73	0.86	1.654	3.71	4.94	15.811
	7.86	14.16	15.91	0.51	1.32	0.44	6.17	2.85	6	5.84	10.2	29.007	1.21	1.09	1.308	9.54	2.73	14.016
	12.65	15.53	17.39	0.82	1.45	1.24	11.18	6.12	3.71	4.58	13.23	33.982	0.85	1.07	1.488	5.07	5.45	8.13
	11.65	12.43	19.72	1.54	1.03	0.58	10.47	11.05	6.08	8.88	12.75	40.381	1.08	0.44	1.103	5.63	3.63	18.158
	6.52	13.24	21.08	1.61	1.17	1.7	8.19	3.85	12.17	7.52	4.86	37.74	0.61	0.48	0.975	4.4	5.46	21.569
	6.18	14.36	19.74	0.45	1.28	1.85	11.37	2.92	5.04	3.82	13.6	50.717	0.95	0.6	1.321	2.79	5.59	11.439
	9.66	11.2	8.91	0.94	0.5	0.77	10.66	11.15	10.1	5.49	9	26.134	0.74	1.44	1.18	3.48	2.79	20.659
	10.34	26.89	22.09	1.72	0.6	1.05	5.24	11.58	0.34	0.54	15.2	32.751	1.04	0.67	1.821	2.8	6.39	12.131
	11.16	16.66	16.87	1.19	0.5	1.24	7.97	11.24	11.79	4.71	13	21.287	0.91	0.78	1.731	5.59	5.08	8.387
	7.63	19.63	13.25	1.01	0.67	1.33	4.47	9.15	11.64	9.82	10.16	25.211	0.89	1.17	1.064	2.81	8.46	5.899
	8.84	15.6	19.04	1.09	0.71	0.69	6.44	11.8	1.64	6.8	10.78	18.299	0.75	1.46	0.616	5.21	5.94	10.695
	10.05	14.4	14.76	1.62	0.55	0.55	10	10.56	3.53	4.05	14.89	26.404	1.21	1.52	0.667	3.45	3.04	21.62
	10.91	7.25	22.46	1.34	0.66	1.44	10.84	10.03	6.29	10	8.12	23.095	0.84	0.37	0.616	5.55	4.7	15.863
	8.54	14.76	8.73	1.76	1.28	1.05	10.67	13	0.48	9.09	10.69	27.211	0.85	0.98	0.769	5.09	3.33	8.412
	12.72	21.21	25.47	0.85	1.09	1.4	8.3	3.89	9.37	4.56	16.27	31.469	1	1.44	0.398	4.2	4.8	15.901
	8.39	6.27	25.39	0.87	0.5	2.06	8.88	12.18	6.34	7.81	12.56	21.146	0.87	1.26	0.616	6.1	4.16	16.965
	14.86	11.38	27.91	1.18	1.6	0.53	13.32	9.45	11.91	6.98	12.13	29.161	1.11	0.99	0.769	3.75	2.45	12.311
	8	7.04	24.54	0.74	1.42	0.75	5.37	9.05	6.83	10.96	8.38	32.225	0.85	0.35	0.59	6.24	2.81	14.76
	7.61	12.14	20.23	1.13	0.43	1.85	15.01	12.24	8.17	3.05	9.39	24.454	0.97	0.51	0.603	5.6	7.6	10.605
	13.81	17.41	18.12	0.97	0.79	1.36	6.27	12.65	10.88	17.23	9.89	24.775	0.86	0.39	0.628	4.17	5.82	11.875
	8.02	17.6	21.72	1.58	0.42	1.71	17.43	5.52	12.35	6.04	14.74	29.738	1.05	0.69	0.782	6.18	7.3	9.964
	8.86	14.22	18.06	0.95	0.6	1.19	11.9	10.85	6.1	7.38	8	21.274	0.98	1.03	0.551	1.99	4.86	16.055
	8.05	18.17	15.42	1.69	0.9	0.68	6.01	3.27	5.87	7.4	18.47	20.159	0.93	0.56	0.705	6.19	3.99	10.272
	6.26	8.26	20.87	0.75	1.44	0.75	9.55	7.84	6.42	4.92	5.07	40.817	1.04	0.65	0.603	5.48	2.75	9.72
	8	21.77	21.17	0.47	1.12	0.52	8.08	5.26	5.91	7.25	11.09	19.735	0.56	0.9	0.808	7.14	2.75	9.913
	5.9	5.74	16.93	1.18	1.21	1.86	6.56	3.86	6.12	5.61	9.72	17.594	0.81	0.52	0.526	4.99	5.89	13.644
	7.33	19.96	11.61	0.84	1.46	0.33	9.29	8.22	1.31	3.81	13.31	26.147	1.07	1.07	0.372	4.89	2.76	8.284
	10.01	9.66	15.05	0.64	1.53	0.83	11.09	5.67	4.98	4.28	4.96	18.658	1.13	0.83	0.744	4.79	6.14	11.657
	8.38	16.12	18.43	1.8	0.54	0.4	11.61	4.44	5.77	5.47	17.38	30.571	1.01	0.91	0.474	4.91	6.11	9.618
	7.71	14.26	17.76	1.71	0.63	0.52	10.21	8.41	4.44	7.35	4.67	17.119	0.99	0.84	0.487	6.02	4.98	12.682
	14.36	12.03	10.71	1.94	1.16	1.3	12	9.9	5.93	6.89	6.53	20.761	0.68	0.72	0.628	5.75	5.81	11.297
	12.33	20.47	14.33	1.22	0.89	1.18	10.85	4.47	13.93	5.18	3.92	26.981	0.56	0.79	0.474	5.03	3.94	12.605
	12.8	17.65	15.91	1.12	1.63	0.91	7.2	9.14	8.09	6.9	9.45	21.774	0.58	0.75	0.718	5.86	7.45	14.183
	7.93	18.99	16.45	0.97	1.13	0.66	6.28	12.17	11.39	6.22	9.98	17.53	1.11	1.56	0.654	4.91	1.96	11.977
	12.38	14.93	10.01	0.95	0.53	0.59	5.91	5.41	5.67	4.84	10.83	24.454	0.63	1.05	0.59	3.42	6.62	13.772
	14.14	19.93	7.39	0.69	0.36	0.92	9.07	8.86	10.4	8.76	4.71	17.491	1.14	1.25	1.334	4.76	4.33	11.015
	14.58	11.08	15.68	0.76	1.29	0.81	7.38	13.27	5.61	3.45	5.66	26.647	1.1	1.58	0.59	5.59	5.7	14.311
	14.97	14.12	22.72	0.73	1.24	0.52	6.46	5.31	13.83	6.84	6.7	38.458	0.97	0.63	1.039	5.01	7.98	16.645
	12.59	5.85	14.34	1.27	0.61	1.31	10.21	3.63	10.97	8.97	12.24	22.698	1.21	0.88	1.359	9.87	3.45	12.208
	8.73	14.98	11.49	0.88	0.52	0.59	7.16	4.73	5.84	7.14	9.58	19.697	0.99	0.8	0.526	5	6.76	10.823
	15.31	7.44	15.5	0.79	1.26	0.63	10.36	13.27	8.86	9.22	11.61	26.545	1.43	0.93	1.308	4.06	5.21	15.773
	15.6	9.94	15.31	1.86	0.72	0.33	6.86	4.96	6.67	5.37	7.14	35.277	0.95	0.5	0.692	5.63	4.46	5.95
	17.01	9.96	18.48	0.59	1.01	0.62	4.58	5.02	6.17	5.82	23.22	35.598	1.14	1	0.487	5.68	0.85	11.515
	14.65	12.94	25.71	1.97	0.6	0.51	1.38	9.04	11.81	9.31	4.43	34.995	1	2.39	1	5.93	8.65	14.157
	9.59	17.35	14.83	1.19	0.46	0.71	10.41	4.09	6.33	6.19	10.96	25.134	1.15	0.52	1.013	5.79	6.06	8.425
	12.98	7.85	10.74	1.2	0.54	0.79	10.45	6.49	8.8	3.32	10.31	26.288	0.84	0.69	0.654	5.09	7.07	11.464
	8.23	24.37	26.08	0.72	0.96	0.79	6.53	9.61	4.39	2.71	5.85	26.763	1.16	0.45	0.91	6.36	4.68	14.093
	13.17	16.37	15.43	1.64	0.81	0.84	4.83	15.38	5.45	3.36	11.01	59.129	0.69	0.93	0.949	4.81	2.56	17.081
	14.88	18.9	10.51	0.94	0.5	0.64	3.95	11.47	12.25	6.12	7.29	44.305	1.14	1.23	0.744	4.91	3.5	13.901
	12.26	11.08	13.3	0.54	1.05	0.8	9.44	5.04	13.7	6.26	7.11	63.976	0.81	0.76	0.744	5.9	6.4	12.016
	13.6	19.78	18.85	1.26	0.49	0.56	5.26	6	16.04	7.67	6.88	41.792	1.24	1.38	0.846	4.37	4.19	8.682
	17.55	23.17	17.07	0.52	1.26	0.82	6.5	5.33	10.56	2.61	11.38	42.253	0.77	1.06	0.757	3.26	5.61	8.848
	12.35	23.05	14.32	0.36	1.43	0.44	6.71	9.57	9.41	10.8	7.5	28.955	0.64	1.03	1.18	5.86	4.12	10.464
	12.49	20.83	16.32	0.59	0.82	0.93	6.76	8.78	6.84	12.1	10.08	58.18	0.88	0.99	0.923	4.19	4.88	12.221
	17.25	11.01	14.97	2.1	1.48	1	8.93	11.24	9.16	8.51	11.27	29.417	0.72	1.96	1.218	4.07	5.3	11.195
	6.35	22.19	12.43	1.27	0.68	0.64	10.48	12.38	7.72	4.88	4.99	54.192	1.25	0.79	0.731	5.1	6.43	9.771
	13.3	12.33	19.58	2.21	0.97	0.73	5.28	6.51	7.88	6.76	4.39	32.2	0.54	0.86	0.834	5.33	4.34	16.568
	12.77	20.34	11.5	1.17	0.46	0.42	5.17	9.08	13.21	5.83	7.41	32.661	0.84	1.16	0.616	1.96	4.31	9.002
	12.2	10.77	10.67	1.28	0.71	0.85	4.81	8.45	14.48	4.05	8.84	33.162	0.7	0.5	1.257	7.81	6.53	11.567
	13.08	11.39	20.47	0.32	1.12	0.76	7.77	3.82	5.99	5.37	6.37	36.893	0.93	1.09	0.962	7.66	8.18	9.618
	7.31	10.03	16.34	1.48	0.93	0.49	7.61	11.2	8.95	4.31	5.01	20.53	0.9	0.98	1.103	3.3	8.14	19.222
	6.25	12	22.43	1.32	0.58	1.15	6.8	9.03	13.18	9.25	11.87	27.288	0.75	1.78	0.462	2.78	4.67	10.297
	13.26	21.35	12.49	0.92	1.05	0.76	4.87	13.83	12.85	4.22	7.72	25.237	1.49	1.29	0.667	4.03	4.88	9.22
	4.92	17.32	13.92	1.01	0.42	1.73	10.74	5.97	10.63	6.71	0.61	14.478	1.04	0.94	0.757	4.21	3.67	11.144
	5.11	22.29	6.4	0.53	0.97	0.68	7.91	5.07	9.88	4.9	9.1	34.264	0.89	0.76	0.834	2.39	5.33	13.247
	4.57	15.44	10.77	2.47	1.34	1.3	1.76	10.8	7.59	5.63	5.03	27.404	0.92	0.7	0.808	5.98	4.98	15.888
	11.99	13.48	15.77	1.77	0.62	1.35	7.78	6.42	8.63	4.28	6.99	26.378	1.16	0.54	0.692	4.26	3.04	12.926
	8.94	9.64	19.29	0.47	0.68	0.78	12.36	8.57	6.58	3.67	7.03	40.15	1.63	1.03	0.641	6.66	4.08	9.002
	8.39	10.96	22.87	0.75	1.1	0.92	12.43	4.53	10.74	2.79	7.67	20.659	1.07	0.76	0.744	4.9	0.45	15.414
	7.1	10.75	16.16	0.41	0.51	1.14	4.41	9.08	9.56	9.5	5.19	26.763	1	0.67	0.718	10.9	6.8	15.221
	6.72	22.6	9.45	0.46	0.86	0.61	4.74	7.62	7.07	4.95	8.15	22.903	0.7	1.21	1.077	5.87	4.77	5.924
	7.84	15.43	18.39	1.8	0.98	0.75	9.53	3.87	11.5	3.28	4.81	2.796	1.33	1.14	0.654	9.71	4.45	7.886
	9.98	21.1	20.3	1.37	0.72	0.65	15.18	8.4	8.21	4.77	8.83	20.787	0.8	1.22	1.231	3.65	9.11	8.643
	9.77	7.46	18.25	1.13	0.61	0.73	7.54	9.07	5.19	4.51	8.14	20.954	0.97	1.46	0.603	6.99	1.39	15.337
	6.97	15.86	24.13	1.11	0.43	0.69	14.79	4.58	4.65	4.82	5.3	27.045	1.57	1.04		5.6	6.7	16.85
	14.98	6.65	13.75	1.42	0.55	0.7	6.24	9.59	5.81	9.34	3.93	30.007	0.75	0.57		5.97	2.54	14.798
	9.54	11.85	19.85	1.8	1.32	1.41	13.17	6.32	8.64	5.49	12.45	23.069	1.12	0.64		7.19	3.52	17.209
	7.92	10.23	15.77	0.97	0.92	0.61	9.01	6.14	9.7	6.51	5.8	26.25	0.85	1.31		3.32	4.71	21.505
	8.82	21.57	22.06	0.35	0.56	1.35	8.56	4.8	19.95	4.46	6.06	31.584	0.98	0.89		4.04	6.6	17.696
	11.56	9.32	20.42	0.7	0.73	0.7	10.34	11.17	7.92	5.25	7.19	28.378	0.82	0.8		3	4.98	13.336
	9	19	21.93	0.65	0.92	0.79	6.01	13.2	9.72	2.87	11.15	17.632	0.79	0.79		6.95	3.63	21.056
	12.35	21.2	17.09	1.5	1.04	0.73	4.5	8.4	19.14	4.36	4.38	20.979	1.22	0.53		4.08	3.57	20.774
	12.03	12.58	14.62	0.33	0.8	0.75	6.66	2.62	10.59	4.74	11.68	20.094	0.65	0.91		2.48	2.2	18.876
	10.72	17.85	18.96	1.09	1.06	0.6	6.79	11.73	8.2	7.66	10.17	20.659	0.67	1.87		6.73	3.2	16.965
	10.75	18.26	22.45	1.38	1.2	0.57	7.04	4.01	8.59	6.18	6	27.34	0.61	1.33		8.53	2.55	18.876
	12.65	9.13	19.18	0.59	1.25	0.36	4.3	4.5	9.61	5.76	4.89	18.107	1.42	0.54		2.62	1.23	20.197
	11.81	9.59	18.21	0.55	0.66	1.07	5.71	4.69	7.72	4.48	13.36	15.645	0.66	1.46		2.11	5.41	21.223
	14.36	1.16	18.51	1.19	0.93	0.67	12.29	4.66	9.37	8.07	9.14	23.352	0.99	1.01		2.3	5.65	14.08
	8.71	12.29	20.6	0.52	0.92	0.37	10.33	12.45	9.52	4.84	12.29	24.224	0.94	0.58		3.09	6.85	16.029
	11.21	4.83	20.14	1.36	0.31	0.76	5.83	6.04	6.4	6.59	7.57	20.274	0.71	0.64		8.1	4.21	13.619
	5.59	24.41	17.62	0.41	0.95	0.93	5.36	10.08	15.12	4.98	10.72	20.928	1.08	0.37		3.61	2.45
	6.13	14.1	20.53	1.04	1.21	0.97	4.48	5.33	14.79	10.26	8.53	29.007	1.24	1.02		6.63	5.29
	6.46	16.79	21.74	1.13	0.98	0.55	11.94	4.81	8.17	4.36	5.48	29.327	1.29	2.28		2.92	5.03
	24.35	11.91	22.85	0.46	1.56	1.45	5.65	12.1	7.45	4.64	5.78	12.157	0.96	1.18		5.86	5.57
	10.16	15.15	14.55	1.03	1.19	0.56	8.44	5.23	8.5	11.47	11.49	34.649	0.89	1.81		5.97	4.45
	5.37	12.13	15.47	0.61	0.83	2.04	11.38	4.55	7.14	4.67	13.51	26.045	1.22	0.56		2.74	4.88
	9.95	11.67	16.82	1.18	0.97	0.76	5.29	7.75	5.43	7.46	12.17	21.877	0.66	1.29		3.51	2.02
	10.08	8.47	25.81	0.56	1.41	1.18	10.69	4.2	4.89	7.27	8.9	23.608	1.34	0.71		7.66	2.96
	10.01	16.17	9.66	0.99	1.1	0.87	5	8.98	9.32	5.7	11.42	21.402	1.06	0.68		3.21	5
	12.5	19.45	16.8	1.16	1.21	0.62	6.22	13.19	12.42	9.09	13.37	24.39	0.71	0.94		4.12	3.14
	11.35	9.69	11.44	0.36	0.37	0.49	8.21	10.4	8.48	7.06	7.81	30.007	0.66	1.21		5.2	2.47
	5.21	7.42	17	0.68	1.03	0.56	5.14	5.21	8.93	4.67	9.32	29.853	0.6	0.67		3.76	3.4
	9.46	9.48	15.53	0.89	1.56	0.83	13.47	3.87	7.38	9.15	5.68	20.338	1.18	1.58		6.02	6.51
	7.54	20.26	22.9	0.55	1.32	1.6	10.88	11.91	13.21	5.43	14.67	21.338	0.91	1.07		5.82	2.86
	8.87	15.78	10.67	0.41	0.49	0.99	10.55	14.2	11.97	3.78	13.51	26.506	1.05	1.15		3.09	3.51
	5.1	17.34	17.62	0.95	1.2	1.04	8.77	13.44	14.71	15.64	12.8		0.9	0.78		12.14	3.65
	11.7	6.75	21.89	0.79	0.5	0.27	10.86	13.23	11.68	5.84	21.6		1.11	1.64		5.47	4.82
	14.82	11.79	19.41	0.97	0.69	0.54	11.52	5.18	12.68	4.9	10.35		0.85	1.29		3.86	2.6
	7.87	19.79	11.38	0.56	0.98	0.88	7.75	10.18	6.04	9.03	16.63		0.8	1.2		4.13	2.66
	7.07	17.82	9.73	0.91	1.02	0.54	7.69	9.43	13.63	6	7.63		1.3	0.66		6.34	3.87
	3.24	19.12	20.35	1.92	0.45	1.62	10.37	7.57	10.74	6.87	12.1		0.85	1.37		5.27	4.94
	11.14	19.64	12.32	1.13	0.39	0.68	10.5	9.71	4.92	4.96	4.38		1.01	1.01		6.06	3.46
	7.92	17.02	15.98	0.52	0.51	0.94	4.64	4.51	17.29	4.65	6.99		0.8	0.62		6.54	3.72
	14.99	14.27	14	0.43	1	0.62	10.07	10.81	9.05	6.59	9.66		2.08	1.62		3.73	3.2
	14.34	7.68	22.35	1.29	0.45	1.14	6.79	9.13	13.53	9.96	9.89		0.51	0.69		5.2	5.62
	8.18	11.97	7.88	1.87	0.69	0.97		10.01	5.59	17.02	6.87		1.76	1.71		4.5	4.01
	11.03	13.43	21.35	1.59		0.74		10.48	10.76	9.76	9.75		1.1	1.83			3.51
	9.12	15.11	19.71	0.86		1.79		9.41	14.1	3.87	12.56		1.17	1.15			2.5
	14.69	14.52	12.93	1.13		1.34		16.33	5.38	8.11	8.07		2.01	0.68			4.93
	7.7	19.67	23.11	0.44		1.43		17.46	9.61	6.46	4.43		0.48	0.58			6.31
	7.54	10.38	14.04	1.51		0.9		13.06	10.06	10.12	7.55		0.97	0.98			6.64
	8	4.77	21.24	1.35		0.64		5.87	13.39	6.75	11		0.81	0.57			8.56
	6.97	6.04	15.78	0.97		0.96		8.3	8.29	5.65	7.73		2.19	0.37			5.06
	6.33	18.13	17.74	1.17		0.55		12.04	5.48	10.86	7.74		0.49	1.3			3.91
	13.64	12.04	17.59	1.53		1.63		12.9	9.75	3.58	7.42		1.73	1			2.72
	16.24	10.28	21.46	0.46		1.83		13.16	3.83	5.59	8.59		0.69	0.63			3.67
	5.78	16.37	18.83	1.65		1.16		16.94	7.42	3.89	6.15		1.51	1.98			5.19
	9.31	8.54	14.99	0.49		0.49		12.27	11.55	5.08	11.08		0.59	0.49			3.95
	17.25	17.76	19.51	1.96		0.82		12.93	10.92	7.47	12.63		1.2	0.59			4.28
	6.22	10.09	17.33	0.4		1.22		10.59	3.05	7.67	5.04		0.63	1.43			5.55
	16.86	19.45	11.46	1.1		1.97		7.34	8.74	9.65	12.63		1.68	1.22			2.08
	12.63	10.95	26.6	1.23		0.66		4.43	3.77	4.41	6.79		1.42	0.99			5.89
	9.42	14.24	11.28	1.34		0.8		14.78	12.37	8.07	8.72		0.8	0.85			2.93
	11.88	6.88	19.18	1.52		0.95		14.1	8.61	6.64	13.36		0.96	0.94			3.63
	13.98	10.65	27.4	1.12		1.86		9.82	16.63	5.52	8.1		0.68	1.48			5.17
	12.79	15.65	9.06	1.61		0.92		12.04	3.95	8.19	10.26		1.17	1.06			3.9
	7.18	20.58	10.47	1.22		1.25		4.67	13.98	10.12	9.65		0.9	0.69			7.55
	7.4	14.9	11.47	1.44		2.17		9.38		4.19	11.42		1.03	1.24			2.26
	9.51	9.44	13.57	1.97		0.35		4.48		2.76	10.9		1.1	0.99			3.03
	18.33	12.65	11.73	1.83		0.88		4.46		10.53	12.56		0.94	1.35			2.71
	8.11	10.87	11.87	1.13		1		5.58		10.98	10.5		1.01	0.48			2.63
	16.14	16.87	13.79	0.65		0.61		8.8		4.2	10.58		1.15	1.23			6.7
	6.57	16.99	16.13	0.54		0.88		11.63		2.83	9.66		0.83	1.53			3.14
	13.25	22.76	15.99	1.31		1.07		3.34		5.29	5.09		0.89	0.67			2.65
	8.82	16.27	18.25	0.69		1		4.69		6.17	10.55		0.84	0.62			8.68
	12.86	13.17	11.56	0.62		0.51		3.63		6.79	9.59		1.08	1.04			3.95
	18.93	8.79	24.6	0.74		0.7		8.22		8.89	10.97		1.03	0.9			4.73
	13.15	6.9	20.69	0.93		0.66		6.2		3.78	13.18		1.06	0.95			3.55
	11.77	17.12	15.1	0.67		1.24		10.72		5.38	10.75		1.31	0.78			8
	12.63	6.29	16.69	2.04		0.84		17.58		7.13	9.64		1.44	0.88			8.83
	17.19	12.4	17.76	0.53		1.03		3.58		7.06	6.38		1.01	0.68			5.56
	11.37	9.84	14.46	1.52		0.86		11.58		3.72	11.21		1.16	0.84			5.92
	12.67	6.8	14.86	0.75		1.33		10.97		4.33	9.74		1.04	0.63			8.79
	9.64	6.31	15.67	0.89		1.33		11.04		9.74	12.87		0.78	1.15			2.99
	11.99	19.84	23.59	0.75		0.7		12.88		9.21	6.59		1.34	0.59			8.68
	12.75	11.17	11.95	0.62		1.07		14.18		7.59	5.91		1.43	0.91			7.01
	9.54	19.29	16.49	1.24		0.99		12.47		8.85	12.54		1.07	1.26			7.09
	8.85	15.9	23.91	0.85		1.4		7.53		3.73	4.63		1.14	0.53			7.36
	11.17		15.11	0.77		1.49		14.92		3.03	18.08		1.03	0.94			8.87
	13.15		9.21	0.53		0.76		8.94		8.81	8.67		0.86	0.32			10.65
	6.52		17.23	0.25		1.27		7.44		6.7	7.49		0.77	0.57			3.11
	10.34		32.42	0.47		0.65		15.87		6.34	9.21		1.13	0.71			7.58
	12.92		17.46	2.24		1.3		4.07		5.98	13.64		1.42	1.88			7.45
	9.9		15.3	1.28		0.62				6.05	8.7		1.29	0.67			4.08
	14.13		13.77	0.78		0.33				5.03	12.13		1.36	0.75			6.85
	9.23		12.02	0.45		1.27				7.22	14.57		1.05	0.97			10.47
	10.27		18.93	0.44		1.96				4.88	7.69		1.07	0.64			7.23
			24.61			1.63				6.55	16.08			0.49			11
			16.6			0.56				2.64	19.88			0.58			11.15
			12.06			1.26				5.56	8.22			1.11			6.49
			16.54			0.73				8.55				2.13			8.76
			15.56			0.93				8.06				0.54			4.31
			12.54			1.29				4.52				2.02			4.51
			20.51			0.85				6.59				0.58			4.45
			13.34			0.93				5.26				0.51			6.98
			12.78			0.52				5.43				0.95			2.41
			24.73			1.07				4.54				0.84			3.1
			10.13			1.28				5.54				1.55
			13.56			0.91				3.66				0.6
			15.75			1.1				3.89				0.87
			18.17			1.06				9.87				0.46
			27.16			0.97				4.32				0.97
			14.17			1.19				2.82				2.03
			13.85			0.76				8.97				0.94
			19.05			0.76				8.79				1.03
			19.46			1.35				3.67				1.65
			19.14			0.85								1.63
			25.17			1.37								0.72
			14.21			0.71								1.22
			16.42			1.17								1.25
			14.37			1.01								0.39
			17.18			1.4
			15.67			2.42
			19.65			1.09
			21.34			1.45
			18.08			1.51
			22.46			0.84
			20.77			0.96
			17.41			1.01
			17.6			0.81
			19.71			0.98
						0.89
						0.69
						0.56
						0.81
						0.98
						0.81
						1.11
						1.2
						0.68
						1.16
						0.98
						0.87

## Sheet: Suppl Fig 1 L
		DHX15- 3kb												DHX15- 8kb												DHX15- 55kb												XRN2- 1kb
		Wash-out No FA (RT+)			Wash-out No FA (RT-)			Wash-out With FA (RT+)			Wash-out With FA (RT-)			Wash-out No FA (RT+)			Wash-out No FA (RT-)			Wash-out With FA (RT+)			Wash-out With FA (RT-)			Wash-out No FA (RT+)			Wash-out No FA (RT-)			Wash-out With FA (RT+)			Wash-out With FA (RT-)			Wash-out No FA (RT+)			Wash-out No FA (RT-)			Wash-out With FA (RT+)			Wash-out With FA (RT-)
	0	1	1	1	0.03	0.09	0.05	1	1	1	0.23	0.14	0.16	1	1	1	0.06	0.08	0.22	1	1	1	0.05	0.29	0.27	1	1	1	0.36	0.2	0.93	1	1	1	n.d.	0.6	0.96	1	1	1	0.07	0.12	0.36	1	1	1	0.46	0.6	0.75
	10	10.56	40.95	14.87	0.03	n.d	0.09	19.53	6.91	12.3	0.1	0.13	n.d.	2.71	20.45	9.07	0.05	0.13	0.13	1.6	1.41	1.71	1.12	0.16	0.27	0.69	0.24	2.47	0.04	0.31	0.41	0.38	1.09	2.33	0.46	0.46	0.97	59.58	4.88	67.67	0.07	0.1	0.16	57.13	28.56	33.95	0.38	1.24	0.09
	20	13.95	41.41	22.7	0.08	0.08	n.d.	10.09	47.73	40.28	0.04	0.41	0.01	7.21	22.36	19.52	0.16	0.13	0.13	18.16	1.15	7.19	0.95	0.23	0.17	0.32	0.53	2.52	0.32	0.14	0.59	0.86	0.37	2.47	0.54	0.4	1.33	59.75	9.56	71.38	n.d.	0.1	0.72	13.81	84.66	189.27	n.d.	2.68	1.82
	30	30.7	44.96	33.73	0.05	0.12	0.1	57.4	105.14	53.95	0.4	n.d.	0.1	10.87	20.12	21.1	0.05	0.23	0.09	5.2	1.62	12.18	0.58	0.09	0.27	10.17	10	14.16	0.15	0.34	0.83	1.38	1.42	1.83	0.6	0.76	1.61	51.75	29.14	62.53	0.13	0.19	0.16	61.92	294.25	210.4	0.39	1.39	0.7
	n.d =	Not detected
[truncated: 60 more columns]

## Sheet: Suppl Fig 1M
	Mock treated
Distance (µm)		DNMT1	EU	PCNA
	0	0.008279	0.057976	0.020734
	0.0992	0.014363	0.061191	0.002698
	0.1985	0.018241	0.052335	0.019829
	0.2977	0.005934	0.048579	0
	0.3969	0.004461	0.066284	0.0058
	0.4962	0.022539	0.038153	0.020947
	0.5954	0.032104	0.057595	0.023198
	0.6946	0.046413	0.032285	0.026513
	0.7939	0.033457	0.072778	0.035006
	0.8931	0.058359	0.068068	0.055761
	0.9923	0.073617	0.10315	0.070717
	1.0916	0.096066	0.22005	0.158081
	1.1908	0.138938	0.236423	0.289249
	1.29	0.217918	0.260152	0.439125
	1.3893	0.282319	0.286114	0.529038
	1.4885	0.379624	0.414503	0.602914
	1.5877	0.394612	0.540927	0.6324
	1.687	0.437766	0.652476	0.596648
	1.7862	0.447109	0.706843	0.517476
	1.8854	0.452009	0.766755	0.539849
	1.9847	0.53037	0.789767	0.566762
	2.0839	0.568979	0.805531	0.578703
	2.1831	0.621518	0.763469	0.633176
	2.2824	0.623346	0.840832	0.749371
	2.3816	0.705272	0.770688	0.831637
	2.4808	0.785418	0.780678	0.958073
	2.5801	0.946463	0.731914	0.992353
	2.6793	0.988794	0.772111	1
	2.7785	0.953425	0.730987	0.9939
	2.8778	0.866875	0.720511	0.990723
	2.977	0.823475	0.749134	0.971823
	3.0762	0.847745	0.793798	0.946999
	3.1755	0.891068	0.832162	0.963973
	3.2747	0.857659	0.844823	0.95101
	3.3739	0.891825	0.883426	0.892564
	3.4732	0.772703	0.840728	0.789235
	3.5724	0.724228	0.854022	0.693994
	3.6716	0.668268	0.893287	0.651992
	3.7709	0.634619	0.818644	0.551952
	3.8701	0.621025	0.678523	0.580954
	3.9693	0.571306	0.681959	0.557101
	4.0686	0.531386	0.700519	0.517159
	4.1678	0.480674	0.659829	0.534862
	4.267	0.53052	0.693774	0.558873
	4.3663	0.619047	0.788125	0.609118
	4.4655	0.673853	0.800262	0.621493
	4.5647	0.693627	0.757302	0.645809
	4.664	0.537903	0.733105	0.571236
	4.7632	0.449754	0.716182	0.532114
	4.8624	0.411692	0.73533	0.507382
	4.9617	0.464171	0.808392	0.508049
	5.0609	0.450656	0.860035	0.511826
	5.1601	0.459837	0.800076	0.52325
	5.2594	0.489091	0.821895	0.52074
	5.3586	0.499576	0.786439	0.484759
	5.4578	0.489205	0.815977	0.511539
	5.5571	0.520167	0.779254	0.459643
	5.6563	0.496173	0.734826	0.473927
	5.7555	0.492999	0.688856	0.44957
	5.8548	0.370732	0.72044	0.377194
	5.954	0.378025	0.73092	0.400021
	6.0532	0.400498	0.745631	0.401497
	6.1525	0.408656	0.71634	0.439475
	6.2517	0.416207	0.784042	0.415869
	6.3509	0.464887	0.81108	0.467377
	6.4502	0.482009	0.823305	0.456562
	6.5494	0.497015	0.792628	0.466309
	6.6486	0.504584	0.836064	0.446826
	6.7479	0.471975	0.870477	0.490433
	6.8471	0.471861	0.853258	0.531531
	6.9463	0.542111	0.767234	0.588805
	7.0456	0.625895	0.851743	0.604937
	7.1448	0.63261	0.819722	0.710567
	7.244	0.623033	0.840834	0.730822
	7.3433	0.582031	0.876671	0.721503
	7.4425	0.556264	0.956453	0.773416
	7.5417	0.497388	0.984381	0.74624
	7.641	0.486867	0.971205	0.753449
	7.7402	0.458099	1	0.702475
	7.8394	0.51466	0.985946	0.689249
	7.9387	0.58241	0.815384	0.76963
	8.0379	0.628059	0.859267	0.821084
	8.1371	0.656989	0.854355	0.89291
	8.2364	0.667721	0.748072	0.94707
	8.3356	0.807314	0.704349	0.960862
	8.4348	0.922469	0.595811	0.969047
	8.5341	0.927477	0.713312	0.969376
	8.6333	0.979066	0.666233	0.95809
	8.7325	1	0.644228	0.961338
	8.8318	0.888759	0.578084	0.939073
	8.931	0.752923	0.670651	0.869728
	9.0302	0.753933	0.659233	0.785895
	9.1295	0.722418	0.726454	0.691055
	9.2287	0.626142	0.799824	0.583114
	9.3279	0.546765	0.763988	0.494019
	9.4272	0.487294	0.794061	0.475866
	9.5264	0.456296	0.735511	0.402989
	9.6256	0.431857	0.696361	0.401714
	9.7249	0.394185	0.581972	0.400275
	9.8241	0.389309	0.630762	0.382055
	9.9233	0.360602	0.527652	0.341758
	10.0226	0.383905	0.622736	0.308912
	10.1218	0.391967	0.682156	0.310054
	10.221	0.427077	0.678821	0.291109
	10.3203	0.441476	0.528379	0.425829
	10.4195	0.431279	0.477692	0.415539
	10.5187	0.367804	0.547497	0.460089
	10.618	0.363013	0.494036	0.382276
	10.7172	0.340504	0.440778	0.35934
	10.8164	0.310341	0.44907	0.385095
	10.9157	0.264848	0.533965	0.356885
	11.0149	0.297578	0.47088	0.369522
	11.1141	0.231764	0.453541	0.33457
	11.2134	0.249512	0.453827	0.364748
	11.3126	0.232197	0.422086	0.334971
	11.4118	0.211654	0.460289	0.350255
	11.5111	0.249139	0.445341	0.383364
	11.6103	0.252854	0.384569	0.429398
	11.7095	0.240475	0.338561	0.449353
	11.8088	0.232954	0.348604	0.405049
	11.908	0.243157	0.383017	0.396256
	12.0072	0.218309	0.309796	0.335554
	12.1065	0.192698	0.263677	0.291121
	12.2057	0.169455	0.187906	0.255223
	12.3049	0.143435	0.131935	0.201935
	12.4042	0.119603	0.157111	0.172632
	12.5034	0.093187	0.17536	0.148329
	12.6026	0.067924	0.099756	0.136759
	12.7019	0.042812	0.088452	0.129542
	12.8011	0.029285	0.084503	0.096033
	12.9003	0.045728	0.040603	0.061936
	12.9996	0.026519	0.057762	0.063466
	13.0988	0.010846	0.061627	0.037858
	13.198	0.004888	0.016099	0.031675
	13.2973	0	0	0.024749
	13.3965	0.005236	0.000269	0.017582
	13.4957	0.004251	0.020599	0.010061
