# Supplementary material for: Transcription-coupled DNA–protein crosslink repair by CSB and CRL4CSA-mediated degradation
Source: Nat Cell Biol. 2024 Apr 10;26(5):770–83. doi: 10.1038/s41556-024-01394-y (PMC11098752; doi:10.1038/s41556-024-01394-y)
Supplement: Supplementary file 15 — Statistical source data. [file 41556_2024_1394_MOESM15_ESM.xlsx]

## Sheet: Supl Fig 2C
		Untreated	24 hr Palbociclib
	Repeats
	1	0.3759	0.0153
	2	0.4102	0

## Sheet: Supl Fig 2E
	Untreated		24 hr Palbociclib					Number of cells
Repeat	1	2	1	2		Untreated		314
	93.96	113.54	136.35	121.85		24hr Palbociclib		231
	86.71	105.98	144.89	90.2
	86.57	94.5	135.41	94.2
	87.3	114.06	139.43	100.5
	79.22	99.07	153.57	102.63
	77.71	93.56	150.23	85.15
	83.36	95.03	159.97	71.55
	79.48	109.49	139.61	75.13
	77.72	109.18	123.13	99.61
	73.33	107.24	147.85	88.71
	80.87	110.44	153.93	96.01
	81.74	101.67	115.74	103.39
	69.14	119.97	144.09	78.03
	76.84	114.08	132.67	84.89
	82.13	75.75	106.67	76.25
	70.1	79.94	113.97	68.52
	80.08	102.72	121.61	91.53
	75.55	79.48	117.24	80.67
	73.13	88.74	119.31	83.48
	104.95	94.3	143.85	79.21
	106.07	95.41	130.5	91.34
	115.16	85.53	132.91	99.28
	91.9	104.22	123.92	83.92
	116.03	113.54	150.66	91.17
	157.3	112.89	121.69	104.73
	110.69	115.23	113.98	87.88
	90.73	127.91	133.23	92.7
	77.65	86.69	113.31	83.73
	81.76	101.31	107.34	98.67
	109.17	94.39	134.23	89.19
	95.81	99.64	145.77	95.16
	98.23	89.07	137.94	89.68
		98.05	159.01	104.22
	84.65	82.53	148.79	114.85
	91.67	97.78	133.01	117.35
	95.92	101.53	117.93	92.45
	100.22	102.38	142.31	75.35
	123.13	108	143.97	80.51
	155.16	96.09	126.92	86.84
	141.62	86.18	164.22	117.72
	148.34	91.77	141.9	93.5
	128	80.8	127.56	89.24
	128.35	88.14	122.1	101.05
	157.6	107.16	104.74	99.34
	133.59	90.65	118.42	92.74
	121.59	83.5	122.09	89.47
	157	94.34	142.68	91.3
	136.31	113.27	138.4	88.26
	125.9	99.96	126.38	88.56
		85.5	131.93	89.76
	134.92	92.32	134.74	78.09
	122.81	116.9	125.68	101.71
	78.69	91.68	132.39	121.38
	75.04	101.89	166.2	99.88
	93.71	119.25	140.64	105.81
	87.23	89.38	110.93	102.22
	106.32	96.14	149.87	102.94
	87.15	107.06	141.39	85.54
	92.61	111.88	103.09	82.98
	83.33	128.18	118.98	80.4
	72.07	113.56	182	96.35
		130.41	155.37	92.14
	78.95	135.42	158.07	101.4
	79.62	107.85	162.17	105.02
	69.24	119.44	132.24	105.97
	85.28	91.06	166.3	79.45
	74.38	92.3	147.76	64.1
	69.78	91.59	162.09	77.88
	77.52	100.72	120.59	90.03
	71.4	114.27	115.9	81.31
	77.64	88.27	139.74	82.31
	64.75	87.06	152.83	82.29
	98.68	95.03	132.22	77.82
	102.96	87.58	137.21	91.71
	119.21	99.07	160.6	90.33
	100.24	81.65	139.9	66.06
	128.27	89.65	142.63	91.86
	104.24	99.05	142.73	84.64
	119.54	121.55	135.32	86.61
	107.12	83.24	135.01	91.03
	101.1	83.81	152.62	95.26
	109.61	93.99	135.94	83.23
	136.17	108.83	144.9	92
	112.57	98.53	122.89	92.6
	93.35	81.82	164.76	84.48
	104.31	98.23	148.01	72.27
	97.73	90.2	184.94	91.25
	120.07	94.57	149.01	83.3
	114.86	86.16	145.79	101.7
	111.25	109.08	111.67	80.17
	90.87	118.15	144.56	77.98
	120.73	127.19	126.48	67.8
	90.36	107.53	170.27	65.95
	92.34	125.75	128.35	47.05
	85	107.39	146.21	76.8
	91.51	123	148.66	81.2
	74.13	124.36	135.81	80.15
	81.93	119.56	124.06	102.08
	125.52	89.85	113.66	97.3
	103.99	89.69	128.41	85.73
	111.65	141.68	139.62	88.47
	99.7	106.22	114.91	89.91
	111.83	130.34	172.7	76.74
	108.08	113.39	143.16	80.74
	126.73	100.12	123.43	78.51
	98.88	101.94	137.29	102.56
	107.96	87.25	146.8	96.08
	107.85	106.54	153.7	88.95
	88.57	105.95	149.12
	124.62	97.84	136.38
	81.82	112.4	130.37
	68.02	106.5	152.54
	71.6	99.69	136.24
	66.71	83.27	130.22
	94.95	96.16	140.25
	81.3	97.77	129.87
	94.48	98.96	147.29
	116.39	89.39	134.77
	98.14	94.54	135.14
		91.1	128.29
	105.13	92.7	138.92
	93.93	71.05	130.41
	115.93	72.54	127.48
	96.87	84.77
	86.98	86.44
	104.82	69.27
	88.05	118.48
	90.34	96.46
	65.19	103.79
	89.18	94.88
	88.34	96.48
	80.69	83.37
	75.45	91.77
	90.49	73.59
	83.58
	100.69
	103.33
	88.42
	83.94
	93.48
	89.34
	92.91
	91.28
	78.83
	71.29
	96.91
	86.07
	77.76
	83.01
	104.33
	175.87
	119.83
	83.91
	106.88
	107.1
	94.88
	97.08
	109.89
	91.86
	94.29
	73.77
	112.67
	95.18
	111.92
	102.01
	85.33
	112.43
	100.09
	127.66
	123.9
	117.66
	91.64
	151.4
	102.48
	164.88
	114.74
	133.93
	127.31
	156.62
	130.65
	88.79
	106.63
	96.72
	114.62

## Sheet: Supl Fig 2G
	Cycling cells																Non- Cycling cells
Count	985				928				967				974				900				691			691			752
	Untreated				1hr after FA				4hr after FA				6hr after FA				Untreated				1hr after FA			4hr after FA			6hr after FA
Repeat	#1	#2	#3	#4	#1	#2	#3	#4	#1	#2	#3	#4	#1	#2	#3	#4	#1	#2	#3	#4	#1	#2	#3	#1	#2	#3	#1	#2	#3
	87.25	114.36	59.73	83.07	30.63	37.69	49.74	30.53	89.58	66.25	65.55	31.71	93.07	110.83	91.58	74.21	106.82	101.69	97.57	75.09	29.56	31.77	35.9	80.23	126.32	56.86	73.32	193.89	87.55
	91.38	105.91	77.3	105.38	36.31	33.42	38.68	22.56	59.49	56.96	53.59	66.9	113.74	160.82	83.34	77.27	109.75	108.93	95.94	77.63	32.18	24.24	21.52	89.24	119.83	55.09	111.68	134.81	107.63
	97.21	94.71	95.24	80.42	32.8	26.3	37.16	27.1	58.43	95.97	68.21	53.04	83.07	97.34	76.51	70.66	98.66	101.32	105.4	82.44	36.18	30.41	28.28	94.16	103.3	56.73	99.19	133.56	96.09
	97.04	96.05	93.32	75.33	22.59	33	29.46	22.97	58.13	74.17	74.14	56.21	98.28	128.73	79.71	53.38	102.91	93.33	114.23	107.16	34.18	33.34	29.87	63.73	128.54	61.54	89.73	163.29	119.49
	92	81.81	71.65	83.31	26.76	36.88	34.27	22.89	95.44	97.48	62.32	41.82	98.11	152.73	86.75	83.75	92.67	116.98	81.45	110.25	31.16	37.08	24.68	94.85	123.05	55.98	87.72	134.1	103.37
	84.82	89.95	57.85	92.33	29.27	23.74	30.45	17.16	75.57	68.74	47.48	51.59	102.59	133.73	65.67	69.16	85.9	122.13	86.08	91.8	32.18	33.66	25.81	71.22	125.56	55.5	90.86	184.4	110
	89.68	121.23	74.88	67.05	22.95	34.79	28.93	22.7	69.32	75.63	79.32	60.55	113.02	129.56	65.84	76.75	109.93	103.58	82.02	103.73	24.43	36.79	27.83	80.34	128.67	63.62	98.14	193.08	106.95
	85.69	100.34	74.34	77.3	31.13	24.08	36.8	24.22	69.48	65.28	64.1	41.41	125.3	118.7	112.57	74.57	105.58	112.04	97.24	104.03	34.57	51.52	29.06	56.48	125.15	58.78	79.81	149.44	93.25
	98.34	111.25	66.92	88.93	31.33	25.73	37.89	31.06	76.46	72.82	70.07	35.78	127.19	111.94	93.3	59.17	120.68	121.95	101.53	91.09	25.51	33.35	23.94	104.29	99.51	65.5	84.38	143.24	95.02
	81.46	113.78	78.46	82.4	18.57	21.71	35.56	28.54	90.95	80.24	89.41	54.08	88.15	153.69	97.11	79.57	106.74	102.62	94.86	99.18	27.63	34.02	28.16	70.65	120.05	69.87	98.2	164.81	90.18
	113.53	78.23	89.68	92.92	29.74	38.8	40.95	36.35	66.99	45.28	71.3	52.52	119.82	136.89	120.39	76.62	102.91	77.09	81.9	102.95	35.8	33.55	25.78	92.99	126.31	54.57	77.29	144.8	79.52
	92.04	103.4	86.5	87.48	24.3	28.81	33.01	30.27	85.66	59.68	60.78	47.36	112.4	154.86	100.13	67.95	101.55	110.09	69.84	76.92	35.77	18.96	28.22	81.88	117.94	58.66	85.74	154.87	81.64
	78.95	81.06	69.92	98.2	23.83	26.66	52.23	17.35	72.16	85.17	78.64	44.9	129.78	109.98	110.3	78.5	117.65	111.75	99.9	98.62	26.31	29.03	29.9	84.8	122.52	76.06	91.18	188.55	108.07
	98.22	115.61	73.07	93.33	32.26	21.16	40.81	28.77	75.91	86.72	86.32	26.3	132.76	135.43	101.96	94.99	112.46	110.44	81.16	84.27	22.96	30.74	26.52	96.68	132.23	56.76	92.07	168.45	90.64
	71.77	106.12	57.49	85.05	26.25	18.52	27.35	22.16	75.59	77.85	56	63.32	127.47	134.99	83.93	86.1	97.53	91.3	100.67	124.55	40.86	30.44	19.6	109.68	127.01	65.65	95.86	138.62	102.67
	74.27	110.83	83.58	112.37	30.84	22.14	44.41	33	65.49	91.77	83.19	60.11	118.55	109.5	79.38	95.77	114.51	96.73	103.63	115.79	26.9	26.21	20.19	93.61	105.27	64.37	105.39	191.83	130.85
	71.79	115.09	87.11	92.48	36.3	42.2	32.14	34.03	73.33	78.47	56	58.37	124.13	134.8	106.91	78.28	115.36	99.53	92.65	113.93	25.3	24.15	24.78	99.6	113.23	70.92	87.7	178.53	100.37
	99.71	96.15	91.46	97.13	32.23	21.74	36.08	25.23	66.49	66.44	63.84	53.76	124.3	156.49	112.41	81.2	105.54	112.58	97.54	102.57	37.66	31.99	18.57	107.32	123.87	52.85	88.61	180.64	104.96
	72.86	64.04	90.03	97.97	18.87	21.9	42.08	14.72	83.67	70.29	63.35	45.56	110.05	148.44	82.31	78.89	111.28	101.99	105.22	108	46.68	29.22	22.17	82.67	118.23	60.3	103.83	171.05	105.64
	109.57	75.16	96.14	71.15	25.51	30.85	43.8	22.39	67.38	75.54	52.16	65.82	92.08	143.36	98.85	73.1	103.26	95.34	89.37	100.81	41.23	31.63	22.57	96.47	112.08	63.26	77.38	168.11	106.43
	93.06	95.14	86.09	114.52	27.23	35.35	34.27	50.8	69.1	85.76	49.52	47.94	88.93	101.33	109.21	97.15	90.83	80.69	108.45	109.63	42.53	20.21	23.35	95.01	120.96	70.24	81.11	171.31	96.49
	76.46	117.11	69.01	84.26	30.87	37.11	47.86	30.16	67.92	69.25	38.39	69.87	100.13	120.74	84.71	78.06	102.6	115.52	110.42	95.81	35.2	29.63	26.73	72.15	139.79	64.16	89.8	148.66	142.57
	94.46	89.62	85.97	99.62	38.36	27.68	36.52	32.14	65.73	79.56	63.05	53.42	120.93	134.01	112.58	83.55	106.5	67.58	110.78	107.63	35.68	28.62	31.34	84.2	102.7	63.81	91.49	183.03	92.66
	110.84	95.43	83.64	112.13	24.73	22.47	35.45	27.54	81.86	71.5	89.8	50.62	106.69	167.56	81.76	65.18	95.47	89.81	105.27	88.23	34.32	36.29	26.02	72.05	127.47	70.78	63.1	148.84	96.58
	80.98	86.65	93.3	83.39	28.98	25.33	41.13	29.3	74.14	75.88	72.77	46.9	115.83	107.15	102.47	89.2	106.24	111.6	103.6	130.43	33.53	30.51	23.22	99.25	112.5	49.32	89.66	167.23	85.15
	90.64	67.47	100.31	89.48	26.34	28.41	58.9	31.03	98.48	79.33	56.7	42.59	120.86	159.31	98.31	53.75	105.95	91.25	94.57	101.2	40.15	17.66	24.34	102.1	118.54	73.32	105.8	136.86	94.18
	91.71	97.79	96.94	108.39	32.25	21.79	41.23	32.92	80.15	58.82	54.54	56.29	121.38	156.26	108.48	66.4	102.72	87.29	115.78	107.5	30.39	34.33	30.81	95.68	101.88	56.54	93.1	155.17	103.25
	112.53	89.41	66.17	91.47	35.6	31.52	35.75	38.07	74.38	72.19	70.78	49.44	82.99	164.25	88.46	58.89	87.46	88.4	92.08	93.81	35.7	35.7	28.29	94.14	100.33	54.84	93.66	169.39	60.11
	109.3	71.85	84.74	95.99	30.93	8.35	38.17	39.66	80.64	71.67	50.78	61.3	106.33	124.31	97.39	68.21	93.46	85.01	85.53	96.79	43.54	31.99	50.43	76.67	129.19	66.34	85.48	150.93	106.46
	118.3	85.4	82.5	95.24	32.84	30.23	44.74	41.43	51.89	69.85	66.77	50.31	99.95	111.68	91.39	81.78	108.71	113.12	89.57	97.89	43.74	27.4	38.82	70.49	131.9	68.1	99.5	118.61	122.78
	106.16	86.11	90.31	78.48	20.79	13.22	39.67	27.39	55.07	65.42	61.49	65.99	85.77	148.68	104.91	90.77	106.32	100.8	81.79	81.04	34.1	12.09	44.26	72.97	115.03	81.17	93.62	122.63	109.27
	92.36	156.66	106.24	86.56	19.71	22.51	43.57	29.74	68.57	72.29	61.64	59.25	77.84	128.58	93.82	72.88	109.55	83.45	92.42	82.04	33.95	32.62	40.16	69.6	123.83	38.73	90.81	181.32	110.21
	95.47	94.9	82.14	100.14	18.83	33.63	45.73	26.87	57.86	68.5	71.71	44.52	94.24	112.38	94.13	77.33	109.06	102.05	93.09	91.55	41.13	26.78	28.73	82.35	106.23	65.4	108.85	126.5	109.22
	97.96	84.93	135.73	127.58	23.52	31.81	53.19	27.56	74.34	73.53	77.24	40.29	77.14	163.51	102.21	83.39	100.67	106.38	76.24	89.8	30.32	26.86	48.84	98.99	110.37	46.46	89.43	180.52	44.15
	98.65	98.28	92.41	90.44	24.15	19.06	43.73	23.32	44.97	64.28	61.83	72.84	88.18	164.32	131.81	78.31	94.46	77.81	79.17	88.23	32.61	22.97	30.37	102.36	125.94	60.11	87.66	167.8	92.91
	82.43	108.8	100.37	90.17	24.34	35.96	50.3	27.45	67.65	81.28	78.21	38.3	77.7	165.12	93.79	72.05	105.44	87	92.95	83.85	28.91	27.46	37.73	89.86	127.43	51.67	109.69	167.13	112.94
	97.84	86.37	66.73	94.07	21.63	24.43	49.02	32.21	68.9	48.5	80.79	45.58	95.79	150.62	101.91	81.54	126.33	115.19	59.32	75.55	33.13	25.79	51.31	114.11	92.45	53.31	97.01	170.6	78.2
	116.87	86.36	111.53	81.29	23.19	33.48	39.81	29.55	71.23	68.04	78.42	67.3	94.01	137.96	97.92	68.96	105.6	110.8	120.12	81.26	50.84	21.32	47.64	74.05	128.2	46.26	76.38	164.73	94.15
	92.73	88.44	106.89	85.06	23.76	32.59	55.4	28.85	73.31	63.49	76.76	54.87	92.67	168.41	84.03	79.78	119.38	78.65	92.91	72.16	30.07	28.24	48.38	114.18	114.23	53.35	92.75	179.45	94.74
	84.89	127.66	81.97	96.89	23.69	30.88	48.89	39.38	61.96	71.44	113.13	59.1	109.94	153.59	120.18	74.08	109.06	89.02	97.62	91.01	35.11	24.22	47.85	94.12	107.89	56.83	95.4	170.17	88.16
	95.44	99.93	86.46	88.22	25.73	50.58	43.15	37.89	77.89	75.4	88.21	44.74	112.77	160.03	116.95	93.93	88.49	99.66	135.82	80.98	35.83	35.77	47.08	87.82	113.22	50.16	90	123.77	110.8
	103.98	89.85	116.99	97.35	22.57	20.58	61.74	31.8	57.56	59	81.3	75.2	95.7	112.17	135.34	71.05	123.85	82.92	98.55	90.05	26.39	29.07	37.11	87.15	111.24	53.1	103.52	142.25	103.37
	112.63	91.89	115.12	90.6	21.86	25.83	40.87	31.84	92.24	88.9	83.78	56.19	118.94	114.36	78.29	74.4	102.78	115.5	106.51	76.77	40.23	29.05	45.06	84.83	120.26	61.06	93.83	172.76	96.66
	87.01	90.18	125.8	91.36	23.32	32.86	48.78	18.96	79.04	57.01	91.73	55.56	93.62	157.92	87.83	96.26	102.27	106.36	94.39	63.62	45.88	23.18	35.38	68.04	110.67	66.61	88.27	151.07	85.7
	111.21	98.53	138.33	93.27	28.89	41.56	54.26	27.62	74.33	60.85	66.53	62.38	115.7	131.19	97.82	71.09	93.15	91.39	101.81	94.46	35.96	22.28	40.12	83.76	119.01	53.59	101.51	113.63	78.51
	94.31	78.85	131.29	113.54	24.83	34.51	43.74	37.83	72.29	55.25	88.12	48.79	95.3	134.7	114.54	76.15	85	112.01	101.14	77.88	37.83	32.31	35.87	85.54	113.82	57.3	89.23	191.77	93.03
	77.95	95.28	127.74	105.95	26.1	33.13	48.78	23.54	65.98	55.74	74.27	52.72	103.96	146.84	84.74	79.02	95.72	113.83	98.07	87.42	53.69	30.13	39.85	107.47	100.97	52.44	98.2	172.73	81.32
	94.66	97.86	107.17	90.88	24.71	30.7	45.15	22.54	74.33	69.21	89.73	55.8	117.08	144.79	100.26	89.87	105.86	97.66	103.71	90.02	41.63	33.58	38.16	71.14	110.18	63.54	112.38	147.54	127.13
	109.88	96.3	132.68	82.49	23.46	47.34	45.74	17.68	72.26	90.98	86.8	55.5	105.1	114.13	83.19	60.8	116.97	96.41	114.38	77.79	28.26	34.98	24.23	85.64	134.63	79.18	93.18	157	77.32
	89.8	113.53	112.06	94.16	21.42	28.18	53.77	28.49	73.14	69.73	60.06	66.62	117.54	157.71	94.32	61	103.74	101.95	81.08	96.79	38.26	37.53	37.14	66.07	119.19	48.39	115.22	190.9	96.63
	84.48	83.18	126.64	107.09	24.3	30.65	34.68	27.13	82.14	76.29	70.09	78.12	103.22	115.05	72.82	88.11	103.25	110.3	97.69	92.72	34.67	24.67	37.55	91.98	117.21	56.54	105.77	175.91	100.58
	83.79	136.33	108.32	71.79	29.99	52.08	56.17	32.97	62.29	38.62	82.38	39.03	116.02	118.44	92.58	76.24	114.42	103.59	115.96	95.89	42.5	25.52	33.7	75.71	85.57	59.26	103.37	145.86	99.52
	91.01	75.41	110.05	110.6	18.73	34.23	48.89	29.5	93.66	76.16	82.17	49.79	101.35	104.34	101.95	75.01	91.79	101.99	103.45	99.13	31.14	26.5	39.57	86.83	99.56	56.9	79.79	133.44	73.76
	96.78	111.39	109.26	93.93	29.81	45.58	50.2	23.88	87.83	97.55	83.31	47.66	111.56	115.53	112.97	59.93	96.66	105.4	84.07	77.69	39.48	28.44	46.83	73.41	111.11	44.53	90.16	98.06	115.65
	107.04	109.06	112.31	99.95	29.37	27.63	51.25	18.03	70.17	59.9	75.35	54.16	115.87	88.37	110.84	54.35	97.52	78.03	85.08	103.97	33.18	30.49	38.31	68.33	110.36	72.39	107.98	129.96	90.18
	94.49	101.42	122.88	81.18	28.07	27.91	63.36	15.13	75.09	64.11	85.02	54.68	129.59	112.64	109.39	112.56	104.97	108.7	74.84	88.65	32	19.42	40.15	88.03	118.47	61.31	99.12	116.42	60.11
	83.69	86.36	121.91	100.02	27.23	35	60.57	35.16	66.42	60.85	106.67	62.25	128.44	112.51	104.46	88.53	93.12	86.27	97.53	107.25	35.98	29.52	30.43	71.25	124.08	72.88	101.22	153.97	98.22
	92.07	111.36	119.16	87.14	30.24	30.32	48.46	19.06	76.8	76.19	58.01	79.3	120.23	155.62	104	85.05	108.9	83.03	92.82	71.6	34.48	32.02	28.73	91.83	111.03	63.2	101.5	120.97	103.68
	83.35	83.66	129.01	81.8	27.83	26.69	46.98	25.6	68.37	65.33	78.21	46.3	118.35	144.45	100.01	77.35	103.29	122.81	114.56	86.08	36.36	24.65	25.74	103.31	114.82	53.13	101.94	125.65	100.93
	87.22	97.11	134.84	91.1	24.77	38.93	43.42	25.87	55.52	63.31	66.12	61.92	97.21	106.1	97.93	63.12	117.95	104.39	105.7	94.07	49.68	28.83	22.46	74.36	122.38	49.09	107.05	150.58	101.83
	97.97	108.97	139.71	130.39	23.5	31.22	69.77	15.73	77.62	49.79	93.47	110.68	124.91	147.05	113.63	73.01	85.99	90.78	90.89	93.79	30.03	39.89	26.51	89.61	111.21	51.03	104.12	137.16	53.95
	77.41	111.01	129.38	122.8	23.34	46.75	32.53	23.77	69.87	68.52	36.98	62.12	118.19	97.95	98.86	58.83	98.89	98.83	100.46	114.59	32.13	38.81	19.56	75.25	129.12	44.62	84.09	130.47	81.54
	96.62	116.12	115.52	93.01	28.14	29.48	58.17	18.69	69.74	65.3	65.23	46.63	113.6	134.04	79.19	91.81	100.87	98.06	79.02	86.06	39.7	27.05	23.82	79.59	128.18	46.98	98.39	165.02	110
	100.74	125.28	142.09	78.04	22.35	33.48	54.06	17.73	49.33	88.91	77.1	46.98	99.89	103.9	85.57	88.44	108.5	92.84	123.23	89.34	32.33	27.45	27.51	75.88	108.26	69.32	100.13	129.15	102.13
	86.15	95.82	76.9	105.82	24.96	40.64	36.83	27.23	65.06	88.02	66.36	72.88	115.68	119.78	105.76	61.92	103.02	94.67	108	107.6	46.06	29.83	28.23	100.61	118.07	55.56	89.47	158.05	73.14
	88.63	121.76	77.25	84.6	32.38	29.89	61.23	14.12	57.19	57.93	75.17	48.45	92.68	130.22	129.34	56.35	94.24	93.58	107.42	111.92	35.69	31.08	34.18	91.75	111.28	64.32	83.27	122.49	82.19
	85.58	99.32	59.85	119.42	26.86	29.58	60.93	22.92	48.11	77.88	77.06	41.68	104.58	129.61	111.13	77.41	82.2	84.54	82.21	92.75	34.52	28.53	26.42	118.31	126.22	77.82	84.1	129.01	77.89
	87.24	99.13	80.59	103.72	25.69	29.94	42.89	15.27	69.79	64.87	66.49	40.43	95.37	111.78	77.3	72.03	96.25	95.51	106.95	101.99	53.89	29.59	30.43	75.73	119.41	66.83	104.64	163.32	94.55
	93.65	98.9	80.11	123.98	19.98	38.09	40.43	16.14	62.28	65.91	74.42	42.69	108.05	128.27	113.6	83.3	99.12	98.63	107.67	94.41	39.57	24.51	35.02	94.53	132.18	76.34	108.89	132.37	87.69
	93.49	85.65	62.4	76.05	31.9	35.63	45.42	19.96	63.67	72.91	79.24	60.11	100.36	116.86	72.71	59.41	88.23	94.64	94.93	101.2	43.06	46.47	24.72	94.54	121.34	63.36	101.81	113.62	54.91
	108.16	100.87	98.2	119.01	24.46	32.35	39.63	20.89	57.16	73.15	75.74	68.96	120.51	101.42	79.33	74.24	99.05	92.07	90.24	106.55	32.37	20.99	38.02	91.77	106.33	73.9	124.26	156.86	83.59
	67.84	88.97	87.84	97.15	24.89	36.7	44.46	36.74	61.13	85.11	77.78	56.76	107.57	153.34	85.11	102.13	97.29	84.95	88.33	106.76	49.26	35.38	30.59	123.74	117.81	66.31	101.34	128.92	77.45
	95.01	107.91	89.86	91.23	28.88	37.94	44.49	29.69	58.54	58.88	56.23	94.09	84.14	107.12	85.51	86.09	81.91	88.89	93.54	110.89	44.39	34.16	30.3	83.19	98.51	84.96	121.48	131.38	92.69
	89.88	106.76	116.53	100.55	29.07	40.31	50.14	36.63	70.27	58.65	78.55	48.57	98.86	69.76	104.24	76.29	100.06	124.48	84.75	95.28	31.1	22.96	32.83	98.75	125.48	74.72	113.55	142.09	77.21
	95.52	89.85	114.64	113.81	24.45	33.76	45.8	30.1	67.5	69.11	31.8	56.13	136.35	148.71	117.09	97.65	109.41	112.9	93.04	117.89	33.33	26.48	26.46	56.8	110.02	74.6	123.18	102.62	73.98
	83.06	136.96	110.34	102.1	36.67	27.68	68.12	31.05	63.87	67.76	104.22	66.57	126.34	134.73	86.17	77.58	94.03	110.22	93.92	94.24	31.94	36.4	25.77	76.92	133.59	71.95	107.91	103	87.04
	107.72	91.42	89.16	82.76	22.13	34.09	45.77	43.1	55.22	81.26	74.29	53.59	108.94	131.74	90.69	104.59	104.72	103.68	78.84	97.66	50.99	38.99	23.5	119.44	115.01	73.25	95.77	143.24	83.57
	94.81	107.49	86.6	75.47	31.58	25.28	52.16	26.2	67.58	80.28	71	77.77	121.13	122.17	107.17	64.29	98.81	110.42	89.6	115.23	38.87	23.43	33.54	81.72	130.43	64.83	109.34	142.87	73.35
	107.99	103.26	110.1	155.63	22.51	36.29	37.79	30.81	68.66	82.79	91.22	115.1	119.34	118.28	110.91	60.88	77.05	119.06	101.18	107.7	39.85	29.48	28.13	80.88	112.74	66.42	118.76	128.06	86.04
	99.01	111.31	107.61	90.5	26.62	36.53	63.83	41.74	64.04	56.21	89.25	71.31	128.4	161.63	89.07	93.14	103.75	117.93	93.29	91.43	44.77	28.11	26.7	92.52	130.78	76.21	106.1	115.08	91.95
	95.46	93.13	78.7	93.23	21.13	35.51	42.31	24.34	74.93	87.29	77.79	59.81	129.73	125.17	93.23	104.4	98.57	95.94	120.45	94.74	43.18	28.28	28	94.42	118.02	59.81	109.76	150.94	71.52
	97.5	104.2	88.5	96.06	28.57	32.7	46.93	38.75	93.96	62.02	93.06	57.91	105.67	153.9	79.24	61.82	102.58	104.84	85.47	105.68	40.89	21.23	24.4	73.42	92.28	62.92	91.25	97.37	76.27
	107.03	89.02	108.06	97.05	27.89	36.73	44.48	31.72	63.59	80.75	79.86	77.08	114.27	85.23	102.35	79.18	114.69	102.58	94.2	103.2	31.13	24.39	26.25	83.14	112.02	61.43	96.87	124.38	61.06
	113.12	93.1	102.58	93.14	33.49	37.52	44.89	26.79	73.91	52.55	77.34	63.75	99.34	122.93	82.25	69.54	105.27	127.64	95.72	100.64	36.62	27.24	23.98	88.86	108.91	78.56	122.74	156.11	74.35
	88.21	82.29	90.35	118.59	24.17	38.1	29.56	39.61	72.88	85.34	119.53	46.24	101.68	63.41	93.66	95.76	103.38	32.87	97.61	96.99	37.13	35.11	18.33	95.55	125.54	87.82	93.68	132.52	78.63
	84.02	118.19	104.06	88.69	26.6	35.66	45.96	28.96	54.8	54.94	91.69	61.08	120.28	98.6	96.66	45.42	92.59	112.27	94.74	91.17	36.62	31.31	27.77	94.07	129.3	57.61	100.68	136.44	76.01
	97.13	74.6	102.36	108.98	32.67	34.78	47.37	26.31	58.87	72.69	84.81	68.66	132.19	116.52	66.53	108.77	107.42	110.94	79.41	96.12	39.41	26.94	26.77	76.76	124.37	52.67	109.79	124.16	95.18
	91.1	119.51	71.84	139.02	38.09	48.22	48.52	33.96	75.96	80.43	75.63	52.61	122.22	112.57	77.2	95.02	108.48	104.65	121.69	109.86	35.84	28.89	19	86.81	114.9	55.84	118.75	178.75	75.25
	106.15	74.34	88.91	116.19	24.49	54	49.06	20.89	85.15	61.53	60.65	58.29	126.73	123.56	84.45	97.53	97.13	108.35	110.44	80.22	39.52	24.93	25.87	78.25	115.08	67.08	118.08	126.21	56.45
	93.81	114.05	119.27	86.91	27.31	39.43	35.5	35.09	69.6	81.68	64.36	24.23	107.29	126.19	102.67	66.86	87.42	95.19	70.41	78.84	42.64	38.63	28.04	77.65	120.93	60.28	117.67	165.71	93.91
	92.3	93	87.37	89.89	27.1	63.41	60.21	35.51	75.22	62	110.69	56.67	110.05	135.94	123.61	70.77	90.46	86.28	100.74	112.76	39.41	28.78	25.5	82.4	110.11	54.66	121.95	144.31	89.6
	91.89	115.45	107.8	74.29	31.29	27.79	45.41	33.22	81.48	71.21	88.79	64.29	99.43	104.75	99.46	78.74	95.14	96.5	87	89.93	35.86	32.53	29.34	91.36	106.18	66.9	91.69	121.13	74.01
	75.72	95.98	111.19	99.34	25.83	50.88	61.48	34.11	68.89	66.49	73.81	62.52	117.1	128.62	86.69	84.08	100	95.77	89.88	120.76	34.18	32.41	20	88.43	125.05	65.25	111.99	114.15	69.94
	103.07	109.48	99.04	116.49	33.28	29.31	39.45	31	81.42	46.06	64.14	64.93	98.77	87.21	82.88	71.79	110.23	84.18	82.44	83.91	46.08	44.73	22.94	86.1	118.57	63.78	73.97	149.84	70.52
	104.01	96.87	103.58	125.65	22.68	53.99	53.75	32.69	77.24	70.68	89.7	75.31	108.99	115.95	111.4	113.52	90.57	105.02	105.11	105.96	46.97	37.1	32.48	79.8	119.16	65.84	76	139.99	80.96
	99.58	128.83	86.88	86.77	30.22	35.42	51.34	35.15	87.32	71.01	69.09	68.28	98.56	139.77	118.63	63.62	94.32	85.9	85.48	97.41	49.58	33.87	33.3	71.89	91.04	53.51	100.08	155.32	85.45
	94.69	89.06	101.36	107.4	33.24	44.47	42.94	39.12	15.47	47.56	93.07	57.53	110.3	150.74	69.14	88.79	96.12	81.78	126.07	100.74	48.17	36.42	24.79	87.65	113.81	58.23	89.15	151.26	66.26
	58.44	81.95	81.86	105.43	34.7	31.96	41.36	26.91	85.03	56.47	75.79	47.69	126.2	138.87	120.98	67.6	99.16	96.97	94.17	89.47	48.05	24.98	22.98	96.7	93.29	59.28	106.55	170.88	68.84
	89.1	63.28	87.31	91.25	35.13	35.12	42.84	35.42	80.54	72.72	115.87	60.11	126.45	127.79	123.26	69.92	84.88	111.64	135.24	96.3	37.13	29.98	21.14	80	111.9	62.13	104.25	128.87	79.07
	121.86	116.86	115.92	113.13	23.77	32.53	56.15	30.79	63.91	50.51	83.99	67.43	106.69	115.95	100.82	69.22	97.76	110.98	103.56	88.6	34.07	22.47	33.75	79.72	116.63	42.08	100.52	148.56	84.34
	101.14	87.27	100.08	114.5	35.7	31.28	38.18	43.87	51.39	44.78	90.07	56.7	91.03	113.1	93.88	92.81	97.22	89.19	100.56	99.47	38.88	26.99	22.89	89.32	48.55	68.53	100.94	131.77	80.02
	99.18	99.69	139.69	106.56	25.45	53.05	50	33.81	59.22	47.1	101.25	57.04	112.23	105.94	83.49	74.37	98.72	80.99	122.5	87.05	43.59	28.56	28.88	90.31	100.66	65.03	111.31	184.75	84.93
	111.93	116.84	135.08	92.27	26.36	33.63	45.67	30.23	63.13	67.27	79.44	61.56	136.55	145.73	105.32	75.98	99.23	86.16	123.67	79.71	27.54	30.62	31.51	76.63	126.4	55.28	105.02	140.84	78.68
	96.26	87.89	108.63	124.38	28.14	30.41	39.15	36.85	62.43	51.56	87.83	44.74	102.04	104.61	82.25	93.85	91.84	106.82	94.93	95.96	26.39	29.43	26.82	75.14	104.47	57.97	86.78	137.22	91.96
	108.94	83.88	97.14	62.68	26.47	36.39	55.27	44.22	47.87	66.29	93.48	62.39	91.66	95.97	98.38	98.12	87.07	98.52	118.62	125.21	33.08	31.42	26.49	83.91	114.03	69.59	78.75	190.25	84.1
	85.06	100.89	133.96	106.55	30.19	45	45.62	30.49	63.41	64.79	88.44	59	130.17	147.26	130.03	97.4	105.2	99.97	108.47	108.43	24.56	29.35	29.31	77.64	124.48	59.74	108.9	151.06	90.76
	97.19		121.41	66.48	36.05	34.34	45.51	39.85	66.62	53.65	87.37	54.77	97.82	147.84	133.99	82.82	108.02	95.64	80.92	88.29	27.57	30.41	31.33	80.13	128.27	85.09	93.33	148.22	71.27
	97.58	76.96	94.56	130.13	25.14	59.94	63.78	42.99	55.63	57.18	123.66	47.45	129.76	138.55	109.15	79.75	100.82	87.25	118.51	104.8	26.31	21.93	36.18	66.65	89.33	65.47	104.73	148.14	79.53
	96.15	83.23	83.47	103.16	28.66	36.6	38.79	41.65	69.43	71.67	91.8	65.85	123.13	136.19	96.22	81.29	106.84	92.67	125.74	84.1	28.03	27.74	28.85	61.98	99.63	69.24	111.06	138.38	81.71
	105.12	88.67	80.39	117.4	27.1	39.54	31.99	31.57	76.42	68.79	82.08	52.67	116.9	155.24	93.1	93	98.07	86.25	81.43	96.18	31.06	23.44	27.23	89.28	96	67.82	96.81	143.58	59.59
	110.52	111.16	78.83	128.02	31.98	35.06	40.88	35.53	67.83	62.84	100.3	52.61	112.68	132.94	107.51	72.17	103.3	99.75	96.93	116.33	39.87	33.04	33.01	90.87	94.07	75	90.17	125.11	67.57
	82.68	119.72	70.65	96.12	33.9	31.83	35.26	40.43	67.55	64.73	99.47	58.75	112.14	98.5	124.05	87.98	110.72	112.78	57.93	140.59	28.58	36.15	27.2	92.61	117.47	59.13	85.89	159.46	86.02
	100.73	100.7	104.83	86.17	31.64	24.23	48.62	32.88	90.63	70.81	100.03	57.64	121.31	103.5	102.37	122.91	99.05	110.89	112.25	86.09	26.33	26.07	24.93	64.1	120.94	56.26	79.31	130.37	93.94
	110.91	104.37	90.34	78.15	29.14	33.62	50.87	34.45	69.05	72.18	83.93	35.16	105.51	134.48	109.97	87.14	84.09	112.08	98.66	135.06	28.22	26.65	27.14	88.51	103.26	76.99	96.36	132.72	80.11
	89.17	94.69	60.6	117.1	39.58	34.44	40.88	35.59	64.42	77.58	101.56	61.79	125.33	128.76	116.31	99.4	87.29	98.79	105.14	90.34	41.02	24.28	32.94	83.18	86.81	47.52	96.56	134.27	99.86
	90.16	103.77	84.66	83.07	30.14	32.52	47.18	46.74	54.44	69.51	91.22	58.21	128.75	119.67	74.76	95.49	88.98	85.88	95.1	100.98	36.9	22.5	35.46	89.42	112.59	52.97	101.22	152.63	72.72
	97.94	77.78	100.07	94.1	26.65	30.73	40.22	34.94	64.3	69.89	68.92	48.73	100.5	141.4	95.21	100.24	83.06	75.77	112.08	117.11	31.97	24.27	42.46	98.45	113.12	57.17	80.76	155.15	69.49
	98.79	104.09	111.69	123.97	31.03	31.47	47.25	36.35	59.44	56.14	95.49	49.68	122.8	153.89	115.36	133.37	89.15	77.53	127.73	87.95	30.35	23.91	19.75	95.77	113.53	66.57	108.2	142.97	59.01
	81.44	106.96	85.66	108.98	26.02	33.13	45.41	39.93	71.23	64.01	77.56	29.6	102.15	141.95	115.53	85.33	92.6	93.91	137.04	79.18	36.37	30.2	28.78	93.25	102.94	79.57	96.54	167.33	57.07
	109.33	103.35	93.98	83.48	35.36	36.34	52.31	29.12	72.71	67	89.21	53.31	122.29	98.07	85.79	90.41	105.98	90.91	96.52	87.27	47.67	24.13	28.44	97.13	118.73	92.17	118.52	145.9	88.66
	84.76	90.71	77.66	131.68	30.55	26.92	40.06	42.17	53.7	76.57	108.83	67.46	127.71	123.03	98.65	70.74	90.69	83.08	79.27	95.03	30.8	21.85	24.23	86.01	106.47	109.44	100.89	129.06	80.33
	103.02	110.54	85.01	85.82	27.73	30.84	45.48	50.64	79.52	46.87	65.03	61.3	91.23	127.1	100.4	83.6	85.43	86.03	130.01	116.39	27.63	25.99	35.07	73.23	95.12	59.41	113.67	158.32	66.17
	72	125.21	95.09	86.36	31.08	31.69	35.5	36.39	91.65	53.89	102.23	49.11	121.3	137.29	75.17	79.23	116.1	102.22	121.96	108.37	45.04	34.7	29.99	103.13	107.73	63.38	100.06	150.86	83.26
	78.21	108	100.66	92.05	28.7	26.8	30.04	31.06	72.8	75.49	121.62	50.29	110.87	99.52	86.46	73.15	88.01	97.89	100.25	95.73	31.44	30.15	30.84	86	128.02	50.52	125.91	157.06	62.49
	85.62	103.27	123.7	106.52	31.63	28.88	53.48	36.06	63.27	59.41	109.22	63.29	104.04	123.36	66.3	92.84	101.35	87.04	102.8	87.69	42.41	22.36	29.44	106.38	113.6	53.45	101.76	138.56	81.83
	73.4	106.56	105.8	98.46	26	40.79	39.73	39.85	69.37	64.81	104.21	43.57	107.18	111	97.29	95.03	110.21	119.76	127.91	99.96	34.71	34.45	25.52	90.76	122.35	65.44	114.45	153.86	62.95
	69.54	70.37	82.64	74.05	33.42	31.83	35.03	33.92	80.72	77.37	101.16	51.22	125.41	86.03	111.56	94.28	80.79	108.3	121.2	106.01	34.93	32.75	26.05	87.41	107.91	50.44	102.75	145.84	72.41
	91.24	78.63	90.72	98.22	35.51	28	40.85	36.28	65.84	62.26	90.3	50.61	119.79	146.05	81.75	74.05	104.55	99.6	96.81	99.96	40.17		24.19	76.14	127.13	63.28	107.04	163.92	80.49
	80.7	97.79	88.87	95.03	26.78	22.58	42.06	21.9	75.31	82.63	97.67	62.33	125.27	143.56	114.58	80.88	101.19	121.44	105.44	136.23	41.47		32.85	90.28	126.02	64.75	100.42	114.14	72.51
	100.21	83.18	106.26	124.77	27.16	34.52	33.12	35.59	50.67	76.32	105	58.02	125.71	143.45	109.1	94.4	84.65	106.96	89.8	136.51	35.59		25.58	82.12	112.32	31.36	83.62	170.05	79.99
	88.27	95.16	106.73	117.29	29.85	43.73	26.36	36.99	80.83	82.19	85.87	43.76	121.54	157.03	94.72	95.66	86.01	98.93	108.56	105.4	38.97		23.33	65.56	90.78	51.74	87.89	144.8	63.25
	100.36	103.97	84.95	82.18	16.18	26.23	36.23	35.92	67.44	81.42	83.52	68.4	117.7	137.51	110.25	25.34	101.92	96.36	86.92	110.4	43.47		31.76	71.87	105.26	59.56	87.38	141.23	70.99
	80.45	89.06	110.36	108.19	24.98	23.89	28.54	38.1	80.73	84.5	87.25	48.48	119.53	145.34	116.41	80.99	87.3	88.53	128.18	100.27	40.01		22.66	78.11	118.3	57.58	103.8	131.19	65.18
	78.58	80.53	88.14	101.75	36.67	35.75	36.95	32.37	71.32	70.92	65.79	63.72	115.52	106.03	91.6	117.15	99.12	99.96	74.89	95.61	27.89		14.91	70.13	123.87	56.33	92.89	184.11	90.93
	82.66	108.1	112.49	91.06	30.52	32.63	28.26	28.63	79.44	73.16	91.89	54.69	121.97	118.98	80.4	104.42	100.28	123.08	118.26	121.18	26.85		22.4	82.84		52.46	94.35	161.08	69.62
	84.75	97.26	120.6	124.9	22.84	33.99	36.51	28.14	85.03	85.12	81.6	58.89	92.12	143.53	73.17	79.81	93.34	100.97	140.93	119.99	35.96		25.46	72.88	107.42	54.56	85.13	151.26	66.45
	91.18	94.43	91.8	85.6	21.81	31.03	36.47	37.91	85.15	66.86	86.67	56.37	103.1	99.28	91.08	96.64	99.16	93.82	99.59	122.47	28.9		32.74	71.14	121.88	63.79	48.78	137.47	72.5
	87.2	98.54	62.8	127.26	29.33	33.1	34.05	30.35	74.7	69.36	94.33	62.5	94.14	115.45	87.12	69.44	92.19	82.75	131.67	118.57	32.04		29.88	70.07	130.66	45.38	108.12	138.41	63.75
	80.94	97.41	152.5	79.11	36.78	31.48	38.07	35.21	83.11	65.29	130.05	64.18	107.95	122.69	104.4	93.36	109.06	85.21	102.49	113.62	37.14		27.26	72.1	106.56	55.8	95.52	137.45	59.18
	93.49	115.63	115.22	128.45	24.69	32.11	35.25	35.09	82.37	73.59	82.92	60.74	103.39	114.2	89.16	86.15	96.77	101.68	95.72	101.88	34.19		28.25	85.39	119.36	51.27	87.34	126.57	80.99
	71.46	91.71	126.68	109.26	31.09	41.84	36.63	38.07	92.09	42.26	80.49	54.82	121.28	90.74	125.51	108.58	107.05	94.38	109.69	104.87	38.18		26.15	81.52	104.68	49.23	92.24	134.08	72.44
	64.45	106.95	133.03	103.98	25.11	37.49	38.85	30.16	67.89	78.75	74.48	46.74	100.1	130.56	108.33	61.87	95.46	81.77	128.42	105.17	42.11		25.05	86.01	119.41	38.48	78.41	149.74	69.06
	88.83	154.3	125.14	130.39	34.93	40.95	44.83	36.25	64.8	52.09	62.72	51.35	92.33	122.88	111.26	90.87	101.98	82.86	119.96	107.08	26.54		25.25	93.28	132.53	82.41	91.25	143.14	63.01
	86.03	109.64	124.97	138.08	28.71	41.78	33.15	38.46	57.79	48.34	62.83	47.63	115.87	94.26	106.83	105.97	108.2	101.96	90.17	74.97	43.56		29.15	63.09	139.12	61.34	84.86	134.31	84.21
	78.86	108.67	124.61	83.66	31.1	44.76	42.63	34.33	83.94	60.14	78.88	46.49	84.56	135.39	93.25	75.6	107.68	86.8		87.69	50.15		32.52	77.47	103.72	65.49	98.86	149.5	79.66
	77.49	101.16	109.44	131.35	26.86	21.38	27.44	21.52	44.77	44.33	71.1	41.63	102.74	141.17	126.29	80.42	100.29	97.46		102.25	26.65		24.79	101.2	126.17	60.12	89.38	118.99	64.91
	88.83	133.09	65.74	141.16	29.57	42.33	29.8	24.58	103.63	42.81	94.92	49.61	110.16	142.63	124.31	84.18	114.88	103.31		103.48	31.99		27.48	65.7	103.18	56.58	94.44	142.7	72.3
	72.88	103.64	119.01	81.62	24.73	31.6	49.81	38.9	48.05	66.46	73.54	45.37	113.73	124.36	96.22	71.45	95.51	88.44		95.08	27.51		37.1	104.61	106.96	62.95	86.33	173.85	71.49
	94.39	139.35	119.24	107.94	28.22	36.81	44.68	33.02	96.37	58.12	91.16	56.48	98.59	151.59	92.37	64.73	105.18	93.33		96.09	31.12		31.18	76.03	114.93	56.09	97.59	115.01	56.08
	90.06	109.54	70.79	106.26	37.2	40.4	35.35	33.93	75.17	51.04	99.99	64.27	110.56	95.33	116.35	75.96	98.71	106.97		97.89	35.91		31.92	67.75	114.12	45.97	85.55	142.79	72.16
	76.81	128.6	114.62	132.94	27.32	41	40.99	32.07	76.14	88.99	90.56	52.55	138.21	95.12	131.74	96.94	99.96	93.77		90.73	25.28		26.92	57.03	133.37	59	95.25	140.2	68.88
	94.78	102.77	111.5	132.97	26.61	44.74	35.66	38.59	77.34	61.48	90.01	50.77	113.9	129.07	108.04	95.33	83.42	101.34		95.17	32.72		29.03	89.51	124	47.01	83.32	146.53	68.67
	89.18	124.56	88.89	128.33	27.86	22.06	32.98	31.63	89.26	63.26	77.86	42.91	112.6	137.63	100.34	86.17	87.98	85.69		104.34	53.44		26.95	81.83	109.62	59.68	79.17	167.87	78.53
	99.83	71.64	139.52	111.44	23.57	32.53	40.79	32.32	96.17	70.09	104.83	53.23	110.56	141.18	117.61	109.99	79.64	102.91		99.4	30.86		25.72	84.82		57.2	102.45	152.76	75.56
	94.47	93.13	73.71	142.94	26.28	37.01	39.25	41.96	91.67	70.3	74.59	40.5	119.78	83.61	127.15	94.53	95.89	93.92		103.84	31.13		25.75	89.43		54.62	86.4	148.11	68.29
	91.11	98.8	97.58	94.54	29.23	53.43	43.18	27.21	81.69	54.83	88.63	47.22	104.81	113.37	104	73.75	87.33	86.91		95.68	32.63		31.21	83.02		58.1	101.18	144.78	80.78
	104.26	110.85	106.36	89.2	25.18	44.58	40.56	38.43	97.24	55.05	73.4	64.18	109.78	96.24	103.87	83.2	97.29	69.9		106.76	24.59		24.16	72.88		63.82	76.04	165.04	74.57
	70.23	105.72	104.9	98.72	32.99	34.66	30.35	33.11	75.55	48.75	88.65	61.24	115.22	111.61	82.74	92.95	97.99	102.6		94.27	37.38		23.6	76.22		55.78	91.02	153.52	67.29
	106.08	90.98	116.22	94.4	29.46	49.17	39.39	32.21	86.19	75.51	90.22	78.39	118.31	154.43	120.08	73.26	90.93	88.85		102.72	25.49		27.42	60.24		63.82	86.92	164.87	70.74
	78.95	101.77	112.51	115.97	25.33	50.26	33.09	35.27	69.28	49.11	70.3	58.21	119.62	114.49	102.27	92.95	96.96	115.61		82.86	35.1		27.17	93.48		48.29	84.62	146.71	77.05
	97.58	106.43	130.95	97.35	26.23	40.53	36.52	35.87	106.69	60.84	91.92	61.97	87.38	125.92	108.55	79.9	88.56	136.03		88.32	31.94		26.17	67.98		50.06	81.05	108.33	58.29
	97.91	123.3	120.24	79.34	33.77	39.75	33.01	33.89	71.75	88.13	92.78	46.25	109.65	119.99	82.57	74.52	91.88	91.02		93.73	39.79		24.6	84.27		65.19	84.08	155.39	81.6
	98.06	91.99	110.46	118.65	31.19	38.82	45.41	34.86	98.36	60.5	98.54	50.72	109.69	137.45	122.38	89.48	105.9	101.28		94.62	36.25		21.73	69.14		50.75	71.46	155.25	78.48
	101.02	102.15	138.7	95.93	33.06	40.99	36.99	31.06	75.35	29.05	77.78	63.2	99.12	121.12	117.52	94.46	101.57	108.14		110.8	33.17		24.38	60.41		51.79	89.27	137.85	79.72
	83.59	101.61	110.18	94.05	33.16	29.69	30.12	37.96	68.13	46.97	80.15	50.17	120.03	130.58	91.98	119.04	93.38	74.26		119.93	37.67		28.66	62.05		46.27	94.34	139.87	75.34
	96.47	97.57	118.76	108.41	30.07	35.36	45.03	32.04	84.63	51.5	80.81	58.4	113.11	127.02	90.91	64.7	79.34	96.89		127.56	34.27		24.41	78.5		70.39	88.61	138.41	66.46
	116.65	103.74	117.97	90.71	28.34	39.61	23.47	35.02	99.5	71.85	94.92	53.91	97.79	126.56	85.91	88.11	90.83	85.34		74.74	38.24		29.59	82.81		54.72	102.02	137.45	67.78
	95.89	87.82	134.29	97.67	23.02	41.34	36.27	34.58	58.39	75.49	102.2	61.82	109.63	116.55	108.94	85.22	96.33	89.31		123.25	34.83		30.15	71.98		67.73	80.81	126.57	65.58
	94.76	88.59	121.24	135.53	30.45	40.47	36.58	33.7	103.43	61.57	90.36	67.52	103.04	103.54	86.83	114.59	94.16	89.75		111.77	38.53		16.2	84.16		69.63	101.62	134.08	96.55
	104.89	106.82	141.27	97.45	26.77	55.38	38.37	30.16	88.7	62.69	101.54	46.3	111.26	139.79	117.84	99.58	102.26	93.78		102.78	34.24		28.54	73.68		59.16	92.8	149.74	78.94
	114.29		113.99	86.2	29.89	36.76	48.83	20.73	46.25	38.98	101.04	46.73	107.73	136.55	100.7	106.01	95	83.71		107.66	44.45		24.82	87.92		52.36	100.01	143.14	75.21
	97.95		140.53	72.41	27.7	31.42	47.49	32.73	79.88	69.61	103.44	48.94	40.05	121.63	131.32	78.12	104.5	102.65		98.1	32.39		23.63	95.72		65.25	78.48	134.31	81.63
	99.66		99.74	112.92	26.45	45.43	34.71	24.04	79.51	61.86	108.23	44.38	104.97	108.97	119.8	86.77	81.94	95.27		81.55	46.53		29.85	97.05		59.35	106.75	149.5	36.96
	117.65		98.21	89.04	32.8	38.74	26.28	32.01	56.63	66.22	85.95	59.74	116.56	144.09	82.46	101.5	92.21	77.68		59.23	49.69		24.38	91.8		67.17	101.89	118.99	68.01
	110.09		90.67	88.2	29.68	44.23	57.83	28.62	72.66	72.12	93.09	49.54	110.18	143.72	108.55	89.35	97.8	87.3		104.84	34.9		26.49	88.74		62.3	80.56	142.7	59.97
	98.39		85.27	84.75	24.84	47.82	26.39	28.76	70.7	36.52	84.21	61.37	121.05	107.44	136.54	76.35	93.2	92.87		93.87	35		24.06	80.38		55.21	90.98	173.85	77.5
	82.78		81.65		30.61	33.42	38.24	34.3	86.77	64.3	57.46	58.13	114.48		81.61	101.99	89.94	86.33		98.48	45.77		15.18	79.4		49.91	97.7	115.01	89.41
	101.18		101.28	121.5	27.4	53.45	42.36	18.65	79.69	69.68	58.95	42.67	98.42		90.56	92.68	85.78	78.89		102.67	28.28		29.26	81.13		54.9	89.06	142.79	84.35
	96.89		107.28	107.8	30.96	38.48	27.28	24.63	76.9	69.22	89.11	55.92	107.25		128.09	95.7	89.9	114.87		112.2	36.8		23.82	90.7		41.65	111.41	140.2	86.2
	107.44		114.75	103.46	33.75	38.56	29.46	22.12	72.64	55.44	73.26	36.73	122.42		84.14	92.87	94.16	100.26		119.81	52.78		27.7	86.69		57.13	82.12	146.53	78.7
	93.51		114.44	81.77	19.59	32.2	25.8	29.88	80.85	70.82	64.88	38.92	119.32		109.85	84.08	88.8	105.13		93.25	28.75		21.24	72.86		39.97	107.02	167.87	76.7
	84.06		113.54	113.3	23.93	39.2	42.84	23.46	55.12	63.46	89.75	60.74	120.12		63.92	94.12	74.94	135.2		112.94	34.99		19.01	76.92		52.91	100.87	152.76	57.79
	80.45		112.32	110.15	24.63	41.12	30.31	30.42	80.82	62.53	64.45	46.74	127.11		83.07	126.05	84.4	123.51		142.67	33.52		24.82	80.11		66.17	98.54	148.11	87.19
	91.15		105.7	96.44	19.46	27.21	45.87	31.95	82.5	65.31	67.78	41	114.43		105.38	90.41	88.88	101.69		111.29	49.87		28.33	43.26		58.35	87.32	144.78	68.84
	89.01		114.83	113.7	25.7	39.71	43.32	23.05	76	43.59		65.04	119.74		93.56	101.41	81.82	115.11		112.56	38.78		23.94	98.2		53.32	95.26	165.04	106.24
	112.18		115.58	116.01	24.63	31.36	36.33	23.21	79.32	49.92		40.01	129.46		104.12	86.32	92.48	96.48		149.64	33.41		17.7	85		57.75	93	153.52	69.96
	88.92		114.43	79.34	19.16	30.1	42.71	35.12	42.62	65.47		42.99	110.11		101.69	110.41	93.65	103.72		101.11	37.16		33.64	74.85		48.32	95.54	164.87	75.43
	89.76		114.95	88.49	27.26	27.5	27.41	31.08	72.76	50.19		69.21	120.52		110.92	87.18	93.41	74.95		90	37.02		23.45	72.6		59.03	110.38	146.71	83.53
	91.23		96.19	116.74	27.7	25.63	42.13	46.21	72.4	85.93		60.63	85.89		75.26	77.99	96.66	75.29		88.93	24.72		25.16	84.54		59.43	108.4	108.33	70.7
	84.95		130.88	78.8	24.78	30.71	27.27	30.29	74.35	52.77		48.42	112.72		63.86	86.02	91.9	115.64		138.84	33.89		27.66	113.71		62.23	100.02	155.39	96.37
	91.16		126.46	123.59	25.02	37.16	48.6	28.29	79.95	74.03		44.94	114.44		106.39	86.78	95.58	102.1		92.51	31.19		20.21	117.78		57.64	112.87	155.25	54.94
	98.78		123.89	98.44	25.28	24.63	42.88	37.04	81.88	85.47		47.36	111.3		109.97	68.09	82.49	102.25		107.95	32.15		21.49	97.91		71.43	103.14	137.85	82.73
	89.8		99.83	96.47	19.13	28.78	42.28	28.25	71.26	43.76		54.63	87.61		106.95	84.57	81.94	92.26		101.24	30.59		31.15	110.4		58.82	110.3	139.87	92.94
	112.28		112.59	65.06	24.34	26.71	54.77	26.42	56.09	47.29		65.5	121.83		112.43	74.15	67.08	90.15		100.86	37.96		19.93	79.58		43.97	101.74	171.97	75.34
	90.74		133.15	96.8	30.05	32.1	42.76	34.01	51.1	36.9		45.88	124.71		116.61	71.84	66.13	81.7		100.59	31.84		29.72	95.65		66.09	100.7	157.99	70.7
	77.39		93.76	104.69	35.58	33.21	42.63	32.32	68.7	77.28		62.31	105.64		99.87	68.29	84.14	100.94		80.34	37.38		22.24	111.95		61.3	100.46	144.42	52.13
	86.32		111.59	94.95	28.75	35.57	48.17		61.59	46.32		47.39	82.08		113.42	75.82	81.27	106.55		119.09	43.06		21.45	85.6		56.42	102.7	153.37	80.27
	81.8		57.87	107.92	27.09	31.83	47.67		95.48	50.94		45.54	90.07		116.57	61.51	76.95	102.31		125.11	36.93		19.85	76.81		73.35	96	184.06	62.04
	112.62		72.88	107.02	28.96	33.78	34.62		64.97	68.14		67.24	92.44		146.15	73.96	63.37	113.64		76.26	35.65		27.15	77.61		53.62	86.08	128.66	56.77
	85.54		71.63	121.58	31.7	44.93	41.13		65.49	59.43		55.94	93.94		106.78	81.36	73.08	86.24		115.79	40.58		27.29	95.21		56.14	108.34	159.02	57.79
	110.69		83.09	87.97	19.81	39.23	25.67		82.44	43.33		52.38	94.45		130.05	79.79	74.78	101.9		97.35	45.42		34.84	95.86		43.85	120.01	131.34	48.28
	103.52		71.56	73.83	26.64	33.11	42.63		74.16	55.81		62.61	94.55		102.89	66.43	76.69	99.1		135.71	33.77		20.99	111		60.75	85.65	174.26	56.89
	100.12		94.53	73.83	25.72	33.74	47.32		60.41	44.15		49.41	108.42		99.46	89.43	95.09	109.3		101.58	36.91		28.2	102.78		55.67	89.3	127.86	76.67
	87.6		82.74	113.33	37.02	26.23	28.8		52.93	54.48		57.55	90.23		82.07	86.12	78.55	138.83		130.09	31.38		34.51	85.8		68.07	98.33	178.97	60.39
	92.9		76.56	94.34	20.29	33.24	26.54		73.06	72.65		44.9	114.92		105.56	70.41	75.85	104.7		119.3	38.97		25.07	78.29		57.73	95.62	140.45	72.94
	108.84		97.06	77.7	27.96	28.21	33.47		77.8	47.47		56.86	117.35		104.73	100.84	86.34	113.23		94.31	32.78		32.24	64.77		69.18	82.93	140.36	77.08
	89.95		74.03	80.49	27.92	31.21	32.57		57.59	55.29		39.01	117.15		120.47	88.25	73.58	112.37		124.3	38.22		27.6	81.49		59.43	91.11	167.89	64.19
	87.33		66.7	110.89	32.43	29.35	18.63		92.69	51.8		62.19	102.78		135.86	71.64	75.13	105.38		109.92	26.95		24.01	76.95		52.33	101.97	154.75	64.91
	108.12		90.39	119.82	34.46	28.68	22.42		73.86	60.05		45.61	112.53		89.73	89.02	70.73	102.09		107.14	29.87		22.73	90.87		52.82	120.26	131.13	53.1
	100.54		62.64	104.97	23.85	38.22	33.35		73.43	55.73		49.88	97.32		76.16	100.65	65.56	115.78		105.59	36.11		33.38	92.07		54.09	93.98	159.78	50.5
	101.22		83.05	87.52	29.91	27.01	32.92		72.32	51		65.06	102.36		96.17	74.48	73.04	138.56		74.46	32.48		28.85	113.26		61.45	91.02	123.36	67.29
	97.76		89.26	79.65	28.63		38.06		61.55	50.85		37.34	98.2		111.72	77.21	80.48	111.29		102.26	39.86		23.25	77.83		54.93	104.32	137.43	80.12
	114.61		84.78	89.86	39.68		31.92		54.98	54.67		57.23	90.66		115.73	121.58		115.6		97.42	25.71		25.94	78.78		56.31	95.82	161.43	53.97
	109.65		79.92	104.86	38		39.73		81.81	44.25		41.88	110.34		117.14	107.54		142.64		105.46	36.91		27.41	79.76		51.74	83.09	113.24	75.58
	65.49		121.92	76.72	34.85		51.31		69.52	50.63		56.54	111.57		121.17	90.82		98.21		103.29	39.63		27.05	108.14		46.67	73.28	145.64	40.78
	85.47		83.56	90.76	22.24		42.65		79.59	60.15		71.32	100.47		108.05	64.49		104.73		107.82	37.05		26.83	80.56		48.51	107.47	119.09	64.6
	76.31		101.79	120.97	25.02		39.29		88.29	48.55		52.74	94.46		100.6	82.62		89.41		101.35	26.92		26.89	92.96		49.84	89.9	120.48	70.65
	86.25		83.02	95.58	26.69		38.46		59.75	63.63		49.01	99.68		135.68	44.2		96.9		91.55	35		26.83	84.45		56.82	106.25	155.05	37.69
	91.39			117.65	34.83		37.57		88.71	61.39		62.03	80.02		83.99	91.7		114.02		82.72	39.69		29.15	130.79		55.28	106.27	133.47	67.64
	97.42			108.47	23.9		36.47		86.83	46.78		40.97	110.11		132.92	99.62		104.98		83.84	49.83		27.01	90.29		55.28	108.05	157.67	75.86
	84.57			96.2	27.96		44.05		85.66	60.72		41.55	95.4		114.97	69.29		86.78		88.29	33.43		22.43	112.42		56.17	85.57	156.25	81.42
	95.33			124.47	19.24		35.8		74.29	57.74		43.4	132.4		131.08	92.63		107.64		94.69	46.99		16.36	95.89		66.54		126.57	78.07
	85.84			90.38	22.89		38.13		68.61	73.54		62.05	99.04		125.27	69.16		62.67		107.72	39.16		29.71	100.57		57.29		150.28	72.45
	84.84			100.93	28.92		43.38		72.43	70.91		46.57	115.63		104.05	75.2		97.74		92.17	42.31		31.06	99.18		65.03		154.88	83.42
	89.39			112.02	17.15		31.7		69.96	75.47			106.14		107.91	88.77		88.19		99.97	47.63		24.57	94.85		55.65		135.06	79.93
	101.55			90.88	23.06		34.23		86.62	51.7			93.33		112.6	64.41		91.2		112.92	30.78		24.47	84.25		55.27		148.63	106.45
	88.07			127.92	23.63		31.65		95.38	53.1			117.68		112.76	62.66		75.42		114.61	34.95		19.88	76.39		73.5		156.22	77.64
	81.53			84.1	24.76		39.68		92.84	72.32			108.6		110.96	79.86		95.18		104.81	38.36		28.1	126.69		55.22		165.8	56.09
	98.35			136.24	29.46		41.32		83.18	80.45			103.65		113.89	83.44		103.6		87.45	31.75		21.9	77.85		50.62		163.56	80.61
	96.76			96.42	29.36		38.51		83.69	62.07			102.09		122.95	91.97		81.92		87.69	33.32		31.56	83.71		66.65		158.99	73.07
	117.75			119.42	29.03		29.91		66.19	65.56			110.65		87.91	75		96.95		84.04	37.41		28.02	86.57		64.09		156.4	90.61
	101.25			88.04	32.87		46.2		86.01	69.37			94.18		93.83	81.51		134.21		106.35	41.76		29.72	58.31		59.25		171.6	83.48
	83.79			130.34	25.84		29.31		76.14	59.09			93.53		81.92	102.92		87.79		94.94	30.16		23.01	95.36		56.4		185.37	77.27
	101.4			98.65	34.74		37.4		75.11	54.68			105.95		111	81.28		82.64		91.54	35.57		29.2	83.57		56.37		152.94	73.03
	108.2			95.58	22.39		39.59		103.46				91.89		97.24	78.96		101.11		102.13	29.43		20.9	68.11		48.84		165.92	93.44
	93.18			107.45	24.65		37.88		62.13				91.45		121.78	81.17		101.23		96.57	32.9		21.18	74.54		40.08		135.1	89.86
	111.3			93			41.77		76.94				105.96		76.96	57.79		73.81		96.92	33.98		25.4	106.4		52.57		153.34	93.22
	86.6			93.12			42.55		69.3				93.73		70.59	91.8		119.6		98.43	31.56		25.56	66.35		59.91		151.83	80.81
	113.42			99.59			29.91		67.37				102.39		111.77	89.94		119.62		116.07	29.72		28.11	73.93		61.99		182.04	41.74
	97.15			80.82			42.06		93.87				110.35		112.03			109.95		95.11	40.94		24.84	66.27		68.79		139.89	89.31
	91.7			101.26			35.69		88.96				128.97		112.85			82.12		100.81	34.98		23.17	93.4		62.49		124.83	73.72
	90.13			88.79			45.12		82.15				100.26		109.17			87.64		106.05	36.06		22.27	73.34		60.28		124.89	90.68
	96.4			94.84			39.08		63.11				98.8		93.49			109.22		133.37	46.84		23.36	77.97		42.15		129.06	96.4
	91.31			87.89			40.96		74.59				102.05		124.39			99.04		96.71	36.93		27.05	63.85		63.03		129.12	81.89
	79.19			94.83			40.21		97.15				101.75		90.66			97.42		89.49	50.78		25.97	83.15		59.75		139.6	82.16
	82.16			114.01			43.37		74.09				110.95		124.93			72.75		80.31	36.61		20.5	92.81		50.08		124.71	84.8
	83.82			114.97			40.32		64.59				116.72		76.06			102.22		109.65	33.43		25.02	74.98		67.95		148.19	53.31
	63.3			150.72			46.96		100.01				98.91		89.49			84.99		99.21	40.61		27.92	95.03		52.63		136.26	72.08
	90.84			104.26			28.49		73.35				97.28		95.81			101.61		110.53	39.45		24.12	72.08		64.24		147.82	72.24
	73.92			98.94			38.14		71.21				105.23		119.2			93.34		114.66	36.51		21.55	84.75		55.15		127.47	68.87
	102.86			119.47			50.95		95.53				107.46		131.78			94.44		94.87	46		26.3	76.14		62.82		136.47	79.35
	108.9			113.57			52.09		76.31				110.63		123.1			93.71		84.68	35.75		26.48			45.71		140.92	76.98
	87.31			98.9			44.89		99.25				103.98		103.95			111.04		105.56	42.54		22.6			55.37		151.21	62.64
	90.63			92.19			41.42		102.18				100.1		122.44			100.15		97.91	33.93		28.29			57.63		149.44	74.5
	99.82			88.3			25.93		80.1				115.43		133.27			119.35		68.66	52.86		30.96			72.23		113.87	69.96
	107.79			77.76			46.91		73.48				122.39					124.05		101.14	28.84		28.59			49.07		139.66	75.96
	92.37						32.67		112.83				115.56					100.44		110.15	43.59		23.53			49.06		143.57	93.9
	118.62						30.68		67.67				111.45					82.68		102.35	35.3		19.91			49.32		137.75	66.61
	82.5						23.6		61.29				91.76					92.72		109.71	40.75		21.18			40.69		150.45	66.8
	109.62						31.8		80.77				85.75					132.03		99.27	32.1		20.49			54.41		120.29	73.76
	96.3						32.04		94.25				111.26					122.09		108.38	33.51		24.34			59.87		143.75	72.6
	112.26						25.84		94.98				126.92					148.84		93.06	43.61		21.11			58.47		161.11	76.62
	119.54						42.12		92.84				84.73					173.01		90.37	26.31					49.84		145.23	69.75
	109.68						40.43		98.04				110.01					128.25		115.86	35.12					55.74			88.54
	94.68						30.78		78.35				60.43					99.13		104.65	28.56					56.71			62.85
	108.62						35.41		79.95				98.4					119.59		100.3	26.06					71.54			70.3
	99.12						31.59		88.18				84.11					118.24		121.46	28.55					73.78			67.94
	93.93						37.82		77.28				129.67					109.34		107.25	23.69					50.89			82.76
	91.82						31.96		70.3				139.3					85.02		87.53	37.94					70.03
	87.68						39.61		69.02				130.26					120.27			30.35					63.48
	73.26						41.26		71.73				117.58					110.82			58.36					53.28
	94.4						42.63		69.63				119.16					101.31			38.16					39.97
	95.34						27.31		78.08				114.74					115.01			33.15					57.24
	88.3						29.02		64.92				105.45					114.55			32.11					65.65
	84.8						33.64		75.16				110.22					110.69			39.03					65.78
	108.08						35.8		51.5				113.99								41.58					72.66
	93.44						51.11		71.87				130.7								45.55					57.44
	80.68						43.06		71.29				111.35								47.48					42.52
	64.72						37.69		54.03				114.31								35.43					65.78
	72.84						27.2		68.72				111.26								31.26					65.59
	95.39						38.11		100.6				137.32								35.66					63.97
	89.87						35.48		86.41				126.9								29.8					61.02
	80.3						36.03		68.54				133.35								37.07					60.44
	102.05						31.32		81.39				118.21								25.09					46.12
	74.02						31.75		70.67				113.56								29.32					69.1
	97.8								104.02				127.54								47.66					64.25
	98.97								90.26				129.52								26.54					50.93
	92.99								73.85				124.69								43.75					64.63
	103.05								63.17				127.07								36.91
	58.33								77.52				112.48								36.35
	103.2								55.64				105.64								30.2
	89.4								71.43				123.03								54.31
	91.76								70.39				110.45								28.84
	108.77								56.28				127.81								34.16
	86.58								65.55				105.65								41.35
	96.61								60.18				123.67								36.01
	107.79								75.59				116.18								30.53
	94.31								54.59				104.64								25.57
	89.16								39.92				135.62								46.9
	93.8								68.01				112.17								34.79
	80.33								70.59				130.73								31.69
	94.69								64.99				114.34								53.02
	85.22								71.3				100.25
	70.54								53.03
	101.61								83.04				126.77
	92.54								78.76
	76.98								67.51
	93.26								74.29
	104.18								75.33
	98.73								79.51
	101.21								58.95
	94.03								75.23
	79.53								56.54
	92.1								90.04
	81.72								75.29
	83.66								68.53
	110.53								73.32
	94.33								68.42
	100.44								73.47
	112.9								60.12
	101								90.26
	114.22								89.35
	90.4								86.72
	76.43								93.05
	98.6								76.44
	102.92
	114.12
	105.23
	109.15
	123.55
	101.17
	109.95
	108.96
	107.49
	116.35
	114.31
	100.51
	117.41
	80.42
	98.89
	126.62
	96.73
	109.12
