# Supplementary material for: Transcription-coupled DNA–protein crosslink repair by CSB and CRL4CSA-mediated degradation
Source: Nat Cell Biol. 2024 Apr 10;26(5):770–83. doi: 10.1038/s41556-024-01394-y (PMC11098752; doi:10.1038/s41556-024-01394-y)
Supplement: Supplementary file 16 — Statistical source data. [file 41556_2024_1394_MOESM16_ESM.xlsx]

## Sheet: Extended Data Fig 3C
DPC assay
		CRIM1 coding				CRIM1 coding +THZ1				CRIM1 intergenic				CRIM1 intergenic +THZ1				Chr.Y				Chr.Y + THZ1
	Repeat	#1	#2	#3	#4	#1	#2	#3	#4	#1	#2	#3	#4	#1	#2	#3	#4	#1	#2	#3	#4	#1	#2	#3	#4
	NT	0.11	0.04	0.16	0.78	0.11	0.04	0.16	0.78	0.1	0.02	0.16	0.49	0.1	0.02	0.16	0.49	0.1	0.02	0.27	0.66	0.1	0.02	0.27	0.66
	0 hr	1	1	1	1	0.9	1.86	1.51	1.44	1	1	1	1	1.17	1.25	1.24	1	1	1	1	1	0.99	1.12	1.4	1.17
	1.5 hr	0.3	0.73	0.34	0.79	0.55	1.5	0.7	1.02	1.17	1.16	0.7	0.95	1.14	1.54	0.79	1.25	1.05	1.1	0.72	0.91	1.38	1.52	0.87	1.24
	4 hr	0.15	0.26	0.14	0.67	0.49	0.75	0.44	1.16	0.53	0.91	0.33	0.85	0.75	0.98	0.55	1.05	0.66	0.74	0.42	0.77	0.77	1.02	0.41	1.04

## Sheet: Extended Data Fig 3D
DPC assay at 4hr		CRIM1 gene
		ATG	Intron 1	Intron 4	Intron 8	Intron 13	Intergenic
Repeat	#1	0.064222	0.102136	0.136029	0.355944	0.185306	0.495341
	#2	0.148181	0.120228	0.23391	0.268658	0.30001	0.479226
	#3	0.089956	0.067019	0.157108	0.282247	0.272354	0.377606
	#4	0.090976	0.132597	0.121497	0.166704	0.170531	0.484578
