# Supplementary material for: Transcription-coupled DNA–protein crosslink repair by CSB and CRL4CSA-mediated degradation
Source: Nat Cell Biol. 2024 Apr 10;26(5):770–83. doi: 10.1038/s41556-024-01394-y (PMC11098752; doi:10.1038/s41556-024-01394-y)
Supplement: Supplementary file 17 — Statistical source data. [file 41556_2024_1394_MOESM17_ESM.xlsx]

## Sheet: Extended Data Fig 4D
		Untreated																																													0-15 min during FA pulse (300 μM)
	Repeat	Repeat #1										Repeat #2															Repeat #3																				Repeat #1
	Cell	1	2	3	4	5	6	7	8	9	10	1	2	3	4	5	6	7	8	9	10	11	12	13	14	15	1	2	3	4	5	6	7	8	9	10	11	12	13	14	15	16	17	18	19	20	1	2	3
Time (sec)	0	1.05205	1.08243	1.05099	1.03621	1.08913	1.1155	1.05912	1.07121	1.11461	1.06952	1.00417	1.07795	1.02214	1.06412	1.07807	1.12402	1.01986	1.02636	1.07414	1.08979	1.09577	1.03536	1.10264	1.06088	1.04397	1.05534	1.12714	1.02758	1.05212	1.08741	0.994723	1.04405	1.09299	1.05299	1.06262	1.08127	0.994415	1.0631	1.05873	1.09068	1.11304	1.07315	1.04543	1.06803	1.0735	1.07102	1.01046	1.04462
	0.4	1.02804	0.931023	1.02309	1.00434	1.023	0.989193	0.997422	1.04699	0.988403	1.067	1.04522	1.06514	1.00752	1.0192	0.991821	1.02566	1.06445	1.02987	1.00138	1.00343	1.0161	1.00956	1.02596	1.04254	1.02156	1.01424	1.04235	1.02298	1.01223	1.03579	1.055	1.05504	1.02566	1.05898	1.06238	1.0276	1.01297	1.01393	1.0095	1.005	1.08793	1.0281	1.02726	1.03344	1.0575	0.976996	1.04776	0.981961
	0.8	0.99844	0.981874	0.989588	0.949782	0.953367	1.00895	1.00198	0.99908	1.00789	0.955145	1.0218	0.990629	0.994964	0.998736	0.983731	0.984266	0.954583	1.00409	1.05887	0.987573	0.948847	1.02338	0.979274	0.988562	1.00816	0.992267	0.976462	1.04989	0.988516	0.994617	1.00559	1.00771	0.972891	1.01511	0.925139	0.94809	1.00475	1.00402	0.932927	0.97611	0.972859	0.978161	0.969175	0.987831	0.97711	0.999131	1.02474	1.03305
	1.2	0.955076	0.9906	0.985503	1.03062	0.96695	0.925977	1.00192	0.923604	0.933211	0.985284	0.936188	0.924435	0.994817	0.960041	0.984704	0.948845	1.04747	0.983958	0.940768	0.956857	0.969556	0.952918	0.925953	0.987673	0.973008	0.971473	0.93007	0.955388	0.974563	0.937828	0.973639	0.955921	0.972908	0.941756	1.00525	0.985397	0.998797	0.97591	0.973664	0.980454	0.922999	0.953352	0.977158	0.977137	0.981425	0.979738	0.978756	0.97235
	1.6	0.966393	1.01407	0.950833	0.979048	0.967546	0.960383	0.939552	0.959121	0.955884	0.923048	0.992613	0.941849	0.980561	0.957904	0.961673	0.917206	0.913644	0.955725	0.924841	0.962353	0.969723	0.978782	0.966174	0.920337	0.953305	0.966686	0.923981	0.944158	0.972569	0.94436	0.971045	0.93728	0.935555	0.931162	0.944613	0.957645	0.989065	0.943049	1.02518	0.947748	0.903176	0.967239	0.980982	0.933563	0.910465	0.973112	0.938278	0.968016
	1.632
	1.662
	1.695	0.10174	0.126193	0.144612	0.142706	0.1431	0.14836	0.170045	0.0974456	0.140009	0.151399	0.163167	0.0907765	0.224598	0.132174	0.145648	0.183885	0.145861	0.135265	0.144039	0.164603	0.0999054	0.159318	0.136619	0.14925	0.160784	0.170546	0.120877	0.184176	0.138311	0.136287	0.198778	0.171517	0.130732	0.135646	0.12328	0.161195	0.107907	0.137564	0.11351	0.126996	0.142334	0.160087	0.136132	0.121084	0.134407	0.0197715	0.165189	0.146659
	2.095	0.394142	0.39025	0.405148	0.411419	0.375943	0.405465	0.4631	0.423716	0.450659	0.37202	0.365758	0.31496	0.333066	0.393684	0.369235	0.510374	0.414017	0.39855	0.445193	0.472647	0.343119	0.389468	0.379477	0.359966	0.452222	0.372326	0.346872	0.41251	0.39615	0.400902	0.511636	0.382625	0.395939	0.358654	0.375918	0.411457	0.451051	0.43612	0.38836	0.443473	0.393912	0.493338	0.412007	0.433593	0.407091	0.289991	0.39134	0.372379
	2.495	0.447414	0.447551	0.467787	0.512214	0.460631	0.499085	0.583318	0.524609	0.47977	0.46531	0.408555	0.412247	0.440233	0.485734	0.460505	0.578376	0.51564	0.46588	0.529741	0.520788	0.453706	0.474783	0.463984	0.442553	0.490129	0.461256	0.427482	0.478304	0.521605	0.457024	0.601283	0.459386	0.490293	0.437329	0.446761	0.520944	0.547966	0.526818	0.511807	0.519285	0.496307	0.582192	0.511978	0.528463	0.5199	0.379628	0.467228	0.475125
	2.895	0.555747	0.526783	0.542703	0.617085	0.488078	0.504403	0.595091	0.589142	0.537513	0.496907	0.510235	0.497486	0.446715	0.545807	0.537545	0.650406	0.563136	0.520559	0.553524	0.611612	0.526782	0.575117	0.493626	0.519493	0.542203	0.489081	0.48295	0.538443	0.557537	0.513614	0.6077	0.539237	0.505914	0.499709	0.486201	0.553703	0.563363	0.602986	0.651432	0.588501	0.562707	0.538501	0.545418	0.558355	0.5501	0.386284	0.514949	0.50437
	3.295	0.595202	0.571889	0.561962	0.545721	0.574516	0.505944	0.664792	0.695438	0.592917	0.54506	0.433512	0.542304	0.499203	0.568293	0.543564	0.698312	0.58281	0.555547	0.611845	0.65005	0.512101	0.589013	0.567927	0.547397	0.535315	0.556809	0.512724	0.567207	0.594623	0.557778	0.69386	0.553874	0.54732	0.536913	0.492551	0.570396	0.618761	0.593541	0.652774	0.607056	0.592173	0.63151	0.555971	0.586374	0.648768	0.437128	0.535147	0.540413
	3.695	0.584623	0.553563	0.594279	0.587223	0.562071	0.473107	0.6591	0.670464	0.600105	0.549816	0.486918	0.553275	0.539572	0.618414	0.612065	0.653384	0.551666	0.578209	0.605113	0.643782	0.613078	0.630544	0.538775	0.554973	0.590846	0.540024	0.531069	0.633288	0.609275	0.573105	0.68799	0.575124	0.567897	0.579889	0.543259	0.569417	0.700623	0.627896	0.628917	0.606169	0.730054	0.653868	0.650301	0.648255	0.618378	0.46163	0.552464	0.567098
	4.095	0.621097	0.590037	0.662581	0.611327	0.625413	0.51433	0.666487	0.668735	0.59114	0.586843	0.493626	0.58035	0.515986	0.651507	0.620494	0.649393	0.602996	0.646256	0.621882	0.610251	0.627015	0.604224	0.572596	0.58993	0.599266	0.59584	0.56829	0.58087	0.650893	0.587513	0.671465	0.569018	0.574286	0.605565	0.595197	0.669587	0.654012	0.633526	0.678981	0.681464	0.673507	0.684494	0.633812	0.65489	0.631686	0.490157	0.57301	0.579631
	4.495	0.639771	0.596727	0.590093	0.629022	0.581526	0.476664	0.6911	0.781769	0.591849	0.632854	0.543982	0.548029	0.559205	0.611867	0.647308	0.636225	0.605769	0.632812	0.638775	0.667925	0.616813	0.621215	0.586027	0.615694	0.608122	0.602958	0.573004	0.617662	0.627006	0.573128	0.711155	0.593068	0.631264	0.631578	0.585327	0.628678	0.677134	0.668611	0.691385	0.671517	0.672684	0.641764	0.620826	0.659628	0.670378	0.504074	0.54924	0.57236
	4.895	0.608877	0.601481	0.658726	0.649919	0.652311	0.482376	0.599607	0.731558	0.63292	0.627456	0.530222	0.543688	0.564932	0.611776	0.584988	0.616889	0.649158	0.648724	0.646465	0.700671	0.681506	0.679098	0.610186	0.599885	0.625249	0.605335	0.544997	0.673859	0.618781	0.580881	0.712327	0.533523	0.632578	0.604595	0.542709	0.579037	0.705688	0.621075	0.742158	0.613952	0.708439	0.662575	0.642369	0.704126	0.718404	0.502305	0.57472	0.572659
	5.295	0.630446	0.620386	0.668055	0.717983	0.656868	0.511373	0.663132	0.751091	0.643755	0.651337	0.551065	0.516024	0.594882	0.610171	0.62583	0.638002	0.623236	0.654385	0.644696	0.682141	0.630574	0.62591	0.573571	0.621717	0.649484	0.633025	0.528059	0.671595	0.603589	0.633319	0.688281	0.57864	0.592227	0.596598	0.558668	0.638563	0.69609	0.628868	0.679421	0.651846	0.673862	0.683129	0.640479	0.689664	0.680811	0.521476	0.587071	0.601248
	5.695	0.610845	0.664306	0.653678	0.677388	0.675282	0.549903	0.722149	0.741396	0.645954	0.667225	0.588279	0.621232	0.564232	0.646919	0.61213	0.681829	0.626221	0.643389	0.644261	0.669884	0.649068	0.654705	0.618479	0.635962	0.620851	0.606533	0.573634	0.634673	0.620049	0.631872	0.680564	0.584924	0.597789	0.616392	0.58251	0.64932	0.690859	0.632059	0.704532	0.648382	0.714868	0.68802	0.60026	0.660741	0.693091	0.525881	0.605646	0.616
	6.095	0.620379	0.65154	0.59755	0.670442	0.655433	0.530789	0.690372	0.761384	0.673262	0.637282	0.584291	0.557364	0.528721	0.632209	0.619064	0.686283	0.592714	0.611552	0.639132	0.687278	0.627231	0.657295	0.621456	0.605458	0.65771	0.635146	0.526199	0.62949	0.637248	0.64132	0.751445	0.545652	0.590578	0.60115	0.605396	0.599682	0.722933	0.691891	0.719762	0.699695	0.716411	0.63538	0.637611	0.676128	0.651811	0.532619	0.592547	0.611041
	6.495	0.599043	0.672701	0.663352	0.677467	0.693911	0.620814	0.651771	0.775471	0.661851	0.651912	0.588772	0.559637	0.569411	0.664949	0.651515	0.678295	0.626832	0.651084	0.64733	0.651404	0.642277	0.690898	0.579271	0.637844	0.706025	0.62074	0.566069	0.67946	0.641685	0.622889	0.682859	0.55955	0.645574	0.605634	0.595348	0.632883	0.718095	0.627486	0.769836	0.698662	0.701692	0.640158	0.658956	0.690026	0.679814	0.536304	0.591406	0.645336
	6.894	0.62544	0.641319	0.623778	0.646922	0.664172	0.627716	0.658552	0.727896	0.681663	0.641981	0.583003	0.600458	0.526499	0.69214	0.632955	0.719474	0.564274	0.649342	0.664366	0.666084	0.637748	0.70998	0.626895	0.595399	0.645925	0.624507	0.551469	0.630889	0.651263	0.667338	0.679059	0.595415	0.585258	0.643888	0.612358	0.618355	0.698963	0.683712	0.659124	0.672065	0.676553	0.658899	0.635406	0.704184	0.674617	0.588086	0.577436	0.638499
	7.294	0.607206	0.676414	0.62979	0.668481	0.703569	0.599943	0.658169	0.772822	0.635615	0.647837	0.582645	0.559492	0.554219	0.661596	0.574182	0.699369	0.657194	0.648501	0.653976	0.653551	0.631975	0.62458	0.640943	0.652898	0.632997	0.628955	0.570716	0.648037	0.608969	0.639364	0.716421	0.550034	0.617544	0.648561	0.59517	0.647185	0.730317	0.6803	0.665715	0.68871	0.652413	0.656425	0.636991	0.673062	0.658997	0.55038	0.584385	0.630377
	7.694	0.648053	0.669498	0.627292	0.645391	0.669049	0.677723	0.673059	0.757614	0.694806	0.649279	0.582786	0.565891	0.563832	0.655076	0.567263	0.733912	0.624517	0.654916	0.666382	0.684693	0.630678	0.656578	0.65729	0.620396	0.648633	0.645593	0.506478	0.647374	0.644261	0.658599	0.676388	0.598502	0.606493	0.625379	0.590526	0.629742	0.681387	0.675403	0.69472	0.671411	0.677789	0.638907	0.622946	0.638227	0.69118	0.547377	0.563764	0.56079
	8.094	0.670916	0.681452	0.639474	0.632957	0.705851	0.597202	0.712042	0.78774	0.637501	0.675859	0.623634	0.631981	0.603793	0.614899	0.64324	0.731196	0.567057	0.647165	0.628844	0.641569	0.656027	0.695826	0.611822	0.638075	0.619621	0.638718	0.502691	0.637611	0.660179	0.616899	0.679822	0.596726	0.550762	0.618308	0.550574	0.662578	0.674457	0.651196	0.626431	0.700283	0.643504	0.694171	0.648186	0.656427	0.724215	0.51778	0.552917	0.639624
	8.494	0.628264	0.677688	0.646526	0.589408	0.666408	0.699477	0.705968	0.767322	0.69434	0.666431	0.567975	0.649352	0.583602	0.65339	0.618009	0.709838	0.600338	0.65252	0.625467	0.658384	0.648889	0.696502	0.668198	0.643889	0.590743	0.642157	0.531026	0.693138	0.635576	0.675373	0.657767	0.58614	0.531435	0.617836	0.579773	0.615307	0.673823	0.652047	0.633003	0.705102	0.713351	0.645609	0.629036	0.682387	0.694168	0.54009	0.581124	0.583404
	8.894	0.66781	0.630569	0.657886	0.659524	0.66679	0.67887	0.678426	0.739551	0.628623	0.65015	0.558039	0.651105	0.543519	0.628143	0.611221	0.70738	0.644052	0.6158	0.610823	0.682599	0.71402	0.643195	0.663569	0.621579	0.650194	0.651604	0.58262	0.665428	0.632131	0.608115	0.70809	0.604438	0.558643	0.613599	0.598335	0.64646	0.686241	0.654502	0.677575	0.725463	0.684271	0.661835	0.624089	0.628914	0.681749	0.523491	0.53842	0.580116
	9.294	0.647897	0.649066	0.642037	0.636021	0.638648	0.571373	0.667843	0.771549	0.648767	0.617874	0.566086	0.682587	0.5529	0.608315	0.604304	0.742539	0.617978	0.623596	0.651428	0.649386	0.672992	0.702831	0.649514	0.622821	0.624528	0.663593	0.578511	0.624429	0.67756	0.619743	0.727534	0.578058	0.572957	0.639286	0.548043	0.634719	0.666691	0.669392	0.688019	0.685521	0.683491	0.679984	0.632395	0.677458	0.659599	0.488795	0.566668	0.613662
	9.694	0.650193	0.610208	0.632654	0.599368	0.684687	0.643086	0.70441	0.741563	0.629731	0.641009	0.546778	0.672666	0.594237	0.645535	0.626015	0.673446	0.611029	0.693331	0.612979	0.650472	0.669233	0.736118	0.638736	0.615557	0.661296	0.624125	0.565199	0.637757	0.675105	0.594301	0.688219	0.528454	0.572803	0.607105	0.55883	0.66561	0.645932	0.647363	0.675135	0.676619	0.667393	0.66558	0.582623	0.646094	0.660199	0.547634	0.612621	0.642055
	10.094	0.674464	0.669371	0.618125	0.602086	0.634953	0.627524	0.664719	0.714275	0.66128	0.603205	0.549655	0.636992	0.546187	0.623025	0.610047	0.655315	0.587092	0.659979	0.667558	0.64036	0.658815	0.696404	0.670065	0.623125	0.655089	0.652843	0.586273	0.635841	0.64244	0.631615	0.671496	0.570414	0.54495	0.636088	0.582972	0.660906	0.715234	0.672525	0.665999	0.689099	0.703882	0.664288	0.621939	0.702847	0.676514	0.554518	0.590691	0.609376
	10.494	0.673446	0.665933	0.670335	0.63728	0.641039	0.667062	0.72023	0.711117	0.701969	0.614835	0.519949	0.594673	0.514745	0.624679	0.536137	0.681396	0.595694	0.612244	0.627186	0.684665	0.609034	0.690817	0.65589	0.643298	0.618913	0.657145	0.539296	0.647089	0.666151	0.628744	0.738167	0.569871	0.557675	0.622614	0.574719	0.621177	0.695434	0.661342	0.660506	0.676722	0.668156	0.685008	0.597549	0.657404	0.640886	0.561727	0.54952	0.610178
	10.894	0.658224	0.632029	0.656906	0.696349	0.661994	0.637897	0.667049	0.670362	0.700429	0.630909	0.553378	0.644531	0.546917	0.615022	0.597279	0.674365	0.566302	0.655611	0.659993	0.639685	0.633904	0.646034	0.651621	0.613703	0.636353	0.622404	0.538348	0.651554	0.651538	0.619886	0.69235	0.562829	0.538816	0.623937	0.569529	0.634647	0.676838	0.6884	0.588335	0.718742	0.721128	0.64594	0.610951	0.652059	0.624632	0.546997	0.553104	0.623639
	11.294	0.629276	0.638351	0.657069	0.66123	0.662449	0.658672	0.734001	0.74382	0.671918	0.659358	0.557426	0.604566	0.529224	0.625522	0.598154	0.676293	0.605987	0.619389	0.644985	0.663493	0.609263	0.665314	0.653367	0.618986	0.626293	0.641349	0.530424	0.630834	0.626997	0.619142	0.689865	0.543306	0.543556	0.609725	0.59847	0.654022	0.621302	0.701282	0.599608	0.70925	0.69955	0.657527	0.603594	0.651871	0.651965	0.586563	0.56524	0.599542
	11.694	0.648879	0.622942	0.625614	0.614297	0.680339	0.622359	0.726831	0.703494	0.608591	0.638413	0.512646	0.662279	0.56082	0.631944	0.540894	0.646236	0.592605	0.602205	0.565809	0.675945	0.595725	0.616999	0.671115	0.650606	0.624503	0.60889	0.542094	0.675258	0.648118	0.628631	0.664396	0.514629	0.573562	0.627394	0.553633	0.661417	0.639327	0.709796	0.581531	0.670641	0.663441	0.644971	0.594141	0.61919	0.681924	0.49423	0.553625	0.617265
	12.094	0.606263	0.587057	0.643439	0.623677	0.669499	0.594366	0.66793	0.650254	0.637068	0.607668	0.548578	0.674305	0.573547	0.661719	0.503248	0.662037	0.586531	0.609429	0.576792	0.635467	0.578379	0.661583	0.621344	0.617907	0.636068	0.56283	0.536912	0.642357	0.650478	0.57744	0.651838	0.560902	0.532519	0.622265	0.527524	0.606815	0.618052	0.639434	0.602206	0.700243	0.698545	0.627315	0.562201	0.651791	0.672187	0.491826	0.539577	0.592442
	12.494	0.638127	0.630848	0.654534	0.58573	0.695007	0.609644	0.721911	0.641919	0.594187	0.626713	0.502071	0.645222	0.537626	0.618134	0.529722	0.654862	0.562631	0.562325	0.649653	0.638778	0.60952	0.666646	0.648328	0.585247	0.614519	0.623189	0.518879	0.628268	0.616129	0.622228	0.656521	0.526269	0.539299	0.629948	0.604822	0.587311	0.61683	0.686333	0.635592	0.677469	0.701951	0.634055	0.548953	0.613989	0.67909	0.554872	0.570674	0.618808
	12.894	0.603919	0.683091	0.606899	0.573716	0.690004	0.623401	0.653964	0.665986	0.637495	0.623122	0.516187	0.583194	0.475517	0.619136	0.515185	0.71036	0.583139	0.607427	0.628644	0.644547	0.615284	0.703743	0.608075	0.628425	0.61718	0.645431	0.473136	0.65889	0.604088	0.609743	0.659295	0.517345	0.599988	0.613745	0.540475	0.593187	0.549014	0.636684	0.532018	0.673176	0.613694	0.57124	0.567339	0.658906	0.653905	0.508907	0.550345	0.622469
	13.294	0.603447	0.609088	0.645297	0.493509	0.661224	0.629876	0.676846	0.659856	0.638379	0.624768	0.534542	0.605139	0.47658	0.614369	0.497789	0.744141	0.551996	0.607923	0.614043	0.586888	0.599109	0.670834	0.624185	0.587629	0.625739	0.666553	0.504	0.664579	0.609112	0.601847	0.643449	0.55681	0.551154	0.639627	0.560792	0.601777	0.583608	0.615651	0.511276	0.699142	0.705321	0.633461	0.568657	0.639918	0.67318	0.526451	0.558048	0.592914
[truncated: 55 more columns]

## Sheet: Extended Data Fig 4E
	Repeat	Repeat #1										Repeat #2															Repeat #3
	Cell	1	2	3	4	5	6	7	8	9	10	1	2	3	4	5	6	7	8	9	10	11	12	13	14	15	1	2	3	4	5	6	7	8	9	10	11	12	13	14	15	16	17	18	19	20
	NT	-2.13964	-2.24883	-1.79787	3.29048	-7.29914	-0.632483	-12.0298	-16.8137	-3.99096	-0.510699	17.0596	-0.168642	17.5593	0.724619	12.1724	-12.4124	8.10708	0.929571	0.837966	-3.87992	-0.119476	-8.95395	-2.73821	2.19119	0.577969	-0.739972	19.8363	-3.38237	-2.0128	2.44915	-9.71367	14.6763	15.2223	1.9785	12.9828	0.223779	-3.43365	-6.39204	1.63664	-12.0796	-10.2622	-3.51156	6.50445	-3.88741	-7.80933
CSB FRAP during FA pulse	0-15 min	20.4443	14.2453	5.25553	15.5109	22.0558	33.4746	28.1657	18.8209	36.9801		24.1992	13.8174	15.4492	13.3822	26.3981	17.7762	18.861	36.2513	24.9421	25.808						2.82421	14.994	11.3445	18.6575	22.1521	27.1447	19.6811	29.1144
	15-30 min	43.8331	23.2959	38.4588	18.4405	27.0102	41.7818	27.5258	20.454	53.6858	39.4846	33.0137	19.704	42.1293	26.4109	22.5191	49.3769	34.2293	42.2435	26.9333	39.2459						43.0713	42.8379	44.6772	27.1439	46.1239	50.3693	54.178	54.8087	47.7709	38.3457	49.8719
		Count
	NT	45
	0-15 min	27
	15-30 min	31

## Sheet: Extended Data Fig 4F
		Untreated
	Repeat	Repeat #1																					Repeat #2																Repeat #3
	Cell	1	2	3	4	5	6	7	8	9	10	11	12	13	14	15	16	17	18	19	20	21	1	2	3	4	5	6	7	8	9	10	11	12	13	14	15	16	1	2	3	4	5	6	7	8	9	10	11
Time (sec)	0	1.06662	1.08735	1.1373	1.09958	1.08361	1.0914	1.07142	1.11476	1.14654	1.04463	1.12433	1.06071	1.01512	1.07452	1.05312	1.13113	1.07676	1.19112	1.08839	1.05366	1.05326	1.10135	1.06415	1.09264	1.01951	1.09323	1.06087	0.950269	1.04095	1.03918	1.07567	1.06839	1.04862	1.06431	1.07978	1.02502	1.08316	1.05899	1.08625	1.04208	1.09361	1.10678	1.06554	1.03938	1.02719	1.03826	1.10856	1.09805
	0.4	1.06169	1.0025	1.08845	1.06081	1.03	1.03492	1.07393	1.04246	1.03537	1.0514	1.04975	1.02383	1.03537	1.06945	1.04082	1.13603	1.01206	0.964461	1.0022	0.991296	0.996569	1.07968	1.0212	1.0393	1.05297	1.05898	1.00121	1.08517	1.01826	1.07077	0.995822	1.09305	1.02298	1.06969	1.00982	0.93934	1.03136	0.996604	1.03487	1.08958	1.02645	0.950458	1.08447	0.987315	1.07292	1.00747	1.04193	1.05679
	0.8	1.02988	1.03965	0.996026	1.00733	1.02772	1.03908	1.00144	0.998524	1.013	0.995218	1.02639	0.987061	0.973596	1.06764	1.03611	1.01318	0.981577	0.963467	1.04427	0.934196	1.07542	1.01124	1.03766	0.997223	1.04363	0.974053	0.95504	0.999037	0.971226	1.02126	0.996068	0.969986	1.03055	1.06466	1.03281	0.98605	1.00119	0.98716	1.00488	1.02504	1.0164	0.979838	0.968859	1.01938	1.00238	1.00191	0.99459	1.02359
	1.203	0.959751	0.937064	0.98108	0.998853	1.04851	0.992533	1.00436	0.984234	1.00948	1.03916	1.01345	0.982731	1.0352	1.02053	1.00554	0.971759	1.06326	1.03801	0.990547	1.02707	0.9446	0.992438	1.01051	1.02857	0.993559	0.985158	1.0609	0.981097	1.07266	0.998568	0.997552	1.01237	1.02197	0.96666	1.0053	1.03113	1.0211	1.0205	1.03367	0.987428	0.999571	0.972934	1.02073	0.997239	1.00289	1.01153	1.03543	0.997171
	1.603	1.01036	1.02329	1.02289	0.993822	0.92377	0.968388	0.994207	1.01724	0.97752	0.965621	0.960165	1.03021	0.991209	0.911833	0.958344	1.01506	0.955164	0.998521	0.965181	1.03874	0.979975	0.99632	0.951829	0.974209	0.962808	1.04079	0.984063	1.01987	0.956118	0.980169	1.00638	1.01765	0.947476	0.968677	0.961893	0.982823	0.977716	0.99234	0.961451	0.987532	0.984027	1.04723	1.01041	0.98338	0.994728	0.98656	0.969984	0.979242
	1.655
	1.705
	1.758	0.144259	0.182004	0.131824	0.181959	0.189976	0.155113	0.169502	0.160289	0.138721	0.187557	0.180228	0.166698	0.127946	0.139199	0.13399	0.155571	0.171124	0.101551	0.165208	0.163941	0.118045	0.127012	0.171789	0.169457	0.156527	0.147548	0.178322	0.199528	0.123433	0.146674	0.129954	0.1079	0.121356	0.173106	0.191562	0.153962	0.148854	0.110934	0.133004	0.0793873	0.205274	0.145354	0.112174	0.146675	0.156383	0.332138	0.121486	0.234968
	2.155	0.428624	0.456769	0.426058	0.441054	0.468408	0.46198	0.443996	0.445972	0.429427	0.425591	0.448167	0.442839	0.403439	0.388345	0.466768	0.415084	0.362809	0.441708	0.44541	0.439827	0.250791	0.446623	0.436062	0.439969	0.483031	0.403513	0.484567	0.536091	0.426543	0.461526	0.469484	0.417939	0.455538	0.459146	0.461023	0.443579	0.424182	0.330535	0.363195	0.357751	0.462722	0.364597	0.410178	0.400471	0.442611	0.495833	0.428969	0.442767
	2.558	0.549424	0.523132	0.554934	0.525068	0.574392	0.637897	0.547244	0.545967	0.537159	0.527569	0.593968	0.501701	0.474644	0.478454	0.525756	0.53936	0.466963	0.575571	0.529776	0.551634	0.530362	0.559711	0.509304	0.561291	0.570807	0.548862	0.622616	0.525281	0.531976	0.598723	0.603597	0.599755	0.529067	0.519026	0.511907	0.555953	0.546872	0.496422	0.458282	0.436511	0.533966	0.414338	0.587877	0.509727	0.573394	0.566181	0.468437	0.539109
	2.958	0.561236	0.583513	0.54252	0.546757	0.631172	0.654742	0.56554	0.583505	0.621867	0.553547	0.669369	0.588257	0.519714	0.601716	0.612889	0.614762	0.498163	0.539654	0.58397	0.60527	0.61714	0.642279	0.528473	0.542184	0.613278	0.584618	0.67355	0.598933	0.520743	0.641183	0.599633	0.567124	0.592197	0.628197	0.599745	0.599426	0.545575	0.488917	0.483099	0.489814	0.574429	0.458741	0.595428	0.528265	0.595257	0.580552	0.512768	0.582155
	3.358	0.589676	0.606501	0.639527	0.606093	0.58929	0.626812	0.604192	0.645021	0.625215	0.574914	0.741084	0.582567	0.560723	0.625203	0.458512	0.620333	0.493557	0.635636	0.615115	0.641681	0.671852	0.667101	0.567691	0.565296	0.614153	0.613907	0.640348	0.68387	0.608548	0.651864	0.626233	0.659829	0.636374	0.625266	0.620676	0.550004	0.545446	0.548391	0.504874	0.512134	0.595242	0.530816	0.625803	0.551626	0.618316	0.570052	0.612961	0.61762
	3.758	0.656358	0.639531	0.633358	0.613012	0.671442	0.662618	0.595598	0.646061	0.682699	0.625411	0.733726	0.594439	0.578948	0.649777	0.581858	0.65995	0.623718	0.634922	0.602979	0.667877	0.628922	0.662102	0.604677	0.606776	0.653173	0.665934	0.689595	0.701749	0.614373	0.638975	0.650115	0.663858	0.584933	0.637758	0.619189	0.607571	0.577089	0.536168	0.540488	0.546424	0.59722	0.520267	0.728496	0.611904	0.615711	0.619781	0.651336	0.608141
	4.158	0.665878	0.641992	0.651435	0.609519	0.684008	0.68829	0.60331	0.677168	0.702033	0.64438	0.713168	0.592624	0.624317	0.664412	0.604521	0.623283	0.555004	0.694428	0.619501	0.719587	0.617976	0.70142	0.629302	0.66424	0.642744	0.650773	0.755689	0.76897	0.645766	0.701146	0.60582	0.704378	0.632174	0.636275	0.651024	0.598259	0.652199	0.510816	0.553918	0.596168	0.610994	0.5587	0.671807	0.595256	0.650473	0.644456	0.633158	0.653975
	4.558	0.658714	0.670816	0.672641	0.645093	0.640092	0.651989	0.687447	0.723672	0.701641	0.6493	0.729908	0.574042	0.601616	0.554399	0.586	0.668726	0.646864	0.755496	0.633728	0.6716	0.646558	0.725165	0.620125	0.650591	0.65778	0.633466	0.714219	0.684053	0.612095	0.708937	0.604359	0.644066	0.616857	0.631938	0.612186	0.674071	0.653134	0.56714	0.546662	0.515419	0.632852	0.582407	0.686564	0.627445	0.651959	0.653019	0.659074	0.648199
	4.958	0.683355	0.665913	0.655257	0.653742	0.713461	0.702001	0.677297	0.708798	0.730452	0.603693	0.685127	0.631991	0.616473	0.639271	0.629955	0.627077	0.59374	0.827414	0.629909	0.734419	0.758352	0.676544	0.678856	0.677445	0.666251	0.67532	0.666107	0.679305	0.669926	0.68891	0.650694	0.706684	0.684334	0.636409	0.638418	0.661098	0.687496	0.529591	0.592876	0.550847	0.62011	0.5898	0.751483	0.643215	0.689484	0.635834	0.686102	0.64143
	5.357	0.66426	0.659388	0.667511	0.641964	0.705576	0.723237	0.674337	0.705824	0.724138	0.625686	0.725783	0.60058	0.663752	0.61004	0.575139	0.654349	0.604344	0.757853	0.653362	0.715245	0.764082	0.640286	0.668062	0.735836	0.637768	0.730616	0.742496	0.732047	0.626109	0.70027	0.649934	0.724982	0.650547	0.684566	0.655139	0.680385	0.69024	0.524999	0.571704	0.655377	0.609984	0.701397	0.729646	0.655516	0.672205	0.660625	0.659218	0.629222
	5.757	0.569753	0.694654	0.694008	0.668697	0.713888	0.726401	0.682978	0.715187	0.691728	0.682309	0.707503	0.618057	0.600092	0.622118	0.694114	0.691937	0.617072	0.730411	0.656598	0.704492	0.723697	0.70848	0.700561	0.656973	0.659544	0.73223	0.667234	0.702816	0.646325	0.732202	0.660548	0.687795	0.656246	0.686854	0.634088	0.673215	0.663107	0.552638	0.555249	0.627406	0.58293	0.704428	0.757263	0.683119	0.668863	0.645563	0.749547	0.684872
	6.157	0.581288	0.703762	0.700167	0.672953	0.711743	0.718565	0.650193	0.740547	0.797161	0.684785	0.706171	0.668432	0.581983	0.646537	0.627845	0.703169	0.656577	0.797182	0.634927	0.742421	0.762292	0.724272	0.681856	0.695437	0.657616	0.682363	0.677918	0.71752	0.664688	0.701662	0.65757	0.653431	0.660403	0.679245	0.66731	0.693191	0.624806	0.564772	0.523888	0.618585	0.563366	0.709121	0.748928	0.661467	0.710672	0.698873	0.704651	0.638436
	6.557	0.644382	0.691213	0.671082	0.678661	0.694721	0.734723	0.64057	0.69088	0.752543	0.688228	0.684692	0.681781	0.643302	0.68818	0.639216	0.683633	0.706362	0.735475	0.659532	0.710251	0.735588	0.742626	0.705729	0.684172	0.659646	0.673407	0.690343	0.747542	0.671841	0.670585	0.6755	0.714478	0.656696	0.616497	0.64748	0.637105	0.62259	0.582314	0.568761	0.596232	0.581619	0.64473	0.729123	0.68471	0.708135	0.649092	0.721947	0.650717
	6.957	0.701306	0.68909	0.706731	0.696661	0.65603	0.740128	0.681736	0.74534	0.74387	0.670543	0.653783	0.625812	0.621377	0.671073	0.697931	0.728149	0.672475	0.711714	0.708105	0.710687	0.744267	0.693445	0.689837	0.682065	0.616016	0.71836	0.711606	0.69766	0.624096	0.654658	0.673036	0.633564	0.644778	0.602212	0.634361	0.676033	0.656449	0.526111	0.603715	0.671364	0.587138	0.643577	0.728327	0.718809	0.690919	0.663724	0.689398	0.632569
	7.357	0.621787	0.651611	0.689934	0.652309	0.700488	0.739003	0.664793	0.654343	0.769024	0.688621	0.746032	0.643445	0.612773	0.61541	0.624931	0.690099	0.666437	0.707691	0.643401	0.734158	0.691088	0.651351	0.696299	0.687155	0.628309	0.759603	0.660808	0.617759	0.659985	0.662328	0.68238	0.637732	0.653313	0.660203	0.640838	0.657189	0.601946	0.541223	0.597899	0.688974	0.616117	0.635614	0.769055	0.683769	0.70365	0.650465	0.710222	0.642498
	7.757	0.625759	0.693957	0.668845	0.660391	0.680561	0.773233	0.674262	0.735594	0.718097	0.668866	0.709644	0.586036	0.636904	0.69403	0.673234	0.696282	0.648701	0.717916	0.649001	0.705627	0.715913	0.686065	0.669616	0.649703	0.647076	0.688507	0.715339	0.641376	0.692979	0.62526	0.612671	0.695554	0.661446	0.612801	0.650538	0.660697	0.652212	0.574675	0.630801	0.687569	0.614214	0.696767	0.781414	0.670141	0.732506	0.676356	0.665207	0.64341
	8.157	0.673263	0.698003	0.713627	0.667317	0.718856	0.757821	0.638962	0.688044	0.7438	0.677142	0.709699	0.597729	0.586772	0.696522	0.636369	0.676258	0.684048	0.749215	0.648766	0.74228	0.760722	0.654206	0.645059	0.704266	0.625806	0.691756	0.684975	0.640074	0.683332	0.660564	0.675414	0.687262	0.633295	0.702976	0.66451	0.681419	0.637549	0.572798	0.563336	0.686141	0.571315	0.700294	0.74925	0.673628	0.737225	0.678066	0.740596	0.588228
	8.557	0.63501	0.68977	0.640452	0.653653	0.733388	0.730282	0.703334	0.713604	0.699492	0.695974	0.75382	0.59173	0.617493	0.647684	0.728103	0.658877	0.749572	0.720381	0.653855	0.749525	0.754332	0.658131	0.665355	0.599677	0.651021	0.669332	0.683094	0.774154	0.691178	0.708635	0.630229	0.667226	0.641216	0.683412	0.69286	0.680605	0.671627	0.557229	0.610405	0.690923	0.624771	0.692202	0.713957	0.67681	0.633709	0.682003	0.717543	0.632372
	8.957	0.623515	0.653766	0.670201	0.674584	0.707164	0.775763	0.678094	0.689368	0.727716	0.667223	0.73432	0.575463	0.575221	0.668479	0.56105	0.667718	0.714882	0.723237	0.63904	0.782647	0.613619	0.642733	0.64758	0.627646	0.620506	0.692282	0.705901	0.678049	0.669551	0.647777	0.662406	0.673365	0.695283	0.685443	0.664159	0.667042	0.680043	0.625026	0.61151	0.712823	0.594016	0.637222	0.648516	0.689042	0.679824	0.682244	0.647907	0.642958
	9.357	0.695794	0.660979	0.644967	0.671868	0.689207	0.743976	0.697932	0.713301	0.726576	0.621611	0.689824	0.601315	0.619632	0.63621	0.65226	0.678794	0.743534	0.726619	0.652094	0.732791	0.664326	0.646872	0.677445	0.650508	0.60187	0.691163	0.656862	0.708014	0.667761	0.68865	0.625902	0.688571	0.670854	0.653802	0.654318	0.686817	0.649181	0.601671	0.602243	0.733315	0.616647	0.627061	0.677623	0.698769	0.715739	0.702389	0.658439	0.623254
	9.757	0.669799	0.623857	0.708041	0.670203	0.656103	0.679172	0.683961	0.709702	0.704591	0.637908	0.682379	0.591225	0.620557	0.627494	0.665794	0.694064	0.718531	0.758263	0.626822	0.710744	0.645083	0.678391	0.634827	0.63343	0.637938	0.70069	0.649385	0.732697	0.62471	0.739162	0.62814	0.677643	0.68401	0.719466	0.659507	0.653158	0.637004	0.588651	0.600764	0.725389	0.585117	0.685927	0.750187	0.664425	0.683799	0.638707	0.695383	0.635434
	10.157	0.615876	0.660546	0.70347	0.690412	0.642172	0.676603	0.667856	0.670773	0.768637	0.628855	0.686523	0.579422	0.637052	0.657936	0.610152	0.705987	0.680696	0.721284	0.659211	0.7486	0.739381	0.701848	0.672442	0.617048	0.598982	0.674508	0.665801	0.704416	0.652645	0.721639	0.620422	0.688312	0.702077	0.693146	0.638234	0.66993	0.605234	0.558308	0.588143	0.698349	0.576949	0.63981	0.749525	0.671926	0.728834	0.675147	0.639956	0.674877
	10.557	0.623119	0.642894	0.694312	0.632082	0.646327	0.690854	0.64774	0.709842	0.727604	0.660741	0.692555	0.592623	0.612591	0.693786	0.602298	0.714017	0.725122	0.75573	0.664284	0.749645	0.7016	0.639307	0.650948	0.640253	0.611102	0.679599	0.613679	0.747292	0.575858	0.697852	0.561954	0.635763	0.674556	0.635897	0.571547	0.759062	0.657682	0.563999	0.595366	0.701336	0.604079	0.675995	0.723354	0.653972	0.685967	0.665892	0.687585	0.641036
	10.957	0.621256	0.673349	0.666804	0.647755	0.715933	0.680429	0.627182	0.664802	0.721705	0.618876	0.647741	0.555112	0.60575	0.657103	0.691827	0.638376	0.703171	0.736623	0.629776	0.745185	0.603231	0.629674	0.657689	0.611416	0.611202	0.651707	0.672053	0.712117	0.629017	0.691942	0.648707	0.677149	0.631548	0.674973	0.581007	0.655904	0.643278	0.582384	0.598196	0.647775	0.611423	0.592211	0.787546	0.621306	0.684496	0.671713	0.722736	0.648968
	11.357	0.641344	0.686045	0.638918	0.647426	0.725676	0.720189	0.634203	0.696321	0.74488	0.633167	0.699815	0.565325	0.585308	0.694994	0.654071	0.687934	0.720004	0.734532	0.632682	0.768809	0.701395	0.626111	0.621991	0.611906	0.61626	0.649913	0.643958	0.654789	0.682522	0.689459	0.59428	0.628283	0.619823	0.669962	0.605721	0.724368	0.666454	0.567974	0.596787	0.630379	0.646474	0.578822	0.757621	0.629094	0.686765	0.663873	0.696136	0.622659
	11.757	0.600455	0.706734	0.593714	0.66267	0.75336	0.667887	0.676422	0.652371	0.709381	0.676759	0.655257	0.602349	0.567388	0.68491	0.672158	0.646206	0.727981	0.639126	0.623767	0.737655	0.640601	0.676401	0.657186	0.623888	0.582435	0.712171	0.648558	0.608545	0.698191	0.674575	0.602282	0.659335	0.648119	0.646136	0.536781	0.66212	0.658016	0.509751	0.592248	0.654707	0.575336	0.606467	0.755383	0.656931	0.652194	0.681263	0.689182	0.628645
	12.157	0.628932	0.596251	0.632073	0.691829	0.67863	0.734493	0.651342	0.655167	0.708664	0.618968	0.671407	0.587322	0.569205	0.691981	0.639074	0.665768	0.698653	0.763373	0.624268	0.724562	0.603488	0.656832	0.627594	0.650387	0.574518	0.669793	0.623724	0.790915	0.63953	0.750725	0.559776	0.693007	0.615586	0.597617	0.57464	0.679166	0.63316	0.611685	0.608194	0.63334	0.562494	0.664236	0.722333	0.675498	0.633062	0.681324	0.762113	0.600987
	12.557	0.625464	0.647868	0.619344	0.609563	0.654021	0.739682	0.694142	0.649775	0.702878	0.637463	0.656808	0.609405	0.598246	0.62741	0.64203	0.672428	0.729443	0.727456	0.622314	0.724677	0.623119	0.703789	0.624335	0.656647	0.618876	0.692747	0.630388	0.692274	0.660475	0.723952	0.599603	0.679326	0.633571	0.629212	0.608692	0.698405	0.645734	0.586183	0.608113	0.628046	0.581871	0.678876	0.778986	0.686377	0.625931	0.683639	0.703233	0.600777
	12.957	0.603188	0.663799	0.577732	0.608492	0.657112	0.697122	0.653522	0.628202	0.700547	0.656354	0.654107	0.569154	0.582407	0.666243	0.65787	0.671591	0.672332	0.680498	0.622546	0.756506	0.547917	0.650771	0.628039	0.593913	0.61606	0.643424	0.618926	0.695015	0.623456	0.712116	0.597915	0.676302	0.612811	0.604903	0.588119	0.631307	0.598632	0.572212	0.589825	0.744617	0.566424	0.626246	0.771148	0.641618	0.647107	0.679707	0.744248	0.602694
	13.357	0.635063	0.599534	0.60474	0.579846	0.583187	0.677789	0.63859	0.695672	0.668592	0.626036	0.686992	0.581997	0.538769	0.619449	0.638573	0.649722	0.671488	0.706825	0.608134	0.690834	0.560865	0.685192	0.60549	0.652343	0.575311	0.5747	0.612253	0.708766	0.630595	0.670896	0.637766	0.65549	0.656896	0.657567	0.59519	0.676863	0.613583	0.57801	0.587525	0.623514	0.561238	0.538803	0.704033	0.658558	0.659394	0.675186	0.677295	0.616213
[truncated: 174 more columns]

## Sheet: Extended Data Fig 4G
DDB2 FRAP		Untreated
	Repeat	Repeat #1																									Repeat #2
	Cell	1	2	3	4	5	6	7	8	9	10	11	12	13	14	15	16	17	18	19	20	21	22	23	24	25	1	2	3	4	5	6	7	8	9	10	11	12	13	14	15	16	17	18	19	20	21	22	23
Time (sec)	0	1.11142	0.962097	1.12301	1.24738	1.20787	0.867265	1.28008	1.11437	1.17875	0.874766	1.29613	1.01113	1.16743	1.3627	1.24624	1.22753	1.26972	1.05707	1.11592	1.16294	1.24141	1.12625	1.19711	0.991536	1.14381	1.1377	1.17258	1.14509	0.92299	1.0379	1.22149	1.20907	1.18085	1.14279	1.17064	1.02511	1.1073	1.19046	1.22023	1.00076	1.09495	1.07244	1.1463	1.13768	0.993885	1.13156	1.0702	1.02153
	0.021	1.1973	1.21754	1.07071	1.13457	1.15958	1.09239	1.25922	1.32156	1.38017	1.12361	1.09201	1.0864	1.07219	0.897944	1.07964	0.884213	1.2133	1.01509	1.16669	1.02113	1.0879	1.19718	1.27229	0.815343	1.06314	1.10875	1.10039	1.01109	0.727602	1.14701	1.09281	1.18815	1.14616	1.03462	1.2504	1.00676	1.12886	1.04773	1.17457	1.13149	1.0462	1.11705	1.2178	1.02603	1.02374	1.2252	1.09296	1.01183
	0.047	1.08544	1.04437	0.988865	1.12531	1.12243	1.29631	1.05963	1.08325	0.830184	1.06638	0.964858	1.1746	1.03201	1.01402	1.08664	0.917155	1.06335	0.911429	1.15313	1.07595	1.19098	1.1837	1.18278	1.01258	1.12083	0.984195	1.21829	1.12724	1.0854	1.09491	1.10404	1.18281	1.08301	1.12767	1.17723	1.04893	1.21007	1.09446	1.07186	1.26726	1.01795	1.17113	1.11818	0.996477	1.02838	1.08274	1.11872	1.06698
	0.067	1.12979	0.963883	1.00456	1.15789	1.0847	1.26538	0.924768	1.25946	1.28929	1.18189	1.02944	1.23526	1.10358	0.901432	1.03427	1.05515	1.23628	1.06118	1.25126	1.17874	1.25459	1.02996	1.14844	1.00747	1.09949	1.03346	1.28486	1.09433	0.928635	1.03095	1.09979	1.07143	1.08726	0.897412	1.1304	1.13212	1.10499	1.01664	1.03028	0.969348	1.17291	1.01542	1.15686	1.10647	1.12633	1.15194	0.923917	1.02251
	0.087	1.18286	1.21857	1.07262	1.05675	0.987247	1.00471	1.06282	0.921125	1.33172	1.00853	1.11182	0.97425	1.07548	0.994018	1.09482	1.02626	1.21276	1.09867	1.12196	1.07804	1.12236	1.24771	1.23585	0.965355	1.09239	1.11718	1.19682	1.11281	0.990352	1.08758	1.09946	1.08336	1.29235	1.0936	1.05964	1.03438	1.00857	1.22433	1.17193	1.05949	1.18331	1.12887	1.02736	1.11503	0.98372	1.00482	1.08699	1.06643
	0.11	1.20303	1.0078	1.12561	0.975596	1.10649	1.29824	0.832769	1.0759	0.982936	1.16477	1.19797	1.10385	1.11761	1.14833	1.13117	1.03854	1.13824	1.22238	1.1024	1.0364	1.04668	0.986528	1.36144	1.2536	1.12723	1.05821	1.09553	1.17894	1.25811	1.08234	0.998402	1.0625	1.06813	0.993407	1.11199	1.00522	1.16054	1.14496	1.09433	1.19271	1.13963	1.16307	1.22735	1.20607	1.12372	1.15695	1.18407	1.08099
	0.142	0.896944	0.931721	1.40007	1.01845	1.35538	1.22179	0.893054	1.09882	1.31243	1.09552	1.09492	1.06246	1.10768	1.38672	0.961593	1.01985	0.924685	1.0811	1.08524	1.13841	1.1861	1.05254	1.21313	1.1409	0.983324	1.03946	0.986806	0.97689	1.0555	1.03402	1.09056	0.906475	1.19423	1.16665	1.21759	1.07196	1.1972	1.13864	1.16616	1.26438	1.0975	1.17482	1.17114	1.1073	1.14992	1.03808	1.23416	1.02
	0.162	1.10415	1.1457	1.13608	1.17246	1.21588	0.983428	0.980186	1.16384	0.965948	1.15307	0.979751	1.02583	1.00786	1.19486	1.18794	0.925754	0.789276	0.840262	1.10356	0.98854	1.02313	1.08721	1.246	1.28759	0.999969	0.985648	1.14643	1.1259	0.967329	1.14037	1.11851	1.1433	1.08861	1.10116	1.11141	1.01164	1.03423	1.02806	0.924009	1.09036	1.10968	0.980777	1.12284	1.1925	1.03741	1.09015	1.1659	1.18657
	0.182	1.24975	0.97467	0.991146	1.16324	1.27443	0.852825	0.466185	1.27347	1.07118	1.24569	1.07345	1.09918	1.10031	1.37271	0.971968	1.20356	1.30792	0.836818	1.00153	0.966862	0.919617	1.03824	1.35519	0.839388	0.980067	1.04029	0.9374	1.09526	1.21583	1.05587	1.10172	1.04382	1.07244	1.09345	1.09901	1.01823	1.19438	1.01404	1.0134	1.0549	1.09267	1.10216	1.14645	1.00215	1.0768	1.06742	0.985762	0.951353
	0.202	1.12026	1.01129	1.06199	1.0223	0.977502	0.989329	0.928721	1.10506	1.29609	1.04596	1.12086	1.1259	1.00089	1.2111	0.995187	1.18991	0.952701	1.05958	0.976549	1.10189	1.18691	1.03409	1.1397	0.980739	0.962191	0.99244	1.01757	1.02544	1.00666	1.0709	1.10068	1.1241	0.999789	1.06388	1.19902	1.01127	1.07411	1.04147	1.383	1.04703	1.22037	1.05382	0.967143	1.11668	1.08506	1.25303	1.03314	1.01717
	0.222	0.909365	1.03526	1.07238	1.06476	1.05758	0.945054	1.24861	1.15935	1.06189	1.04035	1.08369	1.00389	1.05567	1.54332	1.1349	0.884111	0.863844	0.855086	1.30124	1.04069	1.06045	1.02625	1.24643	1.02659	1.11898	1.03335	1.03769	1.15637	1.09485	1.03693	1.06552	1.01619	1.14776	1.15509	1.14839	1.0133	1.05241	1.10906	1.12485	1.04665	0.899345	1.09356	1.12993	0.997573	1.07562	1.10413	1.15858	1.04089
	0.242	1.13839	1.13172	1.17625	1.02185	1.11235	1.26747	1.12112	1.00143	1.01364	1.12806	1.01142	0.964815	1.14242	1.04327	1.05833	0.95265	0.952533	1.0735	1.05785	1.08412	1.08283	1.10566	1.1961	1.19548	1.01588	1.28434	1.11486	1.02582	0.931143	1.04655	1.04166	0.846277	1.14313	0.972726	0.981827	0.9738	1.01997	1.25462	1.08568	1.07062	1.11921	0.932956	1.07568	1.14453	1.23976	1.05902	1.25801	1.05578
	0.269	0.935641	1.13131	1.17366	1.04988	1.49682	0.913422	1.03635	1.02699	1.02991	1.03814	1.19747	1.02613	1.01346	1.11925	0.953758	1.13528	1.17021	1.02281	1.02239	1.0826	1.02228	1.08886	1.25649	0.989852	1.13672	1.24111	0.953775	1.0437	0.779775	1.06674	1.03999	0.933535	1.19277	1.09178	1.19617	1.14469	0.989294	1.14915	1.2422	1.02596	1.15331	1.06669	1.05068	0.947635	0.94066	1.12442	1.14994	1.05413
	0.289	1.20546	1.01011	0.943546	1.06254	1.0035	1.08133	1.24696	1.21743	1.30494	0.999219	1.08882	1.10358	1.05687	1.19902	1.09986	0.977984	1.10143	1.13285	1.12458	1.06407	1.08149	1.03684	1.18791	0.933035	0.984435	1.08705	0.83893	1.09687	1.11324	1.11784	0.98811	1.04109	1.05608	0.886328	1.00739	1.11121	1.08298	0.962277	1.18333	1.01846	1.06544	1.14028	1.12527	1.06035	0.821957	1.05	1.02047	1.18553
	0.309	1.01833	0.980281	0.959873	1.17262	1.21088	1.09801	0.865515	1.12815	1.4862	1.05936	1.17164	1.09189	1.1204	0.834641	1.01807	1.13964	1.15085	1.09549	1.0769	1.05773	1.0713	1.03995	1.20811	1.04466	1.01487	0.887229	1.19378	0.985968	1.00206	0.970204	1.05804	1.01069	1.17887	1.00266	1.1168	1.01688	1.10373	0.950275	1.14825	1.11056	0.976231	1.0184	0.976067	0.995306	1.0309	0.974182	1.12665	1.0851
	0.33	0.889772	1.0122	1.11031	0.843108	1.00844	1.08075	1.07513	1.06566	0.888111	1.01853	1.10235	1.07632	1.12428	0.988143	1.14643	1.09608	1.07245	1.14025	1.08553	1.00838	1.04311	1.05119	1.25038	1.11343	1.02733	0.932225	0.895344	1.0447	0.837347	0.904399	0.979252	1.18357	1.07079	0.998795	1.02004	1.03223	0.979727	1.06376	1.03261	1.04266	1.02389	1.08313	1.08889	0.977236	0.949109	1.08315	1.17751	1.1091
	0.361	1.03371	1.06106	1.05961	1.12209	0.838041	1.29186	1.17461	1.10675	1.08763	0.976809	0.904922	1.04924	1.07583	1.16876	1.11678	1.00541	1.25019	0.982082	0.961465	1.01476	1.11227	1.08008	1.07661	0.987162	1.04462	1.0654	0.98039	1.16146	1.03102	1.08406	1.02429	0.975421	1.07632	1.20303	1.09416	0.934879	1.14851	1.01974	0.929481	1.02087	1.11504	1.06979	0.992821	0.930278	1.00681	0.952577	1.10045	0.97371
	0.381	1.07205	1.14969	1.16059	1.13465	0.970728	1.14405	1.41968	1.12718	0.921145	1.05005	0.772817	1.01812	1.0186	0.928858	1.05259	0.868373	1.01936	1.13135	1.00326	1.04397	0.980738	1.05779	1.2192	0.93264	1.05245	0.840869	1.14111	1.12333	1.23088	0.9899	1.13943	1.09739	1.02068	1.28814	0.863606	1.01962	1.15095	1.09234	0.856927	0.98316	1.28203	0.950967	1.06631	0.813266	1.02688	1.02006	0.963534	1.1129
	0.401	0.952176	1.08712	1.06236	1.13104	1.14717	1.03682	1.0499	1.02967	1.39308	0.986498	0.974146	0.977194	1.05608	1.04174	1.09626	1.17995	1.0478	1.09967	1.1195	1.18332	0.996974	1.01656	1.06007	0.671237	0.982036	1.02665	1.12748	1.05865	1.15542	0.972426	1.15601	1.03332	1.11228	1.12403	1.03281	1.00437	1.07139	0.946381	1.05525	0.954191	0.967175	1.00523	1.02429	1.01981	1.01387	1.11969	1.26747	0.96169
	0.422	0.99158	1.15824	1.05367	1.05874	1.2184	0.906869	1.00384	1.02392	1.09818	1.07859	1.14048	1.06568	1.02049	0.967921	1.1212	0.773826	1.02479	1.20756	1.16094	1.05835	1.03842	0.988428	1.23214	1.27492	0.923364	1.05832	1.02813	0.991078	0.807581	1.04658	1.06411	1.01988	1.09094	0.984635	1.12599	1.01745	1.09414	1.2009	1.2192	0.839398	1.05792	1.02013	1.08835	0.969505	0.925391	1.04058	1.17582	1.00493
	0.442	0.925037	1.1242	1.17192	1.04186	1.44668	1.01146	0.947444	1.22786	1.10321	1.08115	0.7945	1.08732	1.03775	0.978731	0.992891	1.05538	1.05683	1.02237	1.08688	0.949357	1.09116	1.10224	1.10771	1.18387	1.12804	0.952698	1.06304	0.937612	1.07421	1.04694	1.03899	1.0155	1.01697	1.05403	1.18857	1.08216	0.999276	0.91713	1.05642	1.08479	1.12635	1.10408	0.988726	1.06752	1.13131	0.866177	1.01591	0.973411
	0.462	0.913934	1.19847	0.799039	1.16867	1.0613	1.09342	1.03913	1.03302	0.946066	0.825079	0.982884	1.01296	1.11577	1.17195	1.196	0.942625	0.911392	1.25112	1.20164	1.0483	1.03867	0.993645	1.10669	0.718697	1.04837	0.96191	1.19638	0.933914	0.89984	1.12273	1.05565	1.07299	1.10412	1.26716	0.910409	0.995646	1.04955	1.0582	1.15274	1.03191	0.931675	1.06158	1.13405	1.1392	1.02227	1.04264	1.03138	0.986572
	0.485	0.949885	1.07447	1.16431	1.14035	1.04045	1.06589	1.04263	1.02216	1.34295	1.0321	1.01922	1.02873	1.03776	1.14703	1.08064	1.16155	1.17332	1.09851	1.03274	0.946092	0.956886	1.0111	1.13078	1.11935	1.11426	1.09459	1.47163	1.00078	1.04453	1.12217	0.971801	1.01565	0.970673	0.952973	1.05068	1.13038	0.978273	1.03393	0.993776	1.08621	1.03939	1.04535	1.06889	1.07958	0.991541	0.938753	0.930952	1.01988
	0.507	1.125	0.879708	1.1478	1.13796	1.53956	1.15817	1.14043	1.00824	0.865195	1.10322	0.992112	0.906706	1.03697	0.935092	1.06366	0.951218	0.807792	0.902709	1.01239	1.01676	1.1106	1.12869	1.10719	0.77605	1.02939	1.06805	0.992028	1.09792	1.07281	1.09088	0.992416	1.27021	1.04995	0.970694	1.03217	1.0353	0.943495	0.970307	1.05536	1.05454	1.26316	1.03263	1.05843	1.09513	0.98624	1.03478	1.14118	1.05147
	0.528	1.07694	1.07797	1.0894	1.20267	1.14564	1.12075	0.679827	0.935218	1.01447	1.01105	1.20628	1.17027	0.974086	1.05422	1.00322	1.10221	1.15397	0.958701	1.16575	1.1424	1.14962	0.938132	0.942949	0.908642	1.02076	0.938459	1.13683	1.02642	1.00069	1.10074	1.08136	1.09734	1.13899	0.808663	1.04786	1.00739	1.063	1.00732	1.09502	1.06813	1.0105	1.02311	1.09108	0.980563	0.957046	0.996151	1.03881	0.946365
	0.563	1.08913	1.10114	1.11341	1.23613	0.977929	1.11185	0.880193	1.01784	1.06315	0.983074	0.884144	1.01846	0.997429	0.831538	0.933851	1.08825	1.13537	0.940158	1.12512	1.01017	0.985847	1.01963	1.02952	1.27627	1.03067	1.09616	1.27072	1.03077	1.13347	1.14256	1.04616	1.0181	0.906384	1.05604	1.00978	0.964687	0.972837	1.02895	1.10153	1.00272	0.979089	1.1349	0.959567	1.12599	1.05647	0.999519	1.04886	0.899429
	0.583	1.14064	0.973475	1.15381	1.06824	0.948233	1.20946	1.05062	1.1284	0.881545	1.03786	1.11211	1.00089	1.09025	0.872196	1.02947	1.1485	1.35168	1.05012	0.883005	1.11541	1.00593	0.979532	1.18372	1.10172	0.869109	1.15702	1.00223	1.10201	0.938886	0.983526	1.02637	1.07271	0.936375	0.915048	0.99259	1.06638	0.92356	1.11672	0.983121	0.99054	0.988572	0.950743	0.937872	1.15309	1.09836	0.94324	1.21125	1.09348
	0.604	1.02434	1.17636	1.14242	0.876456	1.07552	0.86498	0.947388	1.10865	1.27738	1.03483	1.08178	1.03054	1.02595	1.17114	0.995991	0.762425	1.04437	1.18705	1.17528	1.03388	1.08223	1.09183	0.998593	0.862219	1.02308	1.18852	0.94078	1.06302	0.974616	1.07297	1.03613	1.14483	0.988788	1.16103	1.06867	1.11832	1.1256	1.07666	0.966057	1.12062	0.994386	1.06879	1.01222	1.117	1.12411	0.952516	1.07911	0.977043
	0.624	0.987692	0.945994	0.940293	0.847583	0.775349	1.01101	0.995591	1.14576	1.09845	1.00625	1.0318	1.01896	1.00422	0.993626	1.06626	1.20987	1.1261	1.15475	1.15656	1.07978	1.15781	0.972765	1.0274	0.889083	1.07202	0.913326	1.17586	1.02373	0.927729	1.06923	0.874028	1.04066	0.944558	1.15627	1.22255	1.08006	1.01195	1.09392	1.01177	1.04534	1.00661	0.92779	1.02732	1.07171	0.817774	0.960852	0.989767	0.91905
	0.644	1.12945	0.995661	0.990066	1.05157	0.99049	1.10761	0.999849	1.08834	1.17826	1.12173	0.941881	1.08336	1.08299	1.11636	0.820088	1.01642	1.18236	0.809341	0.949169	1.0382	1.02855	1.03262	0.872514	0.778408	1.07867	1.18668	1.25159	0.914588	1.13913	0.969839	0.934455	1.10759	0.962614	1.2921	0.860569	1.16259	1.00409	1.163	0.996069	0.918059	1.11461	1.04407	0.970165	1.02263	1.07189	1.1039	1.2684	0.92818
	0.664	1.0235	0.914254	1.10761	0.997101	1.20543	0.929083	1.00893	1.17964	1.35139	1.12235	0.997203	0.971574	0.973438	1.16129	1.10808	1.04826	1.13222	1.03165	1.06989	1.02936	1.00994	1.01662	1.07769	1.03229	1.09723	0.953876	0.875688	1.02387	0.909489	0.923721	1.05787	1.10447	1.02403	1.06031	0.813261	1.13305	1.00818	0.980387	1.24589	1.02248	1.02202	0.957572	1.04326	1.06974	0.963597	1.05006	1.17699	1.00479
	0.684	0.729902	1.08037	0.919418	1.04083	0.85988	1.12455	0.988006	0.951098	1.35441	0.93827	1.06839	1.0717	1.03976	0.94554	1.11294	1.02931	0.960417	1.03673	0.98894	1.01217	1.04044	1.12338	1.0397	0.928998	0.978925	1.08703	0.998294	0.974548	0.805502	0.976455	1.10563	1.12928	0.924258	1.11118	0.948481	1.24402	1.01716	1.15563	0.932595	1.13361	1.05627	1.04363	1.09228	1.03015	1.15347	1.03831	1.15153	0.942954
	0.704	0.907253	0.909418	1.0051	0.812523	1.49486	0.921818	1.13462	1.04944	1.20823	0.948664	1.05975	0.93017	0.961235	0.833051	0.940361	0.949826	1.13611	0.778422	0.936957	1.03186	1.02428	1.04653	1.17057	0.942457	1.03617	0.898537	1.09742	1.0088	1.10323	0.986686	1.03192	0.982417	0.956576	1.02904	1.02794	1.00538	0.966253	1.09065	0.89225	1.13521	1.05133	1.10293	1.06602	0.834819	0.978118	0.979825	1.00261	1.06453
	0.735	0.855568	1.10197	0.965346	1.18016	1.11727	1.05712	0.852787	1.02321	1.15234	0.988055	0.92326	0.972562	1.05725	0.959927	1.24607	0.88911	0.972876	1.05704	1.17441	1.03769	1.0781	1.00526	1.27527	0.940442	0.983922	1.02003	1.08142	1.02791	1.11003	0.990024	1.06712	1.05172	1.01482	1.22513	1.05993	1.05465	1.04519	1.13755	0.8809	0.961278	1.02171	1.02577	1.00027	0.845847	1.14031	0.944143	1.06148	1.03077
	0.755	0.992954	1.06331	0.915976	1.05422	0.843451	1.11605	0.989409	0.939003	1.30406	0.956623	1.12834	1.05495	1.03737	1.19865	1.11975	1.11953	1.23759	1.03974	1.13361	1.0184	0.882123	0.878722	1.17552	1.01118	1.02626	1.0541	1.07948	0.981812	0.931734	0.950592	1.12918	0.981978	1.11542	1.04958	1.05463	1.07384	1.0895	0.850684	1.05577	1.10575	1.13023	1.08454	0.945033	1.18326	1.08234	1.1744	1.15885	0.87328
	0.775	0.985444	1.02867	0.935878	0.935773	1.2277	1.06834	0.746289	0.962418	1.37608	1.02311	1.01781	1.17291	0.991416	0.781713	1.02687	0.894658	0.907292	1.04271	1.08729	0.983532	0.949991	0.901876	1.10561	1.31114	1.10805	0.930981	0.971953	0.986055	1.1032	1.02955	1.08273	1.11722	0.999054	0.96268	1.18962	0.987206	0.978875	1.0207	1.09426	0.983297	0.875512	1.06038	0.911078	0.963003	0.933368	1.05043	0.938503	1.038
	0.796	1.18166	1.07992	1.01303	1.13285	0.9514	1.31339	1.17559	1.14206	0.965968	0.889605	0.984221	1.02175	1.07086	0.845897	0.934859	1.09555	1.09853	1.06779	0.895593	1.01429	1.0852	0.989825	1.04547	1.02087	0.926659	1.10221	1.13641	0.953826	1.06891	1.01966	1.01723	1.13727	0.974404	1.07638	1.04857	0.945395	0.836748	1.10959	1.13858	0.923695	1.16121	1.01078	1.12927	1.11461	0.99781	0.982144	1.02816	1.1119
	0.816	1.15449	1.04138	1.00263	0.914954	1.06246	0.930722	0.90103	1.20233	1.16838	0.888933	1.00724	1.0273	1.05905	1.06038	0.956017	0.761287	0.865377	1.0708	0.847565	1.05911	0.927413	1.07052	1.03643	1.16795	0.998422	1.24113	0.933198	0.883523	0.880463	1.02902	0.941765	1.14818	1.07031	1.29678	1.04504	1.05223	0.942292	1.10087	0.989889	1.1719	0.8709	1.06989	0.862684	1.17556	1.23919	1.20793	1.06782	1.06407
	0.836	0.99721	0.996063	1.07825	0.915437	1.27192	1.03622	0.792094	1.13611	0.74748	0.952242	1.16085	1.01908	0.953222	0.97648	1.15955	0.886959	0.885006	0.958002	1.10182	0.930645	1.05699	1.06444	1.17944	1.15405	0.932375	1.03355	0.999391	1.04231	0.800452	0.976955	1.08609	0.941509	0.914444	0.895758	1.04982	1.00466	1.02642	1.12602	1.02911	0.92753	1.08639	1.04665	0.968447	1.19647	0.964458	1.08359	0.939696	1.00988
	0.858	0.950061	1.09217	0.928467	0.938083	1.01626	0.94567	0.579235	0.967614	1.38229	0.815741	1.02999	1.07278	1.05875	0.88738	0.986702	1.22437	1.24151	1.14173	1.04592	1.01438	1.1117	1.13595	1.17441	1.21911	1.02696	1.14673	1.2398	0.871831	1.21725	1.05086	1.00296	0.957427	1.10523	1.01902	1.06594	1.09377	0.989496	0.87112	1.2151	1.08888	0.975459	1.08252	1.0106	1.04621	1.04027	1.06734	0.986209	0.983631
	0.889	1.12349	0.991354	0.952448	1.00507	0.968516	0.853988	1.04523	1.05686	1.23175	0.921806	0.84348	1.11003	1.04918	1.07454	1.11666	0.949078	1.14922	0.887861	1.0964	1.0409	0.978619	0.987132	0.988467	1.27244	1.05065	1.01646	1.05064	1.05323	0.838783	0.913485	1.05965	1.1058	1.02474	0.917762	1.03238	1.06169	0.953269	1.05917	1.07623	1.05433	0.977868	1.12051	1.01996	1.04866	1.09677	1.05851	0.848798	0.89027
	0.909	0.953042	1.07554	1.0557	1.14895	0.511891	0.945515	0.796877	0.940838	0.704517	1.0175	0.955642	1.10266	1.02087	1.24467	1.03685	1.30647	1.43214	1.21258	0.914688	1.07494	1.02162	1.18086	1.00134	0.933671	0.995061	1.05229	1.07028	1.16005	1.05423	1.01644	1.02871	1.02681	0.960222	1.06904	1.01907	1.01807	1.09462	1.02812	1.16309	1.05519	0.99354	1.05008	1.05548	1.11978	0.999105	0.980864	0.894029	0.912021
	0.929	1.11868	1.18295	1.04924	0.919432	1.00056	1.11021	0.783732	1.12799	0.835295	0.814529	1.06755	0.909684	1.10053	0.992445	1.07205	1.08648	1.16565	0.862278	1.12066	1.12931	0.990514	0.942799	0.908176	0.884831	1.00749	1.1183	1.02785	1.01409	1.26749	1.00688	1.05585	1.01989	1.09097	1.08732	1.11954	1.0124	0.973803	1.08136	0.991737	0.873596	1.15721	0.950659	0.992161	0.807647	1.17489	0.934837	0.99576	1.08577
	0.949	1.07742	0.983803	1.018	1.06106	1.24914	1.11557	0.881803	1.08358	1.30015	1.01952	1.05412	0.890606	0.91609	0.82924	0.94743	0.817672	1.02035	0.970181	0.994736	1.0097	0.943331	1.06888	1.10895	0.934339	1.08434	0.831628	0.954136	1.04007	1.23618	0.967245	0.982739	1.04167	1.04536	1.11396	0.797333	0.932871	1.1301	0.900797	0.82682	1.03929	1.09745	1.05151	1.01461	1.13323	0.9914	0.855181	0.916169	1.08659
	0.969	1.06813	1.03714	1.11804	1.09465	1.0857	1.23347	0.846326	1.02079	0.797134	0.902814	1.05183	1.02633	1.03336	1.17789	0.999875	1.26684	1.25815	1.20792	1.17559	0.864047	1.08433	1.13657	1.02222	0.97873	0.98649	0.921308	1.09913	1.0608	0.952801	0.935927	1.02492	1.0379	0.977503	0.987483	0.946479	0.976933	1.02856	1.02512	1.1438	1.0436	1.00395	0.978737	1.09399	1.04471	1.18627	1.02619	0.944805	1.17356
	0.99	1.02073	1.05319	1.06144	1.09568	1.05801	1.11676	0.921231	1.10094	1.20052	1.06129	0.990653	0.910048	0.991562	1.09048	1.03733	0.794716	0.906652	0.898853	0.901984	0.980345	1.06009	1.07946	0.988232	0.602614	1.04827	1.1173	0.92372	1.04989	0.877128	1.13066	1.04313	1.03269	0.943891	1.23594	0.932873	0.904136	1.13679	0.959978	0.915366	0.917818	1.13646	0.968404	0.958348	1.00726	1.06283	1.21812	0.987726	0.998496
	1.014	1.19164	1.02941	0.757937	1.05527	1.19428	1.03471	0.844935	1.16698	0.681743	1.0692	1.09481	1.07435	0.974204	1.10244	1.05693	0.960502	0.943835	1.17127	1.24962	1.04305	1.01949	0.998625	0.896854	1.21471	0.900766	1.01457	0.914038	0.947119	0.927275	0.935553	1.01904	0.99212	1.08571	0.968778	1.05414	0.902009	1.05093	1.06973	0.870687	1.09149	1.03961	0.939082	1.01738	1.01353	1.1609	1.09356	1.02481	1.181
	1.035	1.00618	0.951382	1.03564	0.866442	0.828675	0.986237	1.07878	0.989994	1.13217	0.808903	1.00647	1.07877	0.993604	1.21468	1.11512	0.993082	0.890142	0.981714	0.946382	1.04992	0.981842	1.00681	1.09926	0.684956	0.977196	0.839345	0.936023	1.0194	1.19008	0.995144	1.01887	0.809839	1.03499	1.38222	1.19157	0.963449	0.959234	1.09789	1.0091	0.919963	1.00099	1.02822	1.08624	0.946914	1.0672	1.12174	0.992643	1.06953
	1.056	0.979729	0.969438	1.02707	0.816583	0.86048	1.19257	0.861219	0.859167	0.841654	1.25669	0.99644	0.983606	0.944964	0.984069	1.00124	0.900727	0.990399	1.06067	1.13445	0.98807	0.805854	0.921507	1.05445	1.10476	1.03911	0.921252	1.07368	0.996108	0.892695	1.04559	0.995421	1.1091	1.17373	1.07121	1.0236	1.03621	0.998742	1.08213	0.845446	1.15634	0.923072	1.05959	1.02345	1.07726	1.096	1.06013	1.00548	1.15642
	1.092	0.975888	1.01312	0.974059	0.837785	1.10926	0.977856	0.63411	1.11109	1.16584	0.86746	0.871183	0.992938	0.95906	0.902204	1.1423	1.08472	0.982911	1.03384	0.975454	1.05871	0.992807	1.08106	0.950939	1.01034	0.946184	1.19372	1.18314	0.934233	0.957356	1.01218	0.959586	1.04627	0.815174	1.0882	1.09596	1.02237	0.991531	1.06199	1.093	0.998956	0.949549	1.05129	0.992319	0.884345	0.926883	0.967126	1.17648	0.985124
	1.112	1.0321	0.786643	0.89229	0.985683	1.19431	0.881778	0.980985	1.04878	0.833236	0.824077	0.918315	1.15624	0.986898	1.01581	0.770992	0.887915	0.931301	0.987602	1.04664	1.02081	0.982058	1.00952	1.08274	0.816806	0.966051	1.19616	1.04671	1.04755	0.994027	0.973209	1.00354	0.921316	0.993729	1.06574	1.1564	0.983771	0.969282	0.953215	0.978091	1.03612	0.998751	1.05408	0.942966	0.836392	0.916008	0.953888	1.02677	1.11997
	1.132	1.00704	0.942172	1.16612	1.05713	0.948368	1.15157	1.206	0.900532	0.795417	1.0706	0.93172	0.991438	0.925224	0.980635	1.07724	0.943287	1.02613	1.09059	0.966084	1.0933	0.967109	1.09402	0.863067	0.717384	0.985351	1.05809	1.03231	1.03698	1.14987	0.98098	0.957986	1.09655	1.08073	0.891561	1.04882	1.00331	0.979239	0.797949	1.24012	1.03823	1.08204	1.08581	0.970589	0.932382	1.00153	1.1476	0.969757	1.19429
	1.152	1.04643	0.971821	0.965356	0.911216	1.05769	1.0573	1.02103	0.852158	0.856545	1.08994	0.982741	1.01212	1.06443	0.754538	1.14332	0.843906	0.903677	1.20216	1.03409	0.94076	0.958909	0.955174	1.13358	1.09429	1.0645	1.14528	0.850375	1.0163	1.15644	1.08891	1.0557	0.99622	0.989934	0.999357	1.14154	1.07074	1.09526	1.00487	1.23864	0.975994	0.934292	1.04631	1.10453	0.915487	1.00199	1.02815	0.988705	0.937058
	1.173	1.24947	0.854576	0.832826	1.01687	0.970008	0.889561	0.941613	1.08825	0.470412	0.96147	0.858746	0.901253	1.01935	1.0821	1.18145	1.11126	1.05225	1.00493	1.06165	1.08492	1.07397	1.05527	1.07609	0.780639	0.968614	1.09411	0.833606	1.02696	1.2506	1.05005	1.13725	1.0099	1.15655	0.867836	1.15719	1.08274	0.985718	1.11031	0.810883	1.01046	1.084	1.01268	0.942774	1.00806	1.11576	1.11015	1.02045	1.16058
	1.193	1.12278	0.988034	1.14026	1.21195	1.2237	0.869781	0.826451	0.883389	1.04503	1.21436	0.964444	0.93705	0.984861	0.990704	0.941465	1.12245	1.20834	1.12757	0.968125	1.02451	0.947876	0.875923	1.02361	0.933574	1.0045	1.01928	1.0253	1.09783	0.754953	1.05752	1.00743	1.10568	1.09979	0.859037	1.07126	1.03305	1.10221	1.02	1.16839	1.06464	1.13866	0.98912	0.932127	0.96485	1.0491	0.957776	1.1568	0.829365
	1.213	1.11925	0.984343	1.02014	0.968033	0.725497	0.939548	0.801873	0.844166	0.645474	1.03724	1.00416	0.98476	1.06547	0.888843	0.827886	1.19751	1.04797	0.738174	1.06122	1.01549	0.950389	0.985712	1.06054	1.39544	1.0103	0.937125	0.962388	1.04895	1.02924	0.994774	0.873042	1.06312	0.859947	1.16528	0.996973	0.958628	1.02021	1.15823	0.950634	1.11981	1.08394	1.02683	1.16157	0.843178	0.945446	0.857729	1.04684	1.0626
	1.234	1.22866	1.00876	1.02613	1.05024	0.817433	0.909821	1.05232	0.948966	0.714116	0.953774	1.13858	0.959493	0.943115	1.21256	1.04933	0.640292	0.73148	0.726743	0.975223	0.957288	1.11021	0.921417	1.02915	1.05836	0.89198	1.00318	0.771059	0.99807	1.19532	0.990816	1.06841	0.999429	1.0907	1.00046	0.999364	0.898761	0.94877	1.20002	0.94747	1.04992	1.01812	0.999644	0.97219	1.05641	0.815976	1.13636	0.880565	1.03985
	1.254	1.16774	0.99859	0.866607	0.946048	0.975201	0.88525	1.13341	0.924823	0.683649	1.01021	1.03048	1.03263	1.00474	0.786044	0.931053	0.87383	0.826347	0.923676	0.966447	1.0723	0.930529	0.927091	1.0783	0.829318	1.091	1.01457	0.915719	0.892411	0.873788	1.09397	1.05558	1.06256	0.981785	0.570676	0.893722	1.07693	0.968879	0.984458	0.852126	1.00095	1.23082	1.03803	0.98549	1.08023	0.973927	0.946603	1.00819	0.970733
	1.277	1.02375	0.978557	1.10172	1.05774	0.840493	1.14723	1.06345	0.872474	0.554567	1.02169	1.22366	1.02545	0.947827	1.06484	1.01234	1.07675	1.40307	1.11256	1.09979	0.969643	1.08698	1.10841	0.96227	1.03419	1.13033	1.13151	0.999104	1.00636	1.06933	0.988205	0.997985	0.967117	0.972607	0.992941	1.10481	0.931014	0.925745	1.00077	0.919135	1.09382	1.03444	1.04988	1.07786	1.01908	1.01628	1.06239	1.00783	0.874886
	1.298	1.11219	1.01314	0.967293	1.00335	0.506869	1.04592	1.16777	0.907321	0.917225	0.850742	0.875723	0.917913	0.970067	1.10411	0.989086	0.891731	1.1133	1.00731	1.08234	0.951434	1.01564	1.10086	1.02439	0.97566	1.03256	1.14698	0.882957	1.01233	0.929133	0.983242	0.934057	0.941905	1.01958	1.04196	1.0853	0.986039	0.902921	0.941308	0.931473	0.961575	1.00988	0.950568	0.908082	1.06641	1.04248	0.898151	1.01716	1.11206
	1.323	0.907483	1.02987	0.932682	0.970428	0.931979	0.682849	1.0979	0.982937	1.1991	0.861691	0.887011	1.15045	1.02732	1.05071	1.02315	0.981432	0.832326	0.908489	1.03042	1.13944	0.748539	1.09415	0.946045	1.10656	1.04659	1.01738	1.00367	0.970127	0.866855	1.05477	0.94242	0.946989	1.00405	1.11011	1.10032	1.10355	1.10808	1.13351	0.963134	0.883265	1.0239	1.09129	0.988885	0.970478	0.916288	1.05829	0.841073	1.00357
	1.344	0.863551	0.981222	0.861091	0.944768	0.97443	1.02483	1.06982	0.946096	0.782775	0.955781	0.838909	1.09741	0.939017	1.14055	0.999357	1.02045	1.03416	0.938448	1.09786	0.923043	1.02524	1.04529	0.958019	0.975414	0.981887	1.0356	0.914212	1.03903	1.09702	0.986673	1.04345	0.950618	1.03221	0.965366	0.99536	0.95699	0.901733	1.02097	1.26663	1.04668	1.01429	1.05391	1.02255	0.893268	1.17199	0.828309	1.12187	0.996741
	1.364	0.903159	1.09699	0.808431	1.05734	1.13237	0.986702	0.951674	1.03512	1.18539	1.06047	0.826722	0.96745	0.98494	0.778349	0.980788	0.747202	0.902845	1.0047	0.949145	1.02746	0.972573	0.968564	1.00145	0.758961	1.00728	0.924698	1.02125	0.933614	0.848025	1.06437	0.995583	0.942794	0.963872	0.878418	1.0534	1.08808	1.01168	1.01532	1.09033	1.00311	0.930843	1.03648	0.940145	0.973033	1.06392	0.854582	1.11756	1.04849
	1.4	0.906844	1.06888	0.940167	0.968717	0.98636	1.06063	1.00783	1.12054	1.18131	1.03792	0.974306	1.11002	0.978005	1.0405	1.22829	1.01759	1.33727	1.02791	1.09761	1.06797	1.01982	1.01259	0.935554	1.2017	0.833163	0.992938	1.05274	1.01069	0.895177	1.00012	1.08763	0.983815	0.955162	0.938299	0.927987	1.08854	0.953176	0.97809	1.0603	0.942538	1.0869	0.981449	1.0301	0.9569	0.875824	0.933937	0.817632	1.0802
	1.421	1.07272	1.03623	1.09448	1.08553	0.871439	0.868538	1.10128	1.04202	1.08194	1.06883	0.95841	1.13256	0.973117	1.05783	1.09379	0.872517	1.12692	1.10152	0.994852	0.998764	0.787703	1.02293	1.14309	0.996272	1.00483	1.07781	1.11876	1.10575	1.26221	0.960249	1.04552	1.12004	1.08407	0.89534	0.90144	1.04135	0.93855	1.09782	1.00073	1.1039	0.941753	0.9648	1.16784	1.03506	1.02089	1.0611	1.06884	0.967564
	1.441	0.862739	0.982561	0.958242	0.932228	0.885391	0.999461	1.01266	0.911301	1.11224	0.931379	0.977671	0.917526	0.926596	1.1081	0.991337	1.14392	1.06402	1.00405	1.03594	0.93936	0.95763	0.943674	1.0113	0.744314	0.963596	0.932477	1.08604	0.962579	1.1636	1.00995	1.07425	1.03065	1.04669	0.695369	0.884422	0.901874	1.05771	1.07818	0.947589	1.09537	0.861289	0.955616	1.14079	1.0956	1.05333	0.859169	0.9909	1.0273
	1.461	1.04525	0.928792	1.10768	0.981	1.08811	0.88182	0.951986	1.16783	1.14036	0.932111	0.976739	0.908305	1.03535	1.19896	0.995774	1.03777	1.05477	1.32104	1.15584	0.960147	0.966859	1.07166	1.0502	1.17274	1.0681	1.09934	0.933653	0.914283	1.15799	0.98997	1.01844	0.956228	0.949348	0.739134	0.991471	0.833873	1.0268	0.95742	1.03097	1.04017	1.1471	0.980011	1.00563	1.0479	0.966177	0.733728	1.13646	1.07396
	1.482	1.08036	0.980883	1.01689	0.909058	0.819199	1.10446	1.02105	0.879925	0.968996	0.72207	1.12617	1.01034	0.988858	1.10492	1.19969	0.670799	0.87373	1.08892	0.912572	1.09148	1.03393	0.990433	1.11928	0.806939	0.880018	1.12758	0.896502	1.00211	0.941646	0.963698	0.939827	1.00059	1.09572	0.96668	0.970623	1.14908	0.941724	1.09937	0.821938	1.121	0.952652	0.920947	0.940611	0.920927	1.04618	0.949393	0.933306	0.760703
	1.502	1.13619	1.07723	1.21964	1.00309	1.06034	1.01505	1.03458	1.03967	0.687083	0.936494	1.12213	0.927618	0.948523	1.07322	0.997844	1.00592	0.984746	0.88562	0.935782	0.96338	0.931745	1.00631	0.940627	1.14874	0.952912	0.765579	1.05515	1.01285	0.662612	1.03248	1.14522	1.11823	0.994805	0.915565	1.12707	0.954998	1.08332	0.992854	1.11716	1.03383	0.931017	1.05985	1.01834	1.10383	0.97215	1.11171	0.951838	1.00715
	1.522	1.04084	0.988841	1.12901	0.883932	0.901179	1.24999	1.29443	1.01593	1.0397	0.916627	0.740223	0.958414	0.998719	0.862208	1.14078	1.06755	0.965381	0.969297	1.12678	1.13909	0.842555	0.9366	1.06648	0.942141	0.896844	0.981953	0.951431	1.03321	0.888081	0.998973	1.01445	1.04049	1.02	0.962625	0.947346	1.05086	1.01044	0.880435	1.24505	0.922841	0.987073	1.05806	1.01864	0.960497	0.957583	0.998658	1.12014	1.08003
	1.542	1.03079	1.0253	1.04317	0.898908	0.900636	0.939634	0.960558	1.04009	1.01684	0.957087	1.04663	0.885605	1.0242	1.08488	1.04458	1.2164	1.1026	0.810541	1.04275	0.932486	1.02881	1.02813	0.912354	0.513683	1.00669	1.04155	1.12156	0.995976	1.07018	0.991441	1.12387	1.07729	0.973431	1.17629	0.967703	1.11611	1.09494	0.892382	1.01876	1.04091	0.992045	1.06174	1.1061	1.1269	1.02064	1.01721	1.05189	1.09022
	1.563	0.957814	1.09634	0.960676	0.912795	0.989545	1.0969	1.18706	0.99042	1.01474	1.04409	1.07347	1.00384	1.04293	0.837371	1.13844	1.1211	0.969799	0.796572	1.21275	1.06492	1.07042	0.951642	1.21553	0.837469	0.936338	1.0441	1.1904	1.06875	0.99002	1.03406	1.02035	0.946069	1.00954	1.13327	1.0248	0.890868	0.979911	0.988645	1.26662	0.937026	1.03345	1.02107	1.11916	1.00187	1.02276	0.976859	0.947765	0.890414
	1.585	1.01904	1.01524	1.06308	1.06461	0.925564	1.19595	1.03949	0.862422	1.10272	0.913262	1.05044	1.06889	0.980515	1.12514	1.0041	1.15483	1.02788	0.975395	0.989601	0.842493	1.02985	1.06166	1.15731	1.03169	0.988403	0.993268	1.08013	1.01259	0.876226	0.938576	0.9933	1.01057	0.863131	1.13255	1.01253	1.0543	0.993961	1.02025	1.1148	1.04602	0.835803	1.07562	0.943496	1.08422	1.05888	0.99601	0.944646	1.00236
	1.606	1.08305	0.952898	1.06905	0.980147	1.14142	0.79031	1.31677	1.11538	1.22402	1.18934	1.0529	1.10616	1.08675	0.812898	0.963436	0.964969	0.820138	1.14449	1.05099	1.05014	0.969506	1.01288	0.929024	1.23855	1.02855	1.04084	0.923964	1.03223	1.03257	1.03139	1.0204	0.974497	0.964532	0.812866	0.961388	1.00744	1.05442	0.939656	0.980942	0.961497	0.967667	0.994111	0.956559	0.998956	1.01668	1.06103	1.06285	1.0209
	1.634	1.15265	1.09978	0.936248	0.89238	0.778983	0.932291	1.17705	0.926252	0.919657	0.924555	1.01699	1.01887	0.91885	1.05374	0.914248	1.10801	1.26148	1.16711	0.944282	1.09944	0.972513	1.04055	1.09519	0.800684	0.937368	1.11867	1.14944	0.925817	1.10886	0.981324	0.952896	0.951141	0.968838	1.04001	1.06206	0.890912	0.874237	1.08114	1.00197	1.05848	1.11165	1.0411	1.02187	0.831931	0.930071	1.02239	0.945074	0.930701
	1.654	1.02456	1.06257	1.13155	0.979154	1.15423	0.99427	0.907762	1.02493	0.879619	1.0161	1.21647	0.970532	0.933766	0.969773	1.11228	0.936352	0.905935	1.14755	1.04092	1.07749	0.964003	0.967726	1.02112	0.843031	0.977305	1.02875	1.0558	1.13733	0.918494	1.03803	0.938374	0.873272	1.0275	1.13847	0.83725	0.969392	0.908811	1.00994	0.774452	1.03806	1.03869	1.04176	0.910001	0.947069	1.07244	0.820767	0.992816	1.11615
	1.674	1.12565	0.885279	0.966389	1.00028	0.997963	1.17097	0.962585	1.0238	0.95507	0.915395	0.959058	1.038	1.05316	0.723963	1.0258	0.69915	0.779098	1.03711	1.10371	0.94228	0.814588	1.01812	1.09512	1.16084	1.12389	0.991335	1.21204	0.99101	1.28998	0.970773	0.8881	0.964424	0.93749	1.05505	0.880158	1.07715	0.965618	0.988218	1.06586	1.00773	0.952026	0.972431	1.04317	0.848007	1.21376	0.907799	1.02226	0.97766
	1.694	1.0928	0.866825	0.919104	0.952051	1.34193	0.826417	1.28637	1.01005	1.53249	0.938347	1.08694	0.997471	0.986007	1.27389	0.946534	1.02033	1.05387	0.93585	1.07301	0.976776	1.05704	0.986642	0.968828	1.02507	0.993658	0.835422	1.22879	0.971572	1.08033	1.04932	0.971531	0.865144	1.02899	0.936615	0.947895	0.980634	1.13079	1.06469	1.00277	1.14416	0.867718	1.05772	1.07834	1.1366	0.97886	0.990703	0.952888	1.02157
	1.727	0.815087	0.984571	1.01884	1.03518	1.19652	0.961311	0.966547	1.10871	1.0178	1.12356	1.01891	0.9664	1.00674	0.941174	1.12501	0.84591	0.950004	1.01258	0.977281	0.977753	1.06819	0.933403	0.869987	0.617202	1.00384	0.963513	1.11909	1.04488	1.08077	1.01771	0.989104	0.979875	0.948657	1.14952	1.07672	0.97448	1.01427	1.06042	1.10703	0.962863	1.05447	0.959284	1.05451	1.07222	0.907959	1.12477	0.983619	1.11602
	1.747	1.19927	0.927528	0.921712	1.01476	1.20334	1.1421	0.935915	1.20718	0.761892	1.02175	0.961861	1.0728	1.07158	0.874055	0.914318	1.16434	1.12068	0.853498	1.143	1.07183	1.08335	1.02539	0.907055	1.15061	1.00978	1.00916	1.15563	1.02489	1.01742	1.066	0.982436	1.04817	0.98777	1.06695	1.12236	0.932633	1.07868	1.02385	1.03511	0.913769	1.15683	0.865095	0.933088	1.04101	1.06311	0.859894	1.01164	1.10666
	1.767	1.06941	0.975583	0.948516	0.987437	1.03089	0.950434	0.871527	1.13146	0.674202	0.951321	1.11322	1.07736	1.08	1.1684	1.07601	0.884632	0.811372	1.1372	0.982418	0.988546	0.950297	1.03448	0.950815	1.10127	0.932362	1.05193	1.03588	0.987958	1.16465	1.08124	0.987755	0.900576	1.16795	0.953158	1.07689	0.914948	0.97194	0.991644	1.01272	1.03911	1.04012	0.963866	1.04773	0.918545	1.031	1.07243	1.01229	1.03007
	1.788	0.972223	1.0129	1.07406	1.11965	1.2714	0.96181	0.956044	0.873374	1.20768	0.98683	0.870214	0.788019	0.987192	1.04412	1.09533	0.728017	0.737136	1.00431	1.09845	0.985199	1.04306	1.05699	0.901536	1.10775	0.916708	1.0675	0.984308	1.01256	1.25403	1.05773	0.974784	0.797376	1.02082	0.959518	1.04092	0.988106	1.05916	0.975324	1.0239	0.996113	0.900395	0.971042	1.05213	0.911868	1.05058	1.00644	1.04367	1.06531
	1.808	0.917362	1.05404	1.04026	0.996461	1.17951	0.857711	0.976464	1.0602	1.04782	1.02968	1.00539	1.03282	0.926058	0.971854	1.0294	0.844585	0.891196	1.0712	0.865495	1.01449	1.16644	1.0276	0.912733	1.01986	1.01445	0.864091	0.966813	1.0043	0.971933	0.934868	0.979902	0.963543	1.02719	0.953971	0.960601	0.992387	0.995416	1.16466	1.02316	0.992825	1.03506	0.93172	1.04459	0.815041	1.00882	1.13089	0.856164	1.10312
	1.828	1.15858	0.93032	0.967284	0.83973	1.07761	0.946528	1.26762	1.03517	0.583697	0.884674	1.17375	1.00065	1.02557	0.99811	0.922138	1.00278	0.874521	0.813581	1.01861	0.932052	1.0374	1.08639	0.903265	0.927033	1.11156	0.979325	0.683452	0.918673	0.854686	1.01507	1.03547	1.12172	1.00657	0.92152	0.997314	0.93272	0.993812	1.0984	1.07314	0.979258	0.991838	1.0179	0.896092	0.970609	0.971404	1.21012	1.05251	0.951162
	1.849	0.987576	0.909359	0.926176	0.834354	0.988408	1.01815	1.08466	1.09453	1.10382	0.796095	1.02796	1.02581	0.983046	0.984849	0.990168	0.676461	0.697145	0.887511	0.98928	1.03731	1.09122	1.03075	0.832601	1.17246	1.0281	0.905999	1.10259	0.984399	0.719822	1.09215	0.948642	1.12277	0.994161	0.959543	0.815719	1.11796	1.13126	0.929581	1.04233	0.87157	0.846962	0.978265	1.01227	0.985011	1.04594	0.946714	1.03678	0.941474
	1.87	1.09799	0.990275	1.03142	1.16094	0.987804	1.00175	0.640174	1.12137	0.816034	0.904393	1.10161	0.987437	1.07738	0.825242	1.0664	1.09164	0.975258	1.04714	1.01769	0.853327	1.02361	0.962401	1.30531	1.03807	1.03479	0.940777	0.960905	0.970311	1.08689	1.05484	1.02612	1.00522	0.972576	1.11021	1.15498	1.06821	0.994589	1.06033	1.16595	1.05034	0.944345	0.958554	0.973129	1.06084	0.899669	1.18044	0.936524	1.04249
	1.897	0.944717	1.06355	1.08946	0.999178	1.06979	1.08507	1.14281	1.01525	0.503434	1.05839	1.02288	0.992897	0.96207	0.892126	0.880229	1.06779	0.94599	0.824965	1.23342	0.974254	0.823785	0.995074	1.02917	0.901314	1.07139	1.01965	1.09762	0.893021	0.736333	1.08952	0.949537	1.0496	0.89754	0.957636	1.14578	0.941439	1.03547	0.970997	1.17043	1.02115	0.971131	0.964473	1.03631	1.13102	1.04459	0.97928	0.991745	1.18299
	1.917	1.09792	1.03066	0.943902	0.921188	1.05676	1.18126	1.18002	0.979204	0.876511	1.11393	1.1044	1.04396	0.982829	0.929518	1.10243	0.967398	0.674859	0.985653	1.11314	0.987827	1.02458	1.04245	0.810707	0.685146	0.958573	1.03039	1.17708	0.935906	1.05202	1.02134	0.926631	1.00296	0.948419	0.934349	1.10082	0.979575	1.17074	1.03009	1.11487	1.20706	1.06711	0.906613	0.860666	0.897163	0.867682	0.976082	0.926329	0.977332
	1.937	0.870857	0.99473	1.1087	1.01897	0.986767	1.0105	0.860283	1.07074	0.905702	0.933277	0.957675	0.96462	0.925894	1.01291	1.13215	1.03202	1.04917	1.23797	0.969957	0.981484	1.09454	1.04412	1.04483	0.80681	0.96006	0.969346	0.838121	0.880146	0.922069	1.04056	0.905503	1.02034	1.00483	1.16819	0.951265	1.1972	1.16691	1.13647	0.902775	1.01772	1.00336	1.12664	1.04795	1.1132	1.02796	0.925828	0.956464	1.07121
	1.958	1.0088	0.991877	0.862954	0.822137	0.887294	1.08836	1.00431	1.05434	1.03836	0.913629	0.892942	0.967856	0.972016	1.18995	1.06723	1.06318	1.08463	0.803199	1.06593	1.01366	0.981213	0.956753	0.892355	0.636174	1.06881	1.02065	1.15358	0.937419	0.826214	0.973023	1.0232	0.865695	0.788559	0.987587	1.04499	0.997175	1.01488	1.06462	1.01001	1.01729	1.07144	0.97238	0.955145	1.0649	1.08325	1.02187	1.04993	0.904327
	1.99	1.32823	1.06474	1.13894	0.899541	0.861906	1.25541	0.922917	1.13557	1.01602	0.962487	1.04194	0.890977	1.02891	1.11925	0.999736	0.980979	1.02283	0.977356	1.01072	1.0228	1.06725	1.01965	0.754179	0.848843	1.11333	0.90821	0.973875	1.04984	1.01851	1.06865	0.854024	1.0028	0.965906	0.745825	1.04379	0.884664	1.03396	1.01347	0.955184	1.01457	0.919886	1.04096	1.03786	1.14024	1.21392	1.0626	1.07372	1.04499
	2.01	0.986719	1.04741	1.19929	0.92947	0.871016	0.990459	1.08178	1.14596	0.593117	1.18066	0.972805	0.878219	0.979962	1.04992	1.09351	1.17259	1.08562	1.0344	1.03945	1.01563	1.06652	0.9821	0.916956	0.905841	0.985963	0.926396	1.15675	1.09132	0.849024	1.01169	1.00454	1.10294	1.04037	1.11478	0.953517	0.990364	0.958155	1.12977	0.90448	0.979003	1.04713	1.05631	1.01156	1.07056	0.971852	1.04524	1.07619	0.838777
	2.03	1.18557	0.971024	1.02002	1.0865	0.768691	0.958048	0.875205	1.07443	1.09051	0.933258	0.851454	0.918048	1.02035	0.96832	1.03875	0.928064	0.902288	1.09942	0.996122	0.907059	0.964445	0.903008	0.880951	1.03922	1.03074	0.99451	1.01255	0.96057	1.4655	0.954198	1.01191	0.922438	1.05547	0.929066	0.912544	1.06303	1.00641	1.06395	0.923127	0.992081	0.861461	1.06451	1.07895	0.957642	0.977789	1.00526	0.951562	0.912717
	2.05	1.04319	0.872018	0.837047	1.09065	1.02868	1.03203	0.91917	0.958453	0.812878	1.0867	1.21107	0.893227	1.03456	0.913738	1.0781	1.09201	1.17863	1.03687	0.9799	0.999756	1.01319	1.05247	0.847183	0.979788	0.958194	1.06375	1.20532	0.982102	1.01886	1.09026	1.01935	0.950026	0.987463	0.986014	0.990104	0.872676	1.15717	1.0727	1.0279	0.951859	1.02982	1.00797	1.04356	0.935221	1.1266	1.0269	0.996035	1.1047
	2.07	1.14085	1.03669	0.928166	0.95764	0.910548	1.02962	1.07138	0.891525	1.20034	1.04511	0.950547	0.977303	1.01318	1.13302	1.06137	0.839428	0.945956	1.02432	0.935669	0.972554	0.934909	0.869301	0.914565	0.883379	1.0326	0.993966	1.02445	1.02229	0.937433	1.00143	1.05178	1.00515	0.814539	1.03316	1.01144	1.13511	1.05485	1.01847	1.0079	1.04498	0.973662	0.893284	1.09713	0.869477	0.944182	1.09372	1.08757	0.984665
	2.09	0.963545	0.930143	0.693531	1.06078	0.904061	1.12909	0.92727	0.956883	1.09637	0.946062	0.988613	0.884865	0.991578	0.613418	0.970195	0.812452	0.919464	1.21832	1.06071	1.021	0.98938	0.859013	0.864382	1.14121	0.913535	1.23352	0.861744	1.04387	0.894399	0.997439	1.03951	1.00367	1.01339	1.17892	0.849347	0.953771	1.02602	0.94247	1.06513	1.0845	1.09656	0.925023	1.03768	1.08557	0.998281	0.927228	1.04399	1.15882
	2.113	1.01847	0.96198	1.10919	1.07584	0.957591	0.732122	1.04302	1.08004	1.06312	0.954474	0.958605	1.01509	0.975582	1.06529	0.847076	1.08752	0.989319	0.905545	1.01633	1.04232	0.911098	1.07107	0.766148	1.04302	1.06133	0.895003	0.790635	1.10052	1.01922	1.00551	0.916332	0.943736	0.955646	1.02497	0.962837	0.916592	0.957043	0.965098	1.13952	1.01425	1.02542	0.96911	0.986229	0.96213	1.13004	0.960335	1.08907	1.07256
	2.135	0.94735	1.04616	0.978473	1.04345	0.466705	0.98291	1.0758	0.928363	0.767738	0.997751	0.992552	1.07124	1.01588	0.982402	0.951615	0.823175	0.864154	0.886261	1.09806	0.945309	1.04785	0.941319	0.875177	0.940852	0.98494	1.1186	1.32456	0.977201	1.18996	1.11158	0.967463	0.995443	0.974078	1.07226	0.753271	1.06536	1.0245	1.16634	1.06507	1.01874	1.0624	1.02509	0.901676	1.02911	1.01473	1.19642	1.06382	1.06633
	2.156	0.863767	0.991764	0.960957	1.00596	1.11817	1.07085	0.958336	0.982364	0.738597	1.03777	1.08629	1.06081	1.02791	0.719757	0.863881	0.755688	0.792463	1.01461	1.0237	0.980423	1.09883	0.960259	0.790239	0.955902	1.0003	0.980988	0.841822	1.10734	0.87472	0.98313	1.02171	1.04745	1.06107	1.17884	0.941203	1.1811	1.11887	1.03017	0.91144	0.933999	1.00844	1.06326	0.900205	0.9537	1.13973	0.95484	0.869295	0.895404
	2.192	0.826193	1.04181	0.826714	1.09853	0.959429	1.12667	1.10281	1.02429	1.11393	0.787326	0.959009	0.975254	1.08085	1.19153	0.947421	0.930951	1.03223	0.925291	0.939394	1.01293	0.98676	0.985435	0.972351	1.19552	0.894484	0.953527	0.795129	1.02364	1.11807	0.987055	0.927788	1.08226	1.06836	0.821388	1.02361	0.94865	1.01914	1.04192	0.910171	0.987266	0.936984	1.04187	0.938137	0.997212	1.00022	0.944283	1.12318	0.718932
	2.212	1.17272	0.912183	1.03537	1.01406	1.09823	0.88972	0.722857	0.909073	0.939681	0.842244	1.08464	0.87671	1.01613	0.952796	0.950814	0.863086	0.877064	1.09407	1.17386	0.982137	1.04773	0.923551	0.982988	1.20372	0.958348	0.917271	0.764788	1.02373	0.853226	0.924069	1.08117	0.957066	1.08643	0.837952	1.05947	1.03112	1.14423	0.946802	1.1026	0.961438	1.1133	0.977746	0.830186	1.02464	0.999909	0.958681	0.935678	0.856532
	2.232	1.03934	1.02028	0.900133	1.13181	0.874366	0.866017	1.14941	0.790724	1.21873	0.948486	1.07596	1.13104	1.10778	0.934468	0.912826	1.02476	0.98498	0.957169	1.0046	0.922254	1.04866	0.986752	0.866806	0.989325	0.972476	0.918222	0.75198	1.1152	0.985198	1.00267	0.87169	1.01149	1.12439	1.20967	0.938128	0.965008	0.979651	1.03491	0.872968	1.03498	0.996239	1.05814	1.0078	1.03262	0.935365	0.937323	0.913751	0.939703
	2.252	0.976763	0.827345	0.963617	0.945418	0.804037	0.87535	1.03318	0.971064	0.986748	0.960329	1.31845	0.879857	1.00006	1.06093	0.978567	0.787323	0.808973	0.924952	0.921074	0.917876	1.06057	1.00575	0.875611	1.14334	1.20421	0.893313	0.728304	0.996945	0.914335	0.971988	0.929849	1.02259	1.05542	0.882375	0.959094	0.944011	0.991132	0.86852	1.05656	0.959701	0.98733	1.06632	0.923586	0.950999	0.984505	1.09265	0.906877	0.985213
	2.272	0.986772	1.04311	0.974944	1.15798	1.11451	0.883816	0.911502	0.884069	0.613295	1.02794	0.993903	0.946444	0.989163	0.798813	1.09341	1.06016	0.940477	0.960556	1.03122	0.990758	1.01136	1.07889	0.916483	1.04913	1.08918	1.0138	1.0416	1.02789	1.27682	1.09237	0.955901	0.987496	1.05552	1.04506	0.973092	0.942097	1.02171	1.00747	0.954511	0.810268	1.07778	0.948458	0.981063	0.862519	0.997751	0.957746	0.892463	0.926801
	2.292	0.818459	1.05378	0.815358	1.14195	1.02549	1.03995	0.855296	0.914682	0.841002	0.994264	0.893277	0.982023	1.02758	1.13068	1.022	0.988457	1.14872	0.959322	1.08189	1.04004	0.895433	1.04648	0.83209	1.1834	1.07535	0.934488	0.957514	0.961667	0.821074	0.99043	1.00667	1.05823	1.05539	0.663229	1.06249	1.0601	1.02341	0.954949	0.928364	0.903011	1.05889	1.01771	1.04365	1.02492	1.03953	0.974775	0.927587	0.965264
	2.312	0.920093	1.04195	0.908341	1.08868	0.835011	1.3147	0.90798	1.03848	1.17506	0.971557	1.05679	1.00317	0.993851	1.17447	1.10489	1.17809	1.14064	0.848952	1.03462	1.04102	0.910982	1.04306	0.868661	0.774453	0.971911	1.03778	1.02473	0.964763	0.967253	1.00508	0.950364	1.0426	0.904663	0.874821	1.13734	1.07811	1.02156	1.02231	1.10615	1.01779	0.903374	0.949357	0.926389	0.968593	1.0185	1.00307	0.904749	0.873096
	2.332	1.01876	1.03018	0.917598	0.927597	1.08075	0.90786	1.01554	0.97158	1.09183	1.05814	1.05164	0.885969	0.883751	0.974384	0.973987	0.927804	0.960669	1.16917	1.05071	1.00376	0.998036	0.917897	0.794104	0.989401	1.05823	1.04324	1.11019	0.979502	0.828594	0.957901	0.984256	1.06281	1.10683	1.11558	1.01177	0.957139	0.896309	1.07211	0.759612	1.01085	1.02227	1.07985	1.05144	1.00156	0.99096	1.19586	0.910048	0.876645
	2.36	1.04197	0.963442	0.870389	0.993043	1.08292	1.13424	0.781478	0.929723	1.00093	1.05556	1.0056	0.965733	0.918776	0.864925	0.954523	1.19778	1.19054	1.06085	0.930538	0.94013	1.01858	1.03493	0.967391	1.46353	1.03473	1.06598	1.03872	1.03255	0.953621	0.973656	0.969083	0.999015	1.04879	1.03003	0.950478	0.941572	1.01979	1.00157	0.995554	0.948361	1.00719	1.05712	0.916517	0.993896	0.849059	1.09857	0.975568	0.934071
	2.38	0.730557	0.964922	0.82514	1.02205	0.995264	0.77782	0.624143	1.03785	0.747436	0.831943	0.865462	0.885654	0.85811	0.81634	0.824125	0.906795	1.05147	1.12295	0.940471	1.10443	0.864806	1.05105	0.813552	1.30592	1.08101	1.0519	1.12456	1.03346	0.849634	1.01948	0.951576	1.00302	0.897735	1.04249	0.992531	1.03901	1.00726	1.01002	1.03607	1.01756	0.942235	1.01433	1.05503	0.783772	0.861652	0.999096	0.916541	1.11617
	2.401	0.876533	0.944892	0.83211	0.962201	0.883524	1.14933	0.662821	0.951023	0.623392	0.936465	1.20172	1.03618	0.975837	1.16248	0.962289	1.09592	0.887812	1.0536	1.01962	0.977082	1.02822	1.08764	0.926287	0.91095	1.00086	1.14838	0.934805	1.08761	1.02398	0.967781	0.975104	0.973598	1.04376	0.822089	0.91841	0.921776	0.992572	1.05833	0.854513	1.02602	0.937941	0.940948	0.995642	0.914538	0.883651	0.98143	1.00245	0.965168
	2.421	1.01206	1.04826	1.03938	0.956978	0.935783	1.15072	1.16242	1.07846	0.668883	1.00769	0.94679	0.92313	0.957626	1.13624	1.13588	1.12183	0.982474	0.889733	0.922753	1.04739	1.09643	1.02304	0.9215	1.11741	0.976002	0.90913	1.05067	1.06335	1.12526	1.01694	0.963472	1.01225	0.988621	0.957476	0.849073	1.11158	0.913985	0.960833	1.07034	0.906184	0.88719	0.928395	0.965966	1.01978	0.961902	1.07553	1.00878	1.07188
	2.442	1.20899	0.89532	0.846112	0.903501	1.16874	0.955255	0.54281	0.948898	0.873321	1.14651	0.717378	1.025	1.00447	0.962447	1.05765	1.11973	1.00143	1.24971	0.975627	1.02177	1.02343	1.07428	0.936062	1.20846	0.922846	1.07199	0.802933	1.08725	0.863606	1.00339	0.949815	0.989541	1.00029	1.10595	0.916547	0.969626	1.02673	0.922845	0.973083	1.07593	1.07435	1.07856	1.08917	1.03551	1.0069	0.948573	1.10916	1.09815
	2.47	1.01712	0.904651	0.942311	1.15698	0.896253	0.89095	1.02056	0.914178	0.72948	0.971807	1.10375	1.00426	0.948882	1.22565	0.963852	0.978924	0.899177	1.00133	1.06849	0.956628	0.867712	1.01271	0.919263	1.21786	1.03878	0.913345	1.08174	1.054	1.07513	1.05948	1.03882	1.15232	1.15405	0.933425	1.07174	0.941297	0.836189	1.02868	0.924376	0.999058	1.13908	1.00204	1.0796	0.85862	0.943526	0.960111	1.03513	1.06646
	2.491	0.957048	1.14022	0.978697	1.06592	0.6565	1.22191	1.15067	1.00776	1.1594	1.07088	1.06317	0.982549	1.0539	0.920366	1.04846	0.993241	1.18823	0.934902	0.951193	0.94211	0.969606	0.954265	0.800884	0.739621	0.973735	0.805497	1.06003	1.04563	0.945651	1.00032	0.914031	0.979703	1.04637	0.921125	0.789184	0.944194	0.896077	0.998277	0.931593	0.938196	1.06715	1.00403	0.904378	1.08224	0.945403	0.935602	1.06186	0.929244
	2.511	0.920246	0.983951	1.12059	0.940236	0.854537	0.930565	0.980845	0.946293	0.704528	1.02063	1.00486	1.00416	0.985314	1.00332	1.03303	0.724807	0.722679	1.18838	0.880841	0.985045	1.11158	0.903585	0.904124	1.04573	1.03712	0.928776	0.873974	0.994188	0.97426	0.988488	1.02169	0.954049	0.977223	0.947537	0.951921	1.07217	0.923732	0.962857	0.980008	1.04945	1.0878	0.976652	0.938138	1.02252	1.112	0.999812	1.00667	1.00401
	2.532	1.00507	0.984464	1.11392	0.923431	1.21168	0.837151	1.18347	0.963368	1.20973	0.916114	0.885228	1.13745	1.06268	1.17191	1.03122	1.17893	1.10692	1.17722	0.937131	0.911577	0.966982	1.02961	0.8212	1.05768	1.12631	0.975087	1.05148	1.02296	0.82858	1.04771	0.95706	0.986061	1.04173	0.825813	0.890546	0.948927	1.04909	0.913781	1.11947	1.06086	0.902908	1.01473	0.897786	0.971197	1.0008	1.0583	1.08893	1.08314
	2.552	1.07955	0.849653	0.931376	1.06547	0.99118	0.950492	0.849278	1.06987	0.671445	0.838105	1.05185	1.0521	1.04834	1.1656	1.04936	0.867858	1.17857	0.914704	0.970352	0.9737	1.08233	1.12176	0.982758	1.28083	0.904706	1.02162	0.917251	1.02139	0.868664	0.996426	1.13231	1.03911	1.04149	1.02722	0.982413	0.875857	1.12253	1.16884	1.01818	0.959309	0.954504	0.975513	1.00797	0.797616	1.11547	1.00373	1.00966	0.993071
	2.578	1.02322	1.13229	1.17592	1.06496	1.12358	1.03838	1.08112	0.976156	0.979591	1.12992	0.947073	1.05352	1.04017	1.10045	1.09352	1.01946	1.1632	0.763795	0.939953	1.00219	0.981277	0.964599	0.762308	1.21213	1.00908	1.01056	1.09139	0.951562	1.0042	0.9833	1.02888	0.989008	0.985976	0.950202	0.96736	0.900762	0.974553	1.03793	1.126	0.98104	1.093	0.961123	1.11656	0.908256	0.794191	0.837083	1.11432	1.03045
	2.599	0.904854	1.12819	1.12424	1.11644	0.90623	0.983123	0.989336	0.959353	1.11052	0.961465	1.16391	1.03372	0.941862	1.08852	1.04843	0.95038	0.952401	0.981413	1.06289	0.946575	0.896686	1.05106	0.907411	1.15321	1.01379	1.04614	1.0711	1.05326	0.897121	0.98123	0.978613	1.10661	0.955817	1.02567	1.05058	1.02935	1.0359	0.832271	0.792648	0.934383	1.09651	0.999255	0.947676	1.02536	0.979979	1.02399	0.897804	0.794106
	2.619	0.961783	1.01674	1.21406	1.10389	1.2022	0.94345	0.981916	1.04433	1.13388	0.844842	1.01923	0.922869	0.909887	0.997338	0.826263	1.00725	1.14841	1.03263	0.788528	0.877667	0.970215	0.958649	0.771775	1.27369	0.998607	1.01197	1.2046	1.00429	0.943963	1.04717	1.09384	1.00683	1.03857	1.19537	0.866885	0.922108	1.0507	1.0055	0.693603	1.00237	0.938426	0.963767	0.907211	0.935603	1.17524	1.0807	1.06669	1.01661
	2.64	1.04921	1.02432	1.01063	0.989801	0.979239	0.837037	1.16677	1.09217	1.05694	1.15621	0.797814	0.980097	0.910213	0.921326	0.909952	0.966951	1.06308	0.940801	0.991921	0.907045	1.01348	0.97406	0.91633	0.975646	0.988694	1.05708	0.845675	0.932991	0.912847	1.07736	1.06645	0.955253	0.993806	0.826323	0.930538	0.755588	1.0382	0.894221	0.726052	0.94215	0.809893	0.931764	1.01117	0.942374	1.02294	0.984577	0.991068	0.9893
	2.671	1.00194	1.15199	0.929918	0.894051	1.42109	1.25023	1.07756	1.03039	1.00463	1.07065	0.991387	0.939773	0.97153	0.936097	0.861077	0.982536	1.10641	1.0723	0.899953	0.954223	0.983227	0.884122	0.984675	1.19802	0.97077	0.949754	0.998766	1.00068	0.879789	1.03173	0.972269	0.929814	1.03817	1.08875	1.00694	0.952166	1.00843	0.826166	0.916559	0.883726	0.908776	0.95821	0.893635	0.836971	1.0532	1.04156	1.00123	0.82923
	2.691	1.22418	0.882997	1.146	0.947763	0.857196	1.27169	1.34837	1.0344	1.10471	1.02895	0.823647	0.988734	0.992614	0.51501	1.05935	0.93976	0.764189	1.03604	1.09555	0.977444	1.0924	0.979529	0.956801	0.956563	1.11876	0.8878	0.937803	0.976067	0.822047	1.08377	0.977139	1.01674	1.06452	0.882079	1.03883	0.984368	0.838411	0.965145	0.995388	1.04572	0.800246	0.997712	1.04362	1.06925	0.952527	1.0281	1.01006	1.02051
	2.712	1.15668	1.00617	0.998892	0.968656	1.10788	0.976456	0.981634	1.03909	0.838574	0.905725	0.897242	1.00918	1.06025	1.12025	0.998896	0.971287	1.10063	0.904899	1.03548	0.893586	1.08721	1.08918	0.880264	1.14496	0.951879	0.935246	0.944532	0.949108	1.00858	0.967219	0.936334	1.13846	0.9168	1.04779	0.814223	1.01933	0.88189	0.773596	0.81633	1.02367	0.917224	0.936828	0.932931	0.974774	0.91484	1.10047	0.95442	1.14751
	2.732	1.02208	1.0674	1.10799	0.996668	1.29119	0.97851	1.07907	0.901619	1.00392	0.984682	1.05021	0.877309	0.907734	1.01371	0.901742	1.03327	1.05606	0.974407	0.92214	1.02231	1.09483	0.897759	0.849666	1.01452	0.977407	0.920444	1.08826	0.971559	0.965287	0.948703	0.985975	0.892004	0.887465	1.0653	1.06794	0.957669	0.968322	0.90701	1.02904	0.941761	1.06782	0.922111	1.11908	0.932307	0.953324	1.20039	0.94886	0.777332
	2.752	1.14863	0.863142	1.06274	0.994065	1.16301	1.21946	1.24649	0.974718	0.985878	0.932625	1.069	1.12626	1.14758	0.767114	0.867211	1.25426	1.39724	0.826132	1.09095	0.955576	0.959499	0.984469	1.09944	0.837059	0.967656	1.04109	0.979186	0.924041	1.05034	0.934661	0.944885	0.96618	0.999908	0.985243	0.850535	1.04559	0.983208	0.899555	1.09611	1.05294	1.01292	0.903938	1.03433	1.00531	0.725196	0.975796	0.999588	1.00854
	2.772	1.037	0.917633	1.08177	1.01596	1.02824	0.894655	0.906775	0.875099	0.748187	0.966305	1.02219	0.933687	1.0273	0.802036	1.05375	1.1101	0.995502	1.16408	1.0348	1.03585	1.06152	0.905297	1.04447	1.03647	0.99255	0.808232	1.03152	1.01623	0.991845	0.999081	0.922462	0.993809	1.01061	0.936238	1.04812	0.959737	1.0862	0.93607	1.01346	0.994158	1.09317	0.936086	0.985727	1.09916	0.973776	0.919493	0.965907	0.925155
	2.794	0.861885	0.815746	0.961077	1.11399	1.15208	1.0024	1.02387	1.0638	1.14857	1.06737	0.979678	1.08514	0.956527	0.690106	1.05369	0.765986	0.922342	0.833144	0.940412	0.911196	0.998296	0.918078	1.10245	1.24978	0.889802	1.06904	1.0459	0.96883	0.965548	1.00283	0.955017	0.999549	1.17737	1.00741	1.07792	0.981761	0.915105	0.937211	1.1471	0.963233	1.04115	0.872309	0.994927	0.940802	0.847292	0.906054	0.991367	0.967038
	2.826	1.06478	0.819995	1.10093	1.02615	1.13668	0.905047	1.01391	1.06556	0.630542	0.852679	1.01936	0.968222	0.948155	1.22291	1.02996	1.08851	1.13454	0.875664	0.936631	0.909836	0.864846	0.997244	0.897832	0.991334	1.04743	0.959398	0.926996	1.01359	0.813437	1.00698	1.00657	0.993728	0.965666	1.15908	1.09775	1.09813	0.984129	1.04978	1.00341	1.0713	0.933658	1.11997	1.0759	0.888657	1.01831	1.06239	0.981799	1.01169
	2.847	0.787376	1.06691	0.924316	1.0497	0.826824	1.08067	1.20567	0.987494	1.14423	1.05976	0.973486	1.08726	0.996069	1.10676	0.967949	1.16743	0.894742	1.13771	1.03748	0.952677	0.876756	0.963939	0.899947	1.09333	0.988622	0.916006	1.01557	0.993202	1.2672	0.96843	1.02935	0.965147	1.02936	1.1119	1.03714	1.0245	1.18001	1.09619	0.756093	0.980308	0.939915	1.05784	0.88023	0.970079	0.905355	1.01146	1.08871	0.920125
	2.867	1.16979	0.98304	0.991831	0.828241	0.828836	1.066	0.994491	0.988059	0.884902	0.758223	0.994277	0.974223	0.950749	0.901792	1.06511	0.721936	0.786013	1.05587	1.09867	1.05021	1.12165	0.908692	0.987829	1.03161	0.863617	1.07845	1.08684	0.994579	1.04021	0.942068	0.903493	0.958609	1.01105	0.955184	0.892664	0.979606	0.956501	0.934254	0.914355	0.99206	0.988709	0.999525	1.00051	0.973974	0.877704	1.08671	0.959205	0.973854
	2.887	0.962188	1.14613	0.963733	0.943049	0.787979	0.949048	1.31686	0.904965	0.761323	1.09683	1.02945	0.882973	0.944914	0.803531	0.93059	1.14238	1.1382	1.01758	0.914979	1.05526	0.999392	0.923578	0.943753	1.00878	0.891237	0.860833	1.15686	0.988467	0.905466	0.994265	0.994859	1.05791	1.0692	1.01713	1.06415	0.874794	0.943777	1.06956	1.00321	0.963962	1.02037	0.976808	1.02628	0.901231	0.99984	0.945993	1.06043	1.11613
	2.908	1.07318	0.964877	1.07764	0.893383	0.582187	1.09718	0.962877	0.923765	1.04603	0.982376	0.955917	0.94468	1.03403	0.810755	0.955498	1.15686	1.03087	0.823964	1.07344	0.949511	0.992997	0.958001	0.94217	0.82443	0.956335	1.00065	1.12076	1.0818	1.09323	0.941687	0.983417	0.996561	0.868251	1.05022	1.07437	0.919242	0.877755	1.0644	1.09616	0.946714	0.986828	0.944022	0.94562	0.829977	1.12877	1.052	1.01072	0.932183
	2.928	0.889238	0.959749	0.959946	1.07707	1.09949	0.943345	0.844033	0.945784	0.713354	1.06033	0.955411	1.11919	1.01744	1.1065	0.967148	1.15675	0.993884	1.03104	0.949865	0.972423	0.918296	1.07393	0.950102	1.02197	1.05704	1.06395	0.76524	1.09357	1.32893	1.03855	0.994641	1.05369	1.02737	0.915396	0.903986	1.07795	0.953582	1.0246	0.814955	0.89311	0.854458	1.05053	1.01928	1.08301	1.23385	0.921278	0.894504	0.879404
	2.948	0.982688	1.08865	0.959521	0.885376	0.753107	1.21057	1.08043	0.904828	0.843271	1.10277	1.11207	1.06096	1.05344	1.14272	0.867051	0.813534	0.855115	0.973944	1.05397	0.957039	0.980952	1.05313	1.06669	0.954032	1.12067	0.936942	0.892232	1.02146	1.22798	1.04419	1.03929	1.11243	0.959601	0.959425	0.938778	1.03497	0.995489	1.04038	0.905054	1.01986	1.01118	1.00214	1.10697	0.978944	0.993758	0.935575	0.948756	0.991409
	2.98	0.911311	0.945478	0.927367	0.948641	0.868593	0.650267	0.919002	1.02021	0.875592	1.10774	1.02214	0.938272	1.00784	1.16963	0.905544	1.01315	0.997337	1.04597	0.968504	1.0475	0.926113	1.13708	0.905905	0.952489	1.12446	1.06784	1.11012	0.997653	1.14668	1.02673	0.930088	0.892022	0.906889	1.09875	1.02361	1.1312	1.01269	0.946995	0.881173	1.05537	1.01339	1.05665	0.889112	1.07865	0.903736	0.94377	0.984199	0.997622
	3	0.920247	1.10676	0.896957	0.952366	1.13655	1.08801	0.835858	0.987167	1.40581	1.01474	1.23428	1.03397	0.943957	1.01787	0.937268	1.03981	1.21076	1.1877	1.16653	1.00416	0.887078	0.953788	0.927502	1.16916	1.10379	0.955885	1.12643	1.10043	1.04362	0.941285	0.952925	1.04767	0.975091	0.996194	1.09968	1.0467	0.974765	0.94968	0.919263	0.954885	0.957847	0.973974	0.936683	1.09807	0.983454	0.927485	0.886866	0.934267
	3.021	1.03175	0.975535	0.979102	0.933309	0.87276	0.960479	1.16446	0.864239	1.04017	1.10814	1.04085	1.02171	0.956267	1.15173	0.939046	1.2099	1.05288	1.18601	0.960684	0.91173	0.963705	0.805141	0.98984	1.00085	0.969074	0.990469	1.08239	0.949191	0.93745	0.96879	0.931708	0.876489	0.977965	1.10103	0.953675	1.01651	0.977866	1.11435	0.898585	0.932005	1.047	1.01048	0.920945	1.03391	0.790191	0.859275	0.984014	1.10977
	3.041	1.03565	1.13399	1.09092	0.871113	0.726673	1.09117	1.12482	0.811421	0.836337	0.979636	0.993331	1.04775	0.986084	1.03632	1.05986	1.12541	0.750378	0.860295	0.861511	0.962187	1.13208	0.976322	0.942255	1.15909	1.04885	0.878326	1.05317	0.983737	0.801798	1.04214	0.956729	1.03854	0.924333	0.986073	1.00575	1.04965	1.13226	0.918575	0.970447	0.873329	0.969011	1.03053	1.08506	1.08821	0.952022	0.930364	0.978723	0.879115
	3.061	1.05156	1.07813	0.983889	1.03458	0.78439	0.946531	1.20205	0.809887	0.906839	0.90246	0.817799	0.999914	0.974274	0.927835	1.02279	1.0035	0.684976	1.11711	1.00469	1.0377	0.963232	1.02716	1.00643	1.17284	0.948756	1.00075	0.915726	0.969792	0.806079	0.971335	0.962678	1.03134	0.88737	0.9304	1.23803	0.951821	0.8951	1.00328	0.895974	0.996451	1.09156	1.10118	0.901238	1.23713	0.911804	0.918857	0.930315	1.01484
	3.081	1.08944	0.907662	0.964716	0.94807	0.927098	0.835199	1.18172	0.967455	0.614826	1.03423	1.09851	0.848957	0.980484	0.81314	1.10934	1.22218	1.08131	1.03208	1.08061	0.949477	0.979921	1.07	1.0672	0.945516	0.990016	0.892782	1.0388	0.982702	1.0201	1.00484	0.881207	1.02662	0.996844	1.00648	0.84612	0.868557	0.984948	0.964473	1.06093	1.06021	1.01728	1.0557	1.07917	1.06963	1.03066	0.860892	0.902941	1.03022
	3.102	0.919421	0.935974	0.917013	0.990309	0.840622	0.918104	1.05116	1.04334	0.940982	0.876027	0.978283	1.18075	0.935001	0.75769	1.06913	1.30601	1.19982	0.923059	0.898055	0.964877	0.989641	1.06086	1.14262	1.04103	1.07463	1.00079	0.910436	1.05243	1.06084	0.950922	0.923057	0.981364	0.848316	0.897653	1.05415	0.983521	0.97783	0.938716	1.05319	1.06526	1.02998	0.992424	1.07699	0.95394	1.01932	1.08827	0.958876	0.936969
	3.137	1.16365	0.905716	0.961374	0.951878	1.32106	1.01989	1.05717	1.07051	0.955462	1.13098	1.04848	1.01373	1.02658	1.40492	0.925821	1.05594	1.08968	0.995503	0.875821	0.952537	1.05109	0.882403	0.924278	1.13238	1.02247	1.22357	0.896932	0.892424	0.815489	0.970113	1.09635	1.08534	0.873274	0.996397	1.04896	0.947631	1.08691	0.857168	0.894355	1.10208	0.909446	0.928248	0.938148	1.01211	1.02525	1.11308	0.882232	1.11314
	3.158	0.981559	0.877568	1.04892	1.02329	0.924467	0.882476	1.04203	1.02645	1.10787	0.958043	0.928519	1.0013	0.944727	1.1324	0.920794	0.893186	0.849648	1.04424	0.873867	0.966899	1.04619	0.951862	0.923563	0.740109	0.982237	1.05326	1.18559	0.898547	0.938366	0.941028	0.940776	0.947348	0.988004	1.07654	0.973681	0.957011	0.942889	1.00615	1.09882	0.852923	1.01686	1.03933	1.04747	0.952144	0.74911	1.01531	0.972712	0.80022
	3.178	1.11001	1.09417	1.08678	1.0051	0.993037	0.837037	1.18088	1.04285	0.979787	0.985603	1.09982	0.939974	1.08629	1.00976	0.803986	1.1177	0.888325	0.946858	0.918651	1.01361	0.92393	1.03611	0.943964	0.907743	1.01166	1.17791	0.891719	0.971937	0.925074	0.989064	1.01237	0.902493	0.976365	1.22684	0.993917	0.950915	0.950131	1.08819	0.985774	1.03302	0.977744	1.01173	1.0092	0.97705	0.976767	0.922236	0.995043	0.985721
	3.198	1.06915	0.958229	1.08649	1.00997	0.719713	1.08426	1.16536	1.05272	1.34688	0.851522	0.95726	1.04372	1.0699	1.02543	0.897106	0.900075	0.957279	0.87461	0.883085	1.0245	1.10416	1.12573	1.06938	1.03505	1.01887	0.798367	1.11325	1.02642	0.93543	1.03191	0.989112	0.877941	0.838589	0.939987	0.974806	0.958102	1.09535	0.931608	0.912372	1.06494	1.15716	0.933118	0.902047	1.02945	1.00109	0.935589	0.852245	1.1473
	3.219	0.855569	1.07534	1.10764	1.14923	1.13336	0.925281	0.86606	1.05499	1.14329	1.01341	1.08508	0.965742	1.05213	0.892248	0.750099	0.927107	1.11577	0.969903	1.02643	1.06362	1.08129	1.07316	1.09657	0.972497	1.01055	1.09828	1.14882	1.03464	0.808626	1.01602	0.967652	1.08608	0.957258	0.940472	0.953634	1.0172	1.03436	0.87801	1.04954	0.98769	0.98978	0.989984	1.00602	1.04431	0.98185	0.999339	1.06784	1.20003
	3.239	1.13348	0.971286	1.21689	1.03755	0.863001	0.929012	0.941267	0.97251	0.633713	0.846618	0.842763	1.03849	0.951899	0.922646	1.10743	0.75172	0.914883	1.01613	1.11932	0.9575	0.906016	0.905222	1.1083	1.06792	0.999402	1.07489	0.906388	0.91665	1.03231	0.980009	0.991923	0.953519	1.05318	1.12976	1.21505	0.906266	0.970345	0.830956	1.21231	0.875883	0.91445	0.903205	1.05867	1.03688	1.04927	0.84038	1.11909	0.958196
	3.26	0.88683	1.02214	0.929377	1.10069	0.921085	0.971437	0.861436	1.11152	1.10407	0.920917	0.931563	1.04178	1.00858	1.22721	0.913335	0.91065	0.952161	1.01149	0.873566	1.11661	1.0544	0.92113	1.15571	1.00892	0.876432	0.98702	0.982971	1.03973	1.04662	1.01487	0.830395	0.839499	1.04498	0.897529	0.98359	1.07196	1.11789	0.951972	1.03209	0.95757	0.843934	1.00817	0.982417	0.993224	0.941325	0.923393	1.06169	0.946089
	3.28	1.0853	1.12684	1.0131	1.05561	1.07334	0.966466	0.905498	1.06628	0.720383	1.04972	1.042	0.918171	1.0109	1.15516	0.910373	1.14466	1.07669	0.874938	1.07961	1.0321	1.07029	0.934742	1.04559	1.04947	1.02558	0.979821	0.925834	0.929788	0.850354	0.921752	1.00574	1.03091	1.06676	1.19712	0.949671	1.10699	0.970834	0.951906	1.02322	1.01734	1.01166	0.935142	1.01889	1.15835	1.00827	0.988005	1.0356	0.963713
	3.3	1.19995	1.01881	0.912955	1.00939	0.863393	1.00264	1.03256	0.871475	1.05702	1.03076	1.07632	0.969238	0.996542	1.04447	0.953539	0.97384	1.22271	0.967556	0.819276	1.01811	1.01015	0.97084	1.0805	1.10597	1.03708	0.924555	0.800268	0.967963	1.19655	0.99161	0.78549	1.00293	1.16066	0.823952	1.12454	1.05885	0.930904	0.92631	0.979026	1.05967	1.08759	1.0088	0.851922	1.10124	0.994785	0.962992	0.999174	1.05984
	3.324	1.00482	1.00496	0.944079	0.889656	1.0932	1.04935	0.919214	0.974645	1.03261	1.06044	0.801213	0.97553	0.991085	1.25633	0.791096	0.977542	0.939613	0.9551	0.983012	1.03113	0.93093	0.958262	1.08463	0.879332	0.955119	0.991964	1.14167	0.96897	0.918699	0.95126	1.02846	1.02701	1.15627	1.02637	0.938465	0.923516	0.990134	0.899511	0.955012	0.975843	0.996182	0.938921	1.13627	0.857995	1.08452	1.01266	1.04929	0.990838
	3.345	0.821962	1.05877	1.14963	0.931262	1.02115	1.07063	1.48557	0.967627	1.33535	1.08706	0.881074	1.04894	1.01136	1.22172	1.01631	0.993631	0.942329	0.931794	0.868119	0.946076	1.14758	1.01368	1.01331	0.924982	0.997105	0.900464	1.08443	1.01263	1.127	1.07868	1.08692	0.957483	1.09509	1.03274	0.943171	0.940162	0.900869	0.986117	0.928194	0.928149	1.08016	0.988016	1.03035	1.05581	0.95108	1.08773	1.15081	1.0765
	3.366	0.755797	0.980287	1.0634	1.00666	1.39242	0.914921	1.15606	1.0072	0.864174	1.07476	1.08414	1.02323	1.02852	1.07842	0.79601	0.957021	1.19205	0.971653	1.04539	1.07412	0.87103	0.859315	1.02292	1.00695	1.10589	0.791937	0.863134	0.926468	0.908084	0.921519	0.965216	0.87685	0.890112	0.964111	0.934464	1.02077	0.990079	1.09591	0.785843	0.874374	0.930046	1.03462	0.980589	1.17274	1.05995	0.955155	0.869208	0.961948
	3.402	0.986762	1.0658	0.741655	1.09958	0.737379	0.874428	0.838701	1.01906	1.06311	1.07606	1.0068	1.11313	0.999985	1.06177	1.03302	0.984568	0.750454	0.971772	0.905471	0.993201	1.00544	1.05171	0.895669	1.0481	0.969817	1.07456	0.955286	1.07518	1.07159	0.978961	1.06039	0.947357	0.944606	0.884328	0.908286	0.946431	0.968732	1.0198	0.959087	0.915582	0.995158	1.00893	0.976477	1.09453	0.883042	0.965012	1.03302	0.984763
	3.422	0.879892	1.14052	0.841083	0.96505	1.07351	0.931311	1.01137	0.940736	1.269	1.02791	0.977543	1.16281	1.10779	1.03952	1.08398	0.915412	1.07946	0.916635	0.937366	0.958283	1.09523	0.832772	0.964451	0.69329	1.01503	0.940891	0.979082	1.08696	1.02675	1.05207	0.968646	0.949717	1.01921	0.913629	1.03236	1.04216	0.873216	1.04689	0.981478	1.03412	0.956014	0.947531	0.955751	0.855697	0.935079	0.962815	1.07485	1.03138
	3.442	0.716111	0.996927	1.10338	1.13775	0.929223	1.13968	1.16525	1.06213	1.07925	1.10577	1.06794	1.06793	0.99493	1.05001	1.18697	0.683299	0.63568	1.05173	0.896809	1.04345	0.98555	0.93687	0.99663	1.28736	1.06105	1.13417	1.14184	0.975517	1.11735	1.12911	1.14877	0.986629	1.05389	0.82079	1.14185	0.982702	0.966785	0.892676	1.04436	0.998582	0.973358	0.9154	0.864501	1.02609	0.992277	0.840388	0.961868	0.943866
	3.462	1.11456	0.862339	1.05492	1.11221	1.09568	0.95909	0.791495	1.04775	1.02676	0.772106	0.97866	0.9555	0.908908	1.15635	0.918941	1.07704	0.729092	0.959057	1.04653	1.01255	1.00324	0.966779	1.09012	0.778943	1.08927	1.01008	0.803791	0.871963	0.893889	0.96567	1.06245	1.00378	0.973943	1.02759	1.04027	1.01308	0.897962	0.896229	0.883792	0.999088	1.14449	1.03472	0.936992	0.954824	0.862171	0.97482	1.1004	0.976214
	3.482	0.905606	1.02247	0.941378	0.857767	1.18469	0.910748	0.817345	0.93121	0.874326	0.963738	1.11412	0.850786	0.911132	1.02456	0.888938	1.06696	1.07282	0.921205	1.05808	0.965849	0.975524	1.03629	0.967148	0.950142	1.01634	0.982033	0.725223	0.967362	1.14202	0.974802	1.06333	0.917624	0.919972	0.984466	1.08203	0.984015	0.956992	1.00163	0.965699	1.05141	0.986567	1.04699	0.93562	0.959636	0.971325	1.04414	0.903509	0.874363
	3.502	1.16387	1.07141	1.05064	1.11963	1.25041	0.976999	0.924856	0.871412	0.842082	1.08693	1.15371	0.896837	1.03645	0.834246	0.981171	1.21868	1.23249	1.05535	0.85195	1.03513	0.905386	0.883935	1.07192	0.899923	1.03784	0.994358	0.830043	0.993449	0.975045	0.987392	0.953544	0.778296	0.923435	1.14344	1.00897	1.01331	0.939917	0.990243	0.987164	0.943416	0.882285	0.993967	0.932687	0.949451	0.932367	0.882828	0.919259	1.13146
	3.523	0.795539	0.955	1.01024	1.08841	0.875257	0.98919	1.11447	0.964097	1.16229	1.07296	1.06285	1.0584	0.966064	0.713484	1.10668	0.846595	0.864095	0.848934	1.01235	0.978694	1.15392	0.927965	1.02564	0.750233	0.9041	1.00077	0.809223	0.957506	0.931427	1.06387	1.13548	0.963309	1.15864	1.00692	0.803236	1.06188	1.05732	0.94498	1.07929	1.04624	0.722128	0.93601	0.828408	1.0241	0.815488	0.990568	1.08254	1.07338
	3.543	0.841401	0.898917	1.16155	1.02007	0.972647	0.847356	1.19734	0.93565	0.976541	0.978018	0.745856	0.917789	1.02478	1.01448	1.14134	1.12156	0.993232	0.811379	1.04458	0.901668	1.03889	1.0151	0.937301	0.821672	0.858207	0.897746	1.14304	1.07882	0.788681	1.01756	0.985451	1.06239	1.09988	0.895042	1.01403	0.966335	0.915789	1.07322	0.970485	1.03031	0.97325	0.992707	1.03049	0.944749	0.880442	0.903047	0.869268	1.04487
	3.565	0.880659	1.09333	1.06053	0.973323	1.16408	0.942781	0.858301	0.909929	0.750197	0.925768	1.06827	0.888656	1.01861	1.07626	0.815635	1.27814	0.963099	1.14206	1.01953	1.03506	1.0433	1.01316	1.12003	0.749205	1.05093	1.05433	0.88757	1.0295	0.786	0.977529	1.14848	0.96095	1.12467	0.800553	0.903765	1.03278	0.906317	0.938933	0.984375	0.776209	0.966632	0.949002	0.931953	1.06157	1.04939	0.856513	0.929855	0.988284
	3.586	1.1614	1.06431	1.01469	0.85567	0.756898	0.954266	0.872486	0.957019	0.914033	1.0995	1.01756	0.893077	0.992455	1.27176	1.01232	0.894499	0.892871	1.14559	0.796775	1.01591	1.18873	0.960474	0.926366	0.978978	0.87107	0.965806	0.896751	0.94019	0.905133	0.967044	0.993527	0.997684	0.997252	0.913161	0.826852	1.08935	1.03621	1.04832	1.07447	1.00156	1.12421	0.993978	1.03735	1.02546	1.08749	0.824322	1.11169	1.01584
	3.618	0.949483	1.02862	0.962739	0.974058	0.920221	0.911834	0.847951	0.976762	1.17842	0.991516	1.16801	1.11846	1.08281	0.674393	0.996602	1.14547	0.985715	1.13516	0.895012	1.1001	0.806339	1.03943	0.896852	1.24007	1.05669	1.09374	0.939324	1.08294	0.998617	1.00326	0.962254	0.885787	1.02995	1.04784	0.999585	0.907258	0.99053	0.914659	0.863578	1.05746	0.989626	0.941116	1.01132	1.03039	1.07977	1.07972	1.12565	1.04639
	3.638	0.997511	1.01058	0.770978	1.19923	1.00934	0.86931	0.884215	0.95381	0.75588	0.99071	0.983066	1.06463	1.00793	1.10961	1.01616	1.02982	0.989027	0.848561	0.946157	1.0294	1.01257	1.02262	1.00886	1.00183	0.966452	0.953813	0.981965	0.949884	1.08157	0.974249	0.953784	0.956214	1.18746	0.755963	0.904906	0.861144	1.05429	0.758475	1.05918	0.986284	0.836364	0.99986	0.951511	1.15224	0.995945	0.983206	1.0484	0.904924
	3.659	0.924835	0.796507	1.18043	0.987404	1.18113	1.03485	1.17981	0.928594	1.19303	0.95647	0.999652	0.926903	1.03481	1.09067	0.918673	1.08536	0.997415	1.02665	0.780524	1.0029	0.96689	1.0417	1.16307	0.907714	0.949511	1.09596	0.972121	0.875685	0.930021	1.0052	1.07678	0.964567	0.995101	0.969183	1.0428	1.05071	0.978606	0.923578	1.05894	1.0114	1.11709	0.975091	0.942721	0.917141	1.22234	0.961086	0.988477	1.01851
	3.68	0.796366	1.01637	0.898524	0.87518	1.26255	0.9729	0.715736	0.938639	1.00951	0.973355	0.88634	0.985858	0.997205	0.814775	0.729114	1.19796	1.04436	1.0371	0.933082	0.87255	1.11237	1.08123	1.05857	1.09177	0.946338	0.964473	0.834194	1.02389	1.19705	0.91846	0.939237	0.998822	0.931377	1.01625	0.953214	1.01146	1.05899	0.932945	1.05538	0.909961	1.02324	0.960732	0.973017	1.15744	1.06833	1.01103	1.04898	0.962062
	3.7	0.730677	0.970516	0.978914	0.926695	1.09968	1.02251	1.25217	0.869179	1.35698	1.21548	0.907942	1.00107	0.943411	0.779526	1.04135	0.918718	1.03116	0.956112	0.90195	0.939268	1.00554	0.976709	1.01155	0.831497	0.889099	0.945304	0.843996	1.03558	1.19937	0.889513	0.975017	1.00377	1.03758	0.786875	0.983785	1.0814	0.986506	0.926946	1.16476	0.985807	0.987186	0.904937	1.15811	1.17204	0.920482	1.12997	1.05412	1.10633
	3.721	0.921943	0.976695	0.988924	0.91368	1.22774	1.2481	1.28028	0.874517	0.786073	1.01793	0.963295	0.917286	1.07338	1.09292	0.873594	0.858602	0.987257	1.17103	1.04008	1.06535	0.98897	1.02906	0.973941	0.841944	1.05649	0.865472	1.03888	0.91751	0.978994	0.973061	0.958911	1.05947	1.04233	0.919932	0.961941	1.0521	1.14832	1.10675	1.1821	1.04354	0.808275	0.988542	1.02186	1.01968	1.00093	0.909068	0.934932	0.896038
	3.741	0.941101	1.0381	1.10913	0.914128	1.0305	0.870308	0.931404	0.971796	0.789067	0.927981	0.876281	1.0448	1.05567	0.993861	0.929893	1.3041	0.998132	0.846378	0.929337	1.04512	1.00628	1.02326	0.879441	1.1459	0.886034	0.819332	0.941596	0.957086	1.14297	0.917907	1.08091	0.907284	1.05827	1.01987	0.978817	0.98218	0.94428	0.977695	0.850243	0.901714	0.94972	1.0727	0.950203	0.906644	1.04292	0.928296	1.02047	1.0836
	3.762	1.06505	1.11505	0.90529	0.910242	1.13731	0.904826	0.834691	0.94693	1.17891	0.867209	0.807401	0.953099	1.09353	0.850928	0.92604	0.881139	0.950324	1.00445	1.04106	1.06987	0.960667	0.980629	1.07029	1.44614	0.992083	0.891385	0.892317	1.06735	1.06289	0.929311	0.967923	1.02134	0.935133	0.886631	0.948763	0.999783	0.908063	1.02926	0.956607	1.06514	0.904994	1.0107	1.08306	1.04044	0.988191	1.03176	0.937179	1.11697
	3.784	0.943689	0.946501	0.836016	1.03691	0.859359	0.838377	1.34493	0.997378	0.961218	1.19955	0.950177	0.974382	1.05248	0.714545	1.0168	1.03193	0.762517	1.0265	1.03172	1.0077	0.912723	1.04496	1.04324	0.921567	0.823981	0.923139	0.762386	0.906803	1.03705	1.03244	0.920351	0.986728	0.974736	1.03218	1.03558	0.951197	0.987425	0.942359	0.792457	0.986808	1.01138	1.02634	0.855947	1.02135	1.00277	0.973124	1.00686	0.960012
	3.819	0.830568	0.843259	0.965118	0.913899	0.941001	0.86539	1.04108	1.20592	1.13786	1.09755	1.01012	0.948237	1.07844	1.02505	1.16897	0.936986	1.0145	0.981155	0.842883	0.88444	1.07093	0.979997	1.18674	0.848286	0.935085	1.09235	1.01421	0.960385	1.01985	1.01349	1.02502	0.928109	1.11408	1.17201	0.989203	0.950409	0.995529	0.964588	1.24267	0.967235	1.03526	0.932438	0.950108	0.947448	1.10269	1.16609	0.878116	0.9273
	3.84	0.948084	0.865732	0.965516	0.917674	0.931746	0.963579	1.48916	0.892147	1.34729	0.91194	1.03354	0.905941	0.950995	0.932958	0.979298	1.19465	0.937085	1.10249	0.888781	1.02809	1.03265	1.01157	1.03953	0.955223	1.01457	0.93877	0.921928	1.01795	0.875739	1.02135	1.00573	1.01246	0.835763	1.09031	0.928075	0.910915	1.02333	0.918772	0.992765	0.976018	0.951896	0.96536	0.95346	0.800068	0.946169	1.09074	1.04775	1.00745
	3.86	0.925739	0.922702	0.938258	0.918579	1.06559	0.955289	0.833462	0.931343	1.01605	0.955958	1.04284	0.982919	1.04332	1.11094	1.18791	0.905108	0.874736	1.04796	0.934696	0.957383	1.01038	0.84645	1.03471	0.880753	1.09791	1.05399	1.09791	0.912675	1.19937	0.899339	0.944256	0.994037	0.931245	0.988177	0.895571	0.954488	1.0358	0.892573	1.16773	1.02903	0.935016	1.08965	0.975516	1.09597	1.12571	1.07616	0.934171	0.96275
	3.88	0.772953	0.964463	1.02784	1.09824	0.93111	0.915493	0.651248	1.01028	1.00951	1.05119	0.80623	1.02263	1.07551	1.02521	1.03325	0.978714	0.969005	1.05557	0.881853	1.08225	1.00133	0.994734	1.05554	0.793109	1.05108	0.933168	0.8748	1.01214	1.10196	0.988412	1.02707	1.02631	0.843891	0.977216	0.984258	1.07791	1.10385	0.834237	0.994115	1.03459	0.901808	0.931832	0.982333	0.778128	1.04144	0.91899	0.902952	1.04518
	3.9	1.01395	1.05741	0.994275	1.03256	1.2812	0.88317	0.968964	0.904491	0.845402	1.13888	1.1348	1.09469	0.926825	0.935953	0.98202	0.805659	1.16904	1.00052	0.924178	0.91746	0.90496	0.98118	1.06484	0.998114	1.0299	0.786695	0.833283	0.970027	0.951615	0.953455	1.01785	1.04231	0.731099	0.932737	0.988462	0.911419	1.09938	1.05729	0.998024	0.914613	1.0623	0.967686	0.994875	1.04164	1.012	1.01737	0.998974	1.08711
	3.92	0.882003	1.00473	1.07773	1.1522	0.956749	1.11499	0.799785	0.96266	0.997248	1.11399	1.11652	1.04993	0.999661	1.16312	1.01829	0.961884	0.856898	0.9837	1.19793	1.00781	1.06434	1.13351	1.18521	0.835651	0.865236	1.10226	1.0574	0.971004	0.90133	0.931692	1.03461	1.03116	1.14572	1.07072	1.02439	0.90592	1.01132	0.906208	0.966163	0.994009	1.00017	0.958439	0.944647	0.938621	0.913944	1.11932	1.09354	1.02239
	3.94	1.10586	1.0608	1.04031	1.10699	0.963629	0.936933	0.769414	1.06242	1.30179	1.09424	1.10217	1.04382	0.994924	0.771528	0.862972	0.924752	0.801478	0.965867	0.890704	0.94482	0.947299	0.903102	1.12814	1.19478	1.10267	0.908162	1.02822	1.10089	1.1243	0.930703	1.03089	0.942178	0.837659	1.10043	0.999421	1.09434	0.9549	0.999319	0.893841	1.09555	1.01668	0.963314	1.08024	1.06664	1.04315	1.01644	0.935616	0.951847
	3.961	1.11865	1.10335	0.896335	1.18958	0.869013	1.02814	1.1046	1.0552	1.1702	1.15213	0.880827	1.04172	0.986735	0.948836	0.952097	1.21952	1.17321	0.924905	1.0637	0.923027	1.12482	1.05871	1.09886	0.967343	0.971925	1.0031	1.07988	1.04487	0.96767	0.986829	0.975592	1.04883	1.01457	0.877752	1.06626	0.899597	0.878246	0.913462	0.906759	1.07302	0.984167	0.93511	1.09049	1.06397	0.938024	0.92185	0.975522	0.886967
	3.982	0.868586	0.98649	0.969984	0.801422	0.929168	1.07051	0.907928	1.09917	1.06616	1.01214	0.97372	0.925722	1.02183	1.11249	0.934159	0.855862	1.15825	1.0746	1.11647	0.854458	0.852903	0.913331	0.985432	0.716445	1.04625	1.0658	1.09953	0.936654	0.830524	0.955891	0.974139	1.0174	1.02057	1.11516	0.967027	0.991771	0.927238	1.06609	1.10842	1.01555	0.903103	0.929224	0.965648	0.956804	1.07637	0.891594	0.991233	0.97034
	4.005	0.880202	0.959252	0.786206	1.11334	0.927243	1.05172	1.04725	1.07175	0.936713	1.04415	0.938537	1.13186	0.912318	1.08236	0.983379	1.02797	0.940926	0.947375	1.00923	1.02379	0.953875	0.885498	1.08082	1.14767	0.90326	1.02467	0.996229	0.974334	0.999506	0.952511	1.11578	0.980991	0.862356	1.0101	0.976343	0.930243	1.08941	1.23335	0.938747	1.06227	1.05031	0.949699	1.04285	0.886523	0.871155	0.946976	0.913831	0.977701
	4.027	1.13191	1.04939	1.19207	0.979157	1.04109	0.853159	0.696635	1.0311	1.73373	1.01493	1.13325	1.07065	0.941203	0.85089	0.961471	1.02024	0.972888	1.09458	1.05825	0.97766	0.948433	1.01913	0.998861	1.02497	0.974238	0.953415	1.14139	1.01339	0.938517	1.03537	1.04435	0.926021	1.15319	1.06198	0.972589	1.0322	1.00584	1.11778	1.01052	0.942852	1.02484	0.976599	1.06971	0.995886	0.881536	0.946662	0.865707	0.905616
	4.048	0.946511	1.04353	1.04147	0.991268	1.04779	0.988149	1.06859	0.948442	1.16731	1.01995	1.09516	0.878214	0.960235	0.986911	1.06814	0.910226	0.91197	0.908292	0.919852	1.01236	1.08396	1.0133	1.01815	1.05654	0.966043	0.898151	1.03049	1.02538	1.18216	0.982866	1.02526	1.05839	1.14234	1.03711	1.15253	1.08688	0.937164	1.0126	1.03834	1.00779	0.925172	1.02642	1.09355	0.912172	1.02495	1.08072	1.141	1.04749
	4.082	0.965738	1.00677	0.961305	1.04346	0.993805	0.872301	1.23029	1.16431	1.42229	1.04138	1.0894	0.989775	0.993171	1.07458	1.07178	1.32391	1.13854	0.997824	0.870461	0.9755	1.00255	0.993918	1.10581	0.997837	0.895579	0.964763	0.822999	1.07248	1.12128	0.954748	1.14977	0.881568	0.92796	0.87083	0.96823	0.899802	0.937796	0.964933	1.06422	0.826121	0.974551	1.01099	1.01796	1.03751	1.0724	0.973263	1.07848	0.92502
	4.102	0.879841	0.880592	1.03349	0.938559	1.04628	1.1557	0.979002	1.13549	1.22435	1.0081	1.09787	0.930202	0.976844	0.917462	0.924766	0.80909	0.76322	0.892306	0.915604	0.969698	1.05834	0.996119	0.937031	1.08599	1.05808	0.965993	1.03846	0.969018	0.939274	1.06756	1.03286	0.877403	1.04082	1.05475	1.01305	1.07272	0.867247	1.03533	0.946086	0.896397	0.974269	0.97038	0.875809	0.969827	0.85319	1.01127	0.989761	1.03641
	4.122	1.0666	1.06503	1.05157	1.00185	1.07129	1.03676	1.18461	0.943972	0.997558	1.13255	1.01394	1.05103	0.999527	0.947768	0.809366	0.936635	1.07195	0.997383	0.932466	1.10704	0.830932	0.929498	1.04843	1.15159	0.99709	0.927043	0.811517	1.03228	1.24544	0.936212	0.911144	0.948135	0.926958	1.15545	0.993618	0.942165	0.900996	1.12859	1.11406	0.783108	0.922954	0.961821	0.992409	1.00929	1.04814	1.0145	1.06236	0.883847
	4.142	1.03893	1.05635	1.01934	0.923406	1.08003	1.03253	0.953282	1.0285	1.26032	1.09343	1.10044	0.858145	1.00204	1.25814	1.03261	1.02452	1.05804	0.996345	0.852218	0.925623	1.02978	0.969811	1.10849	1.05314	1.00189	0.990254	0.920319	1.04495	0.982152	0.963821	1.02202	1.09897	0.886763	0.781314	1.11303	1.04843	0.859896	0.977594	0.932644	1.04223	0.933127	1.06543	0.93467	1.01291	0.90685	1.08268	1.0146	1.10694
	4.162	1.01904	1.01899	1.07247	0.917511	0.846323	1.062	0.787261	1.0548	0.642677	1.10571	0.977404	1.03157	1.02962	0.753259	0.977353	0.878014	0.752062	1.08111	1.08312	0.958134	0.920373	0.983062	0.988084	1.03006	0.963034	1.05665	0.983718	0.965037	0.941279	0.925932	1.06994	1.00706	0.891689	0.995954	0.997304	1.04329	1.01382	0.961783	0.916741	0.943029	1.08891	1.02025	0.978114	1.03349	1.01916	1.14385	1.00253	1.02696
	4.182	1.17972	0.85721	1.01035	1.08662	0.946758	0.961217	1.34983	0.948058	1.16135	1.12903	0.881546	0.985468	0.97225	1.31992	1.00374	1.14097	1.00961	0.945394	0.921082	1.02823	1.02735	0.968127	1.13587	0.856936	1.06309	1.0837	0.940251	0.924886	0.783864	0.975627	0.978016	0.984752	0.920684	1.00415	1.05353	1.00672	1.0775	0.855085	1.0323	0.960773	1.02866	1.03742	1.00177	0.827047	0.819056	0.95586	1.06627	0.969028
	4.203	0.807476	1.02939	0.808259	0.916349	1.1505	0.976954	1.28459	0.817745	0.922744	1.08733	0.937647	1.00595	0.988817	1.19968	0.852878	1.11103	1.00199	0.940005	0.957632	1.0463	0.933975	1.024	1.19664	1.23826	0.968249	1.00266	1.11633	1.01534	0.898381	0.982934	1.07238	0.961518	1.01802	0.858398	0.965443	0.906088	0.939675	0.858639	1.06362	1.06624	0.967072	1.0718	1.07653	0.903237	1.16792	0.804313	0.824575	1.01524
	4.225	0.865574	0.892833	1.07136	0.919587	1.01647	0.983359	1.08178	1.05197	0.94461	1.06422	0.960607	1.06882	0.986913	0.779226	0.929259	1.22648	1.21591	1.22145	0.95125	1.05956	1.00852	0.928762	1.07309	0.867994	0.895618	1.01008	1.22717	0.966626	1.14596	0.991862	1.01979	0.846719	1.04301	1.27662	0.864947	0.949557	1.08511	0.944812	0.969722	0.972904	0.877924	0.948048	1.0739	1.06043	0.810059	0.945406	1.02378	0.962155
	4.246	0.996591	0.999425	0.955952	0.941389	0.92446	1.09365	0.70544	1.09836	1.37611	1.1232	0.814354	0.970161	1.03791	0.666686	0.945298	0.942845	0.846002	1.06396	0.844596	1.05212	1.04746	1.01536	1.08557	0.993724	1.05501	0.96709	0.945177	0.837116	0.903773	0.95797	0.963519	0.982577	1.00636	1.11093	1.03554	0.971251	0.873482	1.00285	1.252	0.928377	0.971212	0.952038	0.997042	1.00771	0.975071	1.16102	0.948989	1.20985
	4.282	0.956464	1.05201	1.08193	0.997693	0.688845	1.02561	1.12447	0.98821	1.21584	1.10028	0.925969	1.12153	0.936357	0.908559	1.00431	0.95744	0.891082	0.833382	0.951539	0.932267	1.05079	1.02855	1.2321	1.24281	1.02313	0.947767	0.94753	1.0172	0.921148	1.01554	0.918499	0.909677	0.928921	1.10909	1.06339	1.09091	1.11087	0.97593	0.985649	1.01576	1.05567	0.952922	0.973872	1.07521	0.849764	0.922517	0.959566	1.03213
	4.302	0.900538	0.999352	1.122	0.939258	0.998314	0.927155	0.994	0.882376	0.952935	0.778136	0.758866	1.06074	0.987689	0.895982	0.909315	1.06324	0.991638	0.98139	0.807854	1.09087	0.972968	1.05712	1.08733	1.02612	0.902383	0.911912	0.775028	0.9166	1.15839	1.00493	1.05655	0.951532	1.02582	0.889905	0.892319	0.867011	1.01598	0.951646	0.811854	1.0495	1.04747	1.01064	1.15151	1.08623	0.840311	1.01798	0.868712	0.869864
	4.322	0.877113	0.97667	0.962256	1.06541	0.972414	0.945115	0.858552	1.01253	1.21914	1.14867	0.76682	1.06585	1.02939	0.860349	1.16946	1.07182	0.94281	0.81762	0.945026	1.06662	0.951907	1.13124	0.896312	0.933026	1.0964	1.00715	1.02113	0.978882	0.991017	0.877466	0.967686	0.977496	1.1216	0.86597	1.02221	0.954639	0.952472	1.00214	0.833267	0.90671	1.10454	0.928815	1.07244	1.07451	1.04932	1.1318	0.986007	0.99194
	4.342	0.926473	1.0568	0.849318	0.990552	0.861272	0.997366	0.975931	0.955892	0.946141	1.11211	0.896939	1.04375	1.06396	1.06852	1.05244	0.787091	0.928845	0.906519	1.1969	1.02309	0.945025	0.965183	1.03397	1.0416	1.00883	0.905338	0.795493	0.969452	1.09962	1.05976	0.987064	1.0162	1.01906	0.921911	0.99282	1.18506	0.991535	0.987575	0.732035	0.971975	0.943796	0.930302	1.0017	0.846952	1.00088	1.00206	0.94667	0.837741
	4.362	0.898199	0.967623	1.04204	0.978905	1.15852	0.778261	1.07499	1.06853	1.53858	0.980097	1.00047	0.882746	0.84753	1.18469	1.06063	1.2433	1.15239	1.04234	0.946212	1.02764	0.924072	1.14809	1.04921	0.89963	0.895006	1.05656	1.02864	0.979233	0.928635	0.839308	1.07583	1.0571	0.948643	0.985435	1.08168	0.920562	1.04907	1.01718	1.11339	1.01291	0.95742	1.08385	1.02454	0.949818	1.14711	1.07428	0.934993	0.927418
	4.382	0.675462	1.03654	0.940378	0.995493	1.02626	0.989757	1.18887	1.01585	0.792223	1.04838	0.987283	0.960944	1.00535	0.957335	1.03762	0.748555	0.767439	0.855109	1.03469	1.03172	0.990628	0.969134	1.06558	0.746149	0.999454	1.01937	0.911445	0.963433	1.00749	0.914393	0.970764	0.903614	0.992941	1.05715	1.01021	0.979302	1.05416	0.926185	0.984639	1.02963	1.03221	0.93195	0.993755	0.889549	1.00661	0.979131	0.908904	0.947918
	4.53
	4.55
	4.571
	4.592
	4.612
	4.632
	4.652
	4.807	0.357944	0.398866	0.33723	0.327568	0.364648	0.336261	0.220304	0.139217	0.0200357	0.229091	0.351529	0.196653	0.192975	0.275677	0.257806	0.170683	0.093164	0.272116	0.252172	0.20693	0.291436	0.211207	0.355242	0.0975897	0.277749	0.247907	0.454035	0.402844	0.551883	0.100354	0.0395577	0.241215	0.5823	0.00736333	0.0400556	0.0467253	0.0856438	-0.040799	0.0843845	0.584444	0.0556762	0.0224497	0.0535779	0.154877	0.341399	0.281808	0.0342423	0.0839166
	4.832	0.396141	0.299483	0.31569	0.294067	0.49345	0.100961	0.331944	0.355692	0.490326	0.198608	0.330939	0.174527	0.277004	0.403362	0.205782	0.162271	0.0318481	0.241877	0.250505	0.216921	0.333918	0.244867	0.326138	0.234544	0.243972	0.436921	0.327002	0.462899	0.543815	0.178565	0.415265	0.275249	0.662193	0.610031	0.334612	0.370602	0.440278	0.311538	0.0138077	0.446273	0.0681497	0.210737	0.415309	0.0601867	0.225632	0.0763781	0.237081	0.165805
	4.852	0.415083	0.211184	0.360662	0.156892	0.190489	0.19289	0.311403	0.285624	0.55562	0.145884	0.18801	0.352905	0.288303	0.384296	0.240707	0.312851	0.136941	0.178165	0.261296	0.225217	0.252029	0.282574	0.400455	0.39771	0.161991	0.319916	0.502012	0.357118	0.677398	0.572646	0.693167	0.374148	0.617663	0.760152	0.036144	0.222236	0.454444	0.56486	0.426505	0.592211	0.216097	0.105464	0.444676	0.576475	0.307743	0.330867	0.303911	0.190693
	4.873	0.26563	0.299951	0.365348	0.178133	0.368463	0.237347	0.417268	0.342259	0.567241	0.267471	0.336966	0.203048	0.292126	0.351489	0.254644	0.239245	0.189554	0.251668	0.388638	0.278314	0.27513	0.306147	0.380155	0.321636	0.214165	0.33938	0.610702	0.413862	0.386201	0.543775	0.489524	0.308365	0.559141	0.669951	0.663182	0.569013	0.451843	0.476484	0.506791	0.556753	0.515191	0.387261	0.422681	0.657723	0.335767	0.0162845	0.0215484	0.327571
	4.895	0.319858	0.184802	0.339524	0.26438	0.475907	0.274381	0.134073	0.410711	0.541002	0.269348	0.293015	0.301029	0.306329	0.429849	0.163983	0.274271	0.159708	0.391943	0.398309	0.218624	0.38688	0.345794	0.513924	0.283828	0.228803	0.448177	0.584503	0.376496	0.348476	0.582697	0.538308	0.294532	0.550275	0.783204	0.00828637	0.0210179	0.0555564	0.0287543	-0.00595185	0.533546	0.364397	0.0528235	0.583181	0.0569103	0.280848	0.256776	0.0574249	0.0589516
	4.926	0.345335	0.451474	0.24228	0.312366	0.332829	0.288005	0.150974	0.469871	0.375226	0.337844	0.210367	0.292202	0.318091	0.282846	0.26301	0.265547	0.242517	0.329773	0.382993	0.310624	0.35372	0.295864	0.383797	0.319037	0.330119	0.357427	0.558014	0.371165	0.555875	0.645905	0.653496	0.341774	0.557214	0.506317	0.0787517	0.0395439	0.0589036	0.0257161	0.0108826	0.60976	0.085675	0.521444	0.468305	0.465632	0.370282	0.150015	0.0448004	0.045886
	4.946	0.438194	0.315882	0.330842	0.277613	0.594692	0.307961	0.323966	0.439395	0.14838	0.307193	0.523346	0.292536	0.273777	0.248399	0.365677	0.30505	0.215743	0.41299	0.267963	0.260826	0.290143	0.403295	0.41012	0.279367	0.284979	0.322172	0.428291	0.45853	0.497111	0.574531	0.615537	0.361479	0.628148	0.717903	0.0595045	0.0126873	-0.00488755	-0.0128106	-0.00507079	0.653311	0.437746	0.547907	0.606558	0.51388	0.332471	-0.00645223	0.0191477	0.0146248
	4.966	0.412396	0.297743	0.462053	0.240225	0.350116	0.32225	0.594385	0.48164	0.294012	0.354596	0.293861	0.239272	0.339256	0.259557	0.499706	0.329897	0.208592	0.476295	0.424269	0.379307	0.38442	0.361471	0.502365	0.3897	0.246965	0.343755	0.58186	0.49779	0.461854	0.613323	0.557325	0.469314	0.669646	0.565236	0.0222144	0.0369219	0.0377982	0.029738	0.0358228	0.567594	0.392675	0.580025	0.5131	0.518856	0.382129	0.0126563	0.0261593	0.0620723
	4.986	0.427694	0.398835	0.274538	0.308427	0.308232	0.250939	0.325758	0.457984	0.215778	0.263171	0.260071	0.27895	0.346824	0.237067	0.186669	0.320783	0.251713	0.30314	0.31619	0.268591	0.382225	0.364363	0.439279	0.717867	0.346295	0.342879	0.659963	0.442	0.51317	0.530563	0.59654	0.421932	0.536191	0.781581	0.0518991	-0.0107419	-0.0218258	0.00129849	-0.0235	0.643856	0.426055	0.63249	0.468388	0.562403	0.320569	0.0322794	0.00538805	0.0961816
	5.006	0.311483	0.227685	0.316676	0.354077	0.297537	0.209191	0.0490777	0.34064	0.510464	0.308911	0.467535	0.376734	0.227536	0.54917	0.218555	0.422389	0.25271	0.410744	0.335008	0.286604	0.414749	0.298836	0.432718	0.4672	0.280748	0.332175	0.48954	0.492324	0.732169	0.6164	0.668242	0.463577	0.651415	0.567652	0.0280886	0.0400528	-0.00927471	0.0230495	0.00885435	0.526375	0.516537	0.632767	0.445572	0.595361	0.357779	0.015194	0.0507639	0.0574561
	5.027	0.470164	0.318144	0.31241	0.367599	0.645229	0.289019	0.109958	0.435383	0.184198	0.353925	0.387109	0.226189	0.298042	0.630848	0.443563	0.476424	0.284129	0.454032	0.388692	0.355135	0.36165	0.314571	0.477315	0.412827	0.44759	0.426698	0.822192	0.443206	0.423639	0.574216	0.688632	0.363588	0.629949	0.769769	0.0352943	0.0401799	0.0551511	0.00984615	-0.0412675	0.612164	0.514166	0.534312	0.558082	0.522965	0.535111	-0.0233342	0.0382118	0.0632301
	5.05	0.570286	0.355733	0.412837	0.377312	0.433651	0.407134	0.439914	0.415534	0.276195	0.331782	0.340597	0.316974	0.351904	0.448957	0.44172	0.462311	0.369808	0.564285	0.250282	0.310709	0.242765	0.373188	0.713421	0.486313	0.358917	0.334294	0.695367	0.507039	0.687862	0.624997	0.706453	0.419873	0.607002	0.817994	0.00321574	0.0268117	0.0689508	0.0229505	-0.00115913	0.593323	0.554367	0.643123	0.563649	0.677877	0.421564	0.0312645	0.0840806	0.0224818
	5.072	0.486357	0.282768	0.400589	0.399985	0.222715	0.490797	0.373978	0.351075	0.412376	0.354155	0.490287	0.415201	0.333079	0.490647	0.330906	0.329812	0.307814	0.362538	0.345703	0.315389	0.38861	0.289635	0.54257	0.346595	0.342234	0.327265	0.649579	0.508509	0.77382	0.563437	0.683021	0.48777	0.626284	0.548583	0.0637181	0.0141207	0.00787061	0.02203	-0.057927	0.544118	0.355059	0.634933	0.570022	0.526448	0.364196	-0.00605192	0.000161223	0.0460277
	5.093	0.433459	0.37271	0.53388	0.227924	0.216133	0.239399	0.140403	0.419399	0.511513	0.406511	0.375899	0.26395	0.410507	0.460318	0.382586	0.169942	-0.0064313	0.568081	0.385746	0.346121	0.452431	0.467881	0.619421	0.471876	0.340367	0.386591	0.66107	0.589901	0.600572	0.582793	0.613137	0.417983	0.624149	0.613594	-0.0227157	0.0160955	0.0158043	-0.00819213	-0.0200831	0.595742	0.517315	0.572636	0.621624	0.594018	0.333771	0.00841271	-0.0113788	0.0594027
	5.127	0.400161	0.378908	0.361793	0.475808	0.256972	0.137528	0.180922	0.446495	0.23699	0.356107	0.364103	0.266213	0.337395	0.437253	0.35209	0.597335	0.437694	0.546789	0.172004	0.39954	0.433338	0.434206	0.652893	0.296083	0.389649	0.459167	0.581065	0.577857	0.56191	0.633338	0.750763	0.517841	0.576007	0.701451	0.0304824	0.0563393	0.0457945	0.381259	-0.0367972	0.710042	0.637285	0.636511	0.635142	0.706093	0.391174	0.419074	0.0231734	0.044137
	5.147	0.592994	0.470908	0.50576	0.448914	0.652563	0.330078	0.269829	0.43866	0.0062743	0.317514	0.411342	0.436034	0.400892	0.236825	0.443916	0.351047	0.247003	0.273122	0.340372	0.283613	0.412236	0.442004	0.475917	0.236008	0.249863	0.377855	0.573757	0.494182	0.347583	0.634265	0.631792	0.400167	0.542206	0.781347	0.044438	0.0418909	0.0435584	0.612363	-0.0384018	0.57518	0.429952	0.561967	0.548266	0.557747	0.462183	0.459873	0.358475	0.0673266
	5.168	0.520234	0.308204	0.533146	0.333798	0.552706	0.12176	0.248042	0.51785	0.293829	0.341802	0.357185	0.352527	0.284305	0.52769	0.306222	0.340885	0.145595	0.564962	0.360547	0.361976	0.442383	0.351668	0.520195	0.517358	0.353125	0.580611	0.754511	0.49451	0.295764	0.570543	0.625422	0.447499	0.895023	0.608927	-0.00318927	0.0419933	0.000254125	0.681186	-0.0429067	0.587741	0.510961	0.631016	0.60042	0.755011	0.506649	0.284557	0.35916	0.0274898
	5.188	0.347655	0.452601	0.433365	0.28205	0.760785	0.57261	0.460757	0.499441	0.120384	0.473545	0.261804	0.313224	0.394747	0.406607	0.314664	0.504639	0.273894	0.309014	0.429811	0.349108	0.332537	0.470976	0.609207	0.636438	0.309412	0.502081	0.446798	0.423989	0.671151	0.615076	0.70801	0.393168	0.752558	0.418437	0.00647632	0.0158853	0.0349998	0.506872	0.00865457	0.671325	0.511278	0.674572	0.517963	0.700886	0.378698	0.329294	0.333337	0.0894031
	5.208	0.679229	0.373434	0.511246	0.293757	0.510077	0.36833	0.159586	0.48344	0.712068	0.525815	0.448389	0.468877	0.296366	0.36184	0.490167	0.413348	0.295872	0.510712	0.34374	0.420238	0.432483	0.444217	0.529788	0.143413	0.456363	0.280142	0.838329	0.558018	0.600571	0.64905	0.699089	0.571294	0.693143	0.7921	0.0344129	0.0176597	0.0155791	0.523189	0.0101189	0.60336	0.553844	0.564207	0.489255	0.595741	0.48791	0.207695	0.463458	0.0566385
	5.229	0.597587	0.534374	0.439863	0.324533	0.698541	0.534018	0.510112	0.285928	0.0955147	0.35432	0.422798	0.406999	0.377179	0.0941445	0.533092	0.463721	0.319728	0.440047	0.374193	0.35983	0.424907	0.445718	0.533898	0.529943	0.305809	0.323218	0.727145	0.573421	0.724736	0.65692	0.672556	0.456026	0.655741	0.634856	0.836082	0.0209184	0.5921	0.701151	0.0381869	0.62754	0.460411	0.697158	0.466203	0.530272	0.480246	0.349201	0.300172	0.00428886
	5.249	0.373979	0.246514	0.52105	0.379575	0.520502	0.453089	0.551681	0.420792	0.272684	0.233862	0.289497	0.411287	0.330375	0.476218	0.419743	0.471324	0.376458	0.372833	0.308532	0.380709	0.39938	0.377504	0.519183	0.432511	0.379024	0.47385	0.577237	0.49757	0.441577	0.621698	0.661795	0.532349	0.652738	0.804678	0.638613	0.0221244	0.551178	0.803122	-0.0395682	0.616652	0.504233	0.635469	0.53428	0.630551	0.532629	0.366325	0.322309	0.332938
	5.27	0.628827	0.264364	0.310779	0.280477	0.58384	0.498199	0.46998	0.458907	0.160159	0.362051	0.38718	0.485866	0.332316	0.448334	0.417853	0.248943	0.227218	0.409031	0.376722	0.35487	0.467584	0.487415	0.487375	0.471191	0.472773	0.552353	0.863711	0.58676	0.748722	0.609597	0.581905	0.549364	0.614341	0.720528	0.633162	0.0218601	0.572511	0.645628	0.0987013	0.703091	0.552958	0.594306	0.454797	0.618757	0.486746	0.385772	0.297527	0.596876
	5.291	0.476344	0.402571	0.389791	0.353033	0.419955	0.303875	0.429487	0.368095	0.076385	0.323231	0.451235	0.438201	0.374841	0.593469	0.242126	0.575132	0.362194	0.367516	0.340296	0.387363	0.437264	0.410581	0.520252	0.0986413	0.417624	0.513891	0.50683	0.495258	0.576472	0.689397	0.766384	0.620558	0.653622	0.783239	0.642483	0.0341093	0.592547	0.702665	0.483212	0.755571	0.568623	0.653404	0.573234	0.547149	0.436099	0.497398	0.310323	0.586778
	5.315	0.359492	0.346881	0.560397	0.35256	0.358818	0.464895	0.154556	0.466255	0.42464	0.38234	0.404238	0.383631	0.385087	0.600112	0.421663	0.532181	0.506888	0.469251	0.419866	0.393236	0.463935	0.341818	0.604738	0.368089	0.449667	0.451639	0.648824	0.477347	0.609858	0.667088	0.826022	0.554345	0.739511	0.691717	0.590555	0.0532944	0.623666	0.698191	0.675985	0.54965	0.533799	0.602504	0.618878	0.654418	0.29771	0.539866	0.372494	0.489072
	5.335	0.341824	0.384726	0.34905	0.41773	0.786607	0.479294	0.26585	0.529166	0.283017	0.308986	0.645016	0.321385	0.37498	0.523411	0.262046	0.498899	0.383128	0.402004	0.275222	0.270495	0.440298	0.382468	0.507132	0.580106	0.413277	0.531043	0.704546	0.509752	0.643544	0.646833	0.748724	0.460796	0.709762	0.623591	0.744401	0.0150114	0.557252	0.556055	0.732479	0.64671	0.507944	0.566196	0.788173	0.740064	0.393747	0.524436	0.326672	0.648955
	5.362	0.495913	0.552718	0.545058	0.43756	0.430097	0.426123	0.533305	0.5714	0.175528	0.366683	0.391168	0.331818	0.386388	0.251498	0.37336	0.556558	0.267177	0.39189	0.331891	0.366058	0.387603	0.407409	0.594595	0.55614	0.329969	0.413296	0.437934	0.484212	0.691424	0.554699	0.747814	0.467451	0.555059	0.713249	0.664401	0.69734	0.517156	0.579953	0.644552	0.732008	0.500175	0.647673	0.619466	0.756224	0.500703	0.257632	0.195486	0.628836
	5.382	0.5717	0.503736	0.459489	0.316565	0.71573	0.512508	0.371682	0.469078	0.489359	0.262855	0.579374	0.404869	0.424056	0.153891	0.371861	0.453519	0.351919	0.460114	0.35308	0.395913	0.424877	0.472386	0.659023	0.269506	0.370319	0.556025	0.669462	0.539401	0.792109	0.58835	0.654294	0.390024	0.719525	0.705057	0.540832	0.750003	0.669516	0.631218	0.816158	0.619516	0.509106	0.553879	0.621976	0.77034	0.533363	0.345147	0.304272	0.68553
	5.402	0.471195	0.408375	0.599983	0.409342	0.79487	0.423883	0.413825	0.334826	0.401154	0.494001	0.42295	0.336427	0.376851	0.330629	0.405908	0.268627	0.065914	0.482407	0.408903	0.464588	0.560721	0.365794	0.478865	0.344829	0.448259	0.478664	0.811815	0.515854	0.867196	0.656615	0.672368	0.476255	0.748293	0.684545	0.659301	0.65924	0.594372	0.65384	0.60835	0.688363	0.630143	0.717744	0.515524	0.757283	0.434827	0.325804	0.476977	0.758603
	5.423	0.504724	0.477818	0.336452	0.530568	0.429292	0.440288	0.550622	0.447134	0.404939	0.377037	0.287402	0.395263	0.445562	0.38743	0.316878	0.600545	0.397739	0.392036	0.466727	0.423926	0.325893	0.391623	0.630031	0.549832	0.478223	0.508728	0.53341	0.543952	0.783589	0.630851	0.670263	0.402903	0.845619	0.758486	0.574155	0.674786	0.62715	0.730013	0.80674	0.628572	0.493991	0.691578	0.621992	0.677386	0.583786	0.425762	0.245412	0.516151
	5.454	0.477838	0.458074	0.554463	0.381452	0.53832	0.441495	0.561602	0.647647	0.566343	0.376886	0.420378	0.43652	0.379891	0.45351	0.390267	0.54279	0.329182	0.476944	0.319277	0.39538	0.534919	0.342495	0.566282	0.536086	0.512413	0.53511	0.787069	0.537832	0.715675	0.638577	0.773973	0.470053	0.648481	0.591495	0.643376	0.740876	0.691174	0.717652	0.794226	0.592667	0.498588	0.641948	0.571647	0.72559	0.496281	0.387139	0.334073	0.60215
	5.475	0.396513	0.409877	0.534236	0.429695	0.581614	0.595004	0.283555	0.473267	0.529567	0.416805	0.512339	0.414994	0.378696	0.283083	0.443698	0.68523	0.566146	0.556385	0.425566	0.387749	0.480409	0.415427	0.669622	0.491971	0.365427	0.596883	0.725467	0.554481	1.0229	0.604734	0.755383	0.443569	0.598274	0.493633	0.571098	0.6986	0.519733	0.749838	0.551571	0.574963	0.531617	0.587397	0.749617	0.68233	0.522858	0.447079	0.459861	0.554425
	5.495	0.34013	0.500093	0.523564	0.458933	0.558979	0.441218	0.492059	0.570868	0.498164	0.481212	0.370549	0.356344	0.449416	0.39621	0.43221	0.239783	0.0872444	0.542525	0.299406	0.499396	0.371741	0.383908	0.503637	0.765519	0.455433	0.519904	0.759492	0.500432	0.655306	0.673431	0.693841	0.481843	0.709096	0.651503	0.720135	0.754951	0.685761	0.679941	0.817255	0.615576	0.493297	0.605639	0.598351	0.758821	0.416805	0.42911	0.427272	0.622892
	5.515	0.624964	0.426394	0.565616	0.369781	0.709234	0.530144	0.261165	0.587393	0.515396	0.250145	0.623142	0.404428	0.472862	0.42878	0.434647	0.638033	0.371731	0.517196	0.40294	0.444329	0.455713	0.448237	0.631855	0.553785	0.382828	0.613477	0.61243	0.56749	0.799142	0.565699	0.752954	0.449239	0.619797	0.710475	0.634642	0.777176	0.642771	0.810547	0.557853	0.717567	0.678381	0.617432	0.696563	0.680914	0.382358	0.420557	0.364398	0.615986
	5.535	0.445425	0.375545	0.63727	0.482114	0.641546	0.532551	0.512819	0.480632	0.373707	0.360363	0.506999	0.429891	0.412274	0.631219	0.179498	0.493108	0.358465	0.557043	0.422518	0.506805	0.505639	0.544013	0.676941	0.776519	0.457927	0.524751	0.807021	0.506026	0.651559	0.63687	0.634389	0.544986	0.768808	0.705767	0.619051	0.661791	0.545525	0.794979	0.797951	0.664044	0.502595	0.595169	0.681389	0.634288	0.415169	0.502187	0.293998	0.532095
	5.555	0.445805	0.426368	0.464992	0.508469	0.731268	0.660542	0.384192	0.516973	0.353309	0.55075	0.341142	0.418709	0.442556	0.500181	0.294897	0.507476	0.140015	0.508918	0.606178	0.466821	0.548667	0.457509	0.603402	0.492828	0.413753	0.381934	0.544088	0.534939	0.616923	0.574025	0.661311	0.546896	0.659546	0.705478	0.687044	0.700329	0.618814	0.691808	0.690935	0.666333	0.612019	0.611037	0.642912	0.5844	0.435856	0.474618	0.398868	0.684189
	5.579	0.51024	0.498256	0.464072	0.407146	0.67917	0.499142	0.4019	0.402642	0.129571	0.423804	0.589051	0.4578	0.411604	0.571372	0.359813	0.423504	0.346977	0.551517	0.364012	0.46376	0.474049	0.372624	0.667097	0.521242	0.458914	0.542764	0.815072	0.585328	0.807021	0.707661	0.859697	0.534031	0.671553	0.707673	0.900182	0.719078	0.660541	0.749255	0.646441	0.672836	0.693454	0.596037	0.604537	0.702706	0.465109	0.196038	0.269643	0.714278
	5.6	0.549015	0.359821	0.5513	0.527633	0.59102	0.395699	0.457836	0.454354	0.579233	0.605885	0.535063	0.447008	0.40813	0.568548	0.467591	0.53594	0.544666	0.596258	0.399358	0.438708	0.58399	0.425272	0.650415	0.571621	0.472895	0.432634	0.808184	0.475841	0.63138	0.600511	0.790378	0.385039	0.69352	0.769714	0.702051	0.666909	0.707203	0.778472	0.705129	0.672968	0.618797	0.617416	0.62802	0.640079	0.433862	0.467095	0.33615	0.69495
	5.621	0.742298	0.470944	0.576968	0.407548	0.504718	0.216797	0.44201	0.545166	0.402937	0.494485	0.481357	0.438148	0.440655	0.321718	0.436441	0.461966	0.349957	0.523582	0.475319	0.421329	0.465466	0.41763	0.771161	0.587203	0.361127	0.539121	0.752294	0.600488	0.476681	0.656515	0.633737	0.391343	0.578261	0.858899	0.728918	0.685497	0.627104	0.659445	0.630785	0.57921	0.525199	0.707152	0.648599	0.600685	0.387463	0.432173	0.41013	0.665037
	5.656	0.457937	0.506992	0.424715	0.334498	0.568205	0.343401	0.48868	0.481016	0.543189	0.634937	0.339428	0.492484	0.439199	0.324365	0.413278	0.535906	0.34045	0.57977	0.424967	0.496043	0.49815	0.510269	0.591684	0.344309	0.491561	0.468328	0.557664	0.552247	0.67413	0.658915	0.731396	0.536139	0.649356	0.950207	0.708309	0.660465	0.553045	0.81168	0.612339	0.584058	0.650868	0.716094	0.668592	0.707628	0.406017	0.49655	0.352925	0.643977
	5.676	0.423175	0.446574	0.520496	0.611412	0.845171	0.493515	0.438039	0.538727	0.0520793	0.540381	0.494133	0.505411	0.462239	0.562498	0.620171	0.597414	0.363275	0.379269	0.20708	0.511564	0.376732	0.324858	0.551933	0.416663	0.40242	0.476185	0.491356	0.555753	0.970958	0.707877	0.728672	0.527703	0.803576	0.866662	0.779519	0.702067	0.630399	0.797695	0.72822	0.635901	0.505087	0.684373	0.497125	0.715175	0.442973	0.404517	0.3107	0.716288
	5.697	0.49516	0.460632	0.449615	0.375067	0.679832	0.491078	0.595788	0.607624	0.447216	0.372735	0.605988	0.336831	0.352044	0.35356	0.485469	0.67427	0.590834	0.607767	0.418757	0.435647	0.533179	0.390467	0.688344	0.405869	0.462546	0.592573	0.876677	0.633833	0.600347	0.618116	0.736152	0.528731	0.669623	0.724395	0.706231	0.620599	0.72659	0.615144	0.746042	0.671639	0.618158	0.592499	0.677163	0.567755	0.496705	0.374732	0.37652	0.626983
	5.717	0.698235	0.478058	0.436885	0.513103	0.582585	0.474766	0.715405	0.580978	0.534679	0.52127	0.56815	0.379155	0.346498	0.5222	0.406581	0.570427	0.597443	0.511492	0.442925	0.475764	0.311811	0.361869	0.571901	0.823407	0.496611	0.511451	0.697705	0.605529	0.815117	0.651606	0.739981	0.434502	0.670023	0.642502	0.801814	0.741278	0.673144	0.534166	0.664654	0.590315	0.642757	0.661404	0.573507	0.587183	0.522716	0.439956	0.418392	0.706256
	5.737	0.509904	0.460765	0.613305	0.47692	0.483544	0.479432	0.570901	0.621563	0.316438	0.481203	0.575369	0.575926	0.334094	0.425101	0.503426	0.651393	0.424821	0.456364	0.404308	0.495294	0.519758	0.328218	0.639751	0.489298	0.513192	0.449465	0.845575	0.561712	0.562086	0.6453	0.796961	0.516631	0.706219	0.677959	0.676346	0.759054	0.608107	0.781686	0.669349	0.701144	0.515881	0.597932	0.722699	0.654336	0.364631	0.361138	0.335607	0.778213
	5.757	0.640018	0.38815	0.403853	0.485978	0.501918	0.463427	0.519735	0.61407	0.576108	0.53346	0.701454	0.470698	0.513391	0.529922	0.381782	0.497506	0.340024	0.514712	0.39257	0.588766	0.613775	0.41657	0.687219	0.341978	0.338107	0.447411	0.796605	0.594162	0.808477	0.711659	0.722716	0.526883	0.705769	0.689418	0.73869	0.621852	0.610768	0.644348	0.551722	0.667861	0.672155	0.594482	0.609733	0.673754	0.427871	0.490775	0.381779	0.644866
	5.778	0.658821	0.29229	0.657173	0.56747	0.849628	0.528015	0.513325	0.556638	0.253849	0.455938	0.588712	0.478038	0.372421	0.335842	0.419728	0.789112	0.542731	0.65009	0.514553	0.483499	0.515758	0.420578	0.716984	0.229748	0.430597	0.452043	0.592398	0.560975	0.700812	0.710435	0.662681	0.471162	0.582624	0.818553	0.706005	0.717845	0.519057	0.666378	0.706806	0.623919	0.656137	0.68685	0.578152	0.731528	0.436811	0.230319	0.399766	0.744625
	5.798	0.692214	0.421467	0.649038	0.332143	0.299341	0.442694	0.421673	0.53933	0.615619	0.440362	0.508102	0.51488	0.418247	0.664831	0.348603	0.800055	0.472778	0.645955	0.314211	0.515076	0.599714	0.459728	0.784337	0.675379	0.500242	0.459967	0.749748	0.587444	0.731326	0.667755	0.728073	0.563999	0.590032	0.758065	0.744545	0.73306	0.511903	0.778404	0.712613	0.715098	0.510101	0.61001	0.768168	0.586087	0.451898	0.393128	0.428843	0.682695
	5.82	0.430567	0.377458	0.504767	0.388803	0.566876	0.448193	0.456382	0.571487	0.531673	0.395008	0.521123	0.411478	0.376463	0.469277	0.471127	0.510657	0.326912	0.543348	0.367072	0.479174	0.429876	0.431567	0.675691	0.661687	0.515809	0.598383	0.641301	0.559093	0.864453	0.501692	0.710076	0.554111	0.731798	0.91495	0.795494	0.686172	0.520822	0.72822	0.527701	0.730669	0.551819	0.620707	0.525756	0.686082	0.503742	0.398426	0.235905	0.640946
	5.856	0.680463	0.583511	0.545546	0.371873	0.530901	0.72856	0.58863	0.443992	0.500314	0.42366	0.501804	0.517658	0.378052	0.583465	0.486683	0.465912	0.324604	0.525895	0.378207	0.370078	0.441894	0.352873	0.653013	0.579759	0.507723	0.500317	0.841427	0.584512	0.638274	0.701468	0.789519	0.643707	0.846927	0.737512	0.529721	0.668354	0.663539	0.665374	0.654184	0.629578	0.655391	0.688068	0.677222	0.617553	0.377247	0.402423	0.324945	0.679865
	5.876	0.425714	0.395423	0.597477	0.33828	0.538712	0.458367	0.375482	0.544655	0.300471	0.401969	0.653243	0.455873	0.4128	0.544494	0.337841	0.712403	0.461103	0.369823	0.235202	0.44643	0.461839	0.504998	0.602389	0.512039	0.48344	0.513639	0.865544	0.532894	1.01317	0.619514	0.774056	0.465569	0.825806	0.959569	0.657349	0.721736	0.539	0.592109	0.706014	0.647411	0.634691	0.756799	0.576338	0.57042	0.545607	0.423737	0.397946	0.768114
	5.897	0.47973	0.500476	0.609793	0.461305	0.727058	0.476238	0.492286	0.542375	0.398462	0.459436	0.52419	0.523183	0.432917	0.390283	0.55547	0.813069	0.450811	0.362989	0.507334	0.471996	0.433122	0.477321	0.650706	0.590337	0.531457	0.407522	0.733724	0.601096	0.6447	0.662154	0.680217	0.467785	0.792258	0.624191	0.74304	0.655782	0.570802	0.690275	0.772848	0.66266	0.422337	0.65399	0.686472	0.677677	0.359615	0.424879	0.279016	0.654771
	5.917	0.611724	0.473992	0.598479	0.45793	0.773062	0.444988	0.521408	0.608587	0.615024	0.542674	0.375842	0.450429	0.444697	0.511874	0.509159	0.464117	0.377496	0.615192	0.261961	0.488166	0.429483	0.559492	0.687539	0.234272	0.453048	0.416013	0.832451	0.560384	0.721844	0.688929	0.793365	0.586163	0.686697	0.767813	0.809705	0.587397	0.68578	0.690207	0.752008	0.699387	0.551799	0.60867	0.732832	0.819969	0.488608	0.524954	0.34943	0.787414
	5.937	0.588765	0.285406	0.558804	0.498071	0.682973	0.431867	0.435293	0.534659	0.546049	0.60496	0.62017	0.547672	0.432942	0.24743	0.47191	0.592891	0.476101	0.403976	0.441864	0.417992	0.5801	0.461742	0.648299	0.459637	0.485332	0.437887	0.824812	0.528091	0.818715	0.695901	0.686454	0.539594	0.8068	0.766457	0.763711	0.66594	0.572241	0.662442	0.724184	0.713139	0.675147	0.746683	0.601002	0.702695	0.500992	0.350942	0.377969	0.756038
	5.957	0.549387	0.547634	0.436686	0.503331	0.751763	0.550427	0.492314	0.509476	0.252984	0.517445	0.711004	0.515512	0.40611	0.557192	0.39658	0.52087	0.513189	0.58879	0.467643	0.546617	0.521051	0.529277	0.742846	0.567525	0.571645	0.473883	0.791832	0.649548	0.631366	0.696381	0.626965	0.481397	0.72632	0.946981	0.652006	0.842635	0.706785	0.650076	0.899235	0.664859	0.514577	0.656699	0.659796	0.839401	0.401833	0.333766	0.468863	0.661879
	5.977	0.593999	0.366052	0.598345	0.440189	0.520933	0.335647	0.616616	0.523876	0.603519	0.418151	0.551811	0.522767	0.417243	0.417797	0.414025	0.448521	0.456253	0.489544	0.325848	0.539215	0.501221	0.332814	0.733208	0.62244	0.478066	0.457862	0.726114	0.537314	0.68425	0.724873	0.680409	0.426944	0.751148	0.640287	0.710099	0.712954	0.604309	0.743962	0.627898	0.662147	0.608017	0.724696	0.776806	0.68039	0.404101	0.552998	0.351152	0.623615
	5.997	0.619795	0.495933	0.519206	0.41764	0.464374	0.287794	0.494586	0.507422	0.702469	0.432282	0.475698	0.431595	0.428336	0.474381	0.364241	0.635197	0.618917	0.501717	0.336901	0.49261	0.615467	0.435908	0.659139	0.375913	0.518398	0.597802	0.739744	0.656807	0.538767	0.668484	0.825045	0.570652	0.590938	0.858281	0.697748	0.735444	0.631062	0.668413	0.740464	0.554472	0.581983	0.715954	0.665415	0.783767	0.414407	0.478884	0.462305	0.545877
	6.017	0.347387	0.62662	0.501489	0.525755	0.657893	0.584619	0.629327	0.56137	0.553271	0.546846	0.238119	0.384028	0.466713	0.404874	0.333498	0.384878	0.415515	0.505677	0.489254	0.458295	0.56162	0.384081	0.68432	0.3218	0.537794	0.511035	0.626288	0.561347	0.655481	0.657302	0.743058	0.380938	0.839239	0.826159	0.822143	0.661397	0.64375	0.69193	0.571037	0.671373	0.625679	0.666945	0.716713	0.763787	0.430427	0.233678	0.218205	0.654318
	6.042	0.750941	0.52137	0.508325	0.494855	0.696865	0.43919	0.390616	0.379658	0.218918	0.411435	0.684877	0.481508	0.463882	0.503008	0.469856	0.452546	0.255046	0.443178	0.392299	0.496166	0.458855	0.441864	0.638881	0.45982	0.441361	0.522752	0.703129	0.531451	0.687914	0.637664	0.75371	0.594087	0.750537	0.709462	0.710212	0.736804	0.610083	0.619055	0.721945	0.665323	0.637558	0.670817	0.627629	0.682912	0.415638	0.341484	0.364579	0.76325
	6.062	0.563862	0.438334	0.44902	0.367201	0.867257	0.334226	0.638993	0.460648	0.630051	0.469663	0.474984	0.521449	0.379439	0.577395	0.426152	0.415895	0.344783	0.521066	0.401185	0.501787	0.640442	0.410813	0.59621	0.491587	0.44954	0.42157	0.776521	0.508964	0.821922	0.643732	0.705578	0.541757	0.483561	0.576767	0.626048	0.551007	0.641753	0.778967	0.718401	0.797398	0.616999	0.69654	0.689073	0.926505	0.406694	0.484897	0.372276	0.697752
	6.084	0.472587	0.403024	0.385823	0.463012	0.707661	0.327546	0.270868	0.547566	0.705123	0.570141	0.414955	0.572542	0.465564	0.418955	0.557879	0.617121	0.577497	0.585309	0.499587	0.434175	0.505212	0.400014	0.728188	0.191725	0.387048	0.523761	0.776357	0.549588	0.616319	0.668688	0.798988	0.44663	0.601603	0.949485	0.549581	0.695965	0.667725	0.677322	0.723543	0.616048	0.526836	0.659246	0.62595	0.718093	0.489085	0.494519	0.425402	0.698819
	6.105	0.521088	0.471639	0.425735	0.470236	0.5795	0.419995	0.523139	0.470387	0.741004	0.327355	0.514376	0.429333	0.469677	0.250378	0.413958	0.680395	0.529974	0.619734	0.338979	0.487504	0.549525	0.439571	0.744799	0.777656	0.446595	0.518767	0.832901	0.616824	0.757737	0.725939	0.752806	0.57776	0.765037	0.818106	0.843685	0.629222	0.635884	0.757414	0.938272	0.652917	0.586179	0.629153	0.667233	0.783209	0.468947	0.323229	0.364475	0.639627
	6.135	0.469019	0.42877	0.504929	0.445743	0.66938	0.37841	0.306158	0.531772	0.164626	0.56026	0.524446	0.494284	0.530718	0.295658	0.524226	0.410846	0.420616	0.571624	0.465947	0.454649	0.573286	0.5124	0.656853	0.553593	0.492624	0.522178	0.828283	0.647541	0.749594	0.627998	0.77446	0.604178	0.598229	0.757152	0.720136	0.797935	0.59808	0.773437	0.605306	0.705186	0.607082	0.679629	0.692963	0.69695	0.488056	0.520674	0.548142	0.580929
	6.155	0.585093	0.475566	0.455991	0.420992	0.909888	0.522032	0.539903	0.342395	0.537969	0.518499	0.546743	0.451217	0.503867	0.592591	0.482796	0.579129	0.575411	0.413903	0.316956	0.635816	0.564913	0.319647	0.734205	0.560012	0.557686	0.622609	0.748592	0.655994	0.44603	0.663846	0.78043	0.463637	0.669487	0.88976	0.723002	0.735325	0.556091	0.617817	0.749862	0.638843	0.635809	0.655841	0.639779	0.660022	0.455966	0.448104	0.483081	0.526063
	6.175	0.603971	0.497221	0.4738	0.350859	0.839655	0.514267	0.62136	0.601016	0.437153	0.49609	0.713971	0.547507	0.369664	0.411306	0.383447	0.724858	0.456314	0.611816	0.389893	0.543113	0.579359	0.444359	0.760772	0.420303	0.468551	0.48217	0.646506	0.567125	0.563436	0.600927	0.754083	0.562632	0.671965	0.725812	0.684794	0.732477	0.63019	0.716442	0.799752	0.563047	0.689555	0.603369	0.653896	0.707594	0.523956	0.356515	0.40999	0.615356
	6.195	0.549591	0.40102	0.588094	0.482084	0.739588	0.494785	0.514643	0.483352	0.333438	0.438141	0.555099	0.490867	0.470562	0.488714	0.44738	0.614573	0.6656	0.504419	0.373904	0.409739	0.604039	0.338845	0.607687	0.39656	0.465898	0.533031	0.729719	0.602652	0.502034	0.677859	0.687724	0.48067	0.680858	0.533734	0.566731	0.699514	0.646304	0.633977	0.730925	0.666914	0.469352	0.671824	0.669947	0.634885	0.404765	0.328143	0.43883	0.732518
	6.215	0.549819	0.437446	0.561742	0.469757	0.623712	0.62668	0.571763	0.491648	0.519507	0.553074	0.601819	0.464997	0.485643	0.0851339	0.567208	0.536664	0.488548	0.619925	0.490768	0.544564	0.450012	0.505601	0.667873	0.137111	0.532441	0.525226	0.663617	0.681268	0.824961	0.630275	0.667968	0.513743	0.874443	0.667206	0.720124	0.651031	0.722243	0.603094	0.523462	0.60164	0.651767	0.674789	0.657947	0.674445	0.581579	0.499915	0.377049	0.731989
	6.244	0.536906	0.473437	0.494424	0.389825	0.669039	0.404857	0.680052	0.524526	0.387952	0.599228	0.646365	0.48361	0.553791	0.458465	0.443274	0.476034	0.440208	0.564424	0.50094	0.443634	0.492397	0.572635	0.608337	0.386117	0.570655	0.483597	0.692232	0.573242	0.501096	0.697185	0.681393	0.430129	0.642921	0.760338	0.694076	0.664773	0.707683	0.766738	0.581369	0.657842	0.703385	0.61182	0.625202	0.857713	0.436419	0.425754	0.380695	0.696007
	6.264	0.562252	0.556283	0.491038	0.535758	0.627986	0.525779	0.711179	0.545317	0.582711	0.631751	0.44369	0.477434	0.418602	0.423519	0.39857	0.541703	0.514195	0.591928	0.359245	0.4693	0.55759	0.457964	0.720681	0.330832	0.440658	0.496512	0.590564	0.601827	0.735087	0.628299	0.781625	0.579207	0.73168	0.682562	0.631656	0.708402	0.596614	0.75026	0.75735	0.607899	0.693473	0.695234	0.670928	0.669754	0.429792	0.418281	0.337696	0.578276
	6.284	0.531831	0.355943	0.432866	0.434644	0.638147	0.586148	0.523797	0.646235	0.23604	0.507667	0.439117	0.434001	0.451961	0.622792	0.386201	0.171312	0.0782141	0.559356	0.370205	0.504318	0.61948	0.438198	0.623204	0.56431	0.48134	0.474924	0.66055	0.61816	0.659648	0.621669	0.694901	0.598287	0.766245	0.673743	0.530992	0.717924	0.689827	0.734732	0.800637	0.666567	0.599619	0.61395	0.658587	0.569483	0.46058	0.526479	0.350019	0.672078
	6.304	0.511578	0.554946	0.422594	0.37259	0.625834	0.571257	0.49531	0.631876	0.406289	0.472269	0.541074	0.536665	0.456823	0.500954	0.509268	0.59969	0.359785	0.642024	0.408126	0.5488	0.51801	0.484957	0.746094	0.373435	0.474855	0.498923	0.791029	0.606179	0.859537	0.713899	0.798388	0.596311	0.590414	0.73252	0.672662	0.747146	0.75713	0.726477	0.755992	0.667898	0.716341	0.648597	0.629731	0.705884	0.539638	0.492597	0.42014	0.640123
	6.337	0.568773	0.500042	0.520206	0.491927	0.755825	0.611719	0.570675	0.543164	0.304048	0.630092	0.698609	0.500738	0.456786	0.52919	0.413251	0.668546	0.52287	0.618749	0.486175	0.445982	0.557796	0.560191	0.705378	0.436765	0.559611	0.4902	0.627002	0.526362	0.535566	0.603157	0.751282	0.514179	0.653948	0.757566	0.912518	0.733593	0.702401	0.698158	0.700545	0.655037	0.706251	0.662339	0.638982	0.645574	0.460669	0.40474	0.381162	0.782571
	6.357	0.463959	0.475931	0.591299	0.449046	0.793844	0.52525	0.578763	0.540738	0.633608	0.486217	0.665355	0.521994	0.468193	0.293715	0.41299	0.599656	0.443082	0.752297	0.42984	0.484979	0.664154	0.491156	0.775517	0.763208	0.51494	0.576784	0.922854	0.574259	0.745063	0.668533	0.747874	0.500747	0.702124	0.606574	0.741354	0.719594	0.609273	0.800285	0.719456	0.7559	0.625796	0.705543	0.657742	0.701372	0.390915	0.314307	0.378913	0.68233
	6.377	0.781066	0.48193	0.608499	0.413585	0.892247	0.562053	0.410745	0.481992	0.49065	0.690622	0.456692	0.631939	0.442873	0.536729	0.315145	0.580046	0.33787	0.521718	0.381495	0.510502	0.506374	0.479449	0.682358	0.512436	0.536702	0.437663	0.866189	0.597785	0.62836	0.637199	0.706973	0.505531	0.671851	0.745076	0.562082	0.828768	0.486308	0.691911	0.71286	0.805342	0.644045	0.647869	0.761394	0.810858	0.463125	0.522488	0.397392	0.430578
	6.398	0.680462	0.496975	0.494911	0.525595	0.721781	0.403429	0.674847	0.434663	0.56521	0.54858	0.560449	0.562008	0.469383	0.406472	0.557043	0.552601	0.522592	0.650719	0.569232	0.498137	0.520768	0.495292	0.63396	0.588367	0.461004	0.49252	0.859453	0.641627	0.626895	0.653661	0.734708	0.496812	0.760844	0.742617	0.617002	0.667462	0.638475	0.687242	0.678159	0.594648	0.680371	0.587687	0.561338	0.665847	0.504292	0.57948	0.318032	0.756571
	6.418	0.703429	0.544885	0.67483	0.352023	0.743213	0.503295	0.575828	0.528496	0.459097	0.529468	0.748671	0.492416	0.425011	0.535999	0.413956	0.526061	0.442802	0.619201	0.493414	0.534792	0.508636	0.359302	0.714981	0.565693	0.406188	0.486357	0.66248	0.59588	0.660314	0.646687	0.789968	0.478015	0.822699	0.914152	0.680205	0.815068	0.647091	0.779921	0.624513	0.634743	0.653175	0.704123	0.622192	0.626372	0.4205	0.488205	0.569063	0.674998
	6.438	0.402432	0.47928	0.553424	0.376498	0.741021	0.429052	0.514724	0.613008	0.350267	0.527509	0.540963	0.562148	0.435907	0.411034	0.461494	0.67273	0.665058	0.58089	0.330462	0.524852	0.681191	0.404789	0.742691	0.625368	0.556715	0.538793	0.89925	0.543733	0.745637	0.710864	0.825213	0.604426	0.712469	0.666188	0.703988	0.684956	0.663786	0.751687	0.533813	0.660165	0.668253	0.724996	0.611612	0.753769	0.371614	0.459453	0.375741	0.613583
	6.459	0.561827	0.400417	0.513912	0.449401	0.895503	0.448642	0.56484	0.515446	0.560684	0.58126	0.588154	0.583136	0.525304	0.274205	0.489794	0.571339	0.333021	0.577004	0.420677	0.552488	0.504067	0.454434	0.559511	0.670819	0.514458	0.492979	0.802138	0.680075	0.700701	0.599853	0.822863	0.50677	0.761791	0.870695	0.738017	0.791788	0.668853	0.706562	0.751534	0.677553	0.530265	0.651538	0.705789	0.805532	0.469113	0.418062	0.342728	0.587777
	6.479	0.641461	0.559997	0.401758	0.512523	0.580205	0.118159	0.667314	0.575219	0.306346	0.54188	0.674349	0.487929	0.493626	0.335677	0.435529	0.765844	0.50953	0.649762	0.488601	0.643363	0.45483	0.433202	0.643084	0.741938	0.517546	0.505672	0.797916	0.642596	0.786543	0.674198	0.612174	0.551286	0.638784	0.861609	0.731805	0.771197	0.447805	0.871038	0.741395	0.742011	0.413545	0.728949	0.588917	0.649915	0.522923	0.474624	0.393831	0.576952
	6.507	0.484392	0.473525	0.516331	0.47114	0.584854	0.803437	0.864814	0.542629	0.465293	0.531473	0.527696	0.500788	0.509888	0.2997	0.512711	0.584478	0.278553	0.594279	0.26356	0.519557	0.546679	0.550202	0.679984	0.556875	0.451243	0.522616	0.778128	0.615195	0.864802	0.690618	0.771983	0.566234	0.660421	0.856469	0.682424	0.654865	0.572946	0.816007	0.546055	0.75974	0.544175	0.567013	0.703576	0.795157	0.467608	0.331761	0.307308	0.715613
	6.527	0.687971	0.426337	0.510424	0.470274	0.795378	0.533957	0.349253	0.577388	0.882416	0.491845	0.530426	0.497036	0.458371	0.61396	0.587908	0.441059	0.475321	0.423511	0.490688	0.472565	0.378377	0.468516	0.614213	0.499425	0.410238	0.546121	0.697253	0.574843	0.817065	0.69455	0.83648	0.599206	0.83158	0.689865	0.784362	0.722692	0.593164	0.648925	0.757683	0.577013	0.592486	0.657355	0.702028	0.669699	0.419233	0.399552	0.317265	0.62896
	6.547	0.680198	0.507183	0.38113	0.498725	0.53579	0.513547	0.296212	0.506429	0.467786	0.526429	0.504679	0.42769	0.5787	0.556531	0.434883	0.529582	0.429952	0.44129	0.358145	0.554245	0.523514	0.372633	0.628981	0.486954	0.529498	0.430305	0.67269	0.554758	0.625646	0.732067	0.66417	0.571605	0.691849	0.805497	0.578711	0.693693	0.650747	0.615215	0.531907	0.718976	0.619878	0.623389	0.622161	0.666029	0.397064	0.519733	0.385604	0.682627
	6.567	0.616989	0.340117	0.436963	0.465544	0.487829	0.554272	0.765695	0.43009	0.47268	0.383929	0.495663	0.535784	0.511594	0.260682	0.484564	0.461303	0.308106	0.447833	0.260001	0.508983	0.620993	0.341631	0.636177	0.533629	0.432408	0.475401	0.869038	0.614227	0.813433	0.761313	0.768272	0.619398	0.780496	0.767375	0.743876	0.788777	0.632997	0.711034	0.934933	0.693309	0.614664	0.712863	0.652471	0.598883	0.492874	0.290603	0.367347	0.728119
	6.599	0.69799	0.430721	0.595846	0.356574	0.606662	0.490188	0.50763	0.5251	-0.0931535	0.385982	0.569474	0.632703	0.51063	0.323418	0.380422	0.536506	0.41388	0.51804	0.348845	0.47048	0.558497	0.341481	0.706103	0.730179	0.397809	0.598475	0.71273	0.622973	0.584333	0.742176	0.672232	0.482865	0.653703	0.7261	0.831396	0.701616	0.417686	0.626358	0.684222	0.72122	0.535828	0.629088	0.658162	0.845436	0.435741	0.369815	0.364551	0.712811
	6.619	0.570504	0.464627	0.5163	0.456229	0.681258	0.480565	0.552259	0.468678	0.453964	0.640978	0.616096	0.498765	0.376163	0.43417	0.53987	0.759475	0.637366	0.547004	0.520023	0.475042	0.513304	0.295768	0.826496	0.508253	0.554836	0.53232	0.684903	0.650186	0.708942	0.69231	0.702725	0.469921	0.650438	0.703489	0.735758	0.654809	0.649315	0.765691	0.723555	0.583216	0.69207	0.732019	0.671835	0.795242	0.432317	0.568482	0.331189	0.636765
	6.64	0.688793	0.516846	0.504829	0.543299	0.388488	0.283411	0.406836	0.579651	0.0433989	0.641085	0.528392	0.534762	0.410953	0.433127	0.496348	0.792016	0.611471	0.477068	0.275506	0.577892	0.578914	0.507116	0.755481	0.387453	0.478294	0.670426	0.926191	0.59369	0.682031	0.666121	0.797874	0.602505	0.695958	0.743197	0.674126	0.639662	0.561844	0.736722	0.695293	0.638667	0.626788	0.622128	0.696009	0.583426	0.421012	0.408425	0.315963	0.774041
	6.66	0.849527	0.385545	0.527226	0.436999	0.703321	0.331547	0.6802	0.634394	0.463419	0.512787	0.51584	0.588143	0.392947	0.341022	0.435945	0.198695	0.226732	0.310532	0.426525	0.572696	0.580449	0.465784	0.669447	0.510057	0.538252	0.497879	0.876051	0.580727	0.817936	0.628526	0.82037	0.503183	0.742061	0.597207	0.764034	0.785952	0.573767	0.783342	0.654369	0.768459	0.557932	0.620213	0.757551	0.771594	0.469946	0.437253	0.45543	0.547791
	6.68	0.628225	0.489163	0.401139	0.504193	0.850637	0.722323	0.672061	0.688203	0.218306	0.68531	0.771341	0.656506	0.405953	0.560257	0.515213	0.50255	0.371311	0.517413	0.367555	0.563661	0.625059	0.386524	0.82822	0.52397	0.524423	0.470703	0.836767	0.582086	0.630921	0.636328	0.79445	0.553487	0.722611	0.787647	0.592983	0.823425	0.601977	0.565314	0.546413	0.662695	0.736999	0.698601	0.723645	0.791193	0.558375	0.482961	0.338901	0.696012
	6.701	0.532851	0.523095	0.430893	0.337028	0.793412	0.717902	0.566692	0.585257	0.532622	0.470315	0.479318	0.577005	0.480355	0.539681	0.436138	0.67663	0.589023	0.550112	0.375555	0.512092	0.561086	0.286343	0.788303	0.436445	0.600776	0.48382	0.793327	0.602159	0.542911	0.650435	0.823876	0.492594	0.792768	0.876255	0.773955	0.802455	0.557118	0.72127	0.684846	0.620019	0.569775	0.630836	0.587515	0.726597	0.446171	0.413364	0.437044	0.645459
	6.721	0.540325	0.540467	0.410058	0.401251	0.560102	0.482069	0.613072	0.565585	0.359187	0.508031	0.410011	0.55221	0.422098	0.422093	0.49236	0.713201	0.693381	0.676253	0.479921	0.547477	0.568842	0.406872	0.779278	0.581922	0.602218	0.416778	0.766415	0.559961	0.599043	0.71831	0.739276	0.532967	0.748645	0.828182	0.633074	0.642215	0.700064	0.694232	0.812159	0.662901	0.732778	0.654501	0.57996	0.748415	0.426498	0.445985	0.405615	0.693499
	6.755	0.514707	0.420535	0.497141	0.443009	0.475597	0.386462	0.455508	0.587789	0.392535	0.648729	0.576535	0.482007	0.414004	0.638366	0.486588	0.467242	0.38916	0.616385	0.378527	0.536399	0.543708	0.48031	0.746841	0.67484	0.484043	0.492634	0.883107	0.599056	0.690156	0.711703	0.742419	0.578356	0.814789	0.848089	0.778079	0.727939	0.678273	0.699955	0.649133	0.679647	0.618724	0.624604	0.738985	0.669178	0.467647	0.53768	0.36725	0.796758
	6.775	0.669385	0.464452	0.482129	0.483569	0.760442	0.417627	0.472493	0.554758	0.518659	0.6503	0.844764	0.534235	0.458721	0.316233	0.682449	0.389113	0.323252	0.557294	0.443792	0.518099	0.578471	0.484335	0.761148	0.486873	0.578497	0.623373	1.02369	0.611997	0.780961	0.687518	0.783039	0.612549	0.645848	0.720562	0.804993	0.790966	0.640591	0.68635	0.571459	0.679298	0.622018	0.708648	0.55051	0.802057	0.606	0.399404	0.3528	0.795052
	6.795	0.78238	0.556785	0.349792	0.560435	0.646021	0.631833	0.775551	0.488446	0.214413	0.533774	0.651638	0.577085	0.467626	0.549925	0.55884	0.704715	0.552268	0.45397	0.464788	0.537505	0.698271	0.405494	0.736043	0.605915	0.488475	0.418274	0.778393	0.588028	0.693446	0.638852	0.764207	0.564776	0.905867	0.847517	0.615929	0.710895	0.700409	0.753785	0.666203	0.776386	0.639717	0.675096	0.726434	0.673263	0.497974	0.498814	0.346397	0.775772
	6.815	0.624423	0.382956	0.597844	0.430509	0.852396	0.582907	0.453224	0.474095	0.653024	0.534333	0.664041	0.609653	0.452766	0.706345	0.382846	0.37184	0.375797	0.673982	0.524661	0.542306	0.536842	0.481042	0.6907	0.521794	0.581354	0.533899	0.717805	0.584371	0.588554	0.617282	0.740547	0.607123	0.722393	0.690233	0.7402	0.705284	0.643593	0.846976	0.572407	0.700628	0.767939	0.719461	0.670885	0.759375	0.63439	0.37669	0.334569	0.602126
	6.835	0.745084	0.508359	0.478892	0.515414	0.612769	0.359646	0.597627	0.557431	0.283745	0.490571	0.349142	0.513319	0.409216	0.334729	0.48581	0.687596	0.708602	0.602287	0.503276	0.496858	0.534374	0.516667	0.696347	0.856474	0.549349	0.438058	0.784382	0.600673	0.832712	0.700541	0.803287	0.522896	0.868206	0.785204	0.62986	0.644252	0.694768	0.814114	0.689157	0.715924	0.514244	0.694195	0.698051	0.728859	0.531693	0.430814	0.339272	0.713564
	6.855	0.565457	0.426573	0.494011	0.418127	0.605911	0.359377	0.476998	0.56975	0.416598	0.551267	0.519593	0.438673	0.538966	0.66216	0.420796	0.47806	0.683503	0.569404	0.407625	0.474667	0.630599	0.449235	0.747118	0.549831	0.501405	0.592307	0.933821	0.658146	0.734419	0.683639	0.839477	0.517053	0.612878	0.656642	0.698508	0.56888	0.595849	0.713863	0.684904	0.596277	0.770643	0.518607	0.645725	0.774948	0.471491	0.631647	0.465772	0.534004
	6.875	0.519607	0.500829	0.410715	0.494924	0.590173	0.510957	0.852305	0.445677	0.160703	0.534242	0.662771	0.550325	0.460243	0.532914	0.415639	0.389181	0.469065	0.699046	0.583289	0.571982	0.627593	0.41769	0.717658	0.613769	0.548782	0.479341	0.848348	0.572088	0.717398	0.596728	0.735706	0.581294	0.75661	0.65687	0.600407	0.814404	0.519995	0.742628	0.842472	0.6266	0.544833	0.687405	0.727259	0.768042	0.316923	0.630825	0.447487	0.726204
	6.91	0.64402	0.383725	0.445041	0.52078	0.732436	0.461912	0.588964	0.556305	0.550121	0.572575	0.714032	0.516068	0.474091	0.210353	0.582228	0.754324	0.679219	0.593644	0.468968	0.595845	0.648153	0.386254	0.761285	0.500181	0.648459	0.509563	0.759893	0.565711	0.916185	0.659454	0.726287	0.488708	0.823597	0.653437	0.667128	0.830183	0.477725	0.708971	0.600659	0.647336	0.718479	0.636272	0.771956	0.663481	0.519442	0.441205	0.256364	0.590313
	6.93	0.546997	0.503205	0.583224	0.546447	0.820595	0.328579	0.320048	0.698103	0.297654	0.614826	0.542062	0.594458	0.506824	0.409928	0.604183	0.558641	0.774178	0.487322	0.456607	0.505337	0.676889	0.400799	0.729488	0.7345	0.462074	0.55733	0.704489	0.623356	0.597709	0.646102	0.818656	0.491998	0.578179	0.82056	0.755394	0.779178	0.643306	0.802109	0.701002	0.597554	0.531847	0.701582	0.62005	0.918565	0.497143	0.446609	0.388822	0.749648
	6.95	0.544249	0.538987	0.492908	0.288408	0.532228	0.368129	0.338504	0.578916	0.290726	0.516393	0.691401	0.434657	0.471921	0.250873	0.500936	0.619549	0.586974	0.428734	0.549331	0.547002	0.605588	0.374724	0.830128	0.220347	0.593322	0.578037	0.804862	0.644837	0.759301	0.723256	0.655839	0.539731	0.712683	0.773456	0.799012	0.739796	0.517404	0.717252	0.662397	0.637171	0.54008	0.644479	0.741556	0.556596	0.49726	0.459909	0.395922	0.739459
	6.971	0.655761	0.583265	0.49877	0.518935	0.525237	0.587949	0.60433	0.535837	0.50455	0.617137	0.646786	0.553154	0.414607	0.630638	0.550112	0.512265	0.422314	0.46459	0.473371	0.527703	0.594106	0.505818	0.834903	0.616485	0.528367	0.601312	0.693431	0.640712	0.628441	0.570902	0.888605	0.42471	0.608403	0.494582	0.748373	0.765613	0.544943	0.840086	0.748346	0.682291	0.680371	0.686961	0.682525	0.543493	0.426719	0.505127	0.294655	0.678417
	6.992	0.575727	0.482503	0.426987	0.449393	0.89575	0.286982	0.606142	0.589391	0.439741	0.286974	0.622419	0.567774	0.436286	0.468902	0.42897	0.662806	0.702182	0.520325	0.436566	0.52061	0.557905	0.502992	0.842693	0.692676	0.534611	0.505864	0.777744	0.632185	0.784281	0.611564	0.732715	0.569536	0.742681	0.540861	0.608458	0.651775	0.618304	0.847008	0.701486	0.668613	0.549349	0.598469	0.560541	0.69046	0.409013	0.592503	0.365517	0.59675
	7.012	0.441246	0.538805	0.520339	0.444961	0.427651	0.4293	0.419288	0.573302	0.500789	0.633111	0.745946	0.58693	0.465183	0.330774	0.441444	0.550732	0.3318	0.506858	0.324302	0.49397	0.427894	0.494789	0.780993	0.564007	0.550296	0.542942	0.745571	0.599187	0.549816	0.687475	0.74508	0.677384	0.756356	0.892053	0.633707	0.762088	0.652848	0.60668	0.792954	0.539667	0.656647	0.701282	0.624361	0.74128	0.407193	0.353583	0.473992	0.466606
	7.032	0.619215	0.450575	0.483407	0.479521	0.494445	0.500709	0.610187	0.511911	0.506517	0.757504	0.510567	0.557096	0.515502	0.393404	0.353167	0.345046	0.275387	0.523529	0.487298	0.553543	0.464815	0.396334	0.772722	0.345173	0.713025	0.603344	0.649237	0.693062	0.871505	0.641349	0.770691	0.513979	0.673971	0.692825	0.694777	0.744708	0.691333	0.877246	0.704104	0.643799	0.599165	0.646061	0.719137	0.636462	0.469766	0.472076	0.422748	0.748961
	7.052	0.765184	0.440796	0.483335	0.440601	0.598746	0.49583	0.565363	0.601526	0.688426	0.538463	0.669184	0.541937	0.51703	0.499915	0.573964	0.467599	0.285068	0.620377	0.310373	0.521489	0.468508	0.554891	0.825006	0.424794	0.490027	0.563774	0.747122	0.530441	0.778192	0.590754	0.640538	0.545255	0.825753	0.522586	0.724049	0.791689	0.558518	0.747566	0.575137	0.744226	0.479723	0.606774	0.632806	0.70871	0.317651	0.469774	0.379998	0.75273
	7.074	0.609967	0.622246	0.399862	0.398613	0.481891	0.526688	0.662405	0.518404	0.181145	0.631326	0.697262	0.647742	0.49237	0.29974	0.528821	0.405354	0.516984	0.589628	0.48828	0.60019	0.631641	0.431412	0.737542	0.730525	0.451683	0.486023	0.821663	0.63156	0.793338	0.681712	0.699036	0.549646	0.586107	0.772986	0.635961	0.719392	0.6191	0.750079	0.705376	0.668085	0.750132	0.666679	0.818358	0.566556	0.450157	0.506684	0.41803	0.630233
	7.095	0.520618	0.589668	0.487884	0.539201	0.326822	0.524326	0.525212	0.557408	0.117855	0.48768	0.752727	0.490051	0.446475	0.576817	0.413332	0.804968	0.680772	0.643442	0.537828	0.529454	0.522372	0.40655	0.723681	0.624844	0.616366	0.58553	0.815403	0.577029	0.607116	0.644164	0.709199	0.599248	0.622323	0.926936	0.791953	0.815697	0.685065	0.844142	0.777245	0.659269	0.694423	0.635566	0.671864	0.754431	0.347584	0.394416	0.344111	0.723977
	7.127	0.770416	0.445045	0.481403	0.397088	0.651925	0.486838	0.600392	0.531737	0.399807	0.584342	0.6478	0.505651	0.520985	0.37872	0.386214	0.56625	0.40742	0.532746	0.414734	0.563205	0.489455	0.408407	0.719352	0.55165	0.584475	0.676362	0.796064	0.679994	0.58213	0.721934	0.776208	0.682396	0.679858	0.837354	0.573828	0.580202	0.725244	0.678171	0.756293	0.722375	0.651407	0.707951	0.677446	0.677423	0.39858	0.481027	0.422154	0.681731
	7.147	0.592375	0.601174	0.583784	0.509257	0.695141	0.532864	0.334409	0.5599	0.533374	0.442642	0.770213	0.570644	0.537942	0.388575	0.542709	0.435743	0.491882	0.666344	0.455686	0.540227	0.653621	0.361744	0.589085	0.605287	0.485881	0.489491	0.866627	0.580889	0.913584	0.610286	0.75012	0.602599	0.693274	0.63186	0.611821	0.729098	0.671117	0.622356	0.815354	0.631423	0.593351	0.575893	0.682619	0.807463	0.570007	0.306064	0.359162	0.6685
	7.168	0.523921	0.573945	0.606542	0.53015	0.741557	0.500281	0.454053	0.61382	0.316728	0.358901	0.629346	0.551285	0.539623	0.582727	0.581106	0.404205	0.511339	0.73605	0.424764	0.653191	0.553552	0.397475	0.767625	0.607471	0.575088	0.589115	0.730286	0.660804	0.611658	0.69895	0.716452	0.492321	0.656926	0.760749	0.654368	0.804511	0.563014	0.829119	0.791847	0.599267	0.464679	0.669356	0.649492	0.775789	0.556192	0.443065	0.399925	0.670197
	7.188	0.675201	0.529196	0.589809	0.470265	0.644361	0.712933	0.766383	0.523169	0.435297	0.573057	0.66837	0.586335	0.588766	0.487269	0.479999	0.625193	0.555318	0.495378	0.432883	0.548111	0.61996	0.425725	0.734394	0.437087	0.582636	0.477152	0.594514	0.622924	0.876012	0.69183	0.763247	0.536318	0.835037	0.702923	0.715522	0.690647	0.586509	0.744628	0.420495	0.712412	0.509355	0.617193	0.779213	0.71589	0.489694	0.476253	0.415479	0.691683
	7.209	0.504161	0.459177	0.473689	0.436788	0.527249	0.581182	0.51334	0.527606	0.726432	0.661377	0.691596	0.480417	0.526727	0.515437	0.464375	0.806435	0.763019	0.588718	0.355275	0.591931	0.766304	0.406082	0.64055	0.675783	0.498055	0.651825	0.877486	0.623985	0.702672	0.724012	0.780223	0.585068	0.702713	0.616188	0.617369	0.688324	0.610174	0.751675	0.810938	0.704055	0.668557	0.690659	0.785507	0.766045	0.505184	0.556871	0.458932	0.657865
	7.229	0.58542	0.573763	0.515693	0.485892	0.587046	0.776118	0.427182	0.584223	0.425035	0.605118	0.682994	0.441912	0.480315	0.340912	0.56377	0.681188	0.742569	0.487174	0.440076	0.482434	0.675222	0.452515	0.712008	0.547579	0.572242	0.55309	0.884745	0.59671	0.718484	0.619953	0.769981	0.655148	0.590881	0.889772	0.793204	0.770674	0.645843	0.782601	0.832851	0.734663	0.577951	0.685494	0.720861	0.798055	0.489185	0.392192	0.319599	0.689876
	7.249	0.494984	0.555531	0.458314	0.37279	0.768908	0.477648	0.478437	0.614487	0.224993	0.578803	0.619075	0.4412	0.566218	0.445703	0.390514	0.802336	0.826269	0.530186	0.557514	0.555446	0.570101	0.502925	0.704731	0.586368	0.50979	0.55129	0.827197	0.686583	0.759281	0.681813	0.778485	0.538256	0.668255	0.606697	0.69105	0.654554	0.663036	0.711483	0.666881	0.603356	0.719446	0.656666	0.651739	0.988786	0.56294	0.413909	0.369739	0.802049
	7.28	0.622677	0.475446	0.510784	0.585718	0.673274	0.619477	0.451756	0.554606	0.437582	0.759287	0.859059	0.502284	0.525283	0.522331	0.587381	0.638429	0.61075	0.59628	0.352068	0.699854	0.501759	0.461862	0.727837	0.663811	0.571406	0.492656	0.77368	0.617495	0.833561	0.698077	0.695439	0.644227	0.678636	0.883042	0.736789	0.737108	0.740914	0.721482	0.685381	0.704307	0.646624	0.651359	0.662567	0.713361	0.497516	0.250481	0.448976	0.76429
	7.3	0.752654	0.369487	0.630934	0.467553	0.538326	0.656602	0.704027	0.44024	0.344121	0.667609	0.770529	0.688078	0.518059	0.469382	0.434233	0.349564	0.592952	0.545526	0.540696	0.659452	0.445654	0.482192	0.713936	0.729369	0.507015	0.539323	0.68228	0.613462	0.707915	0.690507	0.602147	0.576459	0.680757	0.952739	0.82207	0.737479	0.484628	0.830383	0.630078	0.669947	0.711841	0.680338	0.620919	0.614356	0.373542	0.497049	0.322684	0.577303
	7.321	0.705668	0.474574	0.484567	0.537687	0.6351	0.509758	0.785961	0.530462	0.304076	0.680957	0.700195	0.576688	0.41483	0.572531	0.498282	0.588119	0.433184	0.439363	0.350159	0.564721	0.544259	0.473283	0.676288	0.589197	0.496027	0.493873	0.701129	0.57573	0.939672	0.638119	0.738364	0.692639	0.808279	0.743664	0.779282	0.77103	0.669269	0.740585	0.663591	0.597888	0.6267	0.590279	0.694613	0.828815	0.422952	0.360488	0.387367	0.526316
	7.341	0.561036	0.524301	0.363503	0.539013	0.555063	0.714258	0.269178	0.481877	0.495049	0.569719	0.652316	0.454436	0.552724	0.521293	0.384033	0.609155	0.481387	0.565696	0.54019	0.53471	0.623484	0.373498	0.881154	0.659484	0.530103	0.603197	0.576646	0.630708	0.789441	0.664064	0.733474	0.530512	0.591604	0.788151	0.653525	0.656829	0.747126	0.665211	0.602447	0.637124	0.485061	0.628811	0.737049	0.799502	0.577566	0.567431	0.342242	0.74323
	7.361	0.566975	0.630683	0.540836	0.353106	0.475478	0.590667	0.516833	0.72216	0.905296	0.540054	0.558218	0.615642	0.462111	0.558534	0.493709	0.490322	0.445205	0.712788	0.546355	0.508611	0.664887	0.470541	0.70677	0.564297	0.510768	0.521837	0.847598	0.67894	0.698867	0.758667	0.705576	0.612746	0.847102	1.03354	0.796941	0.711621	0.699806	0.755425	0.763555	0.66226	0.550598	0.664948	0.765002	0.769718	0.402072	0.343605	0.272991	0.578069
	7.382	0.531304	0.551312	0.495534	0.603	0.504521	0.740735	0.651015	0.550337	0.549532	0.591849	0.622239	0.633531	0.494466	0.311445	0.629536	0.641169	0.448802	0.543033	0.344503	0.572463	0.579485	0.363718	0.8042	0.610725	0.560678	0.517972	0.855967	0.634808	0.609481	0.670092	0.860929	0.61099	0.736303	0.672358	0.706836	0.745872	0.616128	0.70614	0.765518	0.814696	0.56526	0.725153	0.655001	0.787474	0.549699	0.516143	0.353483	0.603455
	7.403	0.594952	0.573963	0.50397	0.463414	0.690689	0.597008	0.751461	0.706277	0.847433	0.656272	0.708024	0.537812	0.572782	0.591281	0.489512	0.403452	0.307176	0.579535	0.400131	0.582057	0.617242	0.455298	0.646898	0.760846	0.559687	0.513655	0.838481	0.5039	0.905564	0.686631	0.793048	0.555749	0.654877	0.92274	0.607371	0.613174	0.676905	0.676905	0.53789	0.716162	0.660037	0.778537	0.633541	0.812673	0.520286	0.368432	0.331945	0.624776
	7.435	0.714473	0.552713	0.542025	0.457716	0.676794	0.610082	0.284458	0.626315	0.754352	0.441557	0.823616	0.574694	0.527725	0.297366	0.470852	0.486241	0.454182	0.598417	0.468832	0.594663	0.561362	0.4022	0.800617	0.850685	0.629979	0.623704	0.715682	0.585053	0.832697	0.70613	0.80078	0.541107	0.792593	0.828548	0.747992	0.718784	0.688329	0.726972	0.657439	0.707604	0.635455	0.675938	0.676542	0.649423	0.401417	0.448718	0.262787	0.767463
	7.455	0.562565	0.52038	0.599414	0.408091	0.561906	0.734357	0.466248	0.515494	0.65094	0.558719	0.814588	0.602715	0.451425	0.632756	0.476302	0.773204	0.754002	0.770026	0.358664	0.569901	0.629029	0.510338	0.651755	0.434079	0.600931	0.472122	1.03751	0.630273	0.612772	0.577195	0.737418	0.617021	0.613139	0.967389	0.613142	0.649164	0.6565	0.723669	0.716468	0.704994	0.663003	0.727157	0.657733	0.787516	0.658792	0.339116	0.382874	0.700259
	7.475	0.648057	0.462932	0.633126	0.539667	0.580355	0.678468	0.597084	0.50921	0.404787	0.457778	0.702871	0.543469	0.407794	0.497802	0.538554	0.672266	0.62227	0.633394	0.249138	0.602715	0.768545	0.492338	0.770634	0.444029	0.570691	0.546289	0.709443	0.612989	0.761345	0.647049	0.720624	0.511181	0.8074	0.88707	0.603263	0.783392	0.604883	0.562942	0.402625	0.790487	0.774781	0.683055	0.61103	0.72997	0.454678	0.598113	0.412223	0.607128
	7.495	0.731193	0.507344	0.539318	0.344924	0.601811	0.484636	0.721903	0.536928	0.508633	0.702401	0.692994	0.565456	0.513724	0.603356	0.526201	0.48234	0.458289	0.601324	0.417222	0.529869	0.611713	0.529591	0.792974	0.332278	0.468206	0.518678	0.72558	0.704357	0.536153	0.642419	0.752173	0.550462	0.686696	0.675751	0.677581	0.69943	0.5772	0.758579	0.799933	0.718867	0.727881	0.741607	0.660279	0.67938	0.375884	0.385892	0.370034	0.620235
	7.515	0.616549	0.451604	0.428986	0.415787	0.555342	0.415738	0.660382	0.582495	0.586826	0.497296	0.696065	0.560563	0.58175	0.421771	0.430071	0.656369	0.469393	0.539619	0.484805	0.593549	0.597886	0.448054	0.741296	0.669371	0.627579	0.443002	0.695971	0.606781	0.624647	0.651087	0.774495	0.446373	0.831753	0.653004	0.692528	0.664419	0.556001	0.786049	0.81913	0.686074	0.592526	0.640645	0.75863	0.876846	0.472373	0.472765	0.390842	0.606491
	7.535	0.52499	0.577291	0.531915	0.416488	0.792728	0.663855	0.729171	0.620182	0.699171	0.393451	0.881604	0.529749	0.431987	0.479463	0.52204	0.756152	0.635274	0.582883	0.43524	0.567235	0.610935	0.438	0.55031	0.553453	0.651141	0.594913	0.674577	0.622496	0.789721	0.715754	0.698018	0.571525	0.766964	0.593691	0.786499	0.665594	0.66619	0.799385	0.694613	0.853862	0.587572	0.770304	0.782194	0.811698	0.464348	0.50398	0.392376	0.549612
	7.558	0.642153	0.370534	0.460564	0.584622	0.752412	0.353507	0.43901	0.619291	0.50526	0.629839	0.58767	0.502901	0.530004	0.654266	0.454216	0.425514	0.420777	0.619684	0.373577	0.593017	0.531532	0.462677	0.839648	0.619802	0.473584	0.411282	0.755585	0.576794	0.846135	0.635907	0.759084	0.537053	0.619706	0.965335	0.768868	0.777728	0.614348	0.719236	0.780832	0.703176	0.618802	0.642248	0.737879	0.647883	0.392705	0.402359	0.283392	0.784707
	7.58	0.608854	0.588325	0.493536	0.583599	0.634554	0.43617	0.671485	0.597317	0.3763	0.593691	0.538281	0.492504	0.419886	0.254451	0.541245	0.84754	0.593463	0.568261	0.354198	0.609212	0.639312	0.444993	0.827042	0.595529	0.506875	0.459834	0.754267	0.60426	0.728686	0.773821	0.819631	0.572193	0.678607	0.65923	0.65681	0.729323	0.78528	0.799403	0.715429	0.73327	0.591192	0.603614	0.635526	0.602688	0.44602	0.528511	0.443375	0.648247
	7.605	0.756502	0.454753	0.473098	0.489314	0.547018	0.609719	0.676032	0.565146	0.489256	0.554304	0.803425	0.568409	0.624905	0.710717	0.383806	0.366242	0.333895	0.645193	0.561864	0.601851	0.664722	0.463749	0.819256	0.379311	0.576457	0.523357	0.759866	0.654149	0.883752	0.735815	0.812658	0.617187	0.561304	0.851087	0.718829	0.674802	0.65541	0.772618	0.65228	0.608748	0.633464	0.679256	0.714698	0.816461	0.436074	0.399226	0.419073	0.577272
	7.625	0.513446	0.413237	0.433755	0.434458	0.796194	0.440309	0.668502	0.427765	0.263256	0.488166	0.676722	0.614054	0.477584	0.604244	0.353582	0.793046	0.620793	0.40296	0.46501	0.604315	0.533999	0.401984	0.787774	0.670323	0.569861	0.654159	0.693573	0.646185	0.815446	0.673456	0.752583	0.582546	0.72222	0.779384	0.636669	0.673798	0.57539	0.648189	0.764519	0.652333	0.570913	0.663918	0.632093	0.591821	0.522427	0.445776	0.32188	0.755152
	7.645	0.576001	0.461184	0.515622	0.478998	0.824955	0.62144	0.502101	0.633899	0.55868	0.737164	0.414181	0.558415	0.510072	0.884554	0.412961	0.72488	0.615829	0.747149	0.3974	0.656742	0.585411	0.422048	0.883416	0.394201	0.523533	0.533856	0.482643	0.669435	0.761679	0.745593	0.735191	0.532411	0.830299	0.670828	0.760847	0.691397	0.580406	0.822186	0.877644	0.600983	0.613151	0.677237	0.678084	0.684099	0.388059	0.438043	0.413804	0.594867
	7.682	0.648276	0.424956	0.533328	0.609696	0.958427	0.742657	1.00551	0.432566	0.567291	0.526242	0.674833	0.624614	0.536969	0.348678	0.400442	0.831734	0.982762	0.479906	0.479735	0.561738	0.577564	0.342935	0.734404	0.469507	0.534461	0.542201	0.871176	0.601219	0.684607	0.667292	0.745245	0.588217	0.888535	0.65841	0.786457	0.657312	0.695819	0.858721	0.824818	0.662542	0.624019	0.660228	0.690949	0.684247	0.495143	0.570325	0.449488	0.619568
	7.702	0.573711	0.518789	0.435341	0.59517	0.869039	0.589387	0.491368	0.669704	0.885126	0.582406	0.748408	0.599722	0.477275	0.400145	0.485475	0.731085	0.74496	0.685447	0.542822	0.545993	0.677327	0.371807	0.722514	0.5618	0.38144	0.336339	0.716355	0.612229	0.492335	0.694855	0.746948	0.586271	0.730609	0.767679	0.850366	0.827779	0.557349	0.640563	0.720694	0.749927	0.517646	0.607363	0.731666	0.71906	0.34128	0.422077	0.344428	0.706755
	7.722	0.52293	0.549287	0.471556	0.485564	0.678812	0.39022	0.795358	0.503551	0.475355	0.604247	0.665101	0.51202	0.47503	0.658248	0.363168	0.502432	0.530182	0.634556	0.499693	0.500948	0.523648	0.415129	0.789272	0.616027	0.575301	0.521676	1.08077	0.676802	0.766058	0.773024	0.873494	0.59746	0.705142	0.793619	0.728416	0.721458	0.685084	0.795218	0.661237	0.681709	0.446512	0.653719	0.775066	0.726659	0.503384	0.364622	0.431423	0.767032
	7.743	0.651739	0.508376	0.424447	0.529677	0.77881	0.46122	0.645335	0.563027	0.342786	0.556194	0.581153	0.523022	0.4493	0.323659	0.52829	0.653691	0.618643	0.567624	0.470495	0.586247	0.693065	0.454615	0.720971	0.503361	0.625332	0.533768	0.829247	0.630746	0.657378	0.662297	0.745485	0.460979	0.489803	0.816656	0.768583	0.73521	0.557747	0.638621	0.633074	0.734064	0.646894	0.637077	0.804518	0.737276	0.527734	0.382659	0.335931	0.58422
	7.764	0.747496	0.395584	0.582213	0.49682	0.597913	0.876639	0.47819	0.461772	0.599097	0.443711	0.735413	0.637524	0.437741	0.297279	0.534719	0.52943	0.358907	0.588412	0.554607	0.619953	0.59676	0.364667	0.694821	0.644724	0.55613	0.57623	0.893628	0.635702	0.523833	0.75455	0.779741	0.664643	0.748628	0.808963	0.731028	0.765334	0.69275	0.758518	0.7145	0.71805	0.57178	0.587156	0.667304	0.733273	0.432166	0.554219	0.320064	0.729631
	7.784	0.669362	0.536241	0.541536	0.542076	0.592815	0.534649	0.599409	0.530173	0.29295	0.588722	0.575333	0.539168	0.428345	0.398284	0.410877	0.533455	0.490363	0.520542	0.536362	0.650387	0.555672	0.382742	0.824728	0.738542	0.608553	0.557836	0.752528	0.5781	0.688048	0.766262	0.731499	0.640041	0.859354	0.983542	0.643166	0.734649	0.612089	0.770428	0.70288	0.742401	0.66352	0.716976	0.804481	0.709989	0.45688	0.55576	0.431409	0.834313
	7.804	0.558153	0.553755	0.421903	0.459101	0.613855	0.429509	0.552762	0.611385	0.548407	0.636971	0.80546	0.604057	0.608962	0.662018	0.562227	0.308464	0.442743	0.513489	0.567026	0.590765	0.660651	0.455485	0.773963	0.432795	0.57327	0.442577	0.887595	0.680937	0.525118	0.654399	0.780377	0.586895	0.82192	0.659901	0.837977	0.616953	0.715854	0.778512	0.831756	0.694955	0.638487	0.70652	0.714313	0.757963	0.241131	0.310316	0.422812	0.572095
	7.825	0.679446	0.473849	0.597274	0.492363	0.561475	0.67265	0.489808	0.596199	0.525885	0.434641	0.691191	0.64849	0.475261	0.329554	0.536748	0.498814	0.455904	0.54577	0.394514	0.570638	0.657287	0.438452	0.737034	0.771536	0.491291	0.574656	0.834577	0.65813	0.642434	0.609885	0.799136	0.427711	0.636709	0.553001	0.666136	0.66357	0.602417	0.806926	0.651867	0.527513	0.581205	0.690161	0.723261	0.598998	0.44263	0.459038	0.446331	0.594948
	7.845	0.604322	0.501862	0.553988	0.479667	0.67906	0.44595	0.716133	0.55115	0.714142	0.64479	0.543372	0.586601	0.497514	0.505835	0.402021	0.675266	0.562781	0.619837	0.531362	0.576691	0.660501	0.400307	0.817537	0.433185	0.535229	0.531547	0.825859	0.596282	0.705745	0.759158	0.786404	0.605916	0.778599	0.839656	0.883432	0.679994	0.671674	0.75081	0.667706	0.736698	0.556812	0.657611	0.585089	0.701515	0.474987	0.39694	0.445162	0.764038
	7.866	0.600516	0.671412	0.339306	0.420954	0.744071	0.506202	0.752757	0.590671	0.773511	0.670817	0.628541	0.477271	0.501898	0.219896	0.517035	0.81821	0.823379	0.513642	0.527601	0.593421	0.503962	0.419517	0.795404	0.554043	0.542632	0.523255	0.672382	0.584998	0.798474	0.676761	0.737539	0.516749	0.75682	0.894001	0.74652	0.669472	0.569393	0.786309	0.909732	0.664249	0.613614	0.650465	0.631111	0.661888	0.522323	0.613698	0.437078	0.524131
	7.887	0.677545	0.465367	0.565613	0.550145	0.705922	0.4808	0.894122	0.552716	0.546584	0.540259	0.600338	0.578728	0.451188	0.216672	0.600262	0.882384	0.720873	0.6785	0.520833	0.578703	0.5407	0.457869	0.897228	0.746841	0.471919	0.454599	0.794253	0.667399	0.649564	0.603456	0.741841	0.554254	0.690932	0.658745	0.885894	0.704661	0.57324	0.692448	0.545738	0.698387	0.60268	0.718865	0.650916	0.737863	0.503322	0.545232	0.442261	0.600296
	7.914	0.654586	0.498196	0.561636	0.446845	0.778001	0.477206	0.569612	0.559834	0.800083	0.602547	0.343863	0.47625	0.480242	0.322043	0.506105	0.388614	0.417687	0.643444	0.445543	0.640625	0.773745	0.371871	0.664452	0.79637	0.492854	0.744475	0.777862	0.670458	0.708992	0.681552	0.802215	0.604067	0.706268	0.82735	0.714829	0.640143	0.656418	0.736997	0.609301	0.685766	0.700854	0.592155	0.682023	0.883915	0.58211	0.367794	0.438495	0.513833
	7.934	0.604584	0.549479	0.582749	0.552355	0.488745	0.556272	0.579564	0.551745	0.470261	0.511789	0.618583	0.562507	0.507513	0.510603	0.686887	0.424687	0.516408	0.807334	0.514631	0.574909	0.561957	0.435959	0.651954	0.607436	0.509632	0.517533	0.750037	0.638032	0.487141	0.770181	0.781768	0.609313	0.824052	0.912518	0.758034	0.613684	0.638041	0.633262	0.685326	0.593133	0.575612	0.570879	0.649975	0.73293	0.439839	0.415401	0.375758	0.547096
	7.955	0.684601	0.505805	0.345357	0.31308	0.591279	0.535788	0.763297	0.58929	0.791821	0.594797	0.751553	0.609519	0.519831	0.584489	0.464725	0.383927	0.315657	0.650979	0.525461	0.622519	0.629914	0.484785	0.785331	0.450091	0.582429	0.640915	0.997795	0.68868	0.461454	0.714111	0.610482	0.676687	0.672296	0.952216	0.630126	0.703062	0.661345	0.718499	0.682285	0.698849	0.626356	0.702016	0.591814	0.914831	0.572658	0.439248	0.351463	0.661423
	7.976	0.591284	0.644679	0.572619	0.508926	0.872816	0.564448	0.579077	0.499682	0.412485	0.619129	0.534295	0.508051	0.478614	0.501755	0.634673	0.461122	0.498093	0.435226	0.537135	0.599473	0.590126	0.49219	0.732407	0.272195	0.463866	0.617215	0.932672	0.609374	0.821204	0.701512	0.767134	0.420626	0.843099	0.68366	0.739352	0.647025	0.71129	0.749575	0.698289	0.69294	0.538561	0.559524	0.626944	0.649986	0.420201	0.374431	0.35927	0.552913
	8.008	0.767555	0.450476	0.330306	0.487254	0.61917	0.608323	0.820197	0.489138	0.568812	0.522826	0.815786	0.692341	0.535296	0.662585	0.387223	0.498627	0.388851	0.667974	0.394654	0.585573	0.417578	0.493759	0.777084	0.387652	0.478972	0.520112	0.72923	0.640306	0.558268	0.61829	0.740263	0.577666	0.699296	0.735938	0.675444	0.650389	0.690699	0.625953	0.582707	0.826674	0.661053	0.683446	0.685805	0.760826	0.460706	0.487187	0.400324	0.565244
	8.028	0.572796	0.551395	0.471124	0.554271	0.71576	0.679991	0.474923	0.440113	0.792388	0.628278	0.564015	0.631025	0.533518	0.335656	0.673611	0.440176	0.388626	0.566215	0.386506	0.541086	0.59334	0.387432	0.76513	0.443577	0.596859	0.530411	0.816452	0.614983	0.688033	0.7217	0.751986	0.637708	0.681594	0.654602	0.71954	0.759752	0.652961	0.680713	0.63154	0.606826	0.570125	0.703802	0.642673	0.60878	0.484501	0.326255	0.400973	0.735307
	8.048	0.707428	0.474734	0.356262	0.571743	0.541396	0.451195	0.725094	0.428011	0.696715	0.480227	0.687961	0.608734	0.45209	0.483604	0.652345	0.603953	0.481148	0.716193	0.442503	0.622742	0.590042	0.477825	0.743545	0.515241	0.581993	0.381609	0.791939	0.661407	0.563772	0.596938	0.764149	0.514618	0.589509	0.727715	0.709247	0.568598	0.563842	0.792248	0.906974	0.623906	0.749493	0.725567	0.662524	0.842186	0.328992	0.507087	0.346319	0.602795
	8.069	0.548576	0.609299	0.468859	0.539039	0.851765	0.503177	0.701222	0.599361	0.30987	0.530771	0.421732	0.563677	0.38758	0.613624	0.448432	0.668331	0.623704	0.716977	0.529759	0.701385	0.51431	0.512667	0.759036	0.77425	0.536194	0.493807	0.872317	0.716261	0.653807	0.658267	0.721623	0.592533	0.773165	0.727617	0.666617	0.630427	0.674834	0.782206	0.639335	0.645303	0.602888	0.664026	0.704337	0.638119	0.548257	0.43536	0.438399	0.737532
	8.09	0.664169	0.451511	0.465652	0.529092	0.743162	0.738746	0.74914	0.673916	0.328964	0.607653	0.553544	0.532557	0.553487	0.562174	0.563652	0.513346	0.528518	0.525477	0.330031	0.591837	0.6464	0.468912	0.768213	0.80353	0.489806	0.586483	0.885048	0.537684	0.806146	0.660198	0.749534	0.499207	0.653649	0.708344	0.722167	0.661357	0.615351	0.801209	0.611753	0.644788	0.550605	0.727921	0.790915	0.778318	0.378436	0.506664	0.445905	0.650483
	8.11	0.616831	0.470941	0.576796	0.475737	0.680307	0.452827	0.789893	0.645584	0.600985	0.595149	0.73181	0.575126	0.482197	0.452925	0.575509	0.353159	0.389736	0.695504	0.547905	0.589671	0.598469	0.322096	0.780756	0.605191	0.499231	0.457795	0.907772	0.661201	0.842508	0.640759	0.764549	0.643651	0.67842	0.750191	0.812418	0.676622	0.646712	0.824778	0.770319	0.781091	0.527017	0.601902	0.74985	0.842822	0.458265	0.470746	0.503486	0.581588
	8.13	0.730463	0.621417	0.482245	0.504115	0.556928	0.82609	0.665668	0.526858	0.319935	0.692171	0.568005	0.385136	0.549942	0.363266	0.624651	0.657643	0.623646	0.525417	0.513626	0.522459	0.723713	0.404536	0.834408	0.469929	0.619235	0.581096	0.90025	0.596805	0.79504	0.754796	0.79716	0.582738	0.755795	0.646548	0.753439	0.600265	0.705033	0.707457	0.883939	0.635425	0.573209	0.626989	0.764413	0.727275	0.402213	0.578377	0.313333	0.736389
	8.152	0.64587	0.580547	0.469369	0.460325	0.635731	0.521053	0.619295	0.620085	0.515682	0.59919	0.578122	0.583826	0.483759	0.51652	0.632126	0.481621	0.477934	0.466868	0.417315	0.586294	0.578733	0.427379	0.846686	0.609079	0.537228	0.524739	0.940916	0.529109	0.578083	0.722066	0.822712	0.620392	0.777965	0.925592	0.667288	0.656038	0.672688	0.874717	0.742997	0.689861	0.616789	0.644155	0.580086	0.802659	0.538445	0.470291	0.361947	0.676591
	8.173	0.572788	0.536953	0.592193	0.466456	0.640591	0.463292	0.37686	0.574827	0.383635	0.560603	0.618627	0.484642	0.497497	0.419218	0.5281	0.678861	0.580343	0.575338	0.502096	0.664743	0.354105	0.380701	0.786447	0.424073	0.582384	0.62743	0.991846	0.701289	0.870928	0.7184	0.7251	0.569092	0.605413	0.845989	0.602442	0.668459	0.734411	0.742871	0.746276	0.665263	0.455824	0.678274	0.627126	0.661077	0.483496	0.375187	0.497872	0.681347
	8.196	0.818475	0.543386	0.435294	0.464026	0.629162	0.762389	0.546124	0.635164	0.5061	0.504815	0.608662	0.640321	0.44741	0.359996	0.52464	0.634806	0.569043	0.675243	0.424843	0.536196	0.575389	0.51035	0.751021	0.579039	0.579565	0.613807	0.887468	0.664334	0.715099	0.708767	0.757511	0.515879	0.689123	0.685169	0.740174	0.687507	0.659811	0.864134	0.655173	0.670637	0.533035	0.599646	0.665678	0.692844	0.449239	0.486446	0.375924	0.729506
	8.217	0.659918	0.598009	0.387898	0.501702	0.543443	0.478187	0.745661	0.560033	0.896416	0.727694	0.530524	0.645827	0.45344	0.677853	0.464615	0.630934	0.5062	0.419191	0.478133	0.626664	0.647629	0.510609	0.605652	0.383129	0.638081	0.519948	1.03408	0.644726	0.618316	0.777925	0.784509	0.55179	0.757004	0.790424	0.730577	0.783822	0.706219	0.851864	0.669517	0.679006	0.70381	0.662598	0.700414	0.858699	0.513693	0.318557	0.382758	0.725073
	8.242	0.828669	0.480416	0.44955	0.488032	0.800731	0.552969	0.373095	0.586492	0.521753	0.668534	0.467295	0.522134	0.485399	0.425849	0.501008	0.480919	0.402959	0.477378	0.412498	0.60533	0.589205	0.402149	0.783729	0.495211	0.478833	0.540821	0.793204	0.687318	0.724238	0.685401	0.837547	0.548024	0.586667	0.702949	0.658524	0.681852	0.65062	0.777763	0.660725	0.74019	0.530417	0.614791	0.774723	1.04716	0.411182	0.589483	0.429948	0.667141
	8.262	0.752388	0.47016	0.409706	0.46198	0.801353	0.506977	0.796172	0.71876	0.431901	0.585186	0.693179	0.479544	0.525984	0.485142	0.542121	0.479493	0.370428	0.772462	0.574915	0.554765	0.627286	0.365688	0.687868	0.689372	0.612505	0.411817	0.847587	0.664851	0.700454	0.639781	0.785125	0.564777	0.739235	0.748307	0.652908	0.555908	0.676308	0.736164	0.687619	0.552178	0.664542	0.654098	0.704719	0.602117	0.465976	0.69016	0.360251	0.526054
	8.283	0.668108	0.499492	0.526272	0.326766	0.592411	0.716262	0.404761	0.493816	0.682622	0.575655	0.69731	0.53429	0.468288	0.509737	0.486509	0.72916	0.552404	0.582081	0.509063	0.575579	0.48636	0.503005	0.809606	0.368121	0.611677	0.494162	0.797929	0.691916	0.665612	0.692371	0.679309	0.554304	0.516448	0.6693	0.699471	0.699786	0.684123	0.847414	0.741215	0.728279	0.554173	0.715286	0.579953	0.79369	0.449533	0.502763	0.355453	0.63511
	8.305	0.367242	0.459889	0.442638	0.628273	0.487038	0.616674	0.588769	0.729025	0.774889	0.689439	0.701198	0.506958	0.513876	0.693024	0.454608	0.488211	0.530236	0.571802	0.310383	0.59582	0.632342	0.444408	0.789472	0.652412	0.427709	0.634315	1.00292	0.608932	0.568853	0.670282	0.629769	0.591426	0.672328	0.765577	0.714057	0.639389	0.708593	0.848878	0.843504	0.637235	0.631123	0.642006	0.618301	0.714064	0.497037	0.518933	0.271381	0.587992
	8.336	0.504557	0.635762	0.538209	0.455115	0.397546	0.55475	0.607442	0.501609	0.510869	0.51144	0.605868	0.58487	0.52373	0.549836	0.540695	0.46765	0.259737	0.488069	0.485678	0.573299	0.620868	0.410772	0.674427	0.476289	0.522684	0.487231	0.856782	0.667774	0.797373	0.654311	0.818504	0.53303	0.68508	0.828815	0.778646	0.597824	0.665536	0.661952	0.723323	0.703782	0.657059	0.720523	0.744666	0.756432	0.49459	0.499417	0.486401	0.689145
	8.357	0.570927	0.453257	0.544619	0.430175	0.76762	0.709942	0.580828	0.596288	0.756045	0.738185	0.48669	0.646417	0.571631	0.397678	0.489051	0.68686	0.572094	0.64389	0.516753	0.631889	0.589974	0.465075	0.757928	0.552133	0.603669	0.477014	0.727395	0.739039	0.675754	0.719939	0.798312	0.476385	0.832958	0.789682	0.751469	0.817646	0.70491	0.790996	0.688539	0.632598	0.660361	0.691505	0.62227	0.745238	0.339889	0.563963	0.363338	0.739176
	8.377	0.576468	0.554089	0.595544	0.496879	0.471032	0.724422	0.357066	0.59126	0.513205	0.507733	0.4959	0.512873	0.492159	0.314048	0.511642	0.517315	0.444061	0.727069	0.532659	0.602875	0.567024	0.440019	0.791927	0.57116	0.5693	0.533583	0.736159	0.601815	0.924096	0.637811	0.694513	0.655571	0.79207	0.802514	0.638532	0.776963	0.693967	0.855996	0.678516	0.720426	0.528912	0.760596	0.65855	0.826948	0.399433	0.437461	0.392857	0.743706
	8.397	0.630843	0.500303	0.541351	0.426793	0.655631	0.565136	0.242094	0.714272	0.486005	0.63858	0.518269	0.606245	0.564538	0.59513	0.443176	0.424353	0.397282	0.636602	0.434261	0.567231	0.636006	0.414387	0.756402	1.00117	0.576996	0.551155	0.807601	0.684098	0.699223	0.721549	0.809879	0.541483	0.809706	0.594886	0.704035	0.677338	0.673712	0.713294	0.781676	0.603042	0.69259	0.684442	0.712499	0.719436	0.355856	0.455901	0.421396	0.728768
	8.417	0.451462	0.375984	0.473186	0.436794	0.549712	0.472258	0.233213	0.512321	0.567991	0.712328	0.541364	0.524846	0.414741	0.579562	0.424945	0.716196	0.570708	0.229328	0.456465	0.574738	0.534857	0.486773	0.713561	0.534569	0.523928	0.453585	0.72075	0.719424	0.718658	0.663258	0.787523	0.530183	0.591503	0.861129	0.600185	0.817444	0.649874	0.731716	0.684503	0.676682	0.611482	0.633069	0.801695	0.845187	0.338046	0.453964	0.402698	0.713708
	8.438	0.567307	0.498461	0.528516	0.552617	0.754647	0.545706	0.512194	0.554036	0.577839	0.523764	0.77303	0.521324	0.53011	0.570424	0.61983	0.735891	0.763925	0.487699	0.439756	0.503102	0.654429	0.469214	0.761318	0.791415	0.663991	0.52968	0.836314	0.613132	0.660443	0.663496	0.826193	0.519647	0.737669	0.83538	0.7556	0.660032	0.604898	0.735142	0.639248	0.719222	0.638523	0.696147	0.741358	0.887281	0.602411	0.428023	0.315248	0.498175
	8.459	0.539017	0.479236	0.589046	0.523083	0.661198	0.578676	0.614023	0.660604	0.578551	0.525792	0.696223	0.64565	0.453732	0.476529	0.659354	0.708972	0.684547	0.555199	0.415614	0.658457	0.651676	0.296753	0.735647	0.420203	0.509294	0.405828	0.830827	0.68408	0.733496	0.687748	0.722442	0.582392	0.848442	0.65681	0.722077	0.652232	0.658131	0.726092	0.624505	0.738009	0.611972	0.731864	0.629985	0.670522	0.439151	0.52487	0.3067	0.767983
	8.49	0.42343	0.531353	0.517637	0.378724	0.516588	0.474233	0.603811	0.442589	0.620443	0.531759	0.731349	0.665569	0.418734	0.370194	0.530881	0.568525	0.574471	0.596468	0.56167	0.600677	0.588235	0.384644	0.744845	0.314503	0.64083	0.544277	0.632178	0.65556	0.739623	0.785787	0.636065	0.606934	0.680485	1.03885	0.689856	0.82347	0.406608	0.781833	0.670663	0.732233	0.495679	0.744746	0.616341	0.725413	0.521831	0.57165	0.431315	0.609326
	8.511	0.55604	0.615438	0.638581	0.465755	0.577122	0.595127	0.633341	0.604248	0.274894	0.620769	0.448332	0.592761	0.502027	0.260207	0.508793	0.491075	0.327712	0.678689	0.413054	0.651073	0.532865	0.391284	0.719203	0.317487	0.476072	0.430537	0.993278	0.594925	0.82271	0.711715	0.775043	0.51895	0.600568	0.735626	0.796045	0.727776	0.60528	0.646744	1.03029	0.730278	0.684509	0.646918	0.679054	0.783873	0.378655	0.432517	0.375743	0.762214
	8.531	0.584279	0.643234	0.422401	0.492247	0.635867	0.564873	0.724592	0.633118	0.399153	0.43802	0.823028	0.505504	0.496061	0.443847	0.502226	0.423725	0.413323	0.56491	0.469348	0.586601	0.59568	0.471348	0.763292	0.703606	0.39616	0.469553	0.762234	0.517915	0.869733	0.693683	0.590808	0.522892	0.621429	0.953895	0.692794	0.635779	0.695117	0.610887	0.629081	0.731102	0.621444	0.757844	0.685286	0.7327	0.312813	0.572426	0.382656	0.631898
	8.552	0.790235	0.731192	0.466961	0.502408	0.440594	0.512076	0.389354	0.488774	0.473691	0.740944	0.623546	0.60147	0.460606	0.39236	0.54702	0.754126	0.674653	0.61281	0.454532	0.656576	0.711751	0.582499	0.705921	0.657878	0.590133	0.65333	0.626676	0.613798	0.737231	0.669013	0.752849	0.539201	0.658478	0.788351	0.750161	0.769995	0.749996	0.685426	0.688676	0.607349	0.714036	0.641763	0.757146	0.629397	0.379298	0.464044	0.334	0.670764
	8.572	0.895767	0.509918	0.433634	0.60742	0.839466	0.774741	0.453355	0.632934	0.268982	0.609688	0.819932	0.581568	0.489219	0.511911	0.717376	0.586805	0.475172	0.540285	0.447504	0.485722	0.636258	0.400358	0.60105	0.498047	0.610422	0.481339	0.665075	0.621239	0.902303	0.735657	0.871217	0.551848	0.665556	0.628493	0.764277	0.812371	0.663774	0.778181	0.757671	0.594573	0.731135	0.69849	0.742687	0.706768	0.503115	0.413478	0.417477	0.781402
	8.592	0.624859	0.535926	0.494296	0.624457	0.435889	0.565739	0.464416	0.799477	0.496065	0.619235	0.703143	0.558879	0.480604	0.44177	0.534491	0.773968	0.824995	0.552413	0.490306	0.593078	0.560009	0.328494	0.835327	0.539384	0.564846	0.414111	0.722785	0.624733	0.808149	0.746041	0.73315	0.6611	0.868616	0.694001	0.814064	0.736585	0.632066	0.769739	0.614784	0.542361	0.681293	0.696837	0.797909	0.966813	0.386411	0.534929	0.469996	0.667625
	8.628	0.667896	0.428865	0.48493	0.512551	0.581803	0.731708	0.613357	0.634719	0.322762	0.494453	0.664043	0.579712	0.574164	0.345537	0.618733	0.599033	0.49172	0.487136	0.403236	0.691326	0.67497	0.529483	0.694803	0.62444	0.593663	0.603228	0.756084	0.711593	0.696945	0.712435	0.722595	0.548441	0.58458	0.687831	0.700966	0.638967	0.692246	0.711264	0.64691	0.70326	0.681448	0.706335	0.688091	0.700788	0.477353	0.419849	0.276936	0.624551
	8.648	0.700701	0.560198	0.609054	0.417855	0.644689	0.481374	0.505919	0.398913	0.657482	0.53881	0.725765	0.695607	0.395584	0.460843	0.49206	0.485426	0.439829	0.584052	0.474633	0.60573	0.593357	0.409412	0.815595	0.522231	0.499522	0.510193	0.827802	0.62913	0.777051	0.71321	0.720553	0.658411	0.567005	0.502087	0.854491	0.753691	0.589776	0.740863	0.767796	0.675752	0.667782	0.763002	0.714837	0.841454	0.499109	0.301012	0.257004	0.719523
	8.668	0.546021	0.424426	0.498136	0.708375	0.726541	0.57585	0.98196	0.526137	0.605564	0.618723	0.651463	0.551793	0.569234	0.5206	0.589504	0.465991	0.434021	0.508408	0.487593	0.596357	0.6433	0.356677	0.810146	0.418768	0.575169	0.513429	0.803954	0.642374	0.531298	0.735241	0.695869	0.567803	0.812215	0.651144	0.711526	0.747015	0.562516	0.78016	0.825058	0.717389	0.717519	0.716189	0.744434	0.67846	0.571976	0.489528	0.328341	0.609263
	8.689	0.56598	0.444832	0.463751	0.481805	0.723037	0.670387	0.685397	0.591412	0.523732	0.588209	0.680041	0.598644	0.460353	0.457313	0.717596	0.583278	0.669658	0.422089	0.455793	0.594556	0.58269	0.410858	0.820303	0.71253	0.566139	0.68453	0.87908	0.570263	0.638805	0.702576	0.76313	0.470694	0.690071	0.726499	0.745535	0.709587	0.627489	0.763147	0.744049	0.725611	0.700582	0.641092	0.813591	0.731253	0.506301	0.454605	0.417149	0.651755
	8.709	0.689594	0.524964	0.499974	0.5509	0.48106	0.615017	0.543647	0.611041	0.615012	0.678063	0.733978	0.617113	0.487508	0.579418	0.415263	0.52845	0.522074	0.642474	0.47203	0.689766	0.700258	0.496095	0.688524	0.864249	0.560139	0.600484	0.821319	0.607978	0.915566	0.732954	0.74567	0.544365	0.735707	0.948178	0.739014	0.676758	0.638301	0.735476	0.78452	0.704459	0.654642	0.738546	0.676754	0.827834	0.367667	0.448171	0.411543	0.732671
	8.729	0.597008	0.549005	0.539413	0.513108	0.732389	0.524812	0.640436	0.452734	0.290684	0.583011	0.798891	0.536865	0.514678	0.636771	0.406521	0.421336	0.542223	0.504947	0.453625	0.584227	0.607271	0.399998	0.798642	0.522198	0.539218	0.589356	0.891234	0.650778	0.724442	0.659051	0.794453	0.626154	0.728579	0.651574	0.712849	0.59133	0.745642	0.739338	0.747507	0.650758	0.690437	0.667358	0.604965	0.753782	0.473827	0.484771	0.400929	0.736575
	8.75	0.67755	0.590828	0.435631	0.431294	0.864434	0.520384	0.778672	0.547226	0.315659	0.642879	0.835432	0.501709	0.504655	0.492837	0.655324	0.591577	0.701249	0.569653	0.482747	0.629666	0.544957	0.42956	0.837067	0.561306	0.579333	0.558614	0.622391	0.631045	0.694315	0.739939	0.823414	0.536555	0.810264	0.686158	0.718601	0.77844	0.690111	0.729589	0.655197	0.67279	0.561276	0.732271	0.676095	0.802527	0.518095	0.40092	0.44629	0.591202
	8.77	0.836229	0.542674	0.551628	0.425764	0.572318	0.596536	0.661437	0.503136	0.531081	0.603136	0.674441	0.567566	0.548328	0.419354	0.371531	0.722746	0.697276	0.482414	0.542725	0.676136	0.536378	0.560979	0.73885	0.81101	0.541222	0.566137	0.92054	0.642778	0.761386	0.674831	0.797494	0.559668	0.730195	0.865843	0.890503	0.787625	0.589637	0.631261	0.615603	0.631047	0.618345	0.695925	0.783126	1.02804	0.603737	0.295465	0.385704	0.692368
	8.79	0.817189	0.573011	0.643618	0.317544	0.626826	0.417643	0.638608	0.63826	0.693492	0.538981	0.665966	0.50762	0.542539	0.494877	0.564558	0.561177	0.523193	0.458788	0.486487	0.598646	0.552173	0.454211	0.802559	0.587831	0.490178	0.556002	0.847186	0.60959	0.705678	0.721584	0.708239	0.624451	0.755017	0.822749	0.707952	0.709599	0.66191	0.700459	0.672979	0.633046	0.528881	0.702924	0.55396	0.881962	0.493951	0.369608	0.385116	0.774613
	8.813	0.655774	0.620024	0.531165	0.50418	0.795967	0.576327	0.54849	0.562285	0.479977	0.657393	0.741308	0.491825	0.503045	0.610982	0.569566	0.338457	0.433509	0.647861	0.321516	0.597125	0.472104	0.453781	0.760399	0.761292	0.607614	0.389791	0.934283	0.602611	0.811378	0.707938	0.893825	0.509093	0.614788	0.864253	0.748876	0.77915	0.672189	0.701661	0.623732	0.689106	0.613371	0.62037	0.594665	0.779341	0.496029	0.414577	0.471828	0.718504
	8.833	0.616881	0.536907	0.461276	0.400068	0.62777	0.670839	0.359364	0.568768	0.357124	0.597784	0.768124	0.579535	0.480833	0.34155	0.458649	0.801674	0.799528	0.661405	0.428364	0.554962	0.636944	0.4489	0.81398	0.706699	0.563356	0.515716	0.724118	0.662946	0.893975	0.667911	0.765189	0.548955	0.714629	0.781556	0.706261	0.722362	0.618455	0.946206	0.718724	0.724856	0.643518	0.744064	0.64418	0.656416	0.390852	0.492742	0.363723	0.728043
	8.86	0.768113	0.458319	0.557087	0.563656	0.902429	0.530019	0.563343	0.62971	0.329034	0.727584	0.77785	0.666386	0.525898	0.544773	0.467961	0.419841	0.316264	0.65331	0.458656	0.556118	0.530522	0.360811	0.85496	0.721404	0.465354	0.576739	0.829306	0.561361	0.685068	0.678967	0.764753	0.612371	0.759893	0.701983	0.732808	0.706406	0.559933	0.824752	0.899559	0.636495	0.582989	0.674233	0.655836	0.920276	0.504249	0.419449	0.347028	0.696013
	8.88	0.637688	0.513452	0.556569	0.667554	0.721947	0.535719	0.925602	0.508549	0.558707	0.668416	0.724718	0.557716	0.448815	0.215773	0.464378	0.501724	0.574698	0.609808	0.344984	0.521969	0.600091	0.381628	0.773583	0.930549	0.56456	0.56855	0.768925	0.630407	0.877392	0.765144	0.798677	0.501437	0.988553	0.645919	0.746435	0.794121	0.745082	0.824297	0.670883	0.793208	0.576544	0.727891	0.700609	0.669384	0.437203	0.620481	0.383052	0.7919
	8.9	0.666298	0.505351	0.475607	0.499245	0.262013	0.524789	0.608873	0.470994	0.333467	0.5775	0.785218	0.676536	0.545989	0.286929	0.638083	0.527573	0.445679	0.644607	0.446714	0.526132	0.559238	0.433602	0.607984	0.782894	0.678993	0.502567	0.629818	0.662437	0.664664	0.708481	0.762499	0.564304	0.709674	0.750027	0.688938	0.792501	0.504641	0.804633	0.862483	0.626431	0.6163	0.664199	0.686049	0.842764	0.442269	0.412028	0.453119	0.752784
	8.921	0.508352	0.586034	0.444572	0.312472	0.772037	0.406482	0.570098	0.597204	0.585254	0.535354	0.565844	0.586616	0.53499	0.532869	0.514103	0.607027	0.648146	0.6026	0.498566	0.512214	0.679973	0.491485	0.8256	0.667129	0.53439	0.614395	0.760237	0.677208	0.692411	0.708136	0.800097	0.561013	0.6671	0.764675	0.772001	0.776624	0.615717	0.906313	0.898209	0.718058	0.589361	0.700352	0.826209	0.62194	0.580852	0.345857	0.453916	0.775128
	8.952	0.599035	0.578239	0.510418	0.31096	0.667334	0.572442	0.500551	0.582381	0.440591	0.758123	0.314583	0.650894	0.528542	0.257949	0.486837	0.47716	0.460841	0.5503	0.624512	0.620135	0.644201	0.513716	0.539117	0.708946	0.477979	0.608386	0.703009	0.697457	0.831589	0.597001	0.69781	0.544208	0.625318	0.7607	0.695077	0.803474	0.685631	0.727986	0.779149	0.780691	0.693771	0.708324	0.753596	0.805324	0.524594	0.437879	0.394824	0.772338
	8.972	0.719254	0.595417	0.52637	0.456096	0.608922	0.591377	0.50262	0.547957	0.316508	0.545051	0.76312	0.524748	0.515309	0.237	0.552679	0.715098	0.558696	0.567923	0.458289	0.72043	0.515883	0.380024	0.777032	0.48094	0.612242	0.533068	0.810173	0.595881	0.790681	0.666126	0.913354	0.523875	0.67832	0.695734	0.709205	0.778645	0.718089	0.797768	0.635516	0.609526	0.553349	0.677601	0.666386	0.747929	0.450793	0.447039	0.17143	0.863802
	8.993	0.773813	0.549557	0.424573	0.421748	0.550438	0.424225	0.724765	0.490434	0.519371	0.64742	0.632864	0.613925	0.441238	0.624439	0.381721	0.513471	0.629806	0.560226	0.416624	0.588913	0.574077	0.338149	0.887345	0.802641	0.44087	0.55579	0.705064	0.54475	0.673975	0.665599	0.70429	0.539308	0.674337	0.766027	0.801007	0.71372	0.674149	0.887626	0.80108	0.696659	0.662274	0.551177	0.756036	0.69651	0.578848	0.50191	0.319103	0.728777
	9.013	0.788385	0.547011	0.614466	0.351048	0.792259	0.500871	0.493944	0.554571	0.581148	0.553125	0.682125	0.533505	0.51449	0.298516	0.493543	0.794648	0.804104	0.659819	0.438879	0.63603	0.748149	0.389494	0.724911	0.444282	0.585877	0.58224	0.713327	0.579485	0.694462	0.771676	0.704666	0.596363	0.751943	0.949565	0.623999	0.818232	0.656519	0.615025	0.848885	0.699068	0.583162	0.648176	0.805618	0.760792	0.558463	0.320906	0.430618	0.752918
	9.033	0.639573	0.558583	0.418817	0.490976	0.555889	0.552891	0.530709	0.804116	0.808882	0.773485	0.766749	0.510477	0.486666	0.343434	0.648175	0.510838	0.38919	0.498627	0.520871	0.601313	0.546247	0.457081	0.702333	0.660247	0.597346	0.446575	0.819261	0.669033	0.786631	0.656205	0.774257	0.610595	0.778911	0.832916	0.585126	0.661254	0.578973	0.669011	0.752347	0.642213	0.490502	0.719628	0.677983	0.859384	0.647256	0.447134	0.252631	0.638574
	9.054	0.603516	0.525406	0.461469	0.5702	0.754035	0.305419	0.730208	0.585208	0.383637	0.76448	0.712844	0.60227	0.518752	0.436843	0.415236	0.697005	0.762678	0.441799	0.521788	0.59182	0.658977	0.438872	0.731947	0.627183	0.629715	0.495955	0.652564	0.619076	0.659349	0.654631	0.823828	0.553479	0.701943	0.787306	0.740548	0.590555	0.679011	0.690457	0.518122	0.558719	0.706166	0.728995	0.636774	0.85885	0.349002	0.536982	0.388722	0.766165
	9.077	0.587622	0.530742	0.459212	0.487264	0.566469	0.625469	0.762741	0.611275	0.466796	0.550442	0.565289	0.595153	0.533866	0.360366	0.624432	0.662925	0.619189	0.566883	0.403666	0.508909	0.523477	0.453538	0.819256	0.638714	0.599804	0.458125	0.696895	0.611477	0.564248	0.611765	0.808516	0.521405	0.735783	1.06015	0.755076	0.707413	0.679572	0.76844	0.846377	0.739942	0.61666	0.656995	0.6365	0.833102	0.511472	0.421023	0.388675	0.608283
	9.097	0.554364	0.670833	0.598228	0.501209	0.647861	0.536202	0.626408	0.630465	0.573177	0.689797	0.687514	0.545495	0.50885	0.339635	0.463003	0.919193	0.777745	0.490059	0.51507	0.594576	0.556459	0.453013	0.757683	0.42701	0.613024	0.565893	0.917833	0.577316	0.749476	0.67167	0.723952	0.543994	0.663918	0.814332	0.758067	0.680083	0.666194	0.832988	0.655871	0.719688	0.56644	0.679568	0.755498	0.619399	0.528371	0.427476	0.480864	0.691497
	9.124	0.619137	0.486726	0.441533	0.541717	0.754279	0.572055	0.613314	0.553012	0.30835	0.700556	0.700983	0.572162	0.476875	0.604455	0.566845	0.549674	0.424295	0.528542	0.343029	0.513737	0.70234	0.431114	0.813223	0.427782	0.537109	0.49368	0.69805	0.572655	0.675891	0.73099	0.823284	0.533912	0.733629	0.718818	0.682167	0.696579	0.578352	0.663037	0.713006	0.621664	0.595888	0.62917	0.620615	0.82764	0.474081	0.473911	0.337445	0.672343
	9.144	0.54037	0.46843	0.464873	0.600026	0.700865	0.383897	0.587105	0.540436	0.550984	0.57375	0.838068	0.475354	0.412416	0.396488	0.569684	0.673624	0.467516	0.535936	0.533646	0.543444	0.697218	0.424915	0.725638	0.456171	0.641883	0.546084	0.602136	0.688087	0.665043	0.714301	0.838222	0.568679	0.755755	0.673547	0.840756	0.701962	0.666984	0.901287	0.709839	0.55015	0.592191	0.694752	0.654836	1.00393	0.460025	0.337436	0.388905	0.705574
	9.165	0.86826	0.664837	0.457446	0.46869	0.489127	0.430215	0.571522	0.475289	0.283293	0.596991	0.577253	0.580764	0.48096	0.62077	0.636378	0.491534	0.436219	0.697383	0.319259	0.621422	0.618263	0.379092	0.710159	0.510214	0.585659	0.511895	0.803105	0.559677	0.767332	0.727867	0.860752	0.484998	0.71077	0.774471	0.775222	0.675904	0.706663	0.575625	0.786655	0.718691	0.551446	0.600841	0.741973	0.790774	0.472701	0.44734	0.297049	0.686197
	9.186	0.358857	0.484101	0.428806	0.464178	0.37021	0.790675	0.51286	0.574108	0.381236	0.710931	0.601637	0.64234	0.509773	0.274557	0.510322	0.807556	0.579813	0.528338	0.486078	0.605575	0.653462	0.368163	0.704031	0.612419	0.586363	0.537453	0.816566	0.605511	1.05481	0.692741	0.770645	0.593044	0.705808	0.655043	0.816815	0.706539	0.742195	0.841705	0.722242	0.639764	0.402485	0.67198	0.754389	0.748943	0.597881	0.537423	0.45167	0.544162
	9.207	0.551164	0.587563	0.555851	0.459578	0.655615	0.577991	0.652962	0.488639	0.436226	0.438871	0.508162	0.605373	0.492835	0.597552	0.498098	0.622448	0.529818	0.689725	0.503641	0.626382	0.636503	0.498587	0.680725	0.51965	0.502723	0.526685	0.974025	0.740903	0.664361	0.78086	0.707322	0.596032	0.739742	0.852939	0.83126	0.84543	0.652346	0.71523	0.722359	0.724838	0.524716	0.759337	0.763308	0.722986	0.463626	0.534412	0.401675	0.61356
	9.233	0.655687	0.569122	0.383243	0.515963	0.76425	0.646807	0.655148	0.619273	-0.0578432	0.486145	0.679822	0.728927	0.531357	0.245996	0.610612	0.729636	0.607776	0.665296	0.372621	0.636809	0.670594	0.389278	0.774905	0.626859	0.592964	0.584675	0.915019	0.673403	0.616952	0.760533	0.759573	0.602227	0.758081	0.801895	0.796789	0.736258	0.569597	0.777587	0.782796	0.778554	0.555826	0.594689	0.594069	0.801376	0.447853	0.362979	0.380076	0.732784
	9.254	0.531457	0.493646	0.583144	0.479786	0.836243	0.603121	0.717053	0.451458	0.511108	0.643168	0.815582	0.59779	0.430039	0.36034	0.439221	0.768811	0.467706	0.491289	0.516128	0.633094	0.499552	0.49669	0.769064	0.603833	0.619214	0.551299	0.810088	0.717796	0.671567	0.669481	0.580813	0.719471	0.578928	0.743368	0.768512	0.782065	0.725965	0.73705	0.687414	0.682174	0.78699	0.67167	0.763207	0.681244	0.437999	0.39871	0.277213	0.638678
	9.274	0.70754	0.561412	0.431758	0.574739	0.8357	0.580405	0.78425	0.591644	0.756363	0.61601	0.701459	0.601626	0.518557	0.354143	0.617303	0.79642	0.536193	0.525001	0.486196	0.648957	0.69906	0.405487	0.868106	0.684168	0.605674	0.528809	0.81801	0.64963	0.602664	0.696845	0.730324	0.477421	0.633829	0.791102	0.647307	0.637268	0.717119	0.837295	0.708569	0.738781	0.557269	0.724207	0.738709	0.820289	0.579543	0.385159	0.381182	0.536385
	9.31	0.551207	0.588577	0.3425	0.504842	0.805384	0.544548	0.374817	0.793657	0.390562	0.595325	0.609151	0.551102	0.478848	0.433776	0.574081	0.556988	0.402346	0.582075	0.391228	0.589528	0.436441	0.434881	0.710351	0.713746	0.591707	0.610596	0.922574	0.577224	0.576055	0.751873	0.740584	0.610188	0.787652	0.930786	0.788944	0.714035	0.582686	0.8668	0.804972	0.785097	0.552275	0.729022	0.742442	0.78174	0.371397	0.552222	0.456663	0.465462
	9.33	0.683577	0.646913	0.372988	0.276616	0.72057	0.513878	0.603184	0.573532	0.66085	0.645375	0.609203	0.632421	0.552421	0.180349	0.633067	0.284365	0.157821	0.532861	0.592761	0.671375	0.626308	0.515734	0.908653	0.525935	0.542639	0.453164	0.806158	0.687716	0.603922	0.635438	0.820557	0.617658	0.64489	0.787067	0.745998	0.680427	0.591141	0.713895	0.692103	0.612504	0.727851	0.638372	0.775468	0.759356	0.589608	0.430923	0.329629	0.799876
	9.35	0.705	0.479009	0.533931	0.501294	0.760039	0.609437	0.51154	0.40359	0.236893	0.578348	0.77693	0.676443	0.463637	0.181162	0.605562	0.668042	0.626216	0.747506	0.5222	0.491253	0.596397	0.450675	0.797892	0.460076	0.564546	0.456925	0.593557	0.729626	0.501691	0.690799	0.737851	0.608699	0.78296	0.687825	0.85443	0.804782	0.657558	0.78184	0.673442	0.679926	0.547409	0.71641	0.692535	0.978395	0.551929	0.551687	0.402979	0.684315
	9.371	0.658788	0.582362	0.425945	0.467826	0.468331	0.548874	0.893802	0.439083	0.728946	0.523463	0.659765	0.649061	0.565734	0.544708	0.579231	0.561517	0.318678	0.583902	0.565866	0.574979	0.671038	0.505342	0.774718	0.429931	0.539583	0.517203	0.739471	0.597141	0.623353	0.68369	0.779188	0.532973	0.713854	0.810274	0.735002	0.709588	0.648305	0.809553	0.72368	0.743182	0.588203	0.723296	0.718021	0.809872	0.545491	0.425842	0.344135	0.702279
	9.392	0.653422	0.455412	0.454741	0.541763	0.779279	0.545923	0.789063	0.629846	0.302735	0.51766	0.677623	0.485413	0.478807	0.580979	0.633174	0.868798	0.941919	0.580856	0.493248	0.615668	0.606246	0.444486	0.780835	0.671594	0.582638	0.593818	0.749963	0.640667	1.10445	0.687072	0.782447	0.536067	0.711469	0.885599	0.675215	0.668009	0.644255	0.745829	0.870512	0.662414	0.707942	0.627174	0.727031	0.669908	0.453837	0.435061	0.415769	0.792704
	9.412	0.680026	0.568333	0.558232	0.555062	0.63396	0.803045	0.624898	0.600858	0.438716	0.518947	0.753619	0.554777	0.535618	0.329668	0.493464	0.859423	0.749565	0.649767	0.315252	0.646859	0.710354	0.424032	0.748385	0.524468	0.560163	0.568821	0.652963	0.655183	0.885571	0.754201	0.794023	0.55833	0.747925	0.867503	0.821216	0.813643	0.569661	0.77266	0.771758	0.668407	0.708123	0.674704	0.772193	0.898187	0.390011	0.446445	0.351407	0.686332
	9.432	0.613439	0.535028	0.508782	0.57517	0.551242	0.608743	0.873703	0.591018	0.4494	0.421759	0.722838	0.645135	0.421457	0.59312	0.547663	0.713875	0.689609	0.428937	0.453675	0.651395	0.575877	0.370952	0.81657	0.804354	0.571007	0.489099	0.837787	0.651683	0.808713	0.752983	0.706184	0.514972	0.670282	0.645857	0.794377	0.65969	0.645068	0.661579	0.907627	0.534825	0.628803	0.732223	0.586121	0.823006	0.575601	0.376517	0.356918	0.771254
	9.452	0.516679	0.538806	0.554251	0.423971	0.710794	0.646844	0.552573	0.46296	0.806532	0.367447	0.600887	0.475375	0.46345	0.388337	0.627255	0.742141	0.426873	0.621718	0.538469	0.582828	0.619956	0.576643	0.915944	0.609465	0.640804	0.386473	0.784008	0.49279	0.820688	0.717762	0.754539	0.525257	0.913723	0.789461	0.701945	0.801046	0.634157	0.76814	0.782246	0.607582	0.719551	0.62917	0.701642	0.862667	0.45944	0.414802	0.403055	0.641047
	9.472	0.733571	0.604652	0.456689	0.529336	0.503883	0.531358	0.792183	0.584568	0.46607	0.545273	0.59197	0.557557	0.485877	0.509969	0.38319	0.622267	0.522106	0.6045	0.55179	0.61911	0.785219	0.426761	0.712147	0.452623	0.605449	0.627209	0.707434	0.67757	0.885204	0.727864	0.73841	0.589485	0.523771	0.787092	0.749326	0.64074	0.597177	0.747315	0.767643	0.808245	0.569309	0.669695	0.832185	0.680321	0.476734	0.469563	0.328294	0.707072
	9.493	0.627305	0.546724	0.348373	0.420563	0.653138	0.654297	0.534979	0.594514	0.344037	0.629578	0.628437	0.592578	0.542615	0.309242	0.533434	0.596225	0.525633	0.580606	0.448499	0.550799	0.660432	0.389941	0.773997	0.645689	0.569261	0.494085	0.909299	0.570406	0.791753	0.660668	0.682309	0.568951	0.725223	0.859704	0.794074	0.620608	0.712751	0.698408	0.672804	0.669539	0.682333	0.671688	0.756603	0.80205	0.455188	0.38522	0.384776	0.737004
	9.525	0.798693	0.584873	0.509967	0.448564	0.609185	0.573028	0.68719	0.482954	0.320567	0.580875	0.65206	0.616627	0.558105	0.441	0.62513	0.419864	0.286464	0.482575	0.276255	0.668934	0.486152	0.4639	0.859016	0.498525	0.564873	0.505746	0.871282	0.653265	0.517485	0.699037	0.841776	0.577585	0.7091	0.85866	0.787221	0.775894	0.697149	0.691296	0.829505	0.746482	0.599221	0.599665	0.716162	0.852615	0.527995	0.527893	0.395097	0.7155
	9.545	0.603428	0.558758	0.418681	0.421158	0.670876	0.489076	0.726011	0.47476	0.371725	0.715869	0.520685	0.633119	0.520767	0.511836	0.591431	0.494846	0.484502	0.680126	0.334589	0.567125	0.444301	0.549074	0.799473	0.47046	0.573906	0.526612	0.541714	0.629189	0.715042	0.803908	0.815694	0.580251	0.600584	0.82783	0.774715	0.631856	0.554556	0.775962	0.719331	0.676691	0.626653	0.662304	0.705805	0.81833	0.37121	0.208637	0.515501	0.688051
	9.565	0.701913	0.642058	0.625576	0.367604	0.754503	0.643421	0.639631	0.616217	0.279628	0.576828	0.614507	0.69216	0.505942	0.458522	0.623126	0.675572	0.633462	0.68827	0.461194	0.619199	0.614658	0.478072	0.730378	0.463789	0.662971	0.358874	0.839461	0.596881	0.763154	0.726113	0.845325	0.667495	0.686269	0.678061	0.658362	0.708303	0.722573	0.62345	0.733429	0.742889	0.720513	0.685592	0.694456	0.734319	0.446571	0.39988	0.39339	0.795347
	9.585	0.60067	0.54279	0.512995	0.30031	0.894985	0.550262	0.463607	0.56385	0.277816	0.770628	0.729393	0.583655	0.573361	0.359066	0.567632	0.725146	0.586902	0.57442	0.469721	0.563347	0.55586	0.514577	0.72189	0.462278	0.533359	0.538549	0.990513	0.565491	0.566354	0.604152	0.78977	0.563775	0.90236	0.98167	0.539739	0.661469	0.67984	0.778785	0.84705	0.645493	0.547069	0.62487	0.673355	0.747993	0.472898	0.393561	0.369178	0.689543
	9.605	0.633155	0.512355	0.615546	0.472985	0.69582	0.709127	0.500061	0.604801	0.495642	0.556309	0.713897	0.611828	0.490127	0.338656	0.719881	0.49732	0.551079	0.496393	0.482643	0.725404	0.572192	0.416134	0.747286	0.73237	0.573436	0.429714	0.752951	0.618508	0.824997	0.669212	0.826945	0.547378	0.80847	0.836541	0.726584	0.698889	0.624006	0.74361	0.667295	0.686363	0.548975	0.693779	0.69316	0.845389	0.520618	0.371832	0.312953	0.79208
	9.626	0.693202	0.551249	0.512411	0.547212	0.864574	0.478522	0.750554	0.729632	0.671654	0.590558	0.75131	0.567356	0.418457	0.609134	0.47164	0.58655	0.388612	0.63163	0.383529	0.644022	0.693707	0.428197	0.661769	0.353571	0.54113	0.601278	0.75526	0.679284	0.612611	0.723673	0.778286	0.54203	0.766358	0.712146	0.698551	0.730838	0.661018	0.563811	0.730156	0.723548	0.583423	0.758228	0.706227	0.856663	0.435159	0.444136	0.286768	0.644118
	9.647	0.554577	0.526456	0.463734	0.555803	0.483384	0.539013	0.666019	0.603615	0.533975	0.819342	0.725199	0.721533	0.422508	0.404569	0.569678	0.746642	0.721256	0.574062	0.492132	0.61497	0.608445	0.535318	0.744784	0.508302	0.559231	0.495145	0.829474	0.695966	0.671306	0.651818	0.646336	0.556183	0.762239	0.783296	0.632489	0.835309	0.648533	0.671236	0.837356	0.68276	0.580631	0.726742	0.645469	0.825545	0.496998	0.434133	0.372743	0.757135
	9.679	0.911993	0.530329	0.489738	0.46879	0.630115	0.571531	0.887882	0.584003	0.38536	0.544289	0.829454	0.553464	0.561384	0.465098	0.543098	0.456401	0.479692	0.68706	0.503954	0.564554	0.588427	0.507923	0.862424	0.528196	0.573932	0.465717	0.535807	0.554554	0.947273	0.712534	0.665811	0.609898	0.626931	0.467397	0.722358	0.676884	0.62603	0.737342	0.745739	0.552841	0.625109	0.695252	0.702133	0.781555	0.52127	0.346946	0.354201	0.590591
	9.699	0.674104	0.421365	0.556248	0.554494	0.524081	0.284722	0.763141	0.443976	0.623361	0.580119	0.653542	0.463284	0.533939	0.543778	0.635463	0.665925	0.644899	0.692114	0.370234	0.614665	0.653931	0.435608	0.791177	0.647184	0.495471	0.396828	0.773899	0.641999	0.774969	0.690609	0.728368	0.464832	0.774181	0.629807	0.641964	0.677362	0.54076	0.695488	0.803395	0.665582	0.642921	0.685476	0.660466	0.783254	0.351799	0.475663	0.263218	0.702039
	9.719	0.749006	0.506967	0.482761	0.577259	0.943329	0.6073	0.651274	0.468633	0.580009	0.529822	0.80874	0.569066	0.495593	0.249488	0.450689	0.71948	0.602355	0.656844	0.388031	0.596664	0.517643	0.30642	0.795385	0.473219	0.629476	0.709816	1.00642	0.627933	0.921188	0.588317	0.753003	0.473396	0.797997	0.793507	0.653026	0.788533	0.691136	0.72969	0.855114	0.594423	0.423349	0.620309	0.675181	0.89161	0.541595	0.398915	0.418811	0.581403
	9.739	0.696733	0.608385	0.588655	0.498871	0.564717	0.684495	0.436741	0.675508	0.293113	0.584688	0.817457	0.749711	0.492861	0.373643	0.536872	0.459526	0.361991	0.63978	0.455403	0.643738	0.452773	0.364267	0.745391	0.471179	0.584223	0.631381	0.854938	0.64254	0.556145	0.712218	0.694203	0.600432	0.622926	0.628891	0.799782	0.744637	0.619231	0.778138	0.790196	0.623305	0.527837	0.633933	0.760027	0.780594	0.386016	0.407738	0.438313	0.736712
	9.759	0.752611	0.539602	0.690886	0.395471	0.7172	0.651919	0.561916	0.583598	0.415766	0.70684	0.82732	0.535263	0.459713	0.581067	0.50405	0.643892	0.614004	0.719902	0.517305	0.63774	0.594714	0.318404	0.840007	0.470932	0.699458	0.465815	1.05431	0.695111	0.593939	0.668157	0.743022	0.566623	0.915513	0.701696	0.67274	0.770396	0.644448	0.752342	0.948824	0.668097	0.663016	0.68201	0.686992	0.760964	0.647418	0.369667	0.328235	0.59342
	9.779	0.708333	0.549869	0.607324	0.588557	0.728065	0.394643	0.797724	0.581758	0.783698	0.774958	0.701507	0.648579	0.473455	0.473827	0.553216	0.643909	0.621721	0.645009	0.443853	0.596131	0.63292	0.405871	0.771068	0.695538	0.539382	0.422162	0.859769	0.6523	0.802225	0.679227	0.847446	0.427157	0.815263	0.688094	0.828051	0.605685	0.6537	0.641094	0.718942	0.692694	0.506733	0.752488	0.533489	0.846429	0.601434	0.433123	0.351803	0.617564
	9.802	0.636554	0.546933	0.524247	0.472237	0.6793	0.494127	0.384285	0.538101	0.617327	0.707441	0.553402	0.525763	0.554325	0.312791	0.639332	0.714549	0.713827	0.658087	0.639167	0.600232	0.411748	0.495181	0.865004	0.633048	0.409533	0.62718	0.906745	0.619433	0.977725	0.612004	0.857485	0.642855	0.697392	0.630964	0.708425	0.708336	0.63777	0.638907	0.83184	0.55812	0.653327	0.73053	0.792853	0.751756	0.366922	0.554898	0.391291	0.768453
	9.824	0.553847	0.451229	0.436966	0.489841	0.334912	0.480596	0.625687	0.682688	0.339442	0.721368	0.662439	0.640418	0.516408	0.53498	0.585023	0.303109	0.175456	0.583352	0.451756	0.714196	0.555263	0.514037	0.831142	0.765164	0.642943	0.445505	0.642627	0.69515	0.874737	0.684212	0.657989	0.486483	0.707082	0.692574	0.766436	0.705388	0.746662	0.672409	0.652022	0.538138	0.631106	0.637114	0.660672	0.745919	0.27037	0.559551	0.457483	0.603643
	9.845	0.666051	0.616367	0.437748	0.508124	0.924355	0.476746	0.29608	0.575731	0.441249	0.623676	0.727364	0.564151	0.515173	0.381781	0.63007	0.597142	0.527715	0.489767	0.405418	0.659056	0.461807	0.434455	0.666779	0.570128	0.601016	0.531504	0.680822	0.630816	0.669888	0.682801	0.799605	0.476502	0.627469	0.581134	0.700355	0.71014	0.705261	0.804839	0.676054	0.631571	0.561266	0.660271	0.692455	0.717511	0.472573	0.460333	0.336284	0.66145
	9.88	0.794436	0.630133	0.529712	0.572155	0.760825	0.469388	0.606402	0.698837	0.645342	0.504912	0.812676	0.618668	0.504654	0.650394	0.426315	0.606132	0.582891	0.629562	0.411104	0.661563	0.507949	0.447097	0.686482	0.661152	0.455887	0.642365	0.696294	0.619514	0.83315	0.691466	0.817858	0.585869	0.695744	0.76924	0.720405	0.605413	0.733946	0.66691	0.780334	0.692535	0.607448	0.703645	0.803255	0.728789	0.54056	0.508078	0.425584	0.738111
	9.9	0.752968	0.569542	0.58947	0.46499	0.617246	0.707786	0.609051	0.511116	0.692553	0.632303	0.594004	0.691759	0.545497	0.567947	0.512914	0.857691	0.602685	0.627352	0.539178	0.688244	0.559537	0.380226	0.786099	0.752644	0.553384	0.568991	0.710908	0.646974	1.02505	0.701411	0.727186	0.477808	0.649305	0.895141	0.619813	0.6808	0.636692	0.815332	0.743144	0.707577	0.48577	0.651499	0.760509	0.744052	0.537707	0.558368	0.360115	0.69381
	9.921	0.882637	0.58983	0.48947	0.372262	0.668706	0.559388	0.700904	0.618648	0.511288	0.787954	0.655456	0.474378	0.470409	0.561979	0.46062	0.791625	0.77252	0.542775	0.362942	0.636328	0.762168	0.46692	0.705493	0.466105	0.582106	0.62051	0.67452	0.57075	0.733524	0.676701	0.78087	0.67537	0.569938	0.762532	0.774094	0.666361	0.676703	0.936089	0.66841	0.714117	0.681855	0.745463	0.80052	0.920246	0.518317	0.352933	0.388974	0.725568
	9.941	0.666328	0.55749	0.454563	0.329535	0.895462	0.670612	0.618688	0.633844	0.391689	0.67706	0.646443	0.495628	0.555198	0.586522	0.589289	0.821137	0.615236	0.717762	0.468781	0.638774	0.496922	0.537346	0.886896	0.592199	0.522533	0.483506	0.884789	0.60656	0.840583	0.699044	0.738511	0.597081	0.699906	0.720293	0.584173	0.744749	0.655691	0.657868	0.599656	0.732447	0.509355	0.633217	0.772447	0.582694	0.373726	0.522649	0.359245	0.716964
	9.961	0.654875	0.678616	0.494991	0.555895	0.941393	0.477461	0.646587	0.581385	0.7516	0.661436	0.707791	0.814477	0.519228	0.702716	0.602089	0.817083	0.61763	0.627647	0.48362	0.521515	0.56124	0.48928	0.883472	0.549165	0.673099	0.572889	0.720482	0.577621	0.761086	0.655318	0.762566	0.482346	0.787329	0.897983	0.73657	0.780602	0.688074	0.790675	0.538386	0.728393	0.624559	0.701925	0.69676	0.765238	0.659095	0.434938	0.401647	0.773816
	9.981	0.682998	0.633969	0.606718	0.533698	0.800411	0.576619	0.702492	0.608018	0.312424	0.564946	0.887518	0.624793	0.46991	0.597661	0.536221	0.446369	0.44955	0.83909	0.540344	0.55101	0.643716	0.377192	0.735926	0.508402	0.50786	0.50237	0.702438	0.692315	0.724039	0.636264	0.877707	0.580718	0.798486	0.586438	0.770665	0.745897	0.660836	0.767978	0.845465	0.71774	0.693909	0.64088	0.729795	0.626355	0.525381	0.443211	0.357551	0.714735
	10.001	0.584839	0.493606	0.462172	0.456745	0.649084	0.680448	0.463457	0.640401	0.212997	0.617605	0.795892	0.55527	0.484745	0.419641	0.545486	0.947244	0.59395	0.538611	0.492516	0.615991	0.653303	0.37523	0.732501	0.593642	0.587988	0.673482	0.91772	0.69109	0.844674	0.672302	0.752641	0.495906	0.831843	0.711449	0.679698	0.709713	0.423946	0.793975	0.854677	0.696229	0.559073	0.703947	0.71169	0.782817	0.465708	0.408654	0.343287	0.687486
	10.021	0.540788	0.508923	0.441381	0.450915	0.684295	0.570487	0.930039	0.655228	0.360057	0.519485	0.644942	0.567277	0.507783	0.441839	0.683338	0.616107	0.525608	0.628654	0.365716	0.622143	0.534052	0.506626	0.813218	0.526489	0.568597	0.50247	0.830473	0.748895	0.637332	0.706588	0.780171	0.323373	0.701178	0.410937	0.667428	0.683389	0.669395	0.738045	0.838092	0.801443	0.548307	0.775343	0.580818	0.82018	0.447484	0.402888	0.266439	0.58173
	10.051	0.639268	0.386104	0.631254	0.400578	0.823622	0.60778	0.802804	0.585085	0.57858	0.618981	0.37435	0.529327	0.476104	0.310852	0.60772	0.664368	0.286084	0.582633	0.578298	0.648471	0.539371	0.399599	0.788369	0.362271	0.613848	0.55616	0.667393	0.59171	0.993036	0.712611	0.738513	0.636913	0.854881	0.939552	0.658846	0.823117	0.558745	0.83856	0.70174	0.60022	0.667851	0.626899	0.765704	0.872985	0.451771	0.573113	0.363092	0.786627
	10.071	0.664605	0.59293	0.357857	0.44611	0.707194	0.603059	0.516271	0.582002	0.4397	0.66544	0.800283	0.573995	0.544025	0.596438	0.579951	0.704438	0.544773	0.601647	0.341535	0.62545	0.613079	0.419728	0.676991	0.48562	0.671397	0.510732	0.703091	0.623091	0.967144	0.679881	0.806204	0.520785	0.76014	0.74054	0.682249	0.699516	0.767035	0.587747	0.666434	0.743624	0.578735	0.734323	0.775247	0.750767	0.485845	0.48643	0.389613	0.599916
	10.091	0.581823	0.522707	0.538474	0.552243	0.56062	0.580812	0.79909	0.506743	0.563048	0.46245	0.793238	0.594143	0.476156	0.763039	0.448609	0.72783	0.516905	0.680638	0.459752	0.614788	0.438671	0.461315	0.837823	0.613701	0.574464	0.52551	1.05919	0.588379	0.704174	0.723328	0.728067	0.531506	0.729985	0.682777	0.843272	0.763038	0.579953	0.786881	0.735145	0.711536	0.621537	0.657689	0.723418	0.849123	0.388969	0.628335	0.380558	0.71522
	10.112	0.595317	0.550132	0.559312	0.510552	0.56878	0.648787	0.750382	0.55402	0.210753	0.614922	0.859667	0.557149	0.574405	0.475739	0.6936	0.766292	0.68873	0.555651	0.432008	0.616014	0.52687	0.438931	0.782612	0.625518	0.603427	0.539829	0.752384	0.621495	0.860304	0.756617	0.806314	0.594167	0.732376	0.713841	0.768715	0.669341	0.74938	0.832956	0.704114	0.574655	0.717056	0.673307	0.704511	0.85978	0.529672	0.469064	0.400085	0.603773
	10.132	0.594618	0.525214	0.540882	0.516102	0.71527	0.549509	0.772877	0.54407	0.50648	0.603667	0.579776	0.486349	0.476133	0.566705	0.619496	0.719972	0.687373	0.648622	0.572533	0.619968	0.590163	0.416562	0.764701	0.300909	0.622731	0.504623	0.794237	0.633831	0.684685	0.747987	0.839232	0.58	0.78827	0.783428	0.748729	0.748969	0.609837	0.608392	0.71826	0.624136	0.615265	0.59868	0.658624	0.678768	0.419867	0.367487	0.366824	0.691471
	10.16	0.66673	0.619309	0.580207	0.490871	0.746598	0.53302	0.616851	0.512001	0.571122	0.716822	0.647333	0.627795	0.522978	0.517822	0.473564	0.612444	0.60564	0.633903	0.347265	0.615407	0.569085	0.551382	0.835554	0.338964	0.603867	0.482745	0.751326	0.635729	0.969986	0.70046	0.773505	0.594496	0.825269	0.776158	0.800005	0.81509	0.647871	0.745202	0.711696	0.663163	0.594479	0.669547	0.75115	0.89587	0.496784	0.582027	0.415401	0.756885
	10.181	0.356476	0.433426	0.664009	0.475661	0.647726	0.467802	0.444573	0.632277	0.714152	0.681934	0.652347	0.660865	0.518185	0.366848	0.456457	0.699637	0.470513	0.523518	0.548133	0.605562	0.54836	0.387154	0.843933	0.504289	0.617643	0.407458	0.888354	0.551055	0.692523	0.679335	0.847819	0.590553	0.812348	0.630801	0.691136	0.69032	0.604724	0.787629	1.06281	0.693946	0.646855	0.636556	0.657186	0.749622	0.4739	0.50241	0.274047	0.773393
	10.201	0.633314	0.541207	0.597178	0.337221	0.907382	0.640137	0.603181	0.584733	0.708688	0.565349	0.811971	0.599676	0.54058	0.514801	0.510422	0.907707	0.763188	0.633482	0.449362	0.599411	0.507632	0.516351	0.700412	0.497773	0.595855	0.576657	0.783376	0.634896	0.833241	0.740273	0.745913	0.50787	0.790596	0.843019	0.804578	0.780337	0.705224	0.90495	0.548345	0.636877	0.585642	0.610111	0.732621	0.862422	0.388629	0.447109	0.463783	0.650106
	10.222	0.705109	0.561457	0.493103	0.391215	0.419674	0.787598	0.562166	0.588271	0.496591	0.570572	0.638494	0.533235	0.537572	0.153735	0.591564	0.598739	0.424408	0.676089	0.426568	0.609784	0.616386	0.49746	0.721981	0.444512	0.543014	0.497354	0.724411	0.577869	0.679885	0.748684	0.681382	0.540252	0.669551	0.686544	0.642565	0.587963	0.842069	0.680485	0.773079	0.654826	0.696237	0.706997	0.850014	0.811296	0.628148	0.34916	0.37714	0.817755
	10.242	0.617325	0.57753	0.624285	0.48368	0.829658	0.552035	0.67281	0.550212	0.691784	0.729496	0.765065	0.496804	0.439035	0.492739	0.576557	0.788104	0.725657	0.650047	0.372894	0.654127	0.55504	0.463703	0.773368	0.351064	0.552058	0.486427	0.772076	0.685531	0.873523	0.688887	0.816935	0.587636	0.717077	0.879518	0.825547	0.699581	0.641747	0.740519	0.68326	0.727769	0.535642	0.713431	0.695281	0.7096	0.343698	0.490739	0.389267	0.609827
	10.264	0.580405	0.594631	0.44074	0.510021	0.775984	0.61399	0.716796	0.658282	0.337722	0.503447	0.828803	0.643204	0.516578	0.342912	0.459015	0.786649	0.718105	0.470712	0.419886	0.66674	0.548413	0.426702	0.901189	0.888043	0.602962	0.484725	0.880272	0.587587	0.667466	0.664225	0.736369	0.414394	0.650014	0.716677	0.706641	0.725442	0.566927	0.712133	0.709951	0.742863	0.612841	0.632837	0.807501	0.890201	0.481148	0.51073	0.356034	0.763131
	10.3	0.739429	0.64467	0.601534	0.520364	0.729709	0.348705	0.733888	0.718422	0.475127	0.684497	0.634903	0.550481	0.561095	0.407057	0.480151	0.571446	0.60993	0.709213	0.446553	0.617094	0.550377	0.415464	0.986437	0.693907	0.572295	0.55717	0.742285	0.628119	0.75523	0.6629	0.852603	0.616327	0.838463	0.652262	0.782873	0.829002	0.528378	0.806941	0.65008	0.719837	0.672303	0.785449	0.692073	0.692843	0.548836	0.576296	0.40016	0.865515
	10.32	0.387084	0.545958	0.472692	0.605966	0.633068	0.637277	0.690042	0.661747	0.342943	0.665077	0.883974	0.533651	0.513084	0.655246	0.540542	0.354483	0.432	0.633302	0.404796	0.654599	0.573811	0.418185	0.867144	0.661569	0.479481	0.529853	0.733128	0.571478	0.753658	0.718227	0.719804	0.620743	0.688711	0.711519	0.817213	0.545736	0.694935	0.782192	0.743162	0.643393	0.514727	0.715061	0.767589	0.816617	0.626903	0.529944	0.307303	0.719864
	10.341	0.684318	0.444801	0.547104	0.596466	0.755908	0.580496	0.631333	0.469647	0.569153	0.757076	0.678986	0.646369	0.487705	0.678038	0.516106	0.593791	0.534543	0.458064	0.468381	0.66251	0.739507	0.416305	0.839776	0.849333	0.500507	0.564876	0.75686	0.582432	0.764322	0.717849	0.74407	0.620169	0.761545	0.643081	0.878782	0.758131	0.648918	0.67131	0.677176	0.70018	0.657997	0.754179	0.790271	0.753262	0.368358	0.448184	0.431169	0.580183
	10.362	0.766129	0.427213	0.516003	0.539775	0.704713	0.31594	0.812512	0.613558	0.623313	0.460238	0.532545	0.548761	0.553132	0.520551	0.549717	0.575483	0.431353	0.633681	0.29772	0.611417	0.672643	0.401299	0.735212	0.847037	0.551737	0.631543	0.70271	0.595695	0.871539	0.773804	0.754219	0.606039	0.613197	0.543652	0.705604	0.785701	0.642706	0.729577	0.822433	0.616693	0.643604	0.719193	0.692203	0.842022	0.647252	0.406282	0.356512	0.685082
	10.382	0.620538	0.614686	0.308204	0.612332	0.773338	0.36827	0.65502	0.573177	0.334814	0.510876	0.843349	0.621329	0.460028	0.346406	0.507195	0.384974	0.336633	0.6279	0.216003	0.636985	0.586739	0.489491	0.911217	0.548974	0.532322	0.455878	0.883298	0.682303	0.535993	0.688365	0.798703	0.482391	0.673861	0.723361	0.683969	0.748824	0.68858	0.81	0.847753	0.71133	0.372877	0.668635	0.664796	0.73762	0.481161	0.508782	0.400063	0.629351
	10.402	0.579324	0.531827	0.320429	0.545996	0.612996	0.529019	0.661523	0.48129	0.63262	0.625235	0.738244	0.606688	0.496699	0.340048	0.552482	0.409436	0.382401	0.584911	0.541399	0.627283	0.580115	0.417825	0.767864	0.433064	0.598129	0.493106	0.751678	0.602626	0.927474	0.698847	0.777867	0.604346	0.726933	0.909822	0.808092	0.758043	0.670651	0.810231	0.899207	0.627527	0.576377	0.659085	0.779339	0.735641	0.528369	0.537967	0.462338	0.652394
	10.422	0.674372	0.366698	0.523688	0.565434	0.845973	0.516355	0.841015	0.447954	0.234718	0.619561	0.528231	0.591992	0.399747	0.43646	0.660435	0.436479	0.428484	0.580575	0.333864	0.705633	0.563252	0.439372	0.727181	0.484966	0.59273	0.528346	0.938352	0.630642	0.586981	0.710815	0.759083	0.555085	0.757226	0.749982	0.689352	0.785926	0.583054	0.800231	0.74975	0.727208	0.62161	0.660027	0.734575	0.810982	0.548594	0.492629	0.430917	0.826544
	10.442	0.621241	0.47966	0.515191	0.421145	0.802751	0.592119	0.574181	0.506462	0.568424	0.646796	0.58712	0.677303	0.467483	0.566515	0.53154	0.571667	0.499959	0.64814	0.277507	0.574359	0.580031	0.358392	0.840976	0.465236	0.461962	0.452458	0.744309	0.66109	0.726216	0.752508	0.893651	0.550694	0.839989	0.702144	0.630764	0.723461	0.722172	0.928541	0.942995	0.657574	0.766394	0.639824	0.685587	0.822546	0.37067	0.428942	0.297477	0.522025
	10.462	0.617963	0.591796	0.646629	0.490629	0.640177	0.672451	0.448504	0.641304	0.334054	0.721027	0.8857	0.613025	0.402213	0.450988	0.507497	0.80652	0.719512	0.497456	0.448943	0.628158	0.579729	0.437298	0.716277	0.38921	0.618856	0.592023	0.711903	0.640547	0.915678	0.672762	0.762464	0.62848	0.787285	0.793616	0.72109	0.641052	0.705579	0.800952	0.81201	0.571195	0.537737	0.678353	0.746617	0.681598	0.504072	0.533249	0.354906	0.713386
	10.484	0.637158	0.603143	0.304583	0.447171	0.573912	0.55939	0.670245	0.597792	0.197298	0.582948	0.807088	0.645707	0.516206	0.37906	0.624481	0.468063	0.388589	0.60924	0.346343	0.597671	0.592614	0.439688	0.688683	0.39952	0.646697	0.478879	0.732074	0.61956	0.767438	0.771699	0.721747	0.646407	0.826366	0.693689	0.647378	0.697616	0.564961	0.680027	0.818631	0.668591	0.532961	0.689995	0.612344	0.80945	0.57054	0.605842	0.355694	0.630648
	10.505	0.578238	0.542784	0.46298	0.460761	0.529763	0.500048	0.913247	0.611042	0.238263	0.60796	0.752712	0.625294	0.491345	0.338053	0.693467	0.642262	0.45821	0.637674	0.530326	0.638987	0.648313	0.432631	0.826856	0.349019	0.605703	0.53111	0.823855	0.553245	0.722385	0.778249	0.81016	0.505399	0.741369	0.786731	0.623387	0.798875	0.641168	0.776008	0.753149	0.771046	0.691987	0.704698	0.732091	0.767321	0.470797	0.394099	0.256774	0.654949
	10.531	0.610611	0.549885	0.570252	0.567922	0.625959	0.739731	0.580922	0.39826	0.871876	0.562029	0.651579	0.525401	0.52639	0.549573	0.775615	0.711741	0.832785	0.514264	0.385445	0.708448	0.630213	0.429034	0.672392	0.537458	0.551587	0.575578	0.625979	0.599837	0.729421	0.658303	0.761275	0.595522	0.844985	0.661402	0.791433	0.688771	0.654823	0.857122	0.82643	0.653779	0.620395	0.595543	0.771854	0.694854	0.469597	0.434744	0.318047	0.556205
	10.552	0.62432	0.496646	0.555406	0.555322	0.662983	0.681391	0.402485	0.621201	0.503672	0.651617	0.785915	0.54366	0.476017	0.79932	0.449679	0.574979	0.525911	0.723704	0.350126	0.62452	0.500348	0.484199	0.666866	0.421663	0.572764	0.590982	0.638649	0.703636	0.575368	0.749307	0.668607	0.489999	0.71532	0.617495	0.767945	0.630856	0.754043	0.820765	0.836631	0.67961	0.646787	0.608255	0.671909	0.919771	0.619382	0.459088	0.452353	0.647598
	10.572	0.49101	0.583113	0.629085	0.472338	1.0208	0.492784	0.450738	0.608512	0.766945	0.765706	0.794923	0.601662	0.47584	0.428023	0.724137	0.866052	0.719894	0.733914	0.422412	0.637329	0.547444	0.499559	0.749867	0.464527	0.651551	0.598607	0.843251	0.667225	0.879624	0.619951	0.799105	0.51748	0.629352	0.750359	0.737676	0.659235	0.63236	0.835572	0.681257	0.696038	0.505972	0.6133	0.800346	0.786462	0.467918	0.436019	0.384344	0.615225
	10.607	0.535511	0.529792	0.569633	0.411571	0.801627	0.641868	0.518303	0.627821	0.694269	0.727228	0.698709	0.567806	0.445905	0.376969	0.64148	0.839581	0.608081	0.502737	0.517449	0.648386	0.719457	0.491027	0.778236	0.429615	0.544517	0.51363	0.759289	0.692717	0.731005	0.775358	0.683811	0.606985	0.647609	0.832964	0.890683	0.713371	0.549724	0.756593	0.711025	0.721572	0.597878	0.619981	0.613192	0.677213	0.547597	0.604213	0.37905	0.759302
	10.627	0.645107	0.464765	0.433948	0.53853	0.457715	0.604142	0.842419	0.509309	0.626071	0.469616	0.694819	0.670276	0.452322	0.405805	0.653957	0.675634	0.612783	0.643864	0.455188	0.633525	0.657311	0.416835	0.810526	0.57811	0.524257	0.623684	0.848802	0.634268	0.486036	0.696234	0.808418	0.471986	0.605367	0.860648	0.655348	0.733017	0.675896	0.898935	0.678811	0.695637	0.557412	0.666644	0.68507	0.597943	0.430159	0.454086	0.379431	0.67959
	10.647	0.40612	0.463372	0.567615	0.522427	0.464688	0.709031	0.655588	0.519732	0.566016	0.6108	0.881398	0.658957	0.479138	0.386612	0.470371	0.736169	0.681003	0.794847	0.514486	0.679208	0.707042	0.440375	0.684459	0.370601	0.511054	0.750812	0.747699	0.673709	0.530209	0.695108	0.668904	0.576781	0.641867	0.80199	0.731666	0.703084	0.5732	0.703115	0.682265	0.729033	0.567323	0.614473	0.792761	0.796928	0.432763	0.452973	0.421825	0.657226
	10.668	0.526976	0.544331	0.455851	0.523677	0.667357	0.72099	0.574798	0.530784	0.432156	0.710416	0.588684	0.715058	0.507668	0.69383	0.566752	0.409096	0.520373	0.57608	0.407763	0.674236	0.714346	0.566169	0.720731	0.50767	0.58958	0.58551	0.708008	0.54847	0.698245	0.645308	0.813154	0.631053	0.75606	0.858179	0.838442	0.792071	0.686688	0.742412	0.769203	0.754213	0.486761	0.584851	0.642491	0.67972	0.560801	0.570405	0.301069	0.623653
	10.688	0.551883	0.616626	0.458865	0.520317	0.584673	0.679064	0.633608	0.512951	0.341271	0.713617	0.703675	0.62884	0.496373	0.157777	0.593244	0.55414	0.65731	0.609298	0.380628	0.649892	0.522851	0.44804	0.795441	0.468818	0.601327	0.472957	0.963954	0.627725	0.860408	0.732079	0.848655	0.608328	0.671827	0.84247	0.712947	0.763192	0.638992	0.755403	0.67002	0.659076	0.570121	0.68592	0.785563	0.793347	0.372883	0.573616	0.360003	0.63811
	10.708	0.802293	0.63207	0.403735	0.415229	0.777987	0.538912	0.917266	0.435147	0.600385	0.644017	0.624602	0.653666	0.50023	0.481396	0.469825	0.718319	0.685026	0.528212	0.495685	0.650882	0.523198	0.413511	0.789806	0.410038	0.545901	0.483091	0.744307	0.585818	0.758303	0.725488	0.792515	0.539693	0.744461	0.904577	0.749494	0.721268	0.636585	0.742818	0.672243	0.687664	0.584002	0.658813	0.702615	0.753077	0.471078	0.421959	0.361267	0.625464
	10.728	0.588836	0.49075	0.435875	0.35288	0.858536	0.543888	0.53067	0.577282	0.710808	0.566477	0.658402	0.714729	0.492631	0.608957	0.689048	0.750735	0.650527	0.469551	0.299403	0.557893	0.440378	0.480928	0.803717	0.404781	0.487825	0.612033	0.623854	0.676828	0.842427	0.734946	0.772539	0.59305	0.662509	0.789193	0.720127	0.726489	0.658983	0.773774	0.716605	0.510729	0.56114	0.708578	0.755547	0.70946	0.602248	0.513263	0.343533	0.671066
	10.748	0.607891	0.612966	0.643366	0.432652	0.691006	0.564441	0.478569	0.786132	0.84718	0.688255	0.642979	0.653902	0.536529	0.686594	0.575625	0.493527	0.520281	0.728432	0.396214	0.645345	0.555225	0.411625	0.754769	0.493476	0.62446	0.514258	0.599117	0.573842	0.906383	0.617614	0.781167	0.487191	0.650761	0.724698	0.69272	0.651577	0.674094	0.745958	0.833311	0.583687	0.529919	0.667618	0.672311	0.679778	0.479015	0.557816	0.369542	0.691175
	10.77	0.524361	0.535455	0.424137	0.447217	0.583438	0.435248	0.628455	0.545497	0.259579	0.461124	0.722168	0.516564	0.508273	0.381972	0.55247	0.641011	0.584084	0.613444	0.424658	0.655352	0.607165	0.365889	0.748329	0.791801	0.575482	0.48979	0.804732	0.666478	0.61766	0.742994	0.797933	0.540525	0.79288	0.775832	0.755561	0.542299	0.538843	0.785557	0.724991	0.762536	0.499659	0.662967	0.70389	0.664714	0.414464	0.49628	0.339392	0.621971
	10.793	0.829466	0.492098	0.41064	0.498706	1.00704	0.576688	0.720247	0.560758	0.517736	0.741091	0.720093	0.711082	0.525889	0.519124	0.524347	0.604134	0.590971	0.45342	0.383357	0.644074	0.560137	0.436855	0.780787	0.606011	0.610204	0.489118	0.74565	0.728069	0.653165	0.608634	0.725374	0.561726	0.794283	0.918289	0.593162	0.684726	0.729635	0.75674	0.624191	0.805433	0.624112	0.684853	0.758127	0.741858	0.579819	0.44167	0.316597	0.737645
	10.813	0.738107	0.530786	0.392357	0.467139	0.648773	0.592917	0.519297	0.668929	0.397226	0.690068	0.634304	0.545941	0.470898	0.360887	0.44632	0.584348	0.503113	0.560705	0.318492	0.514732	0.661222	0.462314	0.736729	0.417433	0.597206	0.483692	0.853858	0.617152	0.899772	0.758213	0.791409	0.686409	0.839533	0.764797	0.87427	0.757673	0.735954	0.703557	0.774738	0.714832	0.47164	0.589148	0.72029	0.807113	0.456326	0.242606	0.432889	0.755595
	10.84	0.596367	0.648469	0.592862	0.482671	0.603488	0.476311	0.706181	0.630229	0.383962	0.668488	0.649505	0.620526	0.435372	0.292819	0.440218	0.562621	0.531195	0.510532	0.377109	0.63883	0.573759	0.397404	0.658668	0.556341	0.383653	0.584451	0.731114	0.688117	0.570881	0.780774	0.683628	0.500027	0.85441	0.814176	0.786223	0.874587	0.767906	0.833564	0.619372	0.79341	0.461811	0.694332	0.757132	0.780486	0.555324	0.558429	0.410005	0.74778
	10.86	0.723067	0.60552	0.46381	0.512871	0.372856	0.754499	0.750023	0.67277	0.473981	0.582097	0.840243	0.572808	0.470677	0.432642	0.544548	0.559343	0.570856	0.662862	0.349772	0.593388	0.473231	0.350452	0.802231	0.392653	0.60574	0.471861	0.826227	0.584357	0.536092	0.710781	0.699997	0.443475	0.75637	0.678882	0.777649	0.804581	0.605968	0.724403	0.660172	0.701385	0.59319	0.638137	0.746537	0.801589	0.628979	0.388769	0.339094	0.75823
	10.88	0.620566	0.539066	0.461573	0.523085	0.613864	0.714127	0.691459	0.647538	0.676402	0.615538	0.512812	0.685113	0.510047	0.356109	0.398689	0.632768	0.541579	0.62373	0.420939	0.674445	0.648234	0.52628	0.730301	0.320645	0.432227	0.616552	0.695349	0.665737	0.732064	0.649788	0.824723	0.637841	0.639493	0.692848	0.810951	0.691518	0.468819	0.734701	0.794609	0.721137	0.62359	0.709419	0.784994	0.817955	0.487165	0.470714	0.2953	0.682609
	10.901	0.734987	0.540101	0.449431	0.58	0.543074	0.874966	0.847034	0.668895	0.502368	0.591425	0.575888	0.503183	0.506587	0.246678	0.610323	0.5061	0.560463	0.627381	0.471119	0.618496	0.615426	0.506625	0.875582	0.519572	0.548004	0.485556	0.714111	0.669682	0.701604	0.654087	0.834796	0.586373	0.808341	0.809319	0.787002	0.707682	0.774741	0.706688	0.839539	0.682802	0.587177	0.532597	0.733041	0.731972	0.529751	0.584537	0.33256	0.602572
	10.932	0.819026	0.542553	0.534419	0.515945	0.71037	0.6153	0.470013	0.60777	0.488733	0.600249	0.745054	0.549285	0.500921	0.354736	0.455721	0.919805	0.929378	0.644218	0.457548	0.787556	0.530905	0.415406	0.757248	0.204179	0.538441	0.516931	0.728191	0.625864	0.605382	0.644337	0.844314	0.593832	0.633723	0.680579	0.708054	0.756815	0.550007	0.824678	0.685316	0.79611	0.579235	0.724025	0.641344	0.875043	0.342402	0.569852	0.477133	0.639614
	10.953	0.862789	0.461423	0.454318	0.498353	0.799576	0.481049	0.551572	0.536716	0.743345	0.581328	0.500292	0.589593	0.553224	0.439775	0.489954	0.429765	0.413983	0.745636	0.305598	0.706344	0.576483	0.443302	0.764575	0.45264	0.641005	0.457122	0.698225	0.642053	0.548249	0.626441	0.757877	0.596176	0.822103	0.811069	0.770025	0.626124	0.557115	0.730657	0.657039	0.796397	0.628222	0.698424	0.647135	0.780168	0.377857	0.408294	0.33843	0.66158
	10.974	0.678782	0.641145	0.534322	0.495168	0.696996	0.65394	0.870441	0.727854	0.446594	0.760345	0.561348	0.63233	0.605959	0.403455	0.468768	0.393591	0.473229	0.444596	0.407944	0.556098	0.61616	0.559717	0.842778	0.52246	0.45748	0.408443	0.655063	0.712832	0.67475	0.623853	0.60802	0.580251	0.729561	0.880054	0.733562	0.590152	0.759457	0.807729	0.722561	0.742948	0.6863	0.706198	0.697895	0.809964	0.512505	0.527069	0.352201	0.705016
	10.994	0.759297	0.565741	0.464258	0.588538	0.701944	0.464391	0.370981	0.579495	0.481758	0.594824	0.642009	0.58672	0.479132	0.640447	0.523252	0.544709	0.369359	0.535224	0.4661	0.606688	0.551798	0.432625	0.783116	0.635165	0.555634	0.712559	1.00509	0.62516	0.730161	0.718417	0.805325	0.693332	0.751558	0.833397	0.657175	0.722067	0.610238	0.711181	0.719078	0.68749	0.511542	0.853491	0.660894	0.820378	0.53383	0.472148	0.462443	0.69701
	11.014	0.749061	0.548484	0.571037	0.633681	0.697574	0.456427	0.363654	0.545811	0.248589	0.555254	0.831529	0.571801	0.468007	0.692604	0.738093	0.497263	0.514448	0.623252	0.470786	0.6149	0.573762	0.434146	0.749492	0.799595	0.505742	0.573857	0.745216	0.608383	0.687821	0.575416	0.781	0.472295	0.671639	0.726728	0.782555	0.66502	0.593848	0.831824	0.78508	0.698424	0.452712	0.652277	0.690632	0.816361	0.402269	0.487881	0.433891	0.692393
	11.034	0.873462	0.55948	0.520069	0.479732	0.734852	0.489835	0.610017	0.580938	0.393374	0.634636	0.781077	0.534077	0.471088	0.277114	0.549308	0.696739	0.479947	0.596594	0.33524	0.60604	0.702402	0.479574	0.843058	0.618966	0.537274	0.469753	1.03648	0.569767	0.462568	0.679994	0.800881	0.571976	0.833386	0.73233	0.575967	0.68621	0.741624	0.770217	0.781482	0.691556	0.687206	0.735331	0.688865	0.632946	0.432267	0.510349	0.41274	0.545681
	11.055	0.607322	0.497228	0.490934	0.501296	0.597486	0.590707	0.690999	0.525265	0.257386	0.501701	0.770549	0.564895	0.514032	0.428859	0.639803	0.681301	0.630738	0.554022	0.519047	0.623207	0.582977	0.299781	0.840357	0.686999	0.623473	0.500602	0.909911	0.656455	0.621718	0.651694	0.869265	0.551873	0.556793	0.733975	0.722321	0.526127	0.672889	0.782586	0.766995	0.737307	0.656041	0.702447	0.810973	0.772239	0.349179	0.363667	0.385186	0.775513
	11.087	0.661813	0.573553	0.480582	0.573076	0.745664	0.721056	0.44156	0.643143	0.585335	0.54757	0.745281	0.627313	0.518772	0.464201	0.605149	0.702292	0.697708	0.562906	0.340192	0.627561	0.723374	0.423549	0.824883	0.461502	0.595928	0.584171	0.794516	0.658875	0.826125	0.744051	0.713369	0.595714	0.622043	0.915064	0.71326	0.798632	0.650719	0.827043	0.677912	0.845017	0.67186	0.726935	0.752447	0.722162	0.544881	0.507107	0.359893	0.705149
	11.107	0.819835	0.648358	0.589964	0.505222	0.805523	0.742954	0.743241	0.492874	0.539357	0.530003	0.754012	0.597043	0.446965	0.376779	0.517606	0.454176	0.334998	0.690284	0.455184	0.648956	0.589432	0.469312	0.802362	0.383498	0.716283	0.38757	0.832165	0.572296	0.588444	0.734654	0.71789	0.567039	0.59158	0.653129	0.706389	0.710575	0.594754	0.819977	0.744903	0.707233	0.640792	0.633195	0.718655	0.787922	0.480408	0.416736	0.481445	0.783153
	11.127	0.682775	0.564862	0.460451	0.539464	0.871908	0.45735	0.693369	0.696417	0.184039	0.508625	0.736929	0.65439	0.456992	0.407522	0.477902	0.671898	0.691659	0.624583	0.374707	0.623432	0.630823	0.46221	0.950089	0.564773	0.615621	0.638139	0.689887	0.635954	0.701459	0.658458	0.85198	0.453993	0.724542	0.669545	0.60012	0.760377	0.619677	0.758524	0.673537	0.712075	0.514347	0.618281	0.640721	0.972502	0.530542	0.363206	0.451221	0.670993
	11.147	0.584783	0.441896	0.524973	0.451019	0.710378	0.503406	0.462854	0.683938	0.587896	0.706309	0.647541	0.531486	0.579865	0.311826	0.567235	0.552153	0.455406	0.523713	0.388224	0.666913	0.639148	0.473308	0.716107	0.424182	0.563089	0.454804	0.782186	0.612091	0.791428	0.794226	0.72035	0.675957	0.700723	0.567978	0.623869	0.610507	0.756231	0.756343	0.605267	0.743317	0.587193	0.66315	0.785534	0.814816	0.322115	0.393232	0.18034	0.693256
	11.168	0.696989	0.519718	0.440306	0.604489	0.644018	0.615243	0.795815	0.653471	0.363389	0.664943	0.72319	0.526441	0.467116	0.385585	0.478083	0.32872	0.196438	0.534875	0.381307	0.524155	0.597558	0.400339	0.752231	0.403304	0.664026	0.519321	0.765102	0.642148	0.522061	0.697026	0.722265	0.632317	0.670037	0.748127	0.731931	0.647599	0.687071	0.710639	0.551386	0.608909	0.533903	0.721204	0.782957	0.839991	0.551149	0.333081	0.453101	0.577984
	11.188	0.742471	0.517644	0.476101	0.510988	0.620698	0.707631	0.678751	0.505904	0.361591	0.63622	0.806369	0.500184	0.524967	0.405506	0.527077	0.682467	0.777806	0.549711	0.489094	0.704718	0.540706	0.471761	0.756326	0.409195	0.58313	0.398044	0.933804	0.590528	0.810976	0.720504	0.734943	0.465073	0.628464	0.587305	0.938687	0.778909	0.686431	0.793764	0.787527	0.764511	0.525357	0.685449	0.661953	0.841042	0.50399	0.438621	0.331604	0.705642
	11.21	0.610056	0.619702	0.627336	0.598537	0.64056	0.613413	0.782816	0.704563	0.365098	0.691231	0.782388	0.482812	0.445547	0.443885	0.545109	0.57126	0.483022	0.547264	0.420261	0.637635	0.73195	0.363712	0.786795	0.404994	0.652303	0.56641	0.745961	0.515629	0.670325	0.696718	0.648986	0.567439	0.712003	0.765365	0.677239	0.722218	0.635391	0.746459	0.786937	0.72964	0.669322	0.679097	0.800143	0.824819	0.48445	0.351799	0.299176	0.722706
	11.242	0.675663	0.564031	0.553391	0.372126	0.873119	0.399534	0.430677	0.412126	0.692378	0.609919	0.718893	0.671911	0.557996	0.521255	0.579803	0.740437	0.53776	0.770639	0.441297	0.540449	0.689368	0.532437	0.760003	0.689604	0.633415	0.473118	0.869415	0.556812	0.681693	0.660212	0.638297	0.64263	0.70943	0.617254	0.724211	0.645524	0.780837	0.575234	0.703116	0.694463	0.55535	0.604796	0.697237	0.753898	0.46251	0.485124	0.406269	0.582432
	11.262	0.567933	0.668101	0.529577	0.477117	0.587335	0.592956	0.389963	0.589551	0.757638	0.54103	0.691088	0.633422	0.53243	0.385612	0.519008	0.48568	0.581097	0.657786	0.391389	0.560903	0.606344	0.48464	0.737996	0.344796	0.557815	0.557071	0.590145	0.63904	0.739812	0.740986	0.767019	0.670109	0.618117	0.559389	0.730645	0.644495	0.617641	0.771636	0.795703	0.649038	0.624362	0.632178	0.667466	0.812923	0.470116	0.424483	0.36428	0.777267
	11.282	0.514495	0.546552	0.547542	0.468909	0.523266	0.529187	0.693066	0.625985	0.488223	0.624677	0.961212	0.664751	0.507742	0.558314	0.618826	0.792542	0.786604	0.616002	0.531118	0.75906	0.639022	0.45443	0.851608	0.408361	0.604936	0.651853	0.691398	0.604771	0.749993	0.712688	0.613108	0.654651	0.832217	0.681794	0.646994	0.764114	0.571514	0.815356	0.618993	0.788704	0.593047	0.683848	0.926272	0.602363	0.510167	0.346425	0.423806	0.607363
	11.302	0.444566	0.627107	0.436454	0.448579	0.642327	0.711065	0.836114	0.592066	0.375213	0.650126	0.59321	0.608366	0.520582	0.65479	0.668623	0.649174	0.614409	0.727296	0.483668	0.64746	0.767228	0.409568	0.827242	0.287377	0.602666	0.483168	0.934738	0.692043	0.635814	0.636651	0.744577	0.529523	0.827173	0.81073	0.714562	0.593819	0.590736	0.709196	0.793531	0.793487	0.683461	0.634223	0.841548	0.695303	0.618846	0.436329	0.377349	0.712525
	11.322	0.664866	0.610145	0.523937	0.480221	0.761557	0.535936	0.429816	0.664116	0.536631	0.688709	0.626283	0.684514	0.590251	0.307931	0.54549	0.451345	0.440457	0.651467	0.411665	0.688601	0.56201	0.429064	0.750304	0.392423	0.583651	0.656758	0.993931	0.623912	0.652634	0.712149	0.739374	0.437908	0.711564	0.900787	0.718879	0.713369	0.53296	0.739345	0.68758	0.638164	0.622419	0.606946	0.643152	0.738857	0.532165	0.528163	0.361079	0.661425
	11.343	0.641728	0.632638	0.665287	0.576807	0.579877	0.74485	0.631505	0.573408	0.0787041	0.511771	1.01489	0.520405	0.433592	0.360395	0.438879	0.116336	0.173587	0.641354	0.217379	0.661443	0.505324	0.52186	0.824222	0.757837	0.496139	0.40668	0.364771	0.648998	0.947498	0.694075	0.752016	0.658026	0.718486	0.843598	0.684175	0.669258	0.583159	0.838923	0.792412	0.661232	0.55053	0.637208	0.709834	0.57142	0.387821	0.489882	0.440537	0.644591
	11.363	0.531687	0.53408	0.405172	0.500693	0.700379	0.467194	0.771057	0.659775	0.578708	0.658112	0.834091	0.654224	0.524294	0.491943	0.528704	0.766093	0.745253	0.606839	0.438832	0.644907	0.610548	0.450835	0.867013	0.509448	0.607609	0.531609	0.815257	0.798759	0.77388	0.660166	0.671981	0.640677	0.681135	0.644126	0.567266	0.740067	0.741524	0.75371	0.761734	0.606678	0.550787	0.581606	0.808892	0.760787	0.56138	0.470264	0.413959	0.760444
	11.396	0.611591	0.603108	0.37242	0.402743	0.891063	0.606261	0.659855	0.66692	0.831222	0.663875	0.764342	0.592102	0.461305	0.350492	0.52532	0.585107	0.453903	0.651988	0.613175	0.631304	0.511153	0.573534	0.77831	0.399369	0.620497	0.407214	0.676998	0.62615	0.676411	0.696829	0.89345	0.538952	0.69334	0.463699	0.602915	0.733488	0.684128	0.764817	0.890959	0.676182	0.59786	0.637421	0.695249	0.857684	0.530111	0.581578	0.328835	0.746043
	11.417	0.674383	0.635512	0.306746	0.473166	0.551527	0.5837	0.534602	0.691986	0.314124	0.549097	0.589066	0.493312	0.508814	0.278006	0.521274	0.693512	0.545664	0.717778	0.46437	0.602769	0.452696	0.343257	0.804808	0.408539	0.569854	0.567096	0.697768	0.727443	0.728612	0.698396	0.782828	0.544437	0.698104	0.808992	0.61476	0.653553	0.679802	0.716005	0.81172	0.666303	0.660476	0.600067	0.790369	0.793633	0.418909	0.51158	0.471669	0.703916
	11.437	0.564212	0.561702	0.532123	0.399264	0.710722	0.622319	0.502515	0.591123	0.453147	0.589348	0.788804	0.523584	0.587506	0.616484	0.591844	0.550817	0.622118	0.505225	0.538224	0.608889	0.689769	0.400364	0.859345	0.48536	0.593396	0.433996	0.613395	0.614411	0.916258	0.702136	0.910687	0.63086	0.611364	0.607028	0.731835	0.712722	0.635282	0.705855	0.720681	0.672754	0.63539	0.646645	0.696633	0.757923	0.362053	0.320702	0.404509	0.649177
	11.457	0.616474	0.500028	0.496129	0.438541	0.402762	0.639033	0.599929	0.584877	0.457133	0.404103	0.727375	0.653695	0.464314	0.533737	0.460697	0.233069	0.338446	0.535655	0.361309	0.696741	0.494648	0.449901	0.746874	0.58928	0.581047	0.499835	0.689307	0.669808	0.977977	0.723199	0.711866	0.568717	0.790339	0.89053	0.671468	0.737275	0.58112	0.693775	0.89381	0.658408	0.694813	0.701863	0.65588	0.778389	0.455221	0.50929	0.353867	0.64251
	11.477	0.635192	0.652392	0.388042	0.430854	0.764909	0.590344	0.437709	0.5655	0.213626	0.687563	0.69834	0.720971	0.570977	0.583578	0.560768	0.614981	0.741907	0.689821	0.44191	0.611526	0.68868	0.497226	0.862057	0.597974	0.565195	0.431358	0.575428	0.672074	0.809755	0.667618	0.798458	0.488741	0.757527	0.777255	0.752416	0.701944	0.722576	0.78158	0.829688	0.601949	0.584087	0.717672	0.74252	0.730414	0.437587	0.413405	0.280774	0.768863
	11.497	0.710953	0.481132	0.389303	0.512764	0.27818	0.610642	0.597445	0.482232	-0.0326988	0.5979	0.562567	0.565576	0.48733	0.447833	0.608121	0.649797	0.505928	0.574121	0.412293	0.639222	0.580683	0.482086	0.605625	0.66205	0.544165	0.500873	0.715281	0.592796	0.621662	0.682446	0.725055	0.628142	0.596216	0.70624	0.79261	0.680306	0.666672	0.682591	0.78345	0.780289	0.658801	0.668193	0.697863	0.729044	0.584685	0.401637	0.333757	0.740242
	11.517	0.59067	0.494774	0.444514	0.519719	0.722601	0.607221	0.462226	0.542139	0.684791	0.759784	0.610514	0.68445	0.504873	0.335027	0.685347	0.682365	0.567686	0.65316	0.474865	0.601856	0.542129	0.482363	0.890231	0.346522	0.602302	0.488389	0.720546	0.673632	0.880176	0.64781	0.6534	0.662261	0.70142	0.675245	0.799458	0.647059	0.696203	0.735159	0.416538	0.627699	0.675938	0.710906	0.707086	0.864379	0.48365	0.319763	0.384523	0.672164
	11.55	0.738575	0.513911	0.631056	0.373434	0.580771	0.627698	0.471264	0.609381	-0.0904769	0.584754	0.75431	0.566606	0.442735	0.360704	0.549982	0.453412	0.442848	0.634866	0.41854	0.650455	0.640948	0.480868	0.879511	0.628006	0.698928	0.441715	0.855009	0.662172	0.740971	0.687925	0.772454	0.460805	0.730085	0.676262	0.601782	0.634389	0.633513	0.830886	0.833554	0.659546	0.573478	0.655682	0.787013	0.734116	0.584687	0.3465	0.376797	0.722613
	11.57	0.425426	0.575888	0.424456	0.443174	0.476543	0.565316	0.625727	0.572138	0.105315	0.569641	0.831905	0.573492	0.517336	0.486104	0.635658	0.645624	0.49141	0.657073	0.397519	0.603938	0.615251	0.388591	0.742792	0.341707	0.588446	0.704855	0.713956	0.685682	0.839104	0.650526	0.784611	0.58812	0.730291	0.754128	0.853715	0.707968	0.596897	0.773378	0.797494	0.657952	0.612598	0.71018	0.691224	0.81297	0.507631	0.525215	0.420259	0.73578
	11.59	0.655388	0.610793	0.455068	0.488133	0.886982	0.369249	0.683034	0.504454	0.100167	0.707993	0.695427	0.722161	0.551045	0.278427	0.489826	0.685784	0.574352	0.730536	0.400669	0.669473	0.673136	0.481632	0.814325	0.811842	0.636861	0.562792	0.874224	0.698136	0.656519	0.754906	0.704285	0.523478	0.745219	0.555185	0.653834	0.779577	0.582794	0.678475	0.594391	0.68267	0.454378	0.61581	0.703754	0.728689	0.610847	0.590227	0.273267	0.669764
	11.611	0.627743	0.543343	0.543871	0.577781	0.849228	0.497082	0.79341	0.561541	0.608891	0.716446	0.761988	0.570211	0.579117	0.477198	0.63907	0.742039	0.619268	0.47681	0.455829	0.703281	0.649614	0.415887	0.694677	0.366025	0.543315	0.509357	0.845793	0.752112	0.557825	0.72561	0.853816	0.664445	0.683097	0.560868	0.745013	0.79274	0.615557	0.743844	0.796319	0.634892	0.613425	0.601086	0.711926	0.55449	0.615044	0.558582	0.336696	0.76379
	11.631	0.487732	0.596071	0.501765	0.422517	0.68474	0.440174	0.753393	0.64927	0.415586	0.654099	0.590572	0.570078	0.535921	0.627817	0.574274	0.4638	0.506897	0.61691	0.57062	0.521085	0.745852	0.475453	0.967967	0.263532	0.555829	0.565846	0.733247	0.591228	0.910857	0.680726	0.630754	0.694173	0.842576	0.662868	0.735423	0.68925	0.61221	0.960278	0.845425	0.792404	0.504554	0.62745	0.765687	0.902676	0.581592	0.416718	0.442822	0.724839
	11.652	0.481795	0.459715	0.299264	0.479986	0.873364	0.698888	0.359461	0.582181	0.381473	0.522277	0.752294	0.583802	0.528736	0.410007	0.560101	0.628607	0.52838	0.631096	0.53109	0.615796	0.632606	0.48006	0.744766	0.572989	0.618594	0.636538	0.78882	0.552687	0.58545	0.697163	0.693592	0.658274	0.739923	0.84409	0.784676	0.704794	0.581787	0.844676	0.773641	0.736267	0.673448	0.679006	0.641483	0.894773	0.369639	0.365315	0.425551	0.658667
	11.672	0.52664	0.45124	0.582843	0.604543	0.643986	0.432712	0.834898	0.547336	0.239918	0.73658	0.744817	0.602881	0.485424	0.571066	0.527739	0.487413	0.534096	0.462085	0.54563	0.634494	0.653541	0.525966	0.74358	0.730447	0.567468	0.443422	0.690402	0.664946	0.835877	0.649223	0.747571	0.455129	0.579086	0.687235	0.814729	0.615776	0.560864	0.892815	0.782408	0.703136	0.589055	0.69748	0.756517	0.901732	0.616318	0.490821	0.440816	0.695703
	11.705	0.49382	0.578686	0.488658	0.556719	0.55798	0.506289	0.615806	0.665406	0.475884	0.71582	0.768246	0.68343	0.451684	0.512495	0.440424	0.507561	0.343627	0.533962	0.417459	0.709234	0.648469	0.418291	0.808732	0.606128	0.601001	0.613035	0.898436	0.638146	0.932553	0.674135	0.736775	0.527919	0.760298	0.847726	0.640375	0.689728	0.604683	0.875391	0.751191	0.599404	0.472836	0.692121	0.606549	0.902981	0.512645	0.469311	0.431364	0.546853
	11.725	0.649787	0.519236	0.438575	0.458669	0.851315	0.452831	1.00119	0.654859	0.104403	0.442677	0.737634	0.498189	0.530408	0.607158	0.480945	0.534332	0.31595	0.561452	0.449965	0.651803	0.477046	0.434703	0.687608	0.617206	0.590781	0.707251	0.632362	0.594629	0.759351	0.646828	0.593317	0.595583	0.793188	0.599359	0.783649	0.654054	0.579483	0.768911	0.810548	0.572768	0.602891	0.774947	0.74389	0.738636	0.463461	0.400402	0.342882	0.74098
	11.745	0.544404	0.588405	0.345674	0.421086	0.557371	0.564725	0.600823	0.589592	0.69122	0.554122	0.769371	0.65601	0.432809	0.451833	0.522302	0.859219	0.662354	0.486214	0.442694	0.531965	0.544673	0.457923	0.769706	0.723612	0.547931	0.696623	0.739278	0.588096	0.704002	0.626136	0.765456	0.570803	0.762096	0.677404	0.833905	0.754877	0.676352	0.712589	0.823786	0.791551	0.49634	0.758051	0.717498	0.773176	0.507213	0.411007	0.322369	0.704943
	11.765	0.712316	0.555027	0.459581	0.465356	0.673183	0.608763	0.710258	0.591353	0.466312	0.49261	0.63374	0.67945	0.594877	0.195474	0.576345	0.735155	0.667645	0.51307	0.209306	0.599039	0.558764	0.53613	0.811946	0.328889	0.534093	0.633992	0.804807	0.72155	0.557406	0.672697	0.69441	0.601717	0.72324	0.591651	0.80626	0.680562	0.62053	0.786216	0.820342	0.670995	0.65196	0.711001	0.871414	0.855261	0.423302	0.712901	0.356354	0.684794
	11.786	0.839202	0.526987	0.461912	0.525662	0.468032	0.469565	0.719274	0.645893	0.496271	0.665524	0.65313	0.524481	0.511951	0.448267	0.703888	0.507085	0.546616	0.83991	0.445773	0.631874	0.522673	0.431106	0.825891	0.593101	0.579692	0.591715	0.753415	0.670416	0.824961	0.686914	0.746296	0.501045	0.828504	0.622868	0.747558	0.749835	0.61453	0.797274	0.639615	0.728255	0.629006	0.634492	0.635824	0.786993	0.458258	0.416369	0.435525	0.668425
	11.806	0.720759	0.611651	0.51148	0.528121	0.756574	0.795965	0.594107	0.631529	0.222866	0.606566	0.685872	0.544175	0.513633	0.395811	0.519853	0.66027	0.625699	0.598657	0.427907	0.5439	0.632772	0.437988	0.775045	0.757207	0.559875	0.38411	0.657191	0.601903	0.427551	0.677062	0.728779	0.553855	0.627096	0.72005	0.654286	0.759789	0.712548	0.793874	0.97681	0.647108	0.518597	0.7392	0.745341	0.766998	0.431877	0.487853	0.330023	0.715498
	11.826	0.635756	0.479575	0.650066	0.520191	0.531684	0.641129	0.646516	0.62874	0.698187	0.482834	0.631007	0.56323	0.589823	0.187386	0.479838	0.583012	0.578815	0.645936	0.345877	0.562075	0.632805	0.465956	0.929384	0.608355	0.564132	0.616785	0.640051	0.629554	0.991313	0.632576	0.763883	0.510888	0.849644	0.81079	0.827225	0.759085	0.546777	0.843053	0.722179	0.553104	0.659799	0.778842	0.71941	0.852604	0.447189	0.508781	0.44499	0.674206
	11.86	0.603044	0.610904	0.432709	0.391215	0.516344	0.566401	0.165711	0.63642	0.868939	0.784291	0.730995	0.620096	0.50775	0.501	0.607999	0.481015	0.588938	0.484719	0.355475	0.663022	0.58221	0.465957	0.8534	0.55434	0.632667	0.413808	0.867809	0.738981	0.621534	0.750328	0.701171	0.615639	0.739003	0.586013	0.818302	0.665393	0.689297	0.883989	0.74814	0.597979	0.682981	0.754516	0.732437	0.647062	0.473135	0.49319	0.312275	0.658694
	11.88	0.707225	0.612776	0.419896	0.57881	0.564895	0.529041	0.625345	0.562102	0.50335	0.709983	0.68621	0.561244	0.514711	0.655719	0.572906	0.546119	0.509994	0.62068	0.38266	0.648631	0.612707	0.506565	0.754065	0.472426	0.599196	0.567234	0.632173	0.620401	0.751212	0.712091	0.775179	0.625273	0.652425	0.554758	0.672179	0.760599	0.755531	0.705	0.692494	0.67877	0.729892	0.708678	0.713969	0.695148	0.515907	0.544867	0.345972	0.620335
	11.9	0.703187	0.472077	0.391479	0.511639	0.621937	0.687972	0.878428	0.602317	0.340373	0.623353	0.751201	0.653761	0.534599	0.479173	0.471558	0.445164	0.309504	0.576195	0.480756	0.562031	0.575284	0.464567	0.837118	0.802421	0.584859	0.651757	0.93494	0.595912	0.708178	0.747687	0.775945	0.591632	0.877021	0.902288	0.732688	0.732769	0.650464	0.734264	0.602486	0.63671	0.661596	0.621254	0.675742	0.799041	0.467508	0.322368	0.394552	0.753482
	11.92	0.655722	0.603359	0.513606	0.499943	0.673462	0.358934	0.615103	0.466499	0.533169	0.667383	0.675609	0.579988	0.611197	0.385794	0.674896	0.701885	0.550493	0.491014	0.354452	0.574543	0.457175	0.497796	0.858811	0.507127	0.655399	0.611201	0.814265	0.595607	0.797119	0.658798	0.718188	0.575065	0.814869	0.832458	0.794195	0.736486	0.654514	0.673334	0.724243	0.670325	0.489473	0.662956	0.718339	0.688698	0.384501	0.460595	0.319143	0.667882
	11.94	0.748002	0.557714	0.5081	0.406672	0.647375	0.624723	0.900544	0.588274	0.605211	0.556	0.504081	0.550683	0.484452	0.535946	0.515875	0.547438	0.352215	0.632298	0.410907	0.61996	0.567873	0.474222	0.80667	0.340537	0.605347	0.618373	0.573294	0.604767	0.684699	0.703538	0.748652	0.644161	0.75454	0.73927	0.733001	0.765694	0.633196	0.719941	0.698724	0.654985	0.613468	0.705701	0.646636	0.738316	0.358851	0.521472	0.409285	0.64005
	11.96	0.621519	0.608925	0.251123	0.639976	0.341496	0.439486	0.810646	0.566677	0.415221	0.568655	0.539107	0.55529	0.595092	0.707485	0.576885	0.396642	0.203933	0.640931	0.438949	0.704695	0.605686	0.347962	0.796888	0.604438	0.549395	0.570185	0.896133	0.578881	0.628445	0.684918	0.814124	0.685824	0.744747	0.697755	0.567089	0.742224	0.70461	0.717334	0.845281	0.685744	0.492741	0.681029	0.719467	0.771446	0.511781	0.548505	0.431084	0.773139
	11.98	0.533343	0.522373	0.314838	0.566284	0.744465	0.480567	0.5851	0.67394	0.696408	0.522974	0.762105	0.698593	0.532469	0.521112	0.430797	0.342272	0.388504	0.767882	0.474772	0.597216	0.552431	0.495363	0.802898	0.518298	0.582297	0.412677	0.709262	0.659061	0.707572	0.728022	0.682964	0.636508	0.744563	0.803832	0.848512	0.651043	0.604342	0.851185	0.594121	0.552543	0.425811	0.749541	0.740267	0.66814	0.510163	0.386644	0.409941	0.763489
	12.002	0.713022	0.521158	0.512663	0.528629	0.509552	0.790116	0.46831	0.573323	0.289075	0.654771	0.674067	0.619619	0.577509	0.533609	0.524585	0.734499	0.474366	0.71079	0.336022	0.633836	0.543865	0.414018	0.769241	0.416808	0.639431	0.547598	0.620316	0.610948	0.72102	0.709305	0.74619	0.569018	0.626074	0.864943	0.77427	0.691703	0.72851	0.94711	0.741187	0.759807	0.429006	0.600363	0.636573	0.847733	0.456211	0.44641	0.425228	0.768734
	12.03	0.438163	0.496418	0.624978	0.437633	0.429264	0.558689	0.620256	0.561413	0.612403	0.590603	0.738476	0.639471	0.503174	0.542811	0.652349	0.639256	0.766305	0.636014	0.379233	0.632063	0.605514	0.502971	0.696204	0.594455	0.620501	0.568895	0.805168	0.66098	0.836948	0.698099	0.716742	0.662022	0.745715	0.837578	0.771425	0.846043	0.662526	0.708399	0.899457	0.688287	0.531952	0.751405	0.594057	0.922506	0.547925	0.379709	0.483426	0.709795
	12.05	0.679866	0.446929	0.574438	0.467529	0.300202	0.56493	0.60115	0.633692	0.156979	0.751777	0.791564	0.569813	0.541773	0.283238	0.588943	0.791031	0.653022	0.6035	0.442946	0.642994	0.562852	0.620796	0.901915	0.2686	0.601015	0.460404	0.776986	0.642081	0.652026	0.705138	0.852571	0.494235	0.603094	0.788573	0.683044	0.795692	0.62033	0.728151	0.739546	0.517956	0.645949	0.716092	0.74662	0.63594	0.559702	0.427975	0.33357	0.828681
	12.07	0.782408	0.497358	0.639503	0.591549	0.36131	0.471433	0.539784	0.750693	0.447462	0.357386	0.902702	0.630799	0.541587	0.503051	0.522177	0.818476	0.635082	0.535784	0.372191	0.634709	0.648375	0.492897	0.847066	0.373849	0.619045	0.43818	0.744807	0.636752	0.638397	0.698242	0.740786	0.581119	0.640585	0.693698	0.804187	0.783274	0.589701	0.719122	0.792431	0.768504	0.505004	0.646705	0.775219	0.820028	0.462471	0.425973	0.362235	0.644766
	12.09	0.44958	0.551918	0.473678	0.594797	0.76087	0.553057	0.204956	0.659387	0.168624	0.504849	0.544887	0.667642	0.495027	0.381158	0.543557	0.705553	0.579137	0.694231	0.394945	0.651727	0.579842	0.429105	0.674363	0.629394	0.640519	0.488373	0.888238	0.614298	0.815674	0.72053	0.801269	0.679332	0.82315	0.837278	0.884519	0.701035	0.710431	0.789055	0.814665	0.566225	0.609066	0.658277	0.672691	0.870466	0.444538	0.551828	0.338323	0.771859
	12.112	0.581959	0.477037	0.621841	0.521848	0.926204	0.481645	0.38743	0.622386	0.167053	0.592385	0.811792	0.654872	0.585786	0.414286	0.681596	0.600941	0.479796	0.494318	0.373878	0.653849	0.508455	0.417479	0.706995	0.410897	0.556497	0.594361	0.702392	0.590066	0.703288	0.677497	0.734227	0.396562	0.698523	0.67709	0.876225	0.694279	0.613131	0.710892	1.01488	0.712436	0.623405	0.62461	0.827843	0.748001	0.497294	0.408039	0.358129	0.649099
	12.138	0.679144	0.430761	0.453939	0.393585	0.766636	0.864079	0.661917	0.564692	0.673211	0.462239	0.747861	0.689864	0.541435	0.635702	0.668569	0.729987	0.71944	0.6621	0.500466	0.679301	0.71006	0.481194	0.888959	0.299767	0.589516	0.444666	0.779333	0.631679	0.502688	0.714978	0.901699	0.591958	0.711662	0.576848	0.675838	0.744875	0.698202	0.731448	0.922387	0.604618	0.573188	0.667592	0.664545	0.78685	0.473153	0.591099	0.441061	0.770981
	12.159	0.570319	0.48639	0.570211	0.364436	0.41622	0.574856	0.48322	0.607834	0.402431	0.538915	0.718062	0.663705	0.514031	0.420745	0.531395	0.739763	0.590156	0.467316	0.542473	0.613118	0.550229	0.418266	0.784176	0.618242	0.502121	0.588774	0.70441	0.619287	0.73379	0.684106	0.710078	0.660813	0.791915	0.596621	0.622514	0.743105	0.618677	0.610111	0.564545	0.555084	0.654807	0.649317	0.823122	0.590025	0.561493	0.336701	0.423223	0.592535
	12.18	0.564796	0.409457	0.479615	0.588184	0.751579	0.52124	0.721231	0.627809	0.51796	0.596014	0.812373	0.649343	0.502468	0.266707	0.636843	0.610412	0.783319	0.6179	0.46624	0.613301	0.547601	0.41964	0.752339	0.436056	0.472909	0.494135	0.763036	0.618003	0.680761	0.714039	0.675401	0.622399	0.721313	0.739582	0.654779	0.683431	0.696483	0.640703	0.830746	0.571618	0.504258	0.669096	0.668706	0.842635	0.482825	0.45792	0.318358	0.794457
	12.2	0.876193	0.459327	0.601716	0.403994	0.629434	0.569503	0.707119	0.545989	0.186949	0.47646	0.620023	0.682374	0.404711	0.475121	0.605184	0.833144	0.754954	0.691919	0.373108	0.63221	0.680046	0.470109	0.746882	0.496898	0.576849	0.530151	0.848739	0.662628	0.733002	0.629576	0.728829	0.539726	0.758096	0.622955	0.760763	0.771941	0.614597	0.78328	0.667531	0.638248	0.509577	0.711097	0.79536	0.839544	0.541153	0.542911	0.423967	0.759549
	12.222	0.721335	0.499144	0.399215	0.423477	0.763621	0.733529	0.616606	0.609757	0.556752	0.589971	0.758948	0.628591	0.493207	0.263828	0.657679	0.618145	0.602739	0.590644	0.338472	0.592708	0.72998	0.418245	0.781244	0.544928	0.585944	0.602998	0.854904	0.669787	1.08289	0.653444	0.706429	0.699083	0.772379	0.802336	0.807101	0.806202	0.63731	0.844773	0.834327	0.660795	0.705547	0.696457	0.611126	0.707739	0.514122	0.523705	0.363574	0.675725
	12.245	0.460865	0.424823	0.414266	0.51367	0.696265	0.730281	0.627049	0.582866	0.691302	0.631152	0.678242	0.691792	0.562276	0.50299	0.584235	0.441891	0.4109	0.571522	0.483383	0.665941	0.590791	0.51217	0.870607	0.469185	0.473442	0.642682	0.847469	0.674555	0.557235	0.684781	0.796428	0.634324	0.732351	0.713854	0.722084	0.674309	0.632484	0.827352	0.792466	0.605636	0.649293	0.657126	0.618938	0.760321	0.562084	0.519433	0.241892	0.675866
	12.265	0.547178	0.476698	0.402942	0.466203	0.671055	0.645578	0.697358	0.624968	0.777627	0.529535	0.724338	0.766923	0.530852	0.473804	0.592154	0.657479	0.479071	0.605064	0.452322	0.648069	0.564182	0.56731	0.863605	0.578738	0.497694	0.572762	0.573902	0.559112	0.586937	0.67934	0.764237	0.574261	0.772259	0.734445	0.741716	0.872115	0.704519	0.763418	0.611139	0.650283	0.541938	0.702471	0.732539	0.891779	0.442628	0.543464	0.313612	0.582016
	12.292	0.622435	0.393159	0.560952	0.538506	0.700583	0.535413	0.381647	0.644365	0.326876	0.351779	0.565872	0.679879	0.53227	0.339782	0.555651	0.47502	0.462904	0.500084	0.450005	0.647909	0.574877	0.393982	0.809015	0.918186	0.544349	0.532659	0.642586	0.630887	0.693192	0.643074	0.759672	0.582337	0.692021	0.844699	0.599262	0.786485	0.76897	0.853195	0.627307	0.662317	0.502194	0.689939	0.783891	0.830501	0.506445	0.539111	0.293216	0.831775
	12.312	0.627116	0.599881	0.622576	0.588341	0.547387	0.597947	0.616898	0.541255	0.626918	0.683229	0.81681	0.580344	0.496724	0.405906	0.465072	0.631936	0.615951	0.706755	0.550969	0.565793	0.51152	0.473752	0.793051	0.54513	0.541061	0.528345	0.865774	0.653796	0.674043	0.718174	0.769631	0.681429	0.623969	0.982448	0.891125	0.757395	0.582326	0.678522	0.637315	0.841135	0.555796	0.606099	0.758961	0.842537	0.427594	0.394902	0.467034	0.607521
	12.333	0.733502	0.586992	0.534318	0.647823	0.608314	0.51181	0.653258	0.598284	0.795921	0.708691	0.809538	0.596372	0.603601	0.392723	0.656297	0.613548	0.566141	0.652892	0.540195	0.610539	0.589052	0.438087	0.70156	0.539762	0.508738	0.409669	0.700557	0.630714	0.666512	0.772585	0.699816	0.47845	0.692218	0.584601	0.763865	0.746141	0.729245	0.789334	0.637674	0.669614	0.553412	0.7289	0.743213	0.981934	0.418423	0.582342	0.360206	0.653081
	12.353	0.623777	0.410694	0.415562	0.454673	0.872269	0.520048	0.677589	0.5835	0.714478	0.655159	0.714702	0.588361	0.571106	0.398742	0.591457	0.747276	0.467875	0.595494	0.421799	0.605584	0.488465	0.492261	0.957734	0.575912	0.55888	0.521791	0.685377	0.61466	0.662483	0.688545	0.709451	0.585733	0.772506	0.915938	0.72022	0.665114	0.540188	0.846312	0.927894	0.623988	0.61498	0.705692	0.673697	0.672917	0.507326	0.545601	0.35473	0.78646
	12.385	0.547446	0.593747	0.482311	0.461615	0.926417	0.594352	0.841938	0.63334	0.425413	0.39769	0.711661	0.607329	0.560578	0.490443	0.460049	0.539535	0.588071	0.853845	0.422692	0.623355	0.555507	0.439115	0.788864	0.596878	0.578551	0.508537	0.888358	0.623785	0.770397	0.768301	0.710056	0.534403	0.852868	0.765185	0.712533	0.81065	0.652082	0.876423	0.78998	0.674901	0.633129	0.550821	0.761947	0.641861	0.443229	0.54418	0.421462	0.728781
	12.406	0.665941	0.354392	0.40998	0.509907	0.653203	0.418215	0.722788	0.632889	0.20938	0.55394	0.615461	0.673437	0.484594	0.322956	0.509006	0.726092	0.86435	0.80334	0.434173	0.586499	0.683018	0.528459	0.915407	0.529194	0.485426	0.503927	0.665191	0.606068	0.691937	0.603352	0.756407	0.616467	0.687607	0.753981	0.734897	0.751655	0.704402	0.686092	0.886197	0.634651	0.45489	0.689068	0.671982	0.894289	0.548554	0.442598	0.441633	0.588206
	12.426	0.736922	0.480465	0.586372	0.425695	0.569057	0.669208	0.665658	0.56934	0.588778	0.66303	0.578187	0.568664	0.560209	0.706086	0.760217	0.932961	0.93902	0.717607	0.518847	0.591209	0.625689	0.393585	0.803739	0.221284	0.591323	0.463842	0.669886	0.618664	0.557648	0.763987	0.798047	0.509564	0.76056	0.679089	0.575511	0.738714	0.664017	0.683025	0.80917	0.588399	0.523729	0.634347	0.647577	0.684445	0.352235	0.501595	0.430391	0.694889
	12.446	0.625216	0.499624	0.610554	0.425252	0.912957	0.516823	0.451624	0.634024	0.48441	0.620028	0.881005	0.538312	0.452995	0.507328	0.498297	0.695086	0.614543	0.739652	0.393399	0.587395	0.657104	0.447898	0.946336	0.474251	0.598965	0.552324	0.864972	0.64463	0.809705	0.628928	0.763506	0.593575	0.69485	0.739027	0.737527	0.714927	0.648468	0.827402	0.923442	0.699945	0.610975	0.637003	0.712441	0.672769	0.496166	0.615406	0.315701	0.735372
	12.467	0.364991	0.624896	0.455381	0.43604	0.858415	0.658153	0.610812	0.73699	0.728634	0.561491	0.62091	0.549477	0.399166	0.478282	0.667951	0.680406	0.626738	0.583591	0.547494	0.498429	0.567957	0.526247	0.883572	0.490227	0.654758	0.588774	0.707408	0.629367	0.475649	0.618105	0.645254	0.505713	0.68909	0.642526	0.897788	0.673045	0.61254	0.806419	0.831092	0.671672	0.772582	0.60646	0.682829	0.756895	0.404365	0.458688	0.427135	0.611532
	12.487	0.510402	0.557806	0.480218	0.319609	0.862413	0.523736	0.793259	0.663553	0.676266	0.599103	0.842612	0.689506	0.509626	0.642854	0.653081	0.917925	0.774721	0.476161	0.537885	0.58165	0.5667	0.496961	0.722179	0.488133	0.594505	0.620148	1.0329	0.566216	0.649717	0.662682	0.710172	0.586922	0.737418	0.695852	0.682234	0.674406	0.651546	0.628474	0.781803	0.651694	0.546994	0.684352	0.705533	0.900075	0.504301	0.26453	0.339885	0.617271
	12.508	0.510713	0.493615	0.385446	0.492177	1.10113	0.568472	0.688566	0.592981	0.428255	0.484932	0.7529	0.614271	0.550888	0.623078	0.634723	0.695114	0.615288	0.730075	0.468921	0.708827	0.541034	0.511089	0.801121	0.826702	0.489097	0.533968	0.707446	0.577606	0.845015	0.733837	0.811862	0.589464	0.707217	0.777621	0.776212	0.596165	0.532738	0.688512	0.622643	0.584181	0.578689	0.577797	0.716997	0.618249	0.495736	0.47353	0.404529	0.845742
	12.53	0.672701	0.514818	0.476794	0.609982	0.564462	0.440557	0.499255	0.655645	0.221794	0.489687	0.705062	0.635878	0.493038	0.53192	0.619049	0.508013	0.547953	0.603389	0.500718	0.618949	0.522926	0.590335	0.75841	0.568556	0.644622	0.454979	0.807414	0.594837	0.605707	0.71502	0.610931	0.626324	0.745212	0.828009	0.820405	0.671537	0.712246	0.773733	0.705559	0.651723	0.55005	0.632027	0.828445	0.850309	0.456191	0.549076	0.305562	0.517738
	12.555	0.582917	0.560868	0.594074	0.392012	0.752386	0.554388	0.738423	0.502536	0.486138	0.720355	1.09775	0.65846	0.526552	0.495202	0.763085	0.946559	0.925614	0.61957	0.459806	0.639107	0.489524	0.625706	0.814321	0.746633	0.467563	0.484654	0.929497	0.64833	0.893151	0.656691	0.705893	0.628281	0.628637	0.809136	0.609558	0.760724	0.644046	0.745644	0.832243	0.639983	0.551037	0.712289	0.685128	0.753743	0.490156	0.434028	0.374734	0.806848
	12.576	0.743235	0.583498	0.594079	0.496295	0.748624	0.608555	0.515496	0.580342	0.49751	0.647629	0.718814	0.57239	0.424976	0.458218	0.633762	0.707416	0.524488	0.604713	0.349192	0.541753	0.512566	0.459616	0.780102	0.592424	0.560004	0.512668	0.726399	0.734209	0.690881	0.728062	0.727581	0.614643	0.794864	0.713647	0.780609	0.709062	0.749646	0.863581	0.914866	0.738783	0.655141	0.68421	0.83966	0.90236	0.457071	0.414881	0.48808	0.609405
	12.597	0.484155	0.452573	0.441261	0.452597	0.784	0.575984	0.54054	0.602012	0.463337	0.491834	0.76827	0.62096	0.494996	0.424441	0.536755	0.452863	0.454359	0.638118	0.472871	0.628082	0.661846	0.440615	0.796394	0.587866	0.664614	0.51511	0.775808	0.696398	0.661629	0.656823	0.759465	0.583876	0.696514	0.668948	0.613969	0.667156	0.703158	0.733494	0.712382	0.817153	0.513756	0.658932	0.715087	0.779776	0.449443	0.594704	0.327215	0.75162
	12.618	0.750848	0.580608	0.442927	0.352424	0.705693	0.722188	0.608958	0.640562	0.310476	0.435654	0.836047	0.670224	0.556475	0.496223	0.599197	0.627146	0.634198	0.663441	0.495184	0.624938	0.556696	0.446129	0.620628	0.633352	0.546108	0.636324	0.693891	0.649717	0.571484	0.672468	0.68752	0.656239	0.567778	0.73265	0.731731	0.823002	0.663471	0.704639	0.862896	0.654227	0.613654	0.656085	0.740226	0.759037	0.538254	0.485657	0.411725	0.698409
	12.64	0.679119	0.516454	0.505628	0.527432	0.612695	0.46992	0.631527	0.605873	0.437351	0.563837	0.717191	0.700882	0.467823	0.427051	0.494682	0.554797	0.42215	0.456728	0.431203	0.590567	0.595794	0.511385	0.763345	0.535753	0.662449	0.426451	0.57443	0.688709	0.744559	0.731155	0.62953	0.540701	0.804981	0.636281	0.696178	0.769097	0.616762	0.722197	0.558195	0.68188	0.512839	0.592873	0.546922	0.79088	0.534169	0.552088	0.330035	0.614495
	12.664	0.691929	0.68095	0.434683	0.450164	0.682467	0.624902	0.84994	0.599837	0.68494	0.629384	0.525352	0.493337	0.584319	0.43195	0.554614	0.746211	0.620076	0.576133	0.415336	0.647413	0.638463	0.38726	0.82448	0.526372	0.631358	0.442553	0.924268	0.669283	0.768907	0.734468	0.663123	0.613318	0.699901	0.563434	0.723744	0.645021	0.642397	0.758791	0.728494	0.684694	0.524938	0.669321	0.776985	0.652644	0.440753	0.359097	0.320832	0.627204
	12.684	0.659446	0.532473	0.5882	0.584584	0.674863	0.783033	0.668161	0.658575	0.778464	0.402527	0.684614	0.694309	0.594763	0.365719	0.56429	0.573264	0.539738	0.457472	0.506641	0.702579	0.583397	0.534937	0.665957	0.40227	0.60063	0.537559	0.942847	0.705702	0.796389	0.69714	0.75636	0.576296	0.573214	0.827414	0.63849	0.700824	0.627439	0.640881	0.722276	0.58143	0.457267	0.679979	0.746681	0.780824	0.420553	0.456675	0.382538	0.596303
	12.705	0.63763	0.616455	0.676832	0.513688	0.527205	0.556207	0.493321	0.436274	0.46943	0.538464	0.995173	0.5811	0.521057	0.365617	0.718742	0.630062	0.591815	0.751072	0.361383	0.593132	0.49153	0.454214	0.651373	0.79084	0.541814	0.53303	0.744374	0.681781	0.681679	0.693888	0.716087	0.54774	0.761412	0.741885	0.83485	0.741184	0.648943	0.858696	0.523598	0.696208	0.547063	0.627957	0.737484	0.726447	0.412762	0.600152	0.421183	0.572277
	12.742	0.7601	0.561486	0.298509	0.59843	0.405825	0.488749	0.843421	0.435308	0.611399	0.38582	0.746008	0.68589	0.565107	0.408887	0.569516	0.608838	0.579122	0.570136	0.403506	0.722151	0.695136	0.471142	0.801796	0.486513	0.593141	0.634092	0.740122	0.539317	0.799056	0.699976	0.692279	0.637908	0.638145	0.708418	0.715652	0.722744	0.669212	0.772944	0.752625	0.741405	0.506611	0.799885	0.67409	0.839678	0.477775	0.357478	0.314299	0.713031
	12.762	0.64555	0.506639	0.415968	0.382176	0.675666	0.618344	0.798109	0.691945	0.697416	0.665055	0.735901	0.605837	0.489694	0.5083	0.479954	0.657247	0.469613	0.577482	0.514069	0.605596	0.710237	0.463842	0.689224	0.731577	0.422867	0.543549	0.67445	0.598808	0.62434	0.655638	0.799234	0.670795	0.703496	0.685048	0.754699	0.645257	0.604271	0.695083	0.520575	0.646555	0.518549	0.621741	0.719592	0.830779	0.328205	0.38521	0.404718	0.607792
	12.782	0.614165	0.487436	0.449744	0.592806	0.586894	0.520496	0.532703	0.631875	0.468042	0.590168	0.581292	0.58868	0.487464	0.651788	0.620045	0.603398	0.546103	0.54603	0.353596	0.625192	0.733375	0.411096	0.855504	0.496925	0.54178	0.561237	0.888635	0.668197	0.639761	0.790708	0.777547	0.583741	0.824356	0.806053	0.818429	0.606542	0.669598	0.844974	0.743871	0.630701	0.617999	0.65254	0.661065	0.831294	0.425495	0.5332	0.338171	0.539021
	12.802	0.70876	0.572044	0.429655	0.454656	0.675238	0.778664	0.660432	0.666872	0.554267	0.646634	0.568817	0.630433	0.625986	0.402978	0.652445	0.798634	0.58206	0.619216	0.355158	0.656148	0.593901	0.452909	0.63955	0.438288	0.51053	0.498557	0.760631	0.695133	0.690734	0.746699	0.762716	0.474533	0.917843	0.600201	0.836687	0.693537	0.741171	0.912795	0.797595	0.703281	0.616915	0.688674	0.689966	0.982252	0.531375	0.296738	0.240412	0.71592
	12.822	0.764724	0.545158	0.467383	0.363912	0.838401	0.680111	0.571419	0.674352	0.704344	0.622914	0.614253	0.634979	0.520199	0.596204	0.485646	0.712154	0.631192	0.547846	0.505514	0.608478	0.539184	0.401472	0.852981	0.587834	0.659622	0.584086	0.77768	0.626274	0.663104	0.669998	0.711135	0.499869	0.78962	0.839908	0.783901	0.682262	0.693378	0.941948	0.883753	0.647716	0.535818	0.61148	0.70866	0.723214	0.399171	0.531187	0.361412	0.679046
	12.842	0.575459	0.470558	0.478084	0.547441	0.389199	0.561336	0.723121	0.493782	0.247905	0.68372	0.647191	0.686034	0.568518	0.554736	0.505412	0.315354	0.405924	0.568518	0.410294	0.626875	0.603225	0.447778	0.689605	0.365897	0.623438	0.281178	0.853901	0.617706	0.826396	0.657552	0.842335	0.539028	0.713756	0.603899	0.694966	0.751936	0.587859	0.726845	0.994435	0.771036	0.611906	0.593337	0.650213	0.764478	0.540102	0.49312	0.336886	0.656839
	12.862	0.70849	0.598564	0.598617	0.371374	0.629773	0.647778	0.57839	0.636881	0.925708	0.695966	0.624695	0.559161	0.533443	0.491863	0.658361	0.451538	0.579659	0.664503	0.470937	0.634263	0.621085	0.426564	0.74125	0.550049	0.513727	0.527633	0.87476	0.634737	0.705075	0.742163	0.708999	0.731376	0.720013	0.719273	0.754567	0.7084	0.750088	0.742383	0.672354	0.665819	0.553595	0.7532	0.70073	0.766337	0.450429	0.522464	0.322684	0.723194
	12.882	0.642239	0.574895	0.47555	0.526571	0.525884	0.39327	0.564443	0.568523	0.316042	0.687575	0.6831	0.576491	0.516256	0.164165	0.449993	0.796901	0.803539	0.591236	0.405845	0.545871	0.562413	0.459948	0.615225	0.500978	0.565713	0.550357	0.66811	0.655215	0.757843	0.712522	0.649745	0.637107	0.624594	0.570892	0.76575	0.807939	0.665298	0.86213	0.625068	0.570111	0.746386	0.645874	0.680315	0.832253	0.47831	0.525558	0.355048	0.481066
	12.904	0.667736	0.483593	0.544134	0.518799	0.566296	0.662482	0.320575	0.647607	0.194302	0.740193	0.810876	0.589864	0.623749	0.480878	0.431277	0.603607	0.571188	0.728937	0.423422	0.671872	0.507662	0.451062	0.788409	0.496507	0.637415	0.699273	0.806509	0.645387	0.48035	0.744034	0.666619	0.569574	0.628412	0.627015	0.643525	0.815438	0.686424	0.866324	0.862493	0.702972	0.553668	0.699402	0.717935	0.909571	0.368034	0.325963	0.316783	0.640297
	12.927	0.709178	0.597667	0.564699	0.491517	0.700013	0.647844	0.688766	0.58877	0.698256	0.58078	0.980497	0.601657	0.559909	0.370258	0.501096	0.40806	0.303572	0.471269	0.409383	0.540159	0.62951	0.477989	0.76533	0.636014	0.553844	0.53378	0.784523	0.658259	0.704109	0.739976	0.540915	0.596214	0.528402	0.812461	0.745378	0.652765	0.719183	0.854034	0.722297	0.709787	0.59148	0.664783	0.685425	0.752595	0.565465	0.367128	0.3473	0.745931
	12.948	0.855173	0.491346	0.563319	0.539385	0.927649	0.593859	0.500853	0.600287	0.621161	0.574101	0.60184	0.593316	0.43038	0.519961	0.668888	0.628211	0.675652	0.679057	0.290661	0.679512	0.611897	0.339332	0.84891	0.539516	0.613831	0.430276	1.06711	0.59858	0.772119	0.70361	0.794304	0.648864	0.855359	0.623765	0.845162	0.734741	0.687938	0.731543	0.791731	0.735241	0.710752	0.580924	0.682089	0.803912	0.575285	0.628028	0.391501	0.624526
	12.97	0.642324	0.517281	0.640587	0.572177	0.39889	0.717581	0.799108	0.691087	0.357958	0.485499	0.706452	0.619822	0.52103	0.46433	0.672546	0.304122	0.382161	0.620919	0.522389	0.601968	0.401461	0.511373	0.764651	0.950885	0.570812	0.545498	0.854383	0.599793	0.840199	0.790785	0.711412	0.627765	0.563923	0.933417	0.63546	0.813136	0.649628	0.705641	0.671831	0.609289	0.669816	0.734406	0.654174	0.748144	0.526133	0.354063	0.383431	0.607853
	13.006	0.51983	0.566729	0.422723	0.629715	0.907623	0.610885	0.786709	0.654175	0.603097	0.506442	0.623173	0.567591	0.447281	0.543597	0.616489	0.609614	0.505679	0.658233	0.341194	0.643936	0.667342	0.433637	0.727045	0.689101	0.660529	0.527278	0.625966	0.575579	0.893446	0.622782	0.676065	0.676897	0.870331	0.645508	0.798087	0.790962	0.660575	0.827906	0.713697	0.665331	0.487186	0.703582	0.77818	0.717573	0.450975	0.438346	0.329052	0.544588
	13.027	0.785032	0.625299	0.366399	0.500261	0.668327	0.641802	0.693746	0.694071	0.428944	0.662543	0.776359	0.55474	0.466367	0.668107	0.68634	0.777568	0.863888	0.53869	0.518129	0.650937	0.587816	0.361548	0.822102	0.59232	0.599259	0.315139	0.71752	0.664688	0.565902	0.743557	0.826396	0.608951	0.620029	0.697921	0.786239	0.732165	0.634271	0.808215	0.714242	0.625276	0.596126	0.626521	0.717406	0.793436	0.398541	0.473105	0.376213	0.787042
	13.047	0.414186	0.557638	0.513238	0.409718	0.737446	0.532197	0.383257	0.666267	0.562388	0.644758	0.712923	0.753857	0.556988	0.557091	0.618375	0.674156	0.712746	0.655777	0.420288	0.57431	0.654964	0.4338	0.776433	0.541171	0.658096	0.678541	0.764671	0.665123	0.566706	0.762591	0.665473	0.504263	0.638452	0.774654	0.787957	0.80877	0.762736	0.6983	0.723042	0.60576	0.554738	0.742387	0.615444	0.871759	0.41569	0.470386	0.429676	0.705974
	13.067	0.675012	0.550941	0.457891	0.595804	0.893859	0.767749	0.975366	0.604896	0.602801	0.743418	0.843461	0.601326	0.469843	0.524464	0.504518	0.639844	0.683056	0.654752	0.392285	0.649307	0.608517	0.420682	0.999226	0.477463	0.642807	0.630658	0.630342	0.694085	0.644672	0.754124	0.79923	0.608392	0.661952	0.784345	0.813257	0.800802	0.762305	0.897571	0.866613	0.729391	0.658942	0.763466	0.795917	0.843827	0.470384	0.393887	0.433445	0.636059
	13.087	0.558239	0.659202	0.617769	0.624941	0.824478	0.737847	0.442093	0.534531	0.322555	0.546021	0.787638	0.620479	0.555742	0.44324	0.448238	0.722701	0.821712	0.564051	0.486247	0.571534	0.580742	0.533147	0.824111	0.658052	0.63952	0.41587	0.599074	0.6434	0.724491	0.694414	0.632637	0.544401	0.688618	0.834576	0.694473	0.876722	0.608582	0.879511	0.758772	0.68413	0.496755	0.723853	0.676582	0.69508	0.512102	0.485015	0.432703	0.726497
	13.107	0.593656	0.520395	0.47164	0.500217	0.818597	0.669679	0.788066	0.524021	0.588394	0.562866	0.729217	0.579748	0.547427	0.164208	0.556716	0.690478	0.725784	0.510472	0.4312	0.54557	0.617535	0.366402	0.810143	0.749807	0.607671	0.37363	0.757298	0.553824	0.48372	0.743583	0.67483	0.492465	0.786012	0.936655	0.803893	0.636938	0.676245	0.782924	0.74463	0.733097	0.566994	0.708809	0.802126	0.596461	0.394937	0.297889	0.465026	0.649078
	13.127	0.662521	0.598893	0.566177	0.51783	0.614611	0.507741	0.921857	0.646445	0.7239	0.748491	0.62059	0.594943	0.479913	0.3566	0.606282	0.723131	0.792175	0.599421	0.42314	0.646525	0.663939	0.449361	0.91053	0.723363	0.507355	0.516794	0.597826	0.678654	0.79982	0.63592	0.711017	0.642069	0.686912	0.926056	0.638973	0.794094	0.628322	0.817028	0.891676	0.671852	0.44326	0.660062	0.722306	0.717533	0.39968	0.336457	0.494676	0.628408
	13.147	0.416082	0.60118	0.619716	0.428258	0.574894	0.715365	0.75622	0.602557	0.794343	0.456688	0.645831	0.580967	0.511364	0.280815	0.526901	0.691429	0.587288	0.525873	0.45987	0.61669	0.688754	0.430818	0.706686	0.326124	0.568269	0.463524	0.854955	0.684917	0.624718	0.677407	0.741027	0.588095	0.663608	0.591198	0.669106	0.806242	0.645931	0.679512	0.656535	0.689232	0.480342	0.679323	0.781379	0.961816	0.567966	0.53782	0.318036	0.728249
	13.167	0.521503	0.636314	0.49782	0.508201	0.487995	0.441971	0.509472	0.696229	0.680224	0.518806	0.810192	0.563852	0.404099	0.326672	0.551376	0.595733	0.664406	0.676793	0.433045	0.575513	0.540346	0.354054	0.858954	0.532868	0.679794	0.624468	0.685536	0.682843	0.679292	0.66702	0.775877	0.590439	0.751545	0.886372	0.86231	0.682592	0.703864	0.781016	0.807321	0.629872	0.519677	0.700094	0.678037	0.766849	0.45858	0.554015	0.394353	0.645911
	13.19	0.597611	0.695905	0.462719	0.535847	0.574961	0.38125	0.701616	0.581948	0.339676	0.49817	0.839247	0.656127	0.498967	0.342345	0.630637	0.719938	0.670966	0.591246	0.335155	0.679782	0.564012	0.451962	0.73375	0.62855	0.597068	0.415291	0.846098	0.69444	0.73315	0.706127	0.746019	0.587381	0.838473	0.776586	0.719419	0.742034	0.657318	0.71722	0.693001	0.675229	0.650539	0.742034	0.640137	0.629704	0.437819	0.552271	0.402914	0.689597
	13.212	0.792708	0.564512	0.466978	0.62067	0.72616	0.621484	0.592794	0.531954	0.73677	0.59888	0.635533	0.666203	0.564886	0.427826	0.594007	0.572766	0.747965	0.537899	0.399516	0.673771	0.624833	0.532216	0.790175	0.489125	0.611757	0.479438	0.736375	0.577118	0.597915	0.697883	0.759484	0.502936	0.732773	0.734502	0.636746	0.769632	0.705477	0.879304	0.817237	0.64538	0.515241	0.717954	0.832841	0.774505	0.531074	0.485881	0.314475	0.649193
	13.236	0.522768	0.606938	0.638703	0.464559	0.42591	0.520839	0.306502	0.671433	0.726656	0.531189	0.686393	0.560609	0.472543	0.180942	0.511632	0.772224	0.607265	0.683945	0.434316	0.627972	0.590795	0.507076	0.70483	0.393423	0.646711	0.606365	0.722291	0.676489	0.599784	0.738306	0.704108	0.624224	0.495666	0.66356	0.673355	0.802892	0.681671	0.804183	0.650953	0.589668	0.438513	0.565745	0.639248	0.801797	0.532626	0.54831	0.154067	0.77512
	13.256	0.830212	0.547719	0.638487	0.557538	0.728294	0.723089	0.620101	0.554187	0.693505	0.495455	0.662051	0.602607	0.518656	0.734859	0.795579	0.687421	0.602616	0.746455	0.432264	0.685334	0.598229	0.299501	0.630771	0.615979	0.610242	0.569768	0.705591	0.625113	0.696222	0.699783	0.795757	0.534128	0.842987	0.743704	0.761731	0.752274	0.653141	0.838743	0.632265	0.709189	0.563858	0.656088	0.663947	0.864053	0.415149	0.494616	0.457055	0.707265
	13.277	0.660225	0.528363	0.619048	0.490992	0.636814	0.564982	0.897288	0.596554	0.463797	0.518064	0.600558	0.553494	0.527422	0.723571	0.595556	0.611935	0.442162	0.608393	0.596728	0.664794	0.588585	0.458337	0.786939	0.385828	0.665903	0.51096	0.767636	0.630456	0.711941	0.679432	0.785123	0.527977	0.581024	0.629578	0.746473	0.682046	0.693953	0.766151	0.686938	0.652097	0.640884	0.656994	0.678249	0.755539	0.518264	0.249372	0.322258	0.631379
	13.313	0.727718	0.47754	0.574976	0.592725	0.670506	0.607071	0.567844	0.642043	0.279274	0.642593	0.72215	0.525762	0.496877	0.596889	0.660563	0.673692	0.712629	0.576435	0.543908	0.607144	0.543158	0.542337	0.750852	0.415134	0.538443	0.51392	0.851045	0.592031	0.666896	0.700506	0.726668	0.585014	0.765827	0.701459	0.741897	0.734676	0.537336	0.681445	0.819003	0.851629	0.555748	0.699642	0.761484	0.709324	0.495334	0.301781	0.393676	0.54291
	13.334	0.599251	0.469549	0.449999	0.447251	0.699986	0.597688	0.584049	0.543785	0.638717	0.602814	0.75577	0.517523	0.536762	0.498817	0.597157	0.583154	0.670161	0.594814	0.507302	0.711867	0.639855	0.542631	0.761102	0.651486	0.607327	0.374029	0.819889	0.597638	0.715382	0.627086	0.760897	0.483961	0.727375	0.641762	0.595257	0.716755	0.618199	0.728199	0.79398	0.625221	0.691763	0.655419	0.734186	0.7322	0.291362	0.311165	0.267849	0.512498
	13.354	0.665397	0.459879	0.622238	0.518509	0.795222	0.641166	0.557439	0.580483	0.680578	0.699832	0.75276	0.492799	0.544711	0.58044	0.556188	0.712918	0.819228	0.615068	0.5121	0.594465	0.429353	0.407747	0.841008	0.686829	0.648496	0.551625	0.861252	0.68971	0.662464	0.676986	0.774193	0.701016	0.740423	0.903579	0.786458	0.81814	0.616475	0.69864	0.751025	0.692613	0.523874	0.579535	0.80735	0.861708	0.482797	0.298362	0.283054	0.701682
	13.374	0.629577	0.702815	0.62538	0.440657	0.643481	0.855149	1.09395	0.523772	0.766694	0.641781	0.858352	0.598465	0.524662	0.458131	0.577881	0.652203	0.576965	0.461322	0.446389	0.652839	0.446025	0.338564	0.784433	0.561451	0.562817	0.466838	0.710094	0.676386	0.842015	0.657059	0.83964	0.515298	0.568024	0.66876	0.748731	0.708535	0.582877	0.851399	0.678742	0.740852	0.640905	0.697248	0.757085	0.791911	0.379421	0.39233	0.361957	0.823606
	13.395	0.73349	0.66877	0.61874	0.532182	0.5823	0.620993	0.635107	0.512575	0.787372	0.600788	0.80341	0.592497	0.595762	0.243093	0.321907	0.40797	0.548768	0.566578	0.48229	0.661387	0.461247	0.518128	0.78163	0.741409	0.617412	0.597419	0.783468	0.607967	0.6691	0.63638	0.813849	0.534969	0.728931	0.930165	0.791736	0.801558	0.519798	0.873513	0.581618	0.698648	0.614789	0.669319	0.731245	0.805402	0.498214	0.513923	0.384377	0.696293
	13.415	0.523712	0.541722	0.529523	0.235198	0.433014	0.5369	0.584809	0.545752	0.465684	0.546524	0.592212	0.573776	0.524554	0.363331	0.589697	0.552997	0.37239	0.577094	0.437277	0.650171	0.636783	0.439645	0.820801	0.910244	0.575861	0.310606	0.655196	0.659704	0.758289	0.639627	0.674859	0.504272	0.582596	0.721639	0.639205	0.635063	0.594204	0.770654	0.790373	0.650511	0.56191	0.737571	0.702752	0.84287	0.469869	0.447001	0.323284	0.696545
	13.435	0.620732	0.549369	0.406225	0.548841	0.685799	0.735966	0.82646	0.469677	0.429935	0.44404	0.793655	0.524097	0.630413	0.587087	0.461297	0.242325	0.341758	0.61279	0.458525	0.61302	0.67004	0.408457	0.840024	0.515992	0.585323	0.558147	0.666697	0.604551	0.6515	0.668354	0.773165	0.492855	0.851333	0.77597	0.695595	0.794058	0.589282	0.687102	0.599565	0.733324	0.631505	0.646337	0.646802	0.893801	0.426228	0.523487	0.344026	0.81711
	13.455	0.590341	0.560989	0.54808	0.464793	0.709223	0.476534	0.666825	0.56064	0.389135	0.848636	0.867887	0.657189	0.544909	0.539695	0.710815	0.816772	0.649859	0.57352	0.339922	0.606421	0.604323	0.454464	0.818871	0.582276	0.615644	0.477043	0.701323	0.594974	0.254413	0.672752	0.727372	0.592021	0.803529	0.677415	0.60255	0.646212	0.553991	0.753759	0.703853	0.789022	0.473738	0.699181	0.791373	0.682832	0.436518	0.561571	0.363238	0.723407
	13.475	0.585335	0.542454	0.55396	0.641135	0.562198	0.6115	0.777385	0.634045	0.197184	0.675616	0.638602	0.633932	0.530875	0.541497	0.655038	0.670737	0.718686	0.739093	0.534214	0.741901	0.624504	0.39635	0.859968	0.61386	0.573075	0.459988	0.900937	0.605752	0.919492	0.672599	0.815733	0.488247	0.74044	0.786569	0.678102	0.848488	0.655851	0.717371	0.804543	0.774638	0.654352	0.618755	0.808532	0.699547	0.29998	0.474653	0.450781	0.630501
	13.5	0.391421	0.529994	0.508845	0.438618	0.757401	0.368606	0.70947	0.424826	0.774521	0.623595	0.661697	0.530594	0.468236	0.427074	0.651491	0.729415	0.687042	0.66945	0.466797	0.590049	0.496752	0.529119	0.774461	0.692017	0.676848	0.465676	0.53009	0.553288	0.534802	0.727183	0.737029	0.53522	0.69426	0.89676	0.784219	0.682093	0.673409	0.965739	0.927826	0.692268	0.623052	0.682423	0.752766	0.812594	0.582217	0.608381	0.318033	0.732787
	13.52	0.614717	0.589557	0.666142	0.640443	0.74437	0.483963	0.634352	0.485196	0.382917	0.645145	0.735724	0.567901	0.540812	0.493079	0.569341	0.535691	0.560651	0.639119	0.445681	0.667363	0.604294	0.438257	0.912005	0.396535	0.564372	0.567877	0.772003	0.64807	0.3781	0.691808	0.873055	0.457599	0.754794	0.697509	0.601015	0.844823	0.679356	0.784052	0.681507	0.624852	0.651497	0.681132	0.696083	0.678081	0.572644	0.374667	0.174009	0.702203
	13.542	0.701503	0.647009	0.578644	0.674119	0.729625	0.456771	0.643058	0.517584	0.462824	0.501377	0.773556	0.636762	0.552412	0.709384	0.611772	0.439395	0.491972	0.572408	0.369384	0.610698	0.542445	0.456278	0.836592	0.728595	0.602484	0.492572	0.654014	0.667472	0.668876	0.673933	0.780153	0.501427	0.760881	0.59055	0.642089	0.723371	0.727979	0.769948	0.76782	0.761657	0.650881	0.701615	0.680396	0.750715	0.363359	0.343249	0.218552	0.560713
	13.577	0.601816	0.409744	0.622373	0.625643	0.769891	0.633839	0.541042	0.579448	0.394641	0.519428	0.51191	0.539179	0.534952	0.332996	0.42516	0.695086	0.498627	0.508852	0.391576	0.699457	0.504698	0.369529	0.891909	0.724736	0.68601	0.489059	0.98629	0.621254	0.591784	0.673073	0.771428	0.506011	0.679082	0.594633	0.773894	0.667894	0.644363	0.904272	0.536069	0.66399	0.470138	0.706846	0.77734	0.836283	0.51181	0.495594	0.418031	0.81302
	13.597	0.64033	0.576062	0.506995	0.556742	0.557648	0.635617	0.37291	0.621657	0.448938	0.574495	0.789251	0.642833	0.573231	0.533663	0.571053	0.305367	0.414593	0.758899	0.521707	0.671164	0.57513	0.366575	0.871731	0.594341	0.666709	0.543442	1.00234	0.579589	0.637355	0.688324	0.824162	0.529252	0.644606	0.793934	0.639486	0.752135	0.74988	0.798145	0.825389	0.762576	0.776573	0.669092	0.59624	0.739899	0.43681	0.441194	0.436634	0.672237
	13.617	0.637994	0.534537	0.418147	0.478981	0.844878	0.546375	0.862807	0.682287	0.735805	0.700323	0.570346	0.596685	0.543414	0.499476	0.539136	0.82271	0.712863	0.507242	0.497428	0.628438	0.509702	0.361904	0.567685	0.618096	0.675469	0.409414	0.881796	0.657073	0.768598	0.737717	0.812205	0.576016	0.842332	0.770068	0.797697	0.789302	0.661118	0.814416	0.686342	0.645898	0.597467	0.650728	0.706053	0.814987	0.424649	0.447879	0.434911	0.792813
	13.637	0.738198	0.514753	0.405333	0.620784	0.629862	0.732798	0.8894	0.592956	0.30669	0.62313	0.616632	0.60342	0.511156	0.677645	0.533805	0.615032	0.553459	0.609827	0.380049	0.569971	0.600351	0.394236	0.789673	0.594933	0.655691	0.585872	0.832053	0.576804	0.787404	0.60531	0.793517	0.462097	0.822269	0.725546	0.71063	0.741395	0.599009	0.844056	0.624881	0.71439	0.520742	0.605518	0.75939	0.830497	0.418053	0.511607	0.373645	0.627926
	13.657	0.621074	0.647841	0.57618	0.532128	0.620198	0.684008	0.725282	0.613834	0.66484	0.735493	0.614142	0.649111	0.520649	0.304094	0.627156	0.721314	0.716363	0.510927	0.446579	0.704422	0.561704	0.443095	0.79911	0.492755	0.702916	0.451514	0.761939	0.664219	0.72894	0.647553	0.744823	0.55316	0.646282	0.746956	0.757957	0.732004	0.731003	0.858945	0.703327	0.658447	0.4787	0.619705	0.699796	0.787799	0.448439	0.515516	0.352371	0.714246
	13.677	0.541418	0.427815	0.538014	0.543301	0.720095	0.67649	0.488825	0.696463	0.64835	0.528035	0.905265	0.644154	0.471259	0.207752	0.595002	0.75639	0.621528	0.476365	0.473662	0.636739	0.619619	0.410914	0.851735	0.81448	0.497721	0.514666	0.873441	0.59984	0.501184	0.70393	0.650407	0.553375	0.730147	0.77372	0.80969	0.637437	0.579281	0.825486	0.809005	0.625028	0.492333	0.695875	0.641675	0.727519	0.520538	0.410727	0.377546	0.704383
	13.698	0.628583	0.524049	0.38305	0.584935	0.709679	0.640116	0.449894	0.695984	0.394315	0.490221	0.800053	0.5688	0.477671	0.396543	0.56952	0.854226	0.848953	0.562616	0.427235	0.571954	0.576985	0.361129	0.71444	0.483588	0.626585	0.521139	0.843832	0.72117	0.723961	0.760735	0.761775	0.619975	0.704476	0.81969	0.801433	0.765746	0.651646	0.746202	0.812788	0.631547	0.560754	0.711042	0.625846	0.88752	0.387621	0.367542	0.347643	0.602655
	13.718	0.656488	0.625264	0.44406	0.586266	0.496802	0.533758	0.723559	0.629741	0.637168	0.633259	0.675634	0.63634	0.5071	0.44338	0.510195	0.688864	0.61261	0.601928	0.372043	0.624336	0.537726	0.451691	0.681292	0.604628	0.697783	0.465125	0.597598	0.662202	0.870579	0.748582	0.731556	0.550087	0.721336	0.667697	0.71642	0.781528	0.637044	0.689857	0.750931	0.732429	0.619864	0.691744	0.745802	0.757616	0.460104	0.562553	0.389494	0.729014
	13.74	0.485665	0.558786	0.421911	0.500735	0.224207	0.56331	0.827331	0.591761	0.216034	0.566082	0.71012	0.643575	0.52308	0.492374	0.530934	0.562893	0.602406	0.567585	0.443244	0.70137	0.526818	0.352682	0.672265	0.842049	0.616225	0.454382	0.931751	0.640813	0.738742	0.655637	0.751408	0.473165	0.573431	0.888851	0.789502	0.789332	0.626309	0.646531	0.751671	0.68152	0.443431	0.686542	0.649179	0.667861	0.542628	0.540266	0.33842	0.752042
	13.776	0.579315	0.531578	0.474115	0.433109	0.545721	0.622308	0.813552	0.655735	0.605973	0.567794	0.871488	0.503334	0.550787	0.437763	0.516515	0.718947	0.605596	0.701112	0.376311	0.613938	0.674118	0.394493	0.929048	0.851691	0.648496	0.529246	0.796576	0.610808	0.716187	0.664049	0.833804	0.605186	0.661275	0.881037	0.820286	0.820657	0.721133	0.623015	0.690371	0.719079	0.637085	0.691699	0.736362	0.821196	0.453525	0.390404	0.371101	0.691919
	13.796	0.632097	0.632166	0.51641	0.332159	0.701556	0.815797	0.818766	0.521399	0.710685	0.666133	0.888363	0.576842	0.47267	0.365976	0.582101	0.714571	0.67129	0.511834	0.384829	0.6709	0.524719	0.421226	0.746796	0.658034	0.665959	0.502129	0.661718	0.653288	0.615525	0.710502	0.727582	0.612393	0.737953	0.725167	0.608954	0.732006	0.667451	0.633944	0.709221	0.650758	0.583258	0.699763	0.768983	0.860771	0.520181	0.356552	0.367601	0.710273
	13.817	0.434293	0.585127	0.434967	0.727375	0.440357	0.678149	0.676131	0.559522	0.39068	0.647972	0.608908	0.638809	0.511634	0.328751	0.602402	0.654093	0.755652	0.619657	0.376079	0.641759	0.667054	0.452929	0.777564	0.630959	0.580695	0.601736	0.71003	0.662069	0.790298	0.731998	0.651302	0.528223	0.790034	0.777749	0.682357	0.720577	0.678813	0.774293	0.879876	0.719045	0.616897	0.613732	0.780344	0.805913	0.351745	0.423267	0.503331	0.473929
	13.837	0.442255	0.502643	0.581865	0.479195	0.767116	0.486801	0.611182	0.7177	0.367915	0.419491	0.445186	0.735401	0.561264	0.458781	0.508905	0.687041	0.694678	0.551296	0.397639	0.620737	0.60378	0.395314	0.811868	0.487476	0.69871	0.561289	0.756618	0.739168	0.528626	0.708103	0.752283	0.57001	0.844038	0.755091	0.773158	0.545541	0.641419	0.866055	0.639664	0.731095	0.627436	0.626672	0.799824	0.732281	0.635613	0.443032	0.28068	0.508962
	13.857	0.629753	0.62372	0.654039	0.429863	0.924584	0.557513	0.570174	0.550142	0.467357	0.44032	0.706446	0.605433	0.564876	0.397367	0.665815	0.724716	0.783458	0.556052	0.490702	0.653144	0.551273	0.513077	0.812983	0.859479	0.646433	0.588688	0.890359	0.656017	0.68555	0.763488	0.718584	0.526457	0.727894	0.781069	0.716254	0.720369	0.663424	0.872748	0.814754	0.715437	0.72474	0.614821	0.785208	0.901699	0.429382	0.447354	0.277335	0.593611
	13.877	0.637154	0.411008	0.577387	0.522164	0.536877	0.74087	0.706399	0.534898	0.282469	0.571683	0.769701	0.509722	0.500998	0.582683	0.625749	0.627118	0.743592	0.585111	0.516131	0.556051	0.520168	0.499135	0.774584	0.525606	0.527239	0.512487	0.840558	0.660846	0.613839	0.718688	0.728409	0.498891	0.813985	0.793803	0.73395	0.779818	0.631865	0.838658	0.682258	0.636317	0.596566	0.6982	0.658482	0.678028	0.483952	0.495031	0.255858	0.726319
	13.897	0.673824	0.553909	0.487375	0.495201	0.574005	0.613566	0.690124	0.646054	0.2038	0.626325	0.683273	0.439713	0.526609	0.566621	0.57235	0.659528	0.72512	0.697766	0.461823	0.624413	0.644017	0.496312	0.852558	0.686804	0.551974	0.585984	0.954792	0.557689	0.875733	0.771647	0.752866	0.52599	0.724549	0.769914	0.797799	0.711293	0.609915	0.852412	0.587478	0.65807	0.673001	0.729257	0.69276	0.681262	0.400053	0.496374	0.253604	0.705297
	13.917	0.715862	0.600482	0.463084	0.524573	0.483858	0.525961	0.709784	0.487657	0.203284	0.543872	0.717395	0.508591	0.535116	0.253522	0.738093	0.386746	0.418333	0.669705	0.493223	0.681103	0.607345	0.434638	0.77791	0.775517	0.510558	0.60955	0.639657	0.659694	0.694971	0.73163	0.65149	0.530566	0.710823	0.736306	0.828931	0.593059	0.600985	0.785915	0.810101	0.699998	0.653952	0.655129	0.809606	0.781137	0.380931	0.54649	0.27443	0.704246
	13.946	0.542138	0.518864	0.637338	0.466508	0.712803	0.709418	0.780096	0.604143	0.442644	0.558404	0.693773	0.623635	0.541279	0.60264	0.62145	0.564398	0.386964	0.735389	0.580975	0.626836	0.588091	0.531124	0.745637	0.583562	0.606557	0.453204	0.646038	0.665452	0.792315	0.745277	0.690231	0.631414	0.725116	0.727809	0.734139	0.824239	0.681809	0.889585	0.904151	0.690454	0.557125	0.745153	0.806991	0.659281	0.510075	0.499653	0.341447	0.79473
	13.967	0.666608	0.428085	0.565821	0.396708	0.787824	0.645453	0.699424	0.581877	0.574902	0.805886	0.698982	0.549186	0.546331	0.440605	0.57007	0.834661	0.673504	0.706025	0.47424	0.609223	0.584365	0.465515	0.909865	0.718403	0.625882	0.392784	0.928864	0.636088	0.616154	0.769061	0.779682	0.6803	0.801688	0.688672	0.596371	0.750612	0.564566	0.837729	0.807136	0.783956	0.671182	0.688779	0.69898	0.843657	0.518281	0.396555	0.38753	0.674555
	13.987	0.561982	0.643873	0.556977	0.497391	0.626999	0.592834	0.635737	0.557725	0.750823	0.450983	0.730433	0.657051	0.578032	0.462822	0.654159	0.667476	0.591371	0.605426	0.365834	0.640231	0.590466	0.515618	0.719968	0.715885	0.67423	0.551362	0.73311	0.657223	0.868371	0.660639	0.888497	0.627611	0.813443	0.863293	0.794997	0.859907	0.627737	0.694776	0.855866	0.743443	0.412764	0.675248	0.714221	0.833308	0.504684	0.435203	0.304428	0.661378
	14.007	0.687428	0.57462	0.539725	0.661246	0.457188	0.78188	0.655046	0.576835	0.385539	0.528726	0.659497	0.611945	0.513847	0.431234	0.455711	0.523406	0.631441	0.644539	0.598016	0.523338	0.607409	0.300185	0.827324	0.700592	0.517056	0.487493	0.727378	0.674881	0.580093	0.733345	0.7531	0.640912	0.73703	0.680782	0.776889	0.814854	0.642273	0.64358	0.766622	0.606288	0.519259	0.660548	0.585896	0.67738	0.549815	0.396095	0.297096	0.717177
	14.027	0.728462	0.609902	0.487415	0.56636	0.848117	0.701318	0.63477	0.656399	0.412847	0.408403	0.789236	0.526123	0.533377	0.454361	0.512893	0.64751	0.679803	0.496948	0.421349	0.564276	0.520339	0.286917	0.806991	0.678234	0.533724	0.491461	0.73254	0.598197	0.544029	0.651218	0.768766	0.47885	0.681548	0.765815	0.683932	0.761693	0.597032	0.833835	0.778874	0.569824	0.54545	0.713134	0.781131	0.696456	0.481247	0.462218	0.397842	0.782224
	14.048	0.693662	0.582236	0.352399	0.47602	0.475095	0.482261	0.817276	0.59711	0.234977	0.581863	0.754406	0.60168	0.603351	0.433801	0.682094	0.584688	0.520835	0.533021	0.316316	0.704805	0.378405	0.365596	0.848754	0.43699	0.546035	0.596312	0.714113	0.705522	0.812128	0.69577	0.701907	0.626613	0.749436	0.800756	0.690443	0.705578	0.63199	0.814614	0.668865	0.700544	0.602254	0.680826	0.765299	0.786273	0.510353	0.646704	0.350629	0.757097
	14.07	0.457536	0.562245	0.435263	0.430218	0.661865	0.674682	0.634013	0.553145	0.639539	0.553248	0.822403	0.490102	0.566533	0.459348	0.568815	0.698584	0.755864	0.712709	0.422438	0.590266	0.603949	0.425297	0.728148	0.566926	0.625022	0.528081	0.831666	0.751008	0.561198	0.712413	0.726947	0.665928	0.76744	0.819171	0.698202	0.670375	0.58642	0.93488	0.63195	0.587899	0.601377	0.767517	0.764129	0.567357	0.504054	0.418469	0.286894	0.688596
	14.1	0.618735	0.604914	0.615527	0.503908	0.753485	0.503159	0.724299	0.546332	0.378364	0.602462	0.805741	0.63082	0.608939	0.433773	0.508059	0.482018	0.491916	0.586955	0.416201	0.686083	0.604943	0.485562	0.749992	0.532655	0.644524	0.551694	0.748648	0.594826	0.488475	0.760171	0.784414	0.491449	0.748222	0.665636	0.574323	0.664094	0.597402	0.762239	0.69385	0.664766	0.438003	0.706265	0.782659	0.649603	0.538501	0.662341	0.303098	0.652054
	14.12	0.797105	0.546604	0.392798	0.467993	0.736582	0.429552	0.655275	0.436444	0.540805	0.689662	0.991425	0.529195	0.486038	0.64125	0.476537	0.49099	0.558588	0.658615	0.427023	0.712718	0.638344	0.348305	0.805278	0.39846	0.669469	0.604932	0.707379	0.556802	0.662732	0.746925	0.736082	0.58775	0.698785	0.598539	0.708026	0.679521	0.730743	0.899523	0.855714	0.659824	0.573207	0.689228	0.674697	0.762653	0.401263	0.335951	0.350152	0.605643
	14.141	0.551816	0.506803	0.441759	0.481874	0.615042	0.63777	0.538149	0.50265	0.651331	0.512016	0.830329	0.502278	0.49449	0.346946	0.606355	0.514416	0.420442	0.692876	0.434615	0.627627	0.548794	0.424508	0.827212	0.47599	0.637949	0.464911	0.784148	0.74571	0.64642	0.657003	0.786025	0.627864	0.681835	0.822951	0.715277	0.75232	0.549378	0.840928	0.76463	0.638438	0.586499	0.631245	0.659405	0.794503	0.367353	0.358933	0.294869	0.686824
	14.161	0.62776	0.549095	0.547494	0.65079	0.330598	0.662241	0.689035	0.608644	0.427609	0.572734	0.783363	0.633229	0.563998	0.430233	0.651866	0.69127	0.66906	0.750755	0.484782	0.633358	0.551654	0.443979	0.798934	0.573152	0.636273	0.414035	0.762452	0.575914	0.615383	0.716859	0.737814	0.539612	0.821129	0.576026	0.582826	0.759609	0.612296	0.770569	0.854313	0.67968	0.686828	0.71911	0.748123	0.624407	0.45518	0.466151	0.442638	0.680755
	14.181	0.492532	0.435971	0.615381	0.434257	0.691968	0.677966	0.59663	0.707838	0.426432	0.452141	0.572273	0.56304	0.58909	0.396658	0.622079	0.572743	0.355172	0.696343	0.462111	0.63913	0.434509	0.394333	0.766537	0.466199	0.662671	0.440754	0.593984	0.662927	0.745487	0.76923	0.734249	0.557012	0.64687	0.814902	0.707504	0.682316	0.715838	0.858354	0.803525	0.682004	0.547836	0.675768	0.806693	0.702768	0.343783	0.249026	0.327919	0.713618
	14.201	0.702465	0.624216	0.704529	0.42336	0.724554	0.69958	0.632615	0.623902	0.262589	0.603787	0.692388	0.622446	0.571371	0.53791	0.518973	0.72235	0.922751	0.548976	0.474062	0.699184	0.568596	0.519264	0.637889	0.464354	0.724523	0.477638	1.00652	0.555624	0.587904	0.685772	0.695922	0.640528	0.676783	0.652125	0.639703	0.717882	0.688536	0.656513	0.70938	0.699729	0.543803	0.656382	0.712647	0.904676	0.405121	0.378918	0.409033	0.561891
	14.225	0.637522	0.634476	0.422019	0.466204	0.674445	0.626699	0.790147	0.527157	0.160803	0.484901	0.709183	0.549052	0.553953	0.641325	0.437898	0.747938	0.612383	0.706422	0.511565	0.469562	0.536894	0.460508	0.876521	0.889749	0.637859	0.579462	0.833657	0.615417	0.817343	0.714972	0.645612	0.664356	0.723077	0.574424	0.797753	0.710396	0.673652	0.700334	0.868085	0.697321	0.568658	0.722621	0.637385	0.714657	0.486011	0.489408	0.369119	0.695702
	14.245	0.684565	0.452924	0.609029	0.479351	0.809479	0.531434	0.595807	0.59997	0.296147	0.658075	0.792681	0.507555	0.59567	0.527	0.50421	0.884519	0.828314	0.684546	0.485619	0.540843	0.676931	0.539455	0.812374	0.536917	0.59711	0.513584	0.76666	0.59659	0.908427	0.734179	0.731433	0.505147	0.641871	0.770348	0.769512	0.716432	0.69318	0.802812	0.824774	0.726059	0.590322	0.704357	0.704482	0.716922	0.580377	0.413446	0.38098	0.768296
	14.271	0.60943	0.537027	0.497621	0.644651	0.564317	0.608015	0.686416	0.611355	0.382712	0.72505	0.771449	0.439248	0.510409	0.385531	0.453704	0.573983	0.541334	0.662035	0.440486	0.649334	0.530235	0.428298	0.867989	0.598423	0.675767	0.544169	0.589096	0.499796	0.6314	0.717062	0.717762	0.548142	0.721775	0.816136	0.753843	0.697167	0.611357	0.794559	0.815672	0.669039	0.496494	0.652313	0.703023	0.81626	0.553517	0.534794	0.246608	0.668682
	14.291	0.656585	0.62475	0.498511	0.554677	0.652474	0.497398	0.588812	0.617686	0.720167	0.251348	0.830865	0.623968	0.463147	0.414739	0.620779	0.475009	0.605171	0.621302	0.452592	0.59699	0.564823	0.329686	0.903034	1.03746	0.568514	0.543802	0.730841	0.696777	0.820023	0.75155	0.769002	0.578772	0.690264	0.684132	0.826438	0.646044	0.657924	0.75439	0.74991	0.653901	0.628647	0.626514	0.70621	0.686042	0.487007	0.436293	0.427771	0.540233
	14.312	0.624717	0.465474	0.445946	0.473204	0.706759	0.788084	0.503126	0.506433	0.367378	0.626377	0.831913	0.570777	0.5306	0.573232	0.431399	0.526707	0.609313	0.601211	0.545319	0.593167	0.66862	0.380465	0.875269	0.740335	0.628289	0.471491	0.803871	0.579472	0.664456	0.689769	0.719414	0.57437	0.850342	0.877694	0.707712	0.737588	0.771849	0.651707	0.82127	0.677407	0.631963	0.712512	0.721478	0.970119	0.433828	0.53751	0.31566	0.781017
	14.348	0.899546	0.742737	0.503508	0.475079	0.63418	0.472812	0.629896	0.618866	0.516789	0.538174	0.644297	0.634396	0.48869	0.37096	0.416247	0.764361	0.53917	0.758806	0.473602	0.610673	0.537358	0.431523	0.794585	0.685243	0.529894	0.486789	0.751094	0.668234	0.672615	0.734727	0.688155	0.531946	0.604719	0.629096	0.704534	0.673546	0.604701	0.744159	0.795301	0.615574	0.530669	0.643856	0.755454	0.796991	0.438373	0.438694	0.213649	0.591349
	14.368	0.537659	0.331767	0.593649	0.492909	0.891889	0.585634	1.07356	0.685613	0.446561	0.559344	0.60063	0.605365	0.501209	0.434262	0.522145	0.314329	0.443419	0.676847	0.354667	0.679315	0.711034	0.389327	0.717012	0.435071	0.646574	0.514518	1.01466	0.639728	0.776777	0.669927	0.745199	0.61895	0.636835	0.719006	0.733505	0.716007	0.643197	0.715811	0.704365	0.636561	0.680737	0.668664	0.819347	0.74209	0.438357	0.495987	0.343323	0.787358
	14.388	0.74785	0.487338	0.346488	0.44699	1.05433	0.539989	0.393819	0.614157	0.4621	0.353071	0.863237	0.674796	0.495369	0.344141	0.527104	0.501916	0.492694	0.695928	0.437688	0.588221	0.524744	0.453728	0.881041	0.552185	0.520868	0.547833	0.906113	0.631549	0.72212	0.688292	0.758088	0.624126	0.549128	0.725317	0.82122	0.680334	0.678595	0.854414	0.694595	0.685975	0.592939	0.6969	0.795801	0.968451	0.491758	0.522414	0.311933	0.735288
	14.408	0.716224	0.665233	0.499661	0.53804	0.830927	0.542898	0.574003	0.616264	0.621769	0.658975	0.781649	0.614262	0.540237	0.671651	0.625003	0.471856	0.576929	0.582602	0.566071	0.682163	0.538386	0.402387	0.692229	0.814158	0.697469	0.385648	0.741001	0.643755	0.885155	0.691175	0.798107	0.626182	0.690622	0.833246	0.635188	0.685695	0.64017	0.724262	0.825974	0.60741	0.643763	0.70739	0.725176	0.750137	0.527231	0.453765	0.388955	0.723468
	14.428	0.444197	0.577605	0.504174	0.443761	0.758676	0.583283	0.667164	0.614259	0.462707	0.48214	0.874681	0.593569	0.518156	0.442211	0.641152	0.61219	0.68783	0.771094	0.495734	0.601148	0.642048	0.352107	0.821132	0.595712	0.614045	0.482193	1.08247	0.659012	0.633053	0.709878	0.82697	0.540697	0.613262	0.611261	0.743052	0.724596	0.700112	0.758437	0.573212	0.595514	0.630849	0.664302	0.77766	0.772484	0.47843	0.444707	0.387718	0.662131
	14.448	0.634399	0.549299	0.423381	0.583559	0.860367	0.661222	0.820846	0.587909	0.915484	0.51903	0.700921	0.622784	0.476897	0.404412	0.667206	0.292494	0.406737	0.678503	0.384404	0.574004	0.709405	0.491155	0.657413	0.54796	0.570668	0.396965	1.01207	0.670083	0.618898	0.710514	0.718474	0.649536	0.664823	0.674205	0.775861	0.76424	0.679156	0.784118	0.605681	0.604402	0.448402	0.719917	0.669403	0.661529	0.250796	0.433784	0.388448	0.640876
	14.468	0.53992	0.491542	0.503354	0.353542	0.778862	0.770021	0.286516	0.552175	0.196578	0.46544	0.663771	0.442536	0.556649	0.424759	0.566876	0.58291	0.419229	0.615471	0.368573	0.599377	0.527947	0.411438	0.811462	0.664792	0.628639	0.567643	0.770411	0.628289	0.668774	0.735571	0.821101	0.510346	0.59573	0.673114	0.666271	0.645533	0.657423	0.864755	0.755884	0.632572	0.584931	0.701451	0.666933	0.792722	0.520075	0.539447	0.362299	0.769929
	14.488	0.786432	0.419096	0.465577	0.374111	0.762974	0.574364	0.547037	0.585963	0.429271	0.605567	0.899972	0.565489	0.549438	0.529982	0.484282	0.65612	0.669131	0.691894	0.51376	0.642322	0.556843	0.51958	0.873376	0.532726	0.655425	0.593554	0.636292	0.605809	0.806393	0.720966	0.626787	0.579325	0.701135	0.872039	0.768579	0.724559	0.561056	0.834128	0.676634	0.660562	0.550103	0.691366	0.718518	0.699592	0.627777	0.400349	0.31802	0.719973
	14.51	0.791467	0.653085	0.451659	0.321312	0.447411	0.434991	0.718153	0.472021	0.545622	0.647992	0.636825	0.677155	0.5216	0.418343	0.596157	0.607157	0.732695	0.520698	0.591834	0.526241	0.417123	0.468252	0.861124	0.564764	0.49947	0.630839	0.655429	0.632749	0.713947	0.794999	0.825412	0.392538	0.702996	0.732593	0.834396	0.765946	0.627707	0.691346	0.779044	0.621457	0.581541	0.651291	0.675056	0.816123	0.47157	0.520346	0.416693	0.684642
	14.534	0.604872	0.421514	0.545284	0.504325	0.679408	0.655925	0.732005	0.596581	0.503617	0.545798	0.881853	0.603482	0.550524	0.412716	0.545258	0.840152	0.588687	0.538484	0.534222	0.644967	0.647478	0.426128	0.830193	0.577142	0.584808	0.587091	0.771815	0.692557	0.734362	0.733961	0.828433	0.506058	0.756262	0.795518	0.691875	0.687991	0.633806	0.737666	0.801852	0.66807	0.548756	0.712733	0.690697	0.957824	0.491235	0.59374	0.327199	0.737172
	14.554	0.660076	0.507156	0.488497	0.562956	0.938523	0.475247	0.646801	0.54287	0.796756	0.719513	0.881167	0.643994	0.51961	0.595676	0.589113	0.693501	0.690041	0.726785	0.490366	0.619463	0.542262	0.44595	0.825169	0.726349	0.622084	0.561815	0.590796	0.599819	0.624194	0.753843	0.778515	0.674949	0.676088	0.864692	0.683089	0.858088	0.774512	0.720947	0.695919	0.718175	0.581944	0.691192	0.819498	0.901034	0.442502	0.455288	0.269114	0.683666
	14.58	0.74478	0.567161	0.362001	0.474295	0.844381	0.705412	0.658798	0.655841	0.522869	0.672317	0.74889	0.531078	0.5843	0.464911	0.679799	0.786304	0.829088	0.743329	0.523915	0.679094	0.662382	0.346438	0.727543	0.707224	0.514884	0.529837	0.530429	0.593026	0.67301	0.763984	0.769769	0.624968	0.717853	0.616887	0.624779	0.791113	0.70697	0.884884	0.849905	0.677357	0.673379	0.841616	0.566111	0.712754	0.464583	0.465153	0.292055	0.739475
	14.6	0.778836	0.523221	0.465507	0.571831	0.888244	0.711258	0.58316	0.512657	0.58236	0.527253	0.744141	0.610352	0.546223	0.502345	0.711542	0.517207	0.441584	0.712108	0.41657	0.534739	0.625505	0.457765	0.770197	0.538663	0.680103	0.606996	0.696276	0.649008	1.03617	0.658952	0.746061	0.551754	0.662475	0.773987	0.634989	0.605765	0.691102	0.929686	0.718457	0.619186	0.551442	0.744502	0.814587	0.742959	0.334349	0.532747	0.384289	0.719204
	14.621	0.818752	0.595431	0.579571	0.4968	0.598764	0.705679	0.721588	0.58264	0.482107	0.476734	0.806139	0.485672	0.543054	0.494828	0.469552	0.544941	0.533987	0.651888	0.461049	0.64212	0.518728	0.52469	0.787931	0.64761	0.600555	0.636861	1.01829	0.604565	0.674536	0.698913	0.754893	0.545655	0.803302	0.57065	0.654797	0.743123	0.747882	0.65983	0.778916	0.659672	0.574574	0.729359	0.588009	0.659743	0.398123	0.468705	0.416398	0.621215
	14.641	0.681124	0.546979	0.453038	0.50158	0.520104	0.483573	0.818879	0.617956	0.498498	0.457178	1.04277	0.541589	0.500013	0.631087	0.690609	0.805359	0.663308	0.695342	0.425003	0.692666	0.54829	0.506781	0.877759	0.681817	0.666681	0.521034	0.725332	0.586913	0.722706	0.701794	0.786042	0.719697	0.721754	0.698865	0.676829	0.655729	0.670623	0.749451	0.764522	0.73824	0.522061	0.643954	0.744212	0.75051	0.525369	0.494851	0.334939	0.815539
	14.674	0.718231	0.542495	0.436852	0.515186	0.838452	0.56726	0.903408	0.521986	0.588524	0.652662	0.701348	0.580391	0.532921	0.397806	0.408795	0.78075	0.692412	0.808032	0.374016	0.655088	0.477051	0.515903	0.873011	0.531352	0.575969	0.504312	0.755923	0.676612	0.724967	0.649854	0.872101	0.630242	0.633776	0.908802	0.692922	0.791044	0.683069	0.766481	0.584027	0.745766	0.82459	0.639864	0.676868	0.867094	0.347505	0.632264	0.40216	0.569075
	14.695	0.638451	0.454347	0.642417	0.512239	0.715463	0.364213	0.597398	0.570199	0.467468	0.60781	0.769163	0.6655	0.530118	0.402073	0.67545	0.725367	0.886336	0.678608	0.423467	0.581548	0.628145	0.494796	0.719775	0.632904	0.617935	0.520891	0.838938	0.689638	0.814707	0.671373	0.780324	0.587412	0.773571	0.716563	0.84645	0.611791	0.677586	0.836894	0.544949	0.63801	0.688145	0.737594	0.788945	0.719925	0.659073	0.450183	0.312254	0.729634
	14.715	0.438416	0.665651	0.486696	0.578709	0.8084	0.718225	0.532489	0.553581	0.521828	0.476093	0.542333	0.52466	0.529996	0.322471	0.567264	0.296468	0.315491	0.674906	0.505931	0.73151	0.559073	0.480125	0.762754	0.513793	0.646356	0.498705	0.757531	0.593455	0.739191	0.792117	0.697063	0.581346	0.666976	0.75625	0.599571	0.634299	0.668502	0.723085	0.750234	0.720163	0.646922	0.60718	0.654427	0.893446	0.298187	0.582056	0.375256	0.819814
	14.735	0.728368	0.493363	0.582768	0.552697	0.75323	0.567273	0.653586	0.57922	0.528722	0.530005	0.68682	0.568045	0.516769	0.36222	0.624288	0.6905	0.516762	0.59042	0.466916	0.681626	0.498077	0.465658	0.881269	0.680212	0.545871	0.581749	0.857281	0.609981	0.475388	0.742802	0.676862	0.725793	0.555427	0.715586	0.723468	0.803815	0.596304	0.759005	0.795416	0.684617	0.646834	0.663284	0.662775	0.607898	0.519404	0.508677	0.461581	0.589923
	14.755	0.566854	0.607617	0.591662	0.425125	0.796174	0.763434	0.86005	0.623201	-0.105909	0.593684	0.687751	0.550983	0.533913	0.379165	0.460159	0.809401	0.860332	0.652927	0.432818	0.592116	0.485209	0.472632	0.847671	0.664997	0.579178	0.614786	0.862949	0.657631	0.81874	0.688795	0.678094	0.656236	0.842364	0.597461	0.779272	0.63779	0.66984	0.916714	0.63896	0.620583	0.524977	0.707116	0.627924	0.796056	0.499299	0.56378	0.369365	0.68474
	14.775	0.606372	0.557991	0.424434	0.513311	0.729288	0.708664	0.528339	0.612086	0.440066	0.535177	0.483019	0.577913	0.552698	0.446651	0.667171	0.573411	0.422575	0.594712	0.425041	0.651419	0.574712	0.537145	0.739451	0.424728	0.555692	0.534681	0.51949	0.654532	0.765692	0.596758	0.765754	0.495774	0.779964	0.79715	0.758053	0.778986	0.70674	0.701927	0.846482	0.61533	0.568384	0.651669	0.700171	0.72683	0.354019	0.389282	0.468246	0.722034
	14.795	0.709316	0.628737	0.510624	0.435738	0.801894	0.764178	0.354254	0.653362	0.711143	0.821454	0.758994	0.694682	0.530431	0.439229	0.573253	0.499307	0.343092	0.532479	0.571216	0.563823	0.616617	0.441116	0.760121	0.343422	0.597724	0.494157	0.755781	0.724932	0.608442	0.632054	0.645761	0.618483	0.857479	0.932526	0.757871	0.749383	0.664861	0.797736	0.834118	0.693675	0.554567	0.697856	0.557695	0.770539	0.336535	0.501075	0.393875	0.643006
	14.827	0.684263	0.421328	0.556753	0.616548	0.75161	0.607477	0.925222	0.55076	0.497499	0.607466	0.650927	0.764731	0.494612	0.56509	0.657745	0.622646	0.563215	0.595652	0.580476	0.566802	0.527342	0.487752	0.824014	0.383451	0.568243	0.480528	1.10013	0.616465	0.514082	0.804773	0.746117	0.513583	0.695533	0.809397	0.69985	0.771869	0.711988	0.681602	0.729423	0.664639	0.620738	0.652919	0.859794	0.740954	0.478962	0.594482	0.379139	0.833642
	14.847	0.78455	0.599929	0.570967	0.39042	0.572883	0.697046	0.636592	0.555812	0.203901	0.646306	0.741566	0.684467	0.519228	0.452579	0.548234	0.465651	0.392224	0.555064	0.412286	0.613616	0.552037	0.34829	0.809417	0.849898	0.578143	0.439856	0.775966	0.649659	0.658962	0.682107	0.731993	0.512773	0.602324	0.793651	0.726196	0.662353	0.571941	0.694591	0.71121	0.763929	0.520339	0.643498	0.721817	0.779625	0.585572	0.403164	0.368876	0.737549
	14.868	0.691059	0.533854	0.639493	0.480879	0.969842	0.543051	0.798899	0.70425	0.386116	0.493822	0.869422	0.579808	0.650586	0.21093	0.711873	0.542139	0.575865	0.61569	0.48232	0.610977	0.595498	0.425079	0.729904	0.760375	0.609737	0.570972	0.906106	0.642891	0.513545	0.698012	0.738586	0.639033	0.669052	0.592999	0.711492	0.644985	0.574356	0.728028	0.609407	0.760877	0.599286	0.626448	0.668724	0.764073	0.575805	0.387012	0.233577	0.771159
	14.888	0.748724	0.575373	0.468932	0.52781	0.855671	0.555251	0.547196	0.522932	0.425436	0.59478	0.717702	0.659371	0.492104	0.485642	0.667192	0.469863	0.541539	0.722299	0.462245	0.675506	0.640049	0.419817	0.756139	0.451131	0.754106	0.522742	0.902307	0.709291	0.914078	0.673801	0.740276	0.636269	0.563489	0.814375	1.0014	0.730183	0.65502	0.90001	0.809167	0.689597	0.724953	0.748633	0.617148	0.681755	0.434577	0.422998	0.368128	0.568615
	14.908	0.58532	0.526784	0.466983	0.405127	0.490236	0.542264	0.828436	0.634324	0.267881	0.577158	0.668896	0.678785	0.470579	0.267899	0.621805	0.292268	0.271516	0.596287	0.430559	0.595318	0.646292	0.408628	0.641747	1.10292	0.633527	0.574964	0.936504	0.659223	0.710559	0.745065	0.736659	0.515785	0.725181	0.652688	0.716106	0.855225	0.647383	0.90315	0.65985	0.592201	0.640299	0.664643	0.742078	0.81153	0.505467	0.441101	0.383451	0.735118
	14.929	0.715652	0.568285	0.431418	0.559612	0.625445	0.643533	0.733091	0.682977	0.356417	0.589987	0.622228	0.617961	0.491548	0.553229	0.556959	0.887706	0.757971	0.620229	0.57121	0.615412	0.476672	0.490876	0.748061	0.61075	0.658371	0.534447	0.986607	0.638169	0.540644	0.655908	0.591799	0.581033	0.624389	0.699384	0.77415	0.759991	0.636771	0.839209	1.00953	0.699016	0.57942	0.615438	0.730634	0.952027	0.566244	0.376007	0.389466	0.6773
	14.95	0.515662	0.706546	0.56368	0.494962	0.485885	0.418472	0.527176	0.420117	0.362775	0.517366	0.573973	0.532975	0.483641	0.433132	0.664	0.569533	0.630967	0.665448	0.488439	0.644156	0.582209	0.507466	0.718541	0.9143	0.587105	0.504801	0.596073	0.699175	0.520126	0.749898	0.741586	0.629063	0.705826	0.806293	0.795471	0.789999	0.588764	0.766877	0.694104	0.725709	0.647056	0.619395	0.6935	0.812958	0.399159	0.370471	0.357783	0.675079
	14.972	0.818801	0.635875	0.558603	0.582557	0.493084	0.64208	0.417016	0.577143	0.646262	0.543891	0.839404	0.585092	0.539257	0.518255	0.650869	0.782352	0.766673	0.563465	0.360525	0.667892	0.675623	0.496572	0.838624	0.462549	0.571215	0.565581	0.606295	0.694319	0.781548	0.696822	0.694419	0.488417	0.70972	0.714018	0.671983	0.705703	0.656766	0.793251	0.652365	0.635778	0.678508	0.615129	0.625867	0.708225	0.588388	0.317305	0.371268	0.73362
	14.997	0.729874	0.59518	0.542525	0.603591	0.860013	0.649311	0.666574	0.607012	0.986356	0.499074	0.792662	0.668825	0.517971	0.641064	0.481825	0.847461	0.834806	0.615348	0.534095	0.684597	0.625099	0.529997	0.894345	0.579326	0.600867	0.523479	0.921706	0.598846	0.670204	0.743209	0.666939	0.490141	0.773655	0.722724	0.686768	0.737241	0.608554	0.873968	0.934162	0.821908	0.649169	0.703663	0.654941	0.741131	0.36291	0.329506	0.455045	0.535037
	15.017	0.707864	0.659276	0.493796	0.398415	0.606898	0.526606	0.811581	0.630294	0.657331	0.679224	0.747053	0.608007	0.526593	0.45237	0.57623	0.426284	0.464726	0.786831	0.517658	0.621857	0.617415	0.512897	0.788632	0.439225	0.5735	0.511659	0.866175	0.732797	0.760979	0.708087	0.673004	0.445284	0.697595	0.879364	0.704441	0.650924	0.75011	0.795766	0.69557	0.732547	0.537043	0.683707	0.641914	0.561795	0.373988	0.30664	0.314652	0.734527
	15.037	0.66599	0.524161	0.638163	0.532672	0.60919	0.406351	0.922039	0.513701	0.490948	0.704878	0.690242	0.594904	0.471589	0.500978	0.616426	0.681533	0.633246	0.509681	0.534578	0.560251	0.581594	0.349695	0.840669	0.341212	0.537614	0.574695	0.581948	0.656921	0.778782	0.723503	0.800305	0.498074	0.644707	0.818795	0.692979	0.657111	0.629526	0.736906	0.686398	0.740025	0.510994	0.618027	0.804354	0.693101	0.555062	0.379999	0.391167	0.659843
	15.06	0.782658	0.518142	0.472602	0.543303	0.678245	0.298475	0.808836	0.584323	0.848175	0.695676	1.00088	0.571993	0.515578	0.500252	0.710897	0.502381	0.387498	0.618724	0.414981	0.619938	0.652468	0.475825	0.750145	0.509966	0.651256	0.588839	0.875187	0.656014	0.771049	0.650267	0.659111	0.554636	0.741774	0.707673	0.713349	0.818435	0.639275	0.846973	0.780998	0.613442	0.575053	0.695193	0.755136	0.657218	0.470271	0.554413	0.473693	0.568437
	15.082	0.612221	0.633604	0.556688	0.424843	0.813569	0.480614	0.819027	0.609022	0.571251	0.388357	0.671818	0.621208	0.468546	0.689176	0.610586	0.537876	0.640236	0.74306	0.312144	0.637596	0.543604	0.421068	0.674804	0.608697	0.564223	0.400816	0.983773	0.682205	0.607021	0.644483	0.73849	0.690854	0.700359	0.87215	0.763046	0.750671	0.675715	0.698965	0.719531	0.60969	0.618284	0.695343	0.64102	0.552198	0.451668	0.362572	0.31007	0.525557
	15.105	0.899512	0.649074	0.551973	0.471381	0.666943	0.513209	0.61424	0.522232	0.455846	0.584783	0.669248	0.616733	0.41408	0.41033	0.482289	0.638225	0.653343	0.43758	0.467963	0.657564	0.5754	0.435775	0.820724	0.454896	0.605809	0.411228	1.0151	0.667176	0.913678	0.783219	0.701711	0.661421	0.665828	0.646481	0.763064	0.759698	0.610389	0.699313	0.828708	0.769323	0.491239	0.751336	0.759368	0.837602	0.422938	0.472134	0.351763	0.779843
	15.125	0.601533	0.417178	0.457311	0.253768	0.666132	0.691634	0.753957	0.518001	0.276283	0.701753	0.822771	0.520359	0.485941	-0.0405157	0.591033	0.816008	0.832638	0.558078	0.484377	0.616018	0.431545	0.386375	0.907683	0.324612	0.694516	0.593975	0.61305	0.757489	0.50302	0.708912	0.720241	0.594833	0.848141	0.577018	0.803779	0.727962	0.685767	0.815012	0.688027	0.688396	0.60537	0.598662	0.583145	0.78902	0.381711	0.42895	0.419495	0.688798
	15.152	0.508895	0.543826	0.528469	0.540884	0.787559	0.658114	0.451646	0.573608	0.601929	0.534463	0.72245	0.602911	0.478672	0.501991	0.57956	0.626065	0.589936	0.507807	0.479752	0.688295	0.552879	0.420288	0.839312	0.613371	0.633567	0.38748	0.674532	0.631098	0.789812	0.797934	0.815494	0.692757	0.689879	0.833461	0.551986	0.773549	0.552083	0.756554	0.91898	0.701163	0.747076	0.683866	0.702057	0.788055	0.515787	0.474324	0.242016	0.612334
	15.172	0.692648	0.55877	0.450103	0.452502	0.703096	0.704635	0.652275	0.698535	0.454767	0.681251	0.734726	0.635725	0.488603	0.52328	0.424076	0.817553	0.584748	0.550455	0.401251	0.606298	0.458368	0.353604	0.779932	0.647398	0.608796	0.504221	0.613791	0.689692	0.64586	0.728635	0.619665	0.559499	0.800036	0.616026	0.85085	0.824181	0.633728	0.817381	0.678298	0.617212	0.547832	0.691537	0.688372	0.714368	0.440187	0.394003	0.401069	0.709997
	15.192	0.819838	0.503203	0.555533	0.52013	0.68324	0.52255	0.813602	0.597641	0.705734	0.565137	0.62587	0.689077	0.49823	0.113029	0.71633	0.726114	0.6283	0.661631	0.535572	0.535133	0.553478	0.450169	0.701978	0.946462	0.549716	0.539507	0.777248	0.611344	0.526948	0.647904	0.760337	0.582944	0.739127	0.761683	0.686926	0.681186	0.720296	0.857934	0.688608	0.683361	0.622328	0.670991	0.651394	0.766936	0.352761	0.342579	0.322318	0.723078
	15.215	0.546835	0.662331	0.541161	0.568992	0.906521	0.614324	0.700865	0.466563	0.620397	0.694746	0.750998	0.642435	0.547351	0.516694	0.676485	0.799449	0.569255	0.65123	0.475334	0.622114	0.500182	0.461997	0.720406	0.616967	0.533876	0.581039	0.624991	0.611544	0.598143	0.738217	0.7853	0.522965	0.652014	0.725009	0.710982	0.748769	0.714818	0.8763	0.700362	0.644994	0.58466	0.696437	0.754935	0.842971	0.458235	0.353172	0.464393	0.694501
	15.235	0.608153	0.537335	0.547548	0.382804	0.640737	0.708206	0.861945	0.550437	0.723697	0.678384	0.732435	0.595717	0.583199	0.780947	0.636154	0.836642	0.740961	0.745528	0.461724	0.670056	0.746255	0.484834	0.801743	0.547292	0.641492	0.569684	0.828831	0.641766	0.869771	0.710835	0.651115	0.605616	0.637388	0.851792	0.8646	0.792164	0.62409	0.570308	0.673056	0.738006	0.558229	0.70509	0.647479	0.86815	0.582022	0.452186	0.352429	0.566817
	15.26	0.55364	0.491084	0.369818	0.583086	0.668974	0.511932	0.758943	0.602652	0.439161	0.465326	0.740745	0.626218	0.483403	0.445293	0.563638	0.59468	0.619893	0.738023	0.509311	0.657875	0.442391	0.464403	0.808981	0.497628	0.619258	0.589881	0.813335	0.661398	0.702257	0.711439	0.777357	0.558555	0.747911	0.69543	0.694198	0.705055	0.753012	0.889162	0.702344	0.734164	0.652378	0.650887	0.822909	0.887497	0.548708	0.390873	0.344521	0.678663
	15.28	0.699144	0.477734	0.526535	0.545762	0.726125	0.591741	0.823647	0.534915	0.399113	0.686937	0.901901	0.58878	0.502359	0.0915177	0.571807	0.642867	0.544443	0.66889	0.550064	0.625655	0.534979	0.524397	0.776409	0.675165	0.567326	0.467339	0.951346	0.662058	0.892491	0.811713	0.676732	0.559512	0.704472	0.9432	0.733569	0.73421	0.668338	0.751591	0.779094	0.605039	0.431375	0.731895	0.709178	0.693771	0.454365	0.511076	0.310397	0.794068
	15.302	0.617205	0.481274	0.473606	0.448986	0.552003	0.556848	0.635083	0.525853	0.859545	0.641497	0.964129	0.707445	0.489547	0.432825	0.530297	0.451781	0.468233	0.54556	0.466833	0.646077	0.529842	0.511285	0.813259	0.740936	0.547173	0.507769	0.590934	0.648165	0.714394	0.763986	0.729978	0.51623	0.734668	0.804968	0.744059	0.752062	0.79662	0.748001	0.780477	0.762916	0.591087	0.683181	0.736012	0.766519	0.676374	0.281571	0.354229	0.774134
	15.337	0.578101	0.51692	0.467385	0.57598	0.714205	0.645983	0.587993	0.584818	0.296462	0.610961	0.769696	0.632214	0.554513	0.320967	0.675694	0.778593	0.723036	0.554351	0.409085	0.633605	0.568719	0.374823	0.733327	0.416768	0.581029	0.479945	0.715542	0.709559	0.76008	0.591239	0.806717	0.698643	0.847498	0.740004	0.667794	0.712949	0.651522	0.793898	0.909363	0.693082	0.551374	0.699517	0.629999	0.788736	0.369599	0.444678	0.307549	0.748608
	15.357	0.446218	0.584638	0.706553	0.573843	0.964227	0.529677	0.758431	0.625255	0.363042	0.660685	0.715991	0.635258	0.468562	0.424279	0.459782	0.629303	0.561661	0.544926	0.54619	0.588904	0.484492	0.487691	0.885688	0.440286	0.663192	0.590687	0.793384	0.688333	0.614222	0.747761	0.716339	0.567186	0.630939	0.87937	0.722337	0.632707	0.662202	0.677989	0.662351	0.593568	0.615857	0.762588	0.732471	0.857264	0.481242	0.470859	0.303043	0.803263
	15.377	0.806955	0.717984	0.565239	0.498815	0.755864	0.453683	0.283362	0.61524	0.855817	0.54839	0.815266	0.574347	0.527502	0.439757	0.704059	0.483716	0.455868	0.726509	0.58288	0.596682	0.490991	0.423147	0.801525	0.548696	0.637068	0.504724	0.49062	0.662329	0.522349	0.682551	0.649727	0.577917	0.672745	0.747686	0.663124	0.729648	0.644082	0.716747	0.801613	0.697596	0.72001	0.693191	0.666133	0.709761	0.53187	0.295686	0.316334	0.652899
	15.397	0.64368	0.547443	0.533722	0.490193	0.590552	0.538478	0.360665	0.702512	0.43067	0.702102	1.06148	0.577806	0.580167	0.469723	0.687709	0.639386	0.659238	0.456337	0.572561	0.717471	0.520409	0.493437	0.888403	0.49037	0.654891	0.503596	0.831858	0.670728	0.634242	0.703358	0.724391	0.549725	0.723741	0.876234	0.705601	0.715589	0.782027	0.668889	0.828713	0.672367	0.485627	0.758958	0.572559	0.773241	0.386363	0.548875	0.375764	0.623931
	15.417	0.69073	0.441427	0.43998	0.476434	0.645334	0.594539	0.725164	0.724014	0.775983	0.582134	0.720878	0.60953	0.491136	0.549056	0.601145	0.67209	0.426875	0.760158	0.521352	0.628888	0.639719	0.466888	0.816177	0.666574	0.737244	0.45943	0.807771	0.653619	0.699851	0.678714	0.800021	0.580291	0.682569	0.854014	0.814696	0.816971	0.631324	0.61961	0.822663	0.676092	0.651772	0.716972	0.682154	0.673435	0.411692	0.381083	0.388957	0.748148
	15.437	0.542543	0.480055	0.659527	0.495453	0.643923	0.515574	0.557066	0.551717	0.477555	0.558627	0.816244	0.592763	0.493313	0.570372	0.480487	0.594663	0.547921	0.463182	0.472992	0.666156	0.531691	0.52493	0.979124	0.407327	0.592963	0.565681	0.713111	0.627675	0.521398	0.768613	0.777868	0.673034	0.748815	0.715089	0.830118	0.732863	0.665396	0.774853	0.84387	0.702021	0.460037	0.667053	0.641324	0.751278	0.442818	0.548639	0.407972	0.63465
	15.457	0.854981	0.723505	0.565614	0.379451	0.799618	0.541561	0.91136	0.605526	0.49338	0.422062	0.679715	0.555224	0.4704	0.554173	0.669487	0.590281	0.746815	0.577608	0.497129	0.612701	0.575586	0.529023	0.744606	0.925645	0.539451	0.548695	0.857295	0.582701	0.741154	0.625507	0.735645	0.621486	0.738691	0.882072	0.752581	0.757124	0.619821	0.715682	0.884934	0.667515	0.606684	0.577075	0.685117	0.933239	0.510196	0.349826	0.399561	0.609962
	15.478	0.622465	0.571447	0.581169	0.583506	0.454999	0.62628	0.7425	0.38512	0.188857	0.756589	0.960962	0.589421	0.572334	0.530275	0.629482	0.956772	0.718069	0.571171	0.518929	0.575293	0.530176	0.430579	0.832142	0.531661	0.479931	0.534596	1.02851	0.598247	0.688711	0.585855	0.766467	0.559849	0.681426	0.791222	0.737765	0.678965	0.629191	0.844369	0.93548	0.705391	0.626772	0.698605	0.77456	0.649765	0.405198	0.465339	0.340851	0.790428
	15.506	0.85647	0.673816	0.609147	0.572077	0.434896	0.637179	0.769839	0.654034	0.555956	0.467724	0.824146	0.61049	0.496664	0.518288	0.703044	0.764287	0.541703	0.501242	0.497967	0.524748	0.629291	0.381568	0.744716	0.548699	0.63113	0.577244	0.779994	0.64157	0.688109	0.650108	0.810726	0.589437	0.540864	0.480989	0.718814	0.666451	0.77927	0.789749	0.735617	0.622705	0.514641	0.629327	0.720931	0.807845	0.37932	0.430307	0.341047	0.687991
	15.526	0.754553	0.569762	0.572077	0.533357	0.532175	0.526029	0.574796	0.496438	0.779366	0.663933	0.689187	0.582658	0.448764	0.499848	0.497843	0.757562	0.601785	0.660964	0.455539	0.593705	0.501712	0.40256	0.793224	0.852678	0.61244	0.491062	0.763462	0.635616	0.686738	0.693363	0.803781	0.535319	0.747396	0.946188	0.661897	0.6989	0.587604	0.735193	0.871253	0.739245	0.557204	0.588676	0.655461	0.774028	0.502474	0.311196	0.459012	0.708239
	15.547	0.606165	0.700244	0.544004	0.560049	0.48917	0.567904	0.581729	0.49301	0.582618	0.743582	0.643598	0.673032	0.513584	0.474608	0.46971	0.710337	0.543438	0.72559	0.50483	0.620015	0.594608	0.453562	0.711016	0.720386	0.646325	0.526864	0.870816	0.739168	0.448163	0.681694	0.71142	0.447608	0.564787	0.858578	0.77648	0.779724	0.615049	0.792064	0.65232	0.711837	0.550018	0.67451	0.706057	0.999022	0.52287	0.496311	0.358964	0.686516
	15.567	0.820414	0.540177	0.356946	0.33306	0.403041	0.674215	0.590551	0.55332	0.353961	0.504839	0.76353	0.627275	0.505238	0.692961	0.488744	0.469484	0.429509	0.633968	0.558577	0.596078	0.617827	0.503474	0.764569	0.572817	0.650134	0.648361	0.644405	0.615263	0.735079	0.653525	0.769329	0.599947	0.908529	0.727062	0.829507	0.604578	0.671818	0.744191	0.76293	0.659214	0.613377	0.743823	0.691142	0.784071	0.474349	0.422288	0.344261	0.734444
	15.588	0.872753	0.435427	0.485034	0.412225	0.78471	0.799142	0.630544	0.666494	0.781927	0.687592	0.731196	0.611953	0.478031	0.221609	0.64407	0.665382	0.753344	0.610319	0.449722	0.688761	0.653285	0.443404	0.676174	0.548195	0.588015	0.54282	0.677076	0.574153	0.74054	0.734664	0.680235	0.625871	0.602428	0.843191	0.738517	0.775583	0.640032	0.567872	0.80842	0.725707	0.498039	0.662958	0.734817	0.965061	0.482537	0.505542	0.371247	0.667222
	15.61	0.739155	0.557591	0.409842	0.537029	0.785848	0.571883	0.754778	0.411668	0.830998	0.671091	0.693757	0.624905	0.383338	0.355249	0.487789	0.798668	0.600281	0.735366	0.333488	0.609427	0.477385	0.348624	0.870443	0.693058	0.599192	0.587446	0.803241	0.640717	0.738874	0.646906	0.728178	0.532245	0.595033	0.703519	0.647859	0.74734	0.669681	0.671463	0.855396	0.713052	0.483699	0.653989	0.513481	0.835929	0.447414	0.487956	0.436812	0.781099
	15.645	0.727413	0.566083	0.453789	0.434993	0.670543	0.545576	0.859031	0.54608	0.675937	0.667833	0.763234	0.601498	0.496509	0.301925	0.613086	0.735585	0.713915	0.506284	0.511834	0.576811	0.48175	0.473513	0.878551	0.513457	0.603561	0.598875	0.767877	0.619004	0.650716	0.713795	0.650133	0.604599	0.702008	0.713719	0.667022	0.747748	0.703255	0.915875	1.05619	0.681207	0.516543	0.755914	0.78039	0.670502	0.240581	0.475178	0.393318	0.714789
	15.665	0.74093	0.604137	0.545209	0.439003	0.6707	0.673565	0.589399	0.556519	0.521194	0.598214	0.900303	0.635899	0.518632	0.34422	0.553282	0.486173	0.471286	0.594537	0.522967	0.672514	0.593609	0.377965	0.755425	0.648295	0.553092	0.57782	0.804438	0.610337	0.635786	0.737868	0.843576	0.661594	0.763602	0.713489	0.767436	0.659014	0.646289	0.81995	0.693703	0.681093	0.608157	0.582161	0.775455	0.798781	0.439765	0.39656	0.401901	0.83248
	15.685	0.642866	0.479159	0.588574	0.58415	0.636965	0.606519	0.5494	0.540557	0.499966	0.630114	0.693476	0.588587	0.484271	0.485559	0.555219	0.631409	0.63528	0.614294	0.475673	0.618014	0.70207	0.541272	0.811033	0.37327	0.57889	0.468584	0.946214	0.650836	0.638416	0.673996	0.833742	0.524312	0.504071	0.978313	0.797351	0.677804	0.576896	0.774109	0.783232	0.713537	0.556177	0.60033	0.753892	0.779101	0.49434	0.446323	0.305134	0.786917
	15.705	0.436333	0.616639	0.494812	0.479982	0.815457	0.634728	0.812667	0.637508	0.667269	0.606516	0.777553	0.625305	0.527327	0.389564	0.673191	0.362885	0.405529	0.612043	0.492146	0.599822	0.57114	0.45502	0.692755	0.590144	0.627566	0.524988	0.912366	0.690213	0.691858	0.714706	0.789966	0.634407	0.900978	0.869162	0.789644	0.611703	0.65082	0.702834	0.827914	0.661106	0.432428	0.755635	0.662493	0.670599	0.389897	0.548332	0.394123	0.655871
	15.725	0.727519	0.686269	0.428654	0.568559	0.705923	0.546688	0.616792	0.646907	0.961485	0.572374	0.653942	0.707365	0.537041	0.406473	0.708047	0.855437	0.577407	0.716913	0.40539	0.642057	0.488937	0.388	0.869512	0.540791	0.58142	0.358641	1.0588	0.643139	0.731138	0.709145	0.695679	0.738705	0.806767	0.694391	0.816476	0.721067	0.619785	0.747095	0.614001	0.709667	0.429666	0.614687	0.749583	0.757295	0.396427	0.455512	0.252495	0.70352
	15.745	0.6545	0.540807	0.509226	0.54301	0.71833	0.623261	0.640854	0.527064	0.58089	0.572528	0.616319	0.696051	0.470872	0.488927	0.669325	0.684539	0.676443	0.755635	0.520445	0.572204	0.565101	0.437282	0.709669	0.496719	0.686389	0.566797	0.826775	0.563263	0.879303	0.731681	0.710109	0.540306	0.543173	0.700971	0.624422	0.704974	0.566346	0.868441	0.825331	0.797187	0.536596	0.658133	0.700964	0.875466	0.472946	0.391682	0.282272	0.705911
	15.765	0.826745	0.491029	0.500109	0.494318	0.631139	0.496156	0.769136	0.666391	0.764282	0.69533	0.685996	0.782513	0.494163	0.353854	0.530925	0.653222	0.609245	0.471903	0.261677	0.582542	0.589833	0.466276	0.872186	0.643948	0.591659	0.511579	0.850071	0.688278	0.761155	0.661395	0.757242	0.580492	0.635126	0.817296	0.684294	0.6269	0.753162	0.765151	0.845546	0.702432	0.550684	0.742327	0.764286	0.841042	0.373855	0.377744	0.354275	0.681885
	15.786	0.775668	0.492609	0.436502	0.550204	0.778191	0.660013	0.555159	0.623234	0.822738	0.502575	0.615698	0.580548	0.597918	0.57115	0.591705	0.603913	0.722064	0.646349	0.454159	0.607258	0.511112	0.388009	0.816078	0.430073	0.610453	0.515609	0.816176	0.613161	0.925793	0.695008	0.650913	0.541271	0.824862	0.792554	0.635478	0.680584	0.640022	0.863463	0.766682	0.727227	0.426346	0.666448	0.687457	0.686488	0.539566	0.302883	0.442331	0.700338
	15.816	0.840928	0.662578	0.42881	0.583577	0.818724	0.695464	0.708771	0.495252	0.266944	0.596152	0.818935	0.696758	0.542408	0.540748	0.613354	0.581744	0.574807	0.792333	0.52091	0.660082	0.459522	0.467566	0.672962	0.541195	0.549258	0.54583	0.541442	0.640466	0.609947	0.732764	0.620585	0.568185	0.628565	0.742078	0.716391	0.754446	0.586227	0.799024	0.758387	0.553556	0.552069	0.621463	0.792422	0.830465	0.456956	0.561886	0.34849	0.834982
	15.836	0.704111	0.649337	0.578362	0.566535	0.775296	0.677907	0.670518	0.483313	0.247636	0.642122	1.01611	0.585414	0.546489	0.389552	0.523505	0.470814	0.416135	0.626337	0.552111	0.596697	0.692506	0.449263	0.885625	0.581983	0.509511	0.376678	1.01635	0.611311	0.820681	0.667909	0.746199	0.612495	0.672627	0.775358	0.796378	0.726884	0.668432	0.644443	0.705906	0.597562	0.565122	0.682668	0.714962	0.708107	0.572337	0.419939	0.270483	0.647743
	15.856	0.647563	0.645009	0.534538	0.546562	0.96285	0.529984	0.573245	0.53958	0.508376	0.513063	0.775092	0.557567	0.386903	0.487582	0.696911	0.505534	0.537501	0.567888	0.511567	0.572748	0.557477	0.445769	0.832435	0.278913	0.634774	0.658996	0.696571	0.654422	0.85402	0.685271	0.741115	0.515557	0.712031	0.672741	0.663087	0.658757	0.626094	0.730571	0.729099	0.661471	0.580574	0.773877	0.641449	0.96604	0.370272	0.543624	0.329489	0.815172
	15.876	0.66298	0.588429	0.454954	0.52389	0.532484	0.694376	0.613094	0.664285	0.37945	0.55002	0.912198	0.572266	0.56724	0.570056	0.583194	0.714928	0.661885	0.682201	0.367134	0.544767	0.518339	0.460227	0.777824	0.466787	0.576043	0.378526	0.650022	0.63201	0.544403	0.750828	0.79521	0.561404	0.76363	0.80848	0.734209	0.649694	0.596562	0.724769	0.564119	0.676889	0.549968	0.679043	0.665928	0.891806	0.501454	0.48072	0.241012	0.59633
	15.897	0.520525	0.721094	0.679696	0.455209	0.566524	0.61431	0.678548	0.659518	0.572968	0.70292	0.854117	0.601862	0.460645	0.2516	0.583956	0.65599	0.569295	0.640747	0.516678	0.6877	0.603475	0.5628	0.707267	0.595497	0.593097	0.503999	1.01378	0.649889	0.970434	0.67759	0.815658	0.585547	0.619866	0.822669	0.680245	0.712965	0.637961	0.670076	0.768425	0.596151	0.58735	0.627101	0.525578	0.835506	0.455605	0.346928	0.35401	0.681885
	15.918	0.643334	0.657983	0.41017	0.402021	0.649953	0.826522	0.338176	0.589774	0.290654	0.518845	0.615782	0.646631	0.587014	0.63866	0.688745	0.559496	0.486029	0.755958	0.600092	0.586284	0.522711	0.390853	0.748739	0.598333	0.601788	0.572085	0.893135	0.650529	1.01701	0.706376	0.721235	0.551855	0.772456	0.540491	0.798896	0.783287	0.707278	0.918623	0.748321	0.70517	0.43053	0.679976	0.750986	0.876887	0.511188	0.612518	0.529079	0.657024
	15.94	0.627665	0.585276	0.623019	0.531994	0.709883	0.440843	0.648501	0.571169	0.758654	0.768344	0.748217	0.700176	0.492238	0.311248	0.581903	0.763563	0.846327	0.658654	0.47775	0.574825	0.549703	0.533575	0.754429	0.576736	0.614793	0.547098	0.953959	0.708247	0.651899	0.669486	0.751108	0.604869	0.607598	0.752505	0.714108	0.66529	0.530515	0.639828	0.794044	0.604269	0.715712	0.744865	0.767066	0.778223	0.576121	0.473127	0.321812	0.825122
	15.97	0.779496	0.69306	0.549494	0.51533	0.515506	0.647401	0.419925	0.645538	0.240652	0.756061	0.658651	0.605029	0.548066	0.620278	0.700054	0.839598	0.752196	0.692227	0.534335	0.692223	0.480847	0.456465	0.90209	0.789238	0.672096	0.500625	0.84265	0.650067	0.62065	0.641265	0.685612	0.58412	0.651436	0.741914	0.79952	0.653163	0.557989	0.865137	0.576064	0.705893	0.636513	0.646968	0.681904	0.768873	0.468394	0.373042	0.389788	0.753697
	15.991	0.931396	0.60198	0.629334	0.511388	0.980123	0.5568	0.490308	0.534314	0.578807	0.552381	0.740114	0.582106	0.549848	0.673446	0.749912	0.479968	0.449508	0.598859	0.376739	0.664788	0.670207	0.443842	0.726856	0.65549	0.526229	0.508205	0.845836	0.661352	0.638553	0.673281	0.734201	0.599991	0.75972	0.564089	0.789953	0.689481	0.642199	0.956018	0.757597	0.670708	0.472622	0.596357	0.660663	0.73779	0.311377	0.494618	0.404601	0.679225
	16.011	0.763384	0.649695	0.443957	0.527355	0.758674	0.579829	0.736411	0.563609	0.640379	0.549622	0.673357	0.602463	0.469945	0.477198	0.601792	0.694418	0.744614	0.612473	0.436576	0.70801	0.726946	0.417233	0.857428	0.55186	0.582238	0.494978	0.648178	0.617553	0.649861	0.700061	0.780419	0.628346	0.656194	0.845144	0.817193	0.656372	0.526968	0.795872	0.662816	0.720854	0.565729	0.653881	0.829197	0.915614	0.471962	0.595722	0.282099	0.674365
	16.031	0.708538	0.446409	0.633279	0.556047	0.821069	0.480106	0.569469	0.696105	0.484279	0.692146	0.628086	0.578947	0.590763	0.639813	0.711434	0.819925	0.663181	0.482513	0.540974	0.631879	0.460844	0.426555	0.818188	0.58836	0.660772	0.539997	0.64299	0.727072	0.683892	0.716	0.716705	0.575647	0.742608	0.886531	0.841589	0.765293	0.583177	0.841745	0.800433	0.662892	0.497975	0.602271	0.567472	0.713827	0.394232	0.414207	0.371565	0.665296
	16.052	0.629326	0.458059	0.476846	0.527831	0.657177	0.660962	0.929791	0.627051	0.593729	0.686095	1.05954	0.587173	0.560859	0.305927	0.696257	0.561455	0.651277	0.691817	0.533745	0.586809	0.590032	0.460199	0.72899	0.262886	0.565839	0.452105	0.913536	0.62568	0.941351	0.565798	0.722295	0.542851	0.528705	0.825121	0.665122	0.72823	0.616031	0.683703	0.618397	0.674474	0.576162	0.686894	0.578169	0.769572	0.558083	0.487439	0.413543	0.728341
	16.072	0.649206	0.530857	0.577522	0.412547	0.618733	0.486503	0.578229	0.528465	0.522792	0.78165	0.814736	0.600319	0.541679	0.308113	0.546657	0.548825	0.686799	0.777676	0.533333	0.668401	0.47453	0.487288	0.7443	0.266503	0.553526	0.465467	0.810161	0.603344	0.836578	0.627109	0.93182	0.608045	0.694673	0.695901	0.767106	0.794613	0.580422	0.735024	0.873781	0.640924	0.655841	0.637289	0.806096	0.87414	0.405471	0.382279	0.431524	0.61163
	16.095	0.70142	0.512691	0.478702	0.387342	0.769129	0.763172	0.575969	0.488796	0.605996	0.521667	0.814399	0.623762	0.505211	0.440895	0.667315	0.791382	0.609028	0.684537	0.54904	0.563252	0.648345	0.492852	0.850896	0.492169	0.501659	0.502265	0.738771	0.616493	0.37182	0.742611	0.714919	0.578323	0.824933	0.767587	0.714637	0.801828	0.588501	0.748443	0.705427	0.823353	0.599932	0.64485	0.672639	0.94466	0.30352	0.382966	0.360173	0.711443
	16.116	0.706207	0.520545	0.505253	0.348694	0.647117	0.522788	0.937224	0.550462	0.435044	0.637645	0.891028	0.579579	0.533317	0.381628	0.728664	0.646128	0.652129	0.664469	0.431518	0.645918	0.540761	0.454761	0.829969	0.5659	0.633538	0.70839	0.833515	0.595639	0.670178	0.664046	0.682543	0.580079	0.734643	0.853877	0.703063	0.701451	0.640504	0.662954	0.879664	0.758267	0.591584	0.683546	0.71817	0.756266	0.48639	0.484406	0.364111	0.663075
	16.137	0.815694	0.373106	0.489709	0.509889	0.917028	0.754207	0.834319	0.605942	0.231429	0.663171	0.752742	0.612375	0.535422	0.406183	0.546327	0.904321	0.739448	0.841229	0.464607	0.616811	0.52692	0.361274	0.916463	0.467694	0.632382	0.673854	1.04095	0.730384	0.716964	0.683668	0.800416	0.640555	0.810187	0.965324	0.847062	0.742144	0.721413	0.770422	0.987211	0.73285	0.608329	0.689058	0.644419	0.869144	0.355455	0.461531	0.402976	0.71575
	16.172	0.576218	0.611071	0.514439	0.4656	0.777351	0.722998	0.783132	0.551501	0.544925	0.744366	0.922644	0.602866	0.510836	0.565686	0.576789	0.453542	0.596028	0.722828	0.554085	0.545473	0.584241	0.4186	0.847001	0.62603	0.5583	0.490897	0.840211	0.607923	0.582631	0.553799	0.830247	0.544105	0.758591	0.588807	0.736817	0.68269	0.565122	0.747789	0.773974	0.658452	0.606277	0.543812	0.680573	0.844952	0.47842	0.516109	0.388595	0.649936
	16.192	0.650619	0.590534	0.395481	0.47275	0.88786	0.490823	0.49596	0.584392	0.480034	0.553916	0.841208	0.673866	0.527752	0.477248	0.630522	0.701681	0.508467	0.756566	0.488296	0.569699	0.666341	0.512798	0.709732	0.535306	0.588893	0.571436	1.10727	0.70084	0.800126	0.667175	0.743613	0.536718	0.74295	0.633912	0.74643	0.635851	0.607119	0.758046	0.680599	0.683888	0.528672	0.722863	0.704357	0.625453	0.594783	0.38346	0.282719	0.570019
	16.212	0.662925	0.653318	0.515811	0.395762	0.651135	0.716375	0.494277	0.547949	0.558594	0.723593	0.634326	0.556507	0.476786	0.495101	0.620513	0.821539	0.686246	0.694929	0.51616	0.653369	0.525949	0.369924	0.734878	0.523802	0.660156	0.636452	0.860574	0.740882	0.655493	0.656274	0.686186	0.602054	0.558489	0.756436	0.7397	0.772122	0.724003	0.733216	0.745068	0.639693	0.676953	0.589349	0.813338	0.826704	0.385683	0.568289	0.268304	0.737415
	16.232	0.81567	0.637792	0.545611	0.466756	0.716716	0.594029	0.752164	0.604388	0.339114	0.568474	0.746838	0.602015	0.578016	0.255488	0.644554	0.399778	0.397666	0.629344	0.482789	0.649245	0.480734	0.468303	0.752907	0.524115	0.58304	0.578245	0.757458	0.543775	0.806734	0.688316	0.749047	0.520313	0.667264	0.745032	0.896716	0.513039	0.625087	0.895338	0.705655	0.654356	0.581719	0.721093	0.720161	0.701637	0.299608	0.388908	0.409455	0.557293
	16.252	0.73247	0.602857	0.562718	0.390261	0.719874	0.675651	0.624692	0.627289	0.67665	0.592811	0.742644	0.658864	0.600116	0.21645	0.655562	0.69118	0.55702	0.616184	0.418421	0.624498	0.544829	0.455686	0.729105	0.337434	0.576485	0.626394	0.784191	0.590907	0.56	0.652293	0.691473	0.535039	0.65019	0.587926	0.507475	0.77036	0.540858	0.828529	0.732571	0.706916	0.491	0.691228	0.767019	0.716863	0.369464	0.546039	0.265075	0.69589
	16.272	0.809947	0.51608	0.568013	0.422949	0.836985	0.488189	0.682328	0.633129	0.573005	0.507893	0.775045	0.782076	0.503569	0.400423	0.672527	0.621649	0.534081	0.712142	0.419256	0.607778	0.626742	0.406338	0.784501	0.325109	0.648006	0.516765	0.848481	0.548405	0.751995	0.694946	0.663231	0.638144	0.655007	0.683467	0.727263	0.70392	0.631514	0.833341	0.858008	0.689668	0.494267	0.690869	0.681796	0.646445	0.459892	0.432249	0.400061	0.690459
	16.293	0.591088	0.561891	0.53716	0.451233	0.829884	0.631575	0.427	0.57668	0.227121	0.633506	0.655661	0.507303	0.518489	0.5265	0.695581	0.765505	0.771707	0.628168	0.454118	0.637306	0.551159	0.421265	0.730552	0.527235	0.583948	0.652862	0.891704	0.749796	0.799023	0.629386	0.673147	0.60694	0.687778	0.686544	0.736857	0.711054	0.58825	0.802741	0.795923	0.69398	0.59443	0.726821	0.702841	0.730865	0.358572	0.545304	0.468462	0.610198
	16.314	0.90896	0.599885	0.615053	0.504252	0.778418	0.648333	0.858403	0.590594	0.438069	0.738315	0.794137	0.577584	0.587552	0.397178	0.671737	0.537434	0.560058	0.603894	0.396629	0.562684	0.699248	0.406398	0.905076	0.42397	0.530355	0.455278	0.672508	0.75808	0.522287	0.667762	0.739869	0.569408	0.613557	0.807297	0.745923	0.570322	0.674433	0.859909	0.808299	0.663013	0.622187	0.717871	0.643152	0.616838	0.498093	0.519735	0.422618	0.645673
	16.342	0.736287	0.684433	0.625493	0.610359	0.402272	0.723891	0.659127	0.565084	0.713224	0.594367	0.654934	0.671137	0.456117	0.29705	0.642023	0.636238	0.642852	0.614202	0.612967	0.638328	0.735293	0.506442	0.685694	0.664504	0.561563	0.477357	0.766435	0.667602	0.430873	0.729989	0.730168	0.619184	0.589931	0.668623	0.719697	0.726245	0.630762	0.833226	0.741834	0.723742	0.547995	0.626545	0.683868	0.700334	0.516376	0.441328	0.466202	0.640091
	16.362	0.583354	0.558175	0.612066	0.528504	0.746552	0.706269	0.551998	0.532143	0.14754	0.515048	0.808824	0.622783	0.474236	0.304866	0.5016	0.595789	0.434421	0.563681	0.380925	0.63655	0.557564	0.394279	0.692364	0.63102	0.682355	0.419677	0.696318	0.654629	0.756579	0.669364	0.743569	0.692439	0.805619	0.682703	0.796282	0.750413	0.631554	0.887851	0.877976	0.562816	0.559777	0.715259	0.556094	0.842955	0.562627	0.484372	0.417227	0.445491
	16.382	0.723924	0.654486	0.520119	0.553463	0.616362	0.639481	0.539184	0.538585	0.82995	0.605313	0.733926	0.530325	0.542736	0.531626	0.643345	0.583108	0.619443	0.557924	0.379877	0.641205	0.607266	0.345041	0.757242	0.56646	0.573913	0.530751	1.0019	0.665378	1.00321	0.779573	0.784424	0.60801	0.66645	0.674811	0.634535	0.711592	0.550012	0.844282	0.592428	0.707512	0.637019	0.732533	0.68113	0.693608	0.38113	0.403966	0.332447	0.596945
	16.402	0.711007	0.431559	0.552263	0.468609	1.15547	0.561586	0.533048	0.445333	0.679898	0.772409	0.599921	0.620361	0.531141	0.539365	0.61893	0.65111	0.57797	0.706261	0.401528	0.593072	0.526402	0.441285	0.926432	0.692752	0.656235	0.535978	0.806294	0.71433	0.681113	0.674171	0.682914	0.583582	0.631088	0.862339	0.632723	0.745199	0.68119	0.814374	0.658413	0.672822	0.566629	0.696435	0.748582	0.815864	0.422737	0.502377	0.452802	0.681181
	16.424	0.596142	0.673692	0.48095	0.493852	0.871908	0.731003	0.774751	0.623878	0.630437	0.657557	0.796325	0.730522	0.460885	0.346385	0.534846	0.906965	0.898045	0.714489	0.358025	0.605457	0.584836	0.528298	0.809534	0.358159	0.621454	0.483906	0.671137	0.625263	0.778097	0.68617	0.713086	0.647077	0.630229	0.716205	0.81098	0.793059	0.654331	0.604445	0.606529	0.550221	0.59933	0.713042	0.636888	0.759394	0.422032	0.443398	0.464	0.642901
	16.451	0.813403	0.576579	0.548666	0.502652	0.720518	0.502634	0.509601	0.510967	0.412704	0.675332	0.819904	0.769715	0.511409	0.291574	0.460103	0.621995	0.363443	0.538651	0.440369	0.613386	0.589521	0.415395	0.852393	0.611722	0.634206	0.627507	0.931353	0.574904	0.683355	0.618405	0.770744	0.69313	0.755585	0.694988	0.727307	0.715385	0.59981	0.817739	0.551718	0.775243	0.7256	0.679961	0.703488	0.70511	0.311543	0.401761	0.323843	0.676016
	16.472	0.605753	0.590217	0.55435	0.473621	0.905004	0.617245	0.66217	0.552183	0.258117	0.750223	0.685004	0.653544	0.521715	0.275655	0.574283	0.697814	0.735409	0.801276	0.476276	0.574037	0.635711	0.487726	0.862417	0.414987	0.658641	0.560944	0.932327	0.624296	0.67631	0.741842	0.750902	0.617208	0.641919	0.712212	0.837009	0.745595	0.602849	0.702156	0.697336	0.777317	0.553052	0.689999	0.618216	0.747858	0.369372	0.597831	0.380921	0.707058
	16.492	0.565432	0.70964	0.43043	0.550527	0.465364	0.533596	0.759452	0.668845	0.566148	0.574552	0.769732	0.525558	0.522883	0.348653	0.636757	0.538006	0.502737	0.610432	0.602578	0.75971	0.632531	0.516637	0.880217	0.846555	0.614489	0.547529	0.885438	0.769355	0.663551	0.754784	0.699836	0.589293	0.683611	0.764743	0.752053	0.744805	0.673533	0.813818	0.679542	0.77475	0.744145	0.632662	0.773647	0.886489	0.46952	0.521599	0.272385	0.635978
	16.512	0.659084	0.675506	0.27669	0.435839	0.704009	0.790519	0.479357	0.602501	0.407766	0.680174	0.760939	0.709829	0.522772	0.38863	0.529832	0.979484	0.782604	0.711883	0.418673	0.614984	0.680438	0.445165	0.850909	0.603611	0.659205	0.465757	0.784999	0.645124	0.76729	0.693355	0.769754	0.694074	0.909314	0.894237	0.669432	0.855222	0.696798	0.84231	0.758662	0.692448	0.574514	0.626216	0.681189	0.820164	0.48806	0.522892	0.37323	0.777353
	16.534	0.685544	0.417107	0.530454	0.364552	0.662423	0.77724	0.383762	0.448087	0.700673	0.64384	0.779017	0.5885	0.507288	0.302056	0.63609	0.703079	0.605065	0.443201	0.308491	0.696548	0.501152	0.352788	0.794011	0.518034	0.605322	0.398654	0.901159	0.675008	0.757635	0.694888	0.751324	0.591116	0.664684	0.488785	0.720524	0.724012	0.658308	0.744519	0.76799	0.583035	0.645304	0.693716	0.71327	0.772458	0.522794	0.357999	0.328576	0.776741
	16.559	0.768967	0.609445	0.509698	0.493732	0.637596	0.364626	0.555194	0.661767	0.0401709	0.625227	0.682471	0.6513	0.519595	0.532802	0.699654	0.734482	0.688032	0.621829	0.646186	0.643172	0.503247	0.434437	0.790688	0.487911	0.541792	0.553821	0.763017	0.675347	0.799366	0.778331	0.591506	0.507506	0.708792	0.605865	0.780419	0.715322	0.644693	0.866411	0.924124	0.696732	0.600515	0.728271	0.644533	0.784705	0.373871	0.40474	0.427392	0.689384
	16.579	0.741758	0.55581	0.385136	0.44534	0.620177	0.51337	0.836836	0.556019	0.427176	0.568099	0.661491	0.686701	0.573136	0.510312	0.545733	0.699541	0.863354	0.718646	0.538642	0.659177	0.575173	0.443383	0.8604	0.82995	0.589581	0.394796	0.949914	0.695167	0.748762	0.662528	0.814427	0.672863	0.565688	0.716148	0.725033	0.74344	0.657973	0.691415	0.628675	0.673647	0.648715	0.770418	0.723112	0.672027	0.395249	0.361696	0.439359	0.544968
	16.6	0.453749	0.70811	0.509407	0.592217	0.639897	0.706965	0.670631	0.570407	0.50118	0.733698	0.915241	0.563918	0.562871	0.397677	0.688497	0.606602	0.473776	0.639571	0.37917	0.743042	0.633046	0.456944	0.803085	0.840315	0.654326	0.43247	0.900815	0.58033	0.804357	0.598976	0.734266	0.573923	0.557393	0.585668	0.790057	0.666976	0.528113	0.906628	0.714555	0.605494	0.545498	0.669335	0.651416	0.653827	0.327539	0.523004	0.350525	0.716442
	16.622	0.614587	0.583478	0.536134	0.531223	0.562495	0.679505	0.719211	0.503771	0.745003	0.533966	0.695144	0.629715	0.537702	0.514042	0.733464	0.67838	0.539705	0.704791	0.568238	0.630903	0.586341	0.469699	0.884278	0.539691	0.505357	0.576	0.588894	0.562989	0.871336	0.714101	0.672687	0.636353	0.75504	0.796324	0.593822	0.615789	0.640344	0.79527	0.63492	0.620725	0.639483	0.781578	0.718687	0.889014	0.539654	0.568087	0.301179	0.581876
	16.652	0.586286	0.560302	0.509016	0.413483	0.560485	0.555674	0.774902	0.518528	0.186199	0.628341	0.698224	0.686047	0.548315	0.282665	0.610183	0.52203	0.327125	0.722667	0.531634	0.676211	0.645785	0.464495	0.791859	0.507758	0.605496	0.627313	0.797048	0.715781	0.894052	0.577329	0.650193	0.532933	0.742875	0.748695	0.709062	0.73399	0.677977	0.914805	0.80381	0.577607	0.672198	0.639801	0.615657	0.829941	0.398347	0.497368	0.341973	0.710225
	16.672	0.636108	0.493065	0.524747	0.457058	0.785184	0.531061	0.874849	0.654843	0.573244	0.590731	0.754421	0.521847	0.465746	0.614616	0.499865	0.713003	0.680916	0.734914	0.575382	0.674729	0.571538	0.514017	0.859558	0.700045	0.657146	0.561863	0.704599	0.598584	0.78517	0.673747	0.685837	0.6053	0.634246	0.831752	0.66607	0.80302	0.512012	0.719682	0.768759	0.671362	0.600067	0.734972	0.738043	0.89508	0.363482	0.432751	0.316887	0.785092
	16.692	0.552186	0.466934	0.508541	0.704462	0.659736	0.800176	0.767914	0.628843	0.400592	0.61645	0.71645	0.536633	0.473603	0.408546	0.627289	0.50302	0.660382	0.649922	0.603921	0.610885	0.676502	0.366779	0.869911	0.49927	0.520747	0.506041	0.820441	0.61732	0.571494	0.710871	0.787043	0.522766	0.645672	0.693655	0.631814	0.680405	0.718137	0.728383	0.708504	0.650728	0.61373	0.641279	0.694799	0.698425	0.56095	0.409759	0.462141	0.745148
	16.712	0.556527	0.498513	0.435	0.365472	0.344477	0.655627	0.815335	0.452349	0.379433	0.639792	0.661328	0.529029	0.554732	0.534514	0.540828	0.82626	0.837748	0.577626	0.556925	0.662323	0.586077	0.401231	0.7234	0.770704	0.637978	0.519097	0.926855	0.622433	0.959922	0.700248	0.811643	0.581599	0.607684	0.821135	0.632311	0.612882	0.58416	0.785152	0.648822	0.604278	0.650494	0.717817	0.700353	0.84157	0.462113	0.552378	0.407648	0.771572
	16.733	0.795826	0.635066	0.508477	0.444952	0.499233	0.56014	0.746859	0.64271	0.662543	0.482001	0.783489	0.565275	0.617283	0.342503	0.656325	0.421636	0.393317	0.74254	0.487306	0.613064	0.592406	0.382657	0.879124	0.666391	0.611256	0.546311	0.911716	0.706376	0.98856	0.622736	0.744586	0.643865	0.797111	0.824386	0.733291	0.574802	0.619307	0.851018	0.817906	0.60412	0.60501	0.680583	0.707371	0.714216	0.450781	0.521481	0.384182	0.755091
	16.753	0.541919	0.550075	0.512472	0.521945	0.592712	0.747751	0.495308	0.547024	0.773207	0.597491	0.808613	0.647467	0.523507	0.253249	0.348761	0.681352	0.778297	0.617948	0.529178	0.593582	0.539508	0.504461	0.75637	0.368697	0.604323	0.537929	0.629165	0.682804	0.845142	0.742578	0.743236	0.659704	0.708781	0.737447	0.714906	0.722018	0.625853	0.844108	0.662253	0.678407	0.701064	0.71665	0.735557	0.826654	0.306401	0.568953	0.464437	0.709938
	16.776	0.777712	0.531572	0.517777	0.410918	0.334325	0.648038	0.695012	0.55446	0.569999	0.628432	0.703844	0.568325	0.482922	0.253053	0.505995	0.536251	0.724925	0.42008	0.459546	0.628242	0.548529	0.387786	0.766351	0.419152	0.578112	0.520653	0.92292	0.644141	0.623321	0.661705	0.793898	0.629205	0.674749	0.751818	0.713821	0.730971	0.616454	0.88723	0.754769	0.708799	0.610544	0.651528	0.656129	0.792889	0.466202	0.31384	0.404759	0.652444
	16.807	0.617369	0.46756	0.41714	0.551744	0.644049	0.703396	0.607006	0.591123	0.468904	0.415226	1.02502	0.5939	0.533182	0.542122	0.553303	0.519749	0.452312	0.610983	0.468562	0.627887	0.672906	0.443781	1.00424	0.54105	0.556441	0.511816	0.713382	0.582913	0.625148	0.732449	0.751685	0.652247	0.732437	0.827266	0.834436	0.63767	0.607841	0.737343	0.67615	0.474202	0.600091	0.689336	0.691842	0.83769	0.478725	0.546089	0.414495	0.659516
	16.827	0.69898	0.598087	0.52021	0.5356	0.768485	0.550446	0.552674	0.622183	0.584463	0.59891	0.773119	0.702937	0.576314	0.225028	0.401524	0.741179	0.793108	0.605328	0.37129	0.629408	0.633202	0.424046	0.830207	0.856241	0.575761	0.456979	0.804535	0.615319	0.868371	0.694326	0.817667	0.518683	0.814824	0.609145	0.797699	0.693282	0.700307	0.787212	0.788126	0.692399	0.641153	0.578338	0.579839	0.777038	0.508003	0.435763	0.34179	0.72481
	16.847	0.75071	0.46052	0.495625	0.482676	0.570638	0.675176	0.748239	0.648652	0.782345	0.563049	0.697867	0.641793	0.462815	0.335653	0.518051	0.647345	0.642759	0.720746	0.550166	0.554674	0.588278	0.509826	0.869556	0.455165	0.631242	0.593491	0.866765	0.658063	0.845055	0.660119	0.805644	0.590571	0.790573	0.576189	0.710118	0.603014	0.59071	0.781151	0.791722	0.720637	0.484588	0.617347	0.651973	0.798019	0.514212	0.41584	0.346103	0.658527
	16.867	0.757776	0.442013	0.451484	0.494277	0.62306	0.699628	0.808769	0.478427	0.490643	0.44036	0.906066	0.613232	0.460096	0.516265	0.637856	0.672402	0.558901	0.700937	0.369576	0.579628	0.679676	0.440774	0.820133	0.518392	0.599606	0.495627	0.688977	0.751491	0.824134	0.66506	0.718187	0.602077	0.744071	0.708355	0.834635	0.670656	0.650923	0.846132	0.568976	0.787943	0.745897	0.629714	0.745009	0.794397	0.348159	0.402993	0.424003	0.74474
	16.887	0.757643	0.680973	0.525662	0.440122	0.421424	0.783319	0.808582	0.626131	0.558264	0.469924	0.816677	0.547953	0.489597	0.496124	0.608529	0.784645	0.62492	0.532691	0.482614	0.681303	0.677156	0.464256	0.812353	0.441611	0.678383	0.560375	0.634145	0.725476	0.608883	0.672289	0.71354	0.608458	0.689464	0.676902	0.674874	0.695981	0.649511	0.874143	0.987493	0.71546	0.666758	0.545704	0.778337	0.676719	0.369602	0.564371	0.310199	0.647378
	16.908	0.816571	0.63133	0.633569	0.590705	0.595695	0.590018	0.955548	0.433398	0.369606	0.653378	0.685116	0.621369	0.494265	0.343035	0.674427	0.45575	0.409783	0.575216	0.484242	0.676615	0.522966	0.469512	0.779157	0.648478	0.611281	0.51417	0.736711	0.616628	0.860263	0.643125	0.731486	0.546777	0.83518	0.798862	0.805177	0.78502	0.669922	0.748444	0.731321	0.714324	0.640505	0.598991	0.676926	0.884897	0.554261	0.560762	0.344837	0.562719
	16.945	0.599572	0.619505	0.443818	0.461335	0.620929	0.618578	1.02244	0.681688	0.381984	0.598617	0.615924	0.581067	0.546448	0.604597	0.634285	0.74543	0.651304	0.674616	0.517795	0.561663	0.714514	0.402244	0.81956	0.270439	0.563571	0.525906	0.805085	0.616787	0.485424	0.681349	0.782936	0.586084	0.658917	0.71481	0.877776	0.787794	0.636154	0.670182	0.810375	0.796726	0.310384	0.527337	0.692137	0.831104	0.500772	0.479063	0.397663	0.687107
	16.965	0.501642	0.559567	0.460508	0.546577	0.516652	0.62609	0.637191	0.684182	0.432564	0.594987	0.828058	0.589563	0.469928	0.573234	0.582871	0.899289	0.774897	0.615331	0.505413	0.639314	0.515584	0.522062	0.803814	0.567857	0.660731	0.510098	1.02272	0.606698	1.01623	0.694691	0.833745	0.529482	0.696986	0.744552	0.716649	0.780551	0.628399	0.695941	0.600279	0.587531	0.553674	0.648014	0.707642	0.862539	0.528289	0.416676	0.406886	0.743404
	16.985	0.742605	0.623473	0.454599	0.442591	0.797622	0.633401	0.508679	0.586279	0.56402	0.606911	0.606954	0.617749	0.490438	0.39314	0.653814	0.851112	0.655674	0.662695	0.206883	0.611127	0.663728	0.491994	0.823251	0.472724	0.487299	0.659256	1.03144	0.566117	0.872746	0.674559	0.73066	0.544515	0.691384	0.689251	0.857091	0.778512	0.720188	0.938245	0.792126	0.740531	0.568381	0.634008	0.773316	0.708419	0.511653	0.491657	0.460708	0.684257
	17.005	0.511389	0.579839	0.589925	0.407745	0.705098	0.687755	0.679309	0.531681	0.328708	0.66234	0.661608	0.655276	0.53329	0.273926	0.581742	0.500654	0.524805	0.517907	0.501814	0.676365	0.50005	0.406338	0.888625	0.671308	0.623097	0.635105	0.683659	0.567998	0.93666	0.781048	0.667645	0.576331	0.774918	0.696024	0.7503	0.702877	0.588528	0.917405	0.602437	0.768469	0.498155	0.584349	0.675144	0.601352	0.487797	0.533307	0.410236	0.65224
	17.025	0.819492	0.584767	0.379958	0.388972	0.683913	0.536192	0.55823	0.604502	0.365842	0.525503	0.758474	0.680745	0.485459	0.655652	0.331695	0.600381	0.522389	0.563442	0.486671	0.667661	0.548416	0.462717	0.728634	0.75703	0.65548	0.575932	0.838476	0.599125	0.859587	0.675819	0.798578	0.67002	0.743138	0.708928	0.690944	0.754496	0.563493	0.89845	0.938779	0.677144	0.554871	0.636493	0.831629	0.878331	0.451249	0.450716	0.316989	0.612408
	17.045	0.651415	0.421402	0.45022	0.676565	0.642211	0.51515	0.562442	0.650326	0.823793	0.651201	0.784659	0.664766	0.540656	0.596485	0.614521	0.650985	0.596642	0.712171	0.495938	0.717273	0.53805	0.434268	0.663714	0.696502	0.574576	0.588642	0.94814	0.600646	0.613742	0.683685	0.754039	0.551385	0.730995	0.806766	0.661561	0.715434	0.62404	0.7606	0.631234	0.755658	0.596709	0.656653	0.638	0.889217	0.551834	0.537297	0.420521	0.748407
	17.065	0.672176	0.552804	0.601375	0.278801	0.724232	0.645311	0.395544	0.510318	0.566785	0.65143	0.906289	0.635531	0.531732	0.417254	0.533496	0.386203	0.302098	0.663756	0.467029	0.616794	0.599621	0.457262	0.752282	0.62237	0.614996	0.611703	0.454998	0.572215	0.751908	0.754428	0.689302	0.618724	0.714429	0.74176	0.798958	0.761298	0.493036	0.795934	0.89141	0.566406	0.564874	0.719702	0.72317	0.661182	0.438386	0.333917	0.357396	0.734863
	17.085	0.5758	0.637247	0.471475	0.469813	0.564618	0.700415	0.852274	0.611907	0.910751	0.514792	0.712724	0.574976	0.523897	0.439312	0.516986	0.656109	0.683966	0.451271	0.556697	0.650649	0.616674	0.42601	0.795562	0.423596	0.602814	0.457065	1.00424	0.540587	0.723929	0.780591	0.706682	0.477512	0.802698	0.924219	0.798914	0.66282	0.701702	0.724854	0.781583	0.67568	0.603068	0.690316	0.652155	0.705174	0.451113	0.408605	0.331734	0.714717
	17.115	0.811954	0.588547	0.439713	0.523612	0.661203	0.539536	0.641075	0.689485	0.0321749	0.628902	0.870013	0.559484	0.581175	0.479895	0.601234	0.556982	0.509111	0.482174	0.543102	0.61898	0.715886	0.434187	0.758574	0.439123	0.520666	0.520658	0.768474	0.671727	0.522916	0.656892	0.75178	0.638462	0.729773	0.807173	0.843678	0.750671	0.772684	0.776278	0.875735	0.532539	0.555103	0.653247	0.824645	0.628531	0.515743	0.617543	0.328516	0.597637
	17.135	0.690485	0.563901	0.482646	0.55317	0.451976	0.566823	0.726187	0.703071	0.644612	0.714471	0.466091	0.541674	0.464779	0.324471	0.688786	0.77197	0.733407	0.598557	0.448783	0.604003	0.749925	0.338405	0.793246	0.410257	0.631419	0.480348	0.711477	0.622477	0.590589	0.679409	0.741787	0.61549	0.764132	0.811674	0.747223	0.719201	0.751967	0.745105	0.891387	0.624302	0.333001	0.685065	0.675273	0.820457	0.507159	0.44103	0.320892	0.744503
	17.156	0.732257	0.618337	0.574538	0.488049	0.691124	0.603795	0.512986	0.594144	0.410809	0.699666	0.737544	0.5683	0.493197	0.575358	0.593428	0.666956	0.58343	0.638256	0.553249	0.695942	0.577245	0.280885	0.851668	0.630856	0.5514	0.561863	0.978726	0.669456	0.833165	0.726475	0.741425	0.651175	0.842398	0.779151	0.679292	0.701859	0.713241	0.808602	0.750795	0.647602	0.535333	0.606982	0.685119	0.843136	0.500253	0.426867	0.442566	0.680474
	17.176	0.735691	0.560561	0.469088	0.520635	0.407416	0.44208	0.806631	0.577394	0.480322	0.625299	0.77563	0.58812	0.556176	0.195064	0.569752	0.613809	0.687491	0.731496	0.399194	0.622677	0.689029	0.434661	0.735538	0.554395	0.615174	0.521803	0.975738	0.714703	0.72082	0.664173	0.76338	0.618756	0.804454	0.722254	0.725847	0.716244	0.525535	0.832762	0.741741	0.684775	0.643692	0.611541	0.718549	0.875206	0.50204	0.577856	0.280976	0.734197
	17.196	0.821133	0.516073	0.358709	0.533889	0.562184	0.541659	0.580456	0.620941	0.279445	0.654383	0.696262	0.630032	0.584593	0.431672	0.564197	0.754505	0.812085	0.802245	0.486028	0.623632	0.466516	0.527131	0.733709	0.472002	0.582879	0.424989	0.711654	0.625796	0.696088	0.695892	0.816847	0.600356	0.726699	0.706191	0.847765	0.795597	0.646598	0.800319	0.86278	0.791489	0.564532	0.664797	0.753026	0.762116	0.522134	0.593956	0.291475	0.640191
	17.217	0.796197	0.472622	0.510101	0.621284	0.716735	0.746999	0.978176	0.669857	0.685111	0.524725	0.718183	0.623402	0.548155	0.325932	0.344677	0.765714	0.670747	0.66951	0.396186	0.49268	0.516142	0.40513	0.719042	0.261899	0.635028	0.625258	0.766491	0.751063	0.757858	0.734308	0.805359	0.584246	0.748164	0.625285	0.891022	0.708798	0.672981	0.807545	0.661183	0.641545	0.561435	0.685003	0.705498	0.781504	0.38853	0.402491	0.451182	0.759449
	17.238	0.63916	0.55451	0.630366	0.424613	0.649105	0.761128	0.600011	0.65012	0.260576	0.638098	0.77971	0.563082	0.501608	0.357285	0.672764	0.655384	0.594246	0.809677	0.520995	0.670723	0.580882	0.474008	0.707479	0.840768	0.66898	0.436449	0.67089	0.680953	0.671596	0.708164	0.670772	0.577762	0.800177	0.585603	0.766109	0.705999	0.647898	0.672667	0.687215	0.709633	0.578393	0.723206	0.624912	0.875506	0.578347	0.575991	0.476715	0.711418
	17.26	0.756112	0.483312	0.522683	0.434721	0.380503	0.658808	0.784861	0.590086	0.517259	0.541771	0.81246	0.619843	0.520145	0.273243	0.563654	0.717289	0.700171	0.658354	0.386804	0.601968	0.607395	0.492599	0.743648	0.501018	0.620151	0.426769	0.727265	0.743035	0.650089	0.671527	0.819056	0.585334	0.748467	0.776793	0.84144	0.60199	0.576462	0.702999	0.863528	0.64684	0.587692	0.723111	0.766409	0.665806	0.500912	0.461209	0.348705	0.766776
	17.285	0.73112	0.645221	0.599554	0.48455	0.371032	0.576641	0.563537	0.493093	0.518448	0.52962	0.616443	0.689733	0.522093	0.574247	0.621626	0.511291	0.515527	0.75512	0.41617	0.717221	0.485357	0.498639	0.820779	0.517372	0.558274	0.525953	0.571458	0.518196	0.548517	0.724388	0.681035	0.568697	0.7107	0.96289	0.704493	0.6754	0.59989	0.73975	0.814398	0.787803	0.807125	0.717667	0.731087	0.841462	0.416899	0.560919	0.408483	0.785622
	17.305	0.653517	0.503635	0.449893	0.625803	0.671338	0.515055	0.860352	0.556427	0.622488	0.572369	0.83358	0.536143	0.48057	0.696468	0.645863	0.607649	0.387103	0.644347	0.529368	0.568013	0.675003	0.410524	0.741733	0.440678	0.675178	0.584498	0.811622	0.652389	0.81353	0.74077	0.701293	0.553294	0.629992	0.56773	0.684902	0.78966	0.730662	0.672503	0.994522	0.688528	0.471741	0.670309	0.672562	0.709382	0.447219	0.4741	0.291994	0.688174
	17.326	0.788189	0.560444	0.613358	0.472572	0.696352	0.661788	0.71835	0.561963	0.464277	0.679783	0.576104	0.59896	0.550867	0.534107	0.655788	0.62345	0.608164	0.56376	0.506968	0.619263	0.604062	0.437831	0.796914	0.548399	0.611272	0.609153	0.968009	0.608121	0.577389	0.743843	0.783239	0.54426	0.708986	0.941689	0.717255	0.748362	0.719258	0.69178	0.708584	0.640767	0.535622	0.597464	0.544952	0.728321	0.479146	0.690376	0.4277	0.634423
	17.362	0.679663	0.563041	0.393309	0.428071	0.620379	0.841641	0.398178	0.512238	0.742462	0.515012	0.476634	0.658041	0.51912	0.594256	0.631702	0.444071	0.630813	0.718952	0.550712	0.683653	0.638726	0.527478	0.79349	0.454553	0.511086	0.618264	0.375892	0.542912	0.796209	0.598966	0.737159	0.610549	0.602927	0.466198	0.767976	0.669339	0.609787	0.68058	0.73438	0.677196	0.542662	0.641571	0.713684	0.663606	0.425754	0.481579	0.266136	0.755265
	17.382	0.86045	0.680898	0.417676	0.495992	0.530536	0.554213	0.751197	0.606311	0.78632	0.64358	0.703476	0.571154	0.592572	-0.00447508	0.574385	0.827811	0.558686	0.369263	0.419034	0.58508	0.682617	0.444118	0.799279	0.634885	0.545671	0.435235	0.661206	0.576879	0.622152	0.746911	0.753488	0.568805	0.7336	0.782983	0.87377	0.705659	0.567498	0.739945	0.788851	0.6019	0.751412	0.592672	0.871751	0.82572	0.525358	0.510413	0.303584	0.718226
	17.403	0.736238	0.542956	0.529288	0.460242	0.74436	0.795154	0.789664	0.699489	0.463166	0.59409	0.779375	0.524881	0.491054	0.338973	0.436919	0.537955	0.50761	0.544246	0.420585	0.592842	0.673276	0.498117	0.820275	0.832748	0.614336	0.521375	0.952109	0.64551	0.757814	0.75035	0.686308	0.631979	0.664041	0.613548	0.693216	0.717975	0.705874	0.768068	0.590562	0.604576	0.581224	0.618109	0.767613	0.694401	0.433175	0.42815	0.386156	0.727696
	17.423	0.758013	0.541155	0.460004	0.480736	0.738064	0.639805	0.664114	0.649872	0.677847	0.670506	0.663853	0.637278	0.453464	0.538419	0.564719	0.433383	0.529545	0.729751	0.47549	0.632848	0.510267	0.465296	0.775468	0.847489	0.563626	0.471507	0.693403	0.602515	0.572431	0.736415	0.747716	0.581185	0.683674	0.649994	0.710886	0.681492	0.616843	0.764765	0.816479	0.59656	0.73227	0.629427	0.656042	0.82431	0.44462	0.450407	0.485705	0.777253
	17.443	0.601292	0.593254	0.443264	0.508699	0.920526	0.663664	0.69587	0.494494	0.329323	0.735468	0.782631	0.522289	0.523058	0.346747	0.574546	0.758219	0.608276	0.787902	0.509183	0.691156	0.628819	0.467465	0.781968	0.314294	0.614905	0.432572	0.64868	0.607848	0.593339	0.597665	0.728689	0.614006	0.824319	0.71192	0.582401	0.817272	0.612033	0.887797	0.754981	0.668145	0.654642	0.696511	0.693222	0.63486	0.466521	0.543383	0.271911	0.678725
	17.463	0.517592	0.574917	0.545249	0.522616	0.829725	0.705555	0.643767	0.647645	0.733735	0.781489	0.855094	0.738277	0.499687	0.30099	0.545266	0.501469	0.591862	0.530121	0.47374	0.707286	0.571911	0.490984	0.79595	0.510132	0.581776	0.532955	0.771592	0.648761	0.813338	0.690919	0.678365	0.549154	0.797941	0.855793	0.72161	0.740105	0.488577	0.766611	0.76609	0.676768	0.711151	0.689186	0.7248	0.796112	0.469384	0.44863	0.22632	0.658651
	17.483	0.811953	0.642067	0.585885	0.624196	0.846846	0.714102	0.341253	0.609679	0.375722	0.69484	0.941187	0.471431	0.547863	0.559765	0.506721	0.666157	0.682973	0.691664	0.466949	0.617983	0.516501	0.480051	0.72123	0.436066	0.574863	0.592553	0.775205	0.61163	0.825465	0.695626	0.77096	0.626504	0.826987	0.747465	0.750078	0.657234	0.56933	0.576959	0.791879	0.669987	0.440675	0.629362	0.722863	0.77651	0.514795	0.590546	0.449503	0.795706
	17.503	0.724153	0.597736	0.566217	0.535558	0.414819	0.783814	0.773292	0.603345	0.39599	0.568016	0.726983	0.674859	0.525604	0.181629	0.55453	0.448436	0.569102	0.528325	0.391183	0.686748	0.591907	0.482074	0.804157	0.617322	0.510116	0.471828	0.993181	0.675995	0.588517	0.719839	0.792685	0.681477	0.692938	0.628383	0.763266	0.737333	0.653939	0.801588	0.722519	0.670159	0.697252	0.687313	0.740423	0.680519	0.448171	0.401689	0.423537	0.625017
	17.524	0.643615	0.591207	0.599099	0.495394	0.887616	0.683222	0.768522	0.574871	0.310784	0.429288	0.553722	0.693751	0.51807	0.317388	0.652537	0.932299	0.87938	0.792156	0.361949	0.58293	0.649855	0.462847	0.814984	0.527883	0.596307	0.574124	0.787995	0.717833	0.636791	0.736217	0.773503	0.546588	0.816405	0.694871	0.602303	0.696274	0.620587	0.764802	0.835868	0.770071	0.753944	0.628286	0.788901	0.719138	0.416074	0.47905	0.254526	0.888709
	17.55	0.602388	0.581305	0.562886	0.525918	0.662749	0.915205	0.822165	0.493608	0.625937	0.689637	0.946592	0.635539	0.484251	0.536607	0.506368	0.68913	0.814245	0.758998	0.453805	0.651033	0.756778	0.478831	0.748355	0.346338	0.633368	0.541502	0.796955	0.630663	0.653299	0.71291	0.600743	0.582297	0.613234	0.642228	0.671569	0.693892	0.624698	0.786122	0.719828	0.667056	0.525541	0.714842	0.709148	0.713359	0.493427	0.57126	0.423359	0.599369
	17.57	0.748176	0.575427	0.663086	0.531467	0.824332	0.624545	0.839156	0.507693	0.501939	0.674518	0.871181	0.626526	0.540985	0.572197	0.408037	0.70056	0.908099	0.60711	0.439252	0.705634	0.592142	0.451796	0.775514	0.424263	0.677239	0.615068	0.693106	0.552825	0.836708	0.72404	0.789491	0.583643	0.77135	0.754545	0.654008	0.688815	0.633971	0.726972	0.77136	0.721608	0.714512	0.660173	0.697593	0.806298	0.394475	0.424072	0.309995	0.661615
	17.59	0.800241	0.506293	0.414483	0.526234	0.620048	0.428196	0.502431	0.654123	0.583261	0.539995	0.903461	0.67981	0.436101	0.402976	0.595034	0.735625	0.96822	0.722202	0.51163	0.492745	0.610464	0.453709	0.734603	0.405099	0.60525	0.6248	0.914742	0.600745	0.657988	0.685737	0.659139	0.592076	0.690041	0.853301	0.701181	0.693075	0.561598	0.700819	0.641997	0.6102	0.566162	0.736267	0.701701	0.790222	0.388016	0.431991	0.327546	0.652365
	17.612	0.406864	0.66449	0.418503	0.475304	0.585176	0.859523	0.740021	0.616845	0.677913	0.623547	0.677793	0.574055	0.454806	0.398306	0.62691	0.50139	0.606924	0.546079	0.511733	0.667173	0.458139	0.492896	0.880034	0.632533	0.514227	0.485767	0.795044	0.600627	0.733266	0.728267	0.792972	0.630328	0.704216	0.625805	0.620021	0.709142	0.555624	0.746379	0.842062	0.745292	0.58225	0.643325	0.750289	0.718005	0.458389	0.539256	0.336372	0.625246
	17.642	0.551359	0.593152	0.547671	0.447078	0.532094	0.522131	0.639347	0.635255	0.47098	0.568623	0.672514	0.620688	0.528774	0.512309	0.428497	0.538623	0.746942	0.629645	0.498156	0.681441	0.568143	0.46993	0.759714	0.42637	0.688206	0.468387	0.789291	0.657619	0.787424	0.671512	0.759037	0.602704	0.693425	0.503933	0.604042	0.643099	0.612169	0.823972	0.68472	0.768357	0.760072	0.690223	0.673542	0.777575	0.511295	0.489933	0.370794	0.646729
	17.663	0.497882	0.644954	0.485395	0.490713	0.616873	0.672882	0.654623	0.589078	0.420296	0.856551	0.677331	0.72185	0.49105	0.36839	0.599266	0.390862	0.38028	0.571892	0.33327	0.609596	0.496509	0.407658	0.788221	0.644319	0.453734	0.495446	0.693316	0.712035	0.8195	0.701065	0.75872	0.633066	0.66649	0.801227	0.693928	0.634064	0.588293	0.843575	0.767695	0.713787	0.506093	0.616033	0.69915	0.768097	0.527611	0.494689	0.418033	0.75801
	17.683	0.665822	0.431703	0.617988	0.482556	0.480767	0.330731	0.575734	0.601536	0.251533	0.5558	0.81252	0.621479	0.467014	0.217651	0.620437	0.88813	0.710923	0.602038	0.527083	0.580837	0.625165	0.343361	0.684766	0.273598	0.707023	0.432353	0.890805	0.651546	0.907361	0.687737	0.822673	0.699448	0.687263	0.765073	0.783824	0.664497	0.610468	0.754009	0.880746	0.57847	0.609599	0.733355	0.768903	0.729976	0.555213	0.503436	0.36394	0.606845
	17.703	0.683868	0.452452	0.520603	0.472103	0.638759	0.641661	0.766523	0.628751	0.313571	0.580693	0.852824	0.544522	0.530998	0.49644	0.727451	0.325906	0.33733	0.660474	0.579068	0.636473	0.632192	0.344635	0.812355	0.406353	0.688711	0.562748	0.648137	0.628115	0.842266	0.671423	0.822399	0.625576	0.747025	0.779559	0.667927	0.743472	0.628637	0.597318	0.550134	0.724323	0.762111	0.674796	0.651943	0.787267	0.45142	0.442844	0.367026	0.761397
	17.724	0.631993	0.553073	0.595172	0.476761	0.6541	0.72779	0.569537	0.474855	0.652124	0.589015	0.711891	0.708999	0.463005	0.621067	0.684834	0.496527	0.586041	0.795701	0.547717	0.618984	0.623373	0.381719	0.763934	0.46399	0.61221	0.528322	0.736333	0.646323	0.541059	0.764792	0.73549	0.479232	0.867816	0.69563	0.849678	0.725507	0.602623	0.829222	0.78775	0.625419	0.494838	0.755683	0.779474	0.665671	0.54779	0.648669	0.346765	0.745969
	17.744	0.804854	0.524422	0.307312	0.575419	0.386855	0.761127	0.700403	0.578504	0.541721	0.672716	0.654859	0.638389	0.490902	0.285303	0.621211	0.590955	0.666229	0.44163	0.425168	0.548603	0.573634	0.39583	0.777608	0.218088	0.590096	0.368257	0.669065	0.721437	0.685478	0.704141	0.723373	0.655626	0.703815	0.670322	0.779331	0.720511	0.610829	0.818178	0.697775	0.624078	0.574214	0.71858	0.74267	0.654641	0.426612	0.419106	0.325835	0.707241
	17.767	0.796536	0.515297	0.557766	0.362589	0.77764	0.75416	0.511144	0.584632	0.458216	0.726883	0.614584	0.652632	0.503106	0.502178	0.704942	0.654093	0.705569	0.688175	0.315858	0.57192	0.639175	0.478775	0.825969	0.373556	0.614094	0.55621	0.751782	0.662432	0.820561	0.704356	0.777598	0.574275	0.784724	0.838533	0.694853	0.679018	0.695505	0.83383	0.715629	0.801512	0.631397	0.747648	0.752322	0.736089	0.54212	0.519294	0.329472	0.630441
	17.788	0.680447	0.535089	0.608688	0.459025	0.718493	0.490472	0.616268	0.604718	0.419881	0.635211	0.631489	0.602616	0.578619	0.530142	0.680535	0.722797	0.782417	0.536278	0.356843	0.58754	0.531322	0.417244	0.746943	0.363093	0.579686	0.445722	0.698456	0.608632	0.856103	0.714268	0.768981	0.631407	0.758164	0.7509	0.76242	0.755133	0.585097	0.795098	0.689328	0.690952	0.576292	0.628321	0.743245	0.690973	0.568294	0.327508	0.322532	0.757511
	17.81	0.638258	0.554153	0.555672	0.492835	0.682342	0.678638	0.807889	0.427118	0.665396	0.574547	0.588183	0.673931	0.459427	0.433063	0.55612	0.767067	0.73189	0.558533	0.497035	0.616399	0.502449	0.344243	0.708617	0.281608	0.503067	0.62143	0.901964	0.69386	0.931571	0.672811	0.865801	0.609603	0.640463	0.778146	0.690901	0.815633	0.799536	0.626741	0.790272	0.753154	0.694093	0.695217	0.777827	0.645897	0.607775	0.473582	0.370463	0.623801
	17.845	0.747005	0.407252	0.4078	0.474731	0.959573	0.771801	0.592661	0.615679	0.461447	0.554897	0.740756	0.656326	0.552439	0.587036	0.481695	0.491058	0.39184	0.674353	0.494751	0.655806	0.560332	0.422475	0.755637	0.566953	0.614218	0.591094	0.859613	0.7083	0.436366	0.649413	0.702027	0.725202	0.616504	0.673835	0.808244	0.710967	0.484706	0.80129	0.867046	0.754218	0.477109	0.724396	0.678247	0.731746	0.606338	0.409951	0.362741	0.668681
	17.865	0.587023	0.525453	0.455781	0.34769	0.728645	0.595287	0.933966	0.497582	0.384115	0.707942	0.628748	0.610915	0.519988	0.29707	0.640975	0.717408	0.657227	0.518523	0.639443	0.657515	0.554929	0.389443	0.825964	0.661613	0.607939	0.546037	0.733021	0.624639	0.97786	0.716492	0.713638	0.562622	0.642083	0.833651	0.631602	0.667692	0.709822	0.813272	0.686705	0.732985	0.618797	0.739834	0.681409	0.798033	0.470087	0.427829	0.458862	0.689104
	17.885	0.590922	0.575385	0.509213	0.605001	0.572454	0.68917	0.635106	0.600774	0.330389	0.486043	0.554542	0.578491	0.484862	0.554629	0.508366	0.489966	0.386417	0.59215	0.440338	0.583238	0.638706	0.387928	0.816908	0.759108	0.533055	0.607661	0.70659	0.632459	0.868884	0.605141	0.680465	0.680027	0.639798	0.865561	0.722827	0.759231	0.655161	0.663448	0.728675	0.740735	0.536486	0.709054	0.726208	0.929696	0.463511	0.333293	0.463878	0.759413
	17.906	0.589538	0.563494	0.457933	0.426489	0.559789	0.555818	0.534507	0.585821	0.266439	0.639296	0.59987	0.665031	0.596914	0.459851	0.557551	0.844042	0.513065	0.762758	0.43898	0.632572	0.774451	0.409381	0.686969	0.512365	0.68066	0.588559	0.74246	0.596454	0.739012	0.652876	0.738353	0.698076	0.866546	0.759156	0.82254	0.679889	0.628455	0.693362	0.770618	0.787816	0.554623	0.665213	0.732872	0.765694	0.311666	0.420299	0.365654	0.68007
	17.926	0.662646	0.544607	0.57489	0.471724	0.463898	0.552734	0.814684	0.505797	0.203148	0.738987	0.709011	0.53557	0.514398	0.525468	0.64237	0.66892	0.58488	0.434784	0.532077	0.617254	0.605609	0.50838	0.736251	0.78603	0.634642	0.518446	0.785037	0.706563	0.643154	0.663179	0.697166	0.551408	0.814467	0.773404	0.6946	0.635023	0.62144	0.866788	0.78762	0.728244	0.625523	0.60366	0.655847	0.699006	0.472987	0.501825	0.340409	0.742774
	17.946	0.870703	0.477876	0.432135	0.658704	0.904869	0.690437	0.555253	0.585357	0.796394	0.823662	0.71181	0.617046	0.53602	0.222038	0.713483	0.469659	0.380455	0.629334	0.547296	0.614043	0.746956	0.47037	0.734615	0.437261	0.56345	0.584179	0.787754	0.724971	0.762233	0.690525	0.724382	0.517196	0.598029	0.727494	0.712779	0.739872	0.671794	0.721571	0.867567	0.582362	0.60783	0.741311	0.675803	0.926962	0.389225	0.487765	0.335756	0.716355
	17.967	0.874515	0.566712	0.531111	0.437651	0.693059	0.716373	0.758305	0.55766	0.435702	0.593335	0.604063	0.649256	0.487559	0.357015	0.533839	0.640603	0.771452	0.613278	0.336991	0.666614	0.670471	0.379854	0.815759	0.561497	0.506304	0.624469	0.889922	0.657245	0.570967	0.65789	0.755103	0.577978	0.680471	0.635579	0.644303	0.719995	0.702552	0.772461	0.552399	0.717376	0.559287	0.660064	0.724402	0.750975	0.432613	0.48103	0.3584	0.792926
	17.987	0.732936	0.425992	0.49031	0.439855	0.625341	0.674037	0.63983	0.583682	0.206707	0.63722	0.608134	0.478213	0.466931	0.204825	0.638443	0.908284	0.790279	0.77342	0.55034	0.657144	0.685167	0.4004	0.919078	0.436641	0.721122	0.463977	0.95043	0.642169	0.840895	0.714984	0.740763	0.445303	0.63942	0.848402	0.769615	0.775845	0.581823	0.87956	0.918626	0.55718	0.611334	0.674302	0.751535	0.700378	0.560896	0.425427	0.43867	0.728886
	18.007	0.561894	0.528426	0.537661	0.587327	0.57433	0.601279	0.535785	0.564287	0.514512	0.631722	0.754172	0.625383	0.562709	0.368052	0.618944	0.433366	0.528873	0.706036	0.368447	0.656034	0.567343	0.3615	0.851106	0.615552	0.611774	0.514938	0.831124	0.605672	0.628323	0.601847	0.765557	0.635971	0.670608	0.851036	0.651015	0.721946	0.587726	0.817389	0.848517	0.730895	0.655097	0.634363	0.715272	0.78154	0.636127	0.580151	0.402537	0.696344
	18.03	0.647482	0.622306	0.660806	0.470577	0.589973	0.576332	0.901422	0.570062	0.553837	0.640769	0.756343	0.652756	0.566855	0.331882	0.71409	0.563306	0.538858	0.511463	0.472607	0.589277	0.590701	0.391199	0.735845	0.48142	0.572999	0.633295	0.758682	0.681725	0.597078	0.647986	0.694691	0.580521	0.715698	0.559707	0.710722	0.647769	0.458053	0.784212	0.805466	0.843337	0.640536	0.721706	0.700793	0.715349	0.427839	0.567692	0.227803	0.564402
	18.052	0.619109	0.502419	0.382988	0.593408	0.431411	0.64481	0.507966	0.650457	0.670508	0.721986	0.780836	0.771856	0.498826	0.437924	0.566044	0.804046	0.762483	0.678119	0.340866	0.623463	0.523265	0.49304	0.717532	0.611753	0.743183	0.515607	0.7436	0.606299	0.858501	0.656427	0.723219	0.584885	0.787275	0.714518	0.753415	0.813843	0.657869	0.764439	0.810449	0.658917	0.588954	0.648476	0.713133	0.810856	0.295779	0.441493	0.411527	0.761906
	18.075	0.619516	0.519694	0.571866	0.402788	0.730447	0.70457	0.804876	0.526403	0.312822	0.549498	0.829963	0.623872	0.534344	0.441548	0.490308	0.691564	0.589135	0.679794	0.477807	0.60331	0.584462	0.459632	0.80469	0.60807	0.65917	0.64676	0.8946	0.55811	0.736624	0.714495	0.703569	0.607309	0.713863	0.894428	0.830891	0.761269	0.688831	0.885645	0.736263	0.677735	0.672104	0.632981	0.689007	0.749757	0.400338	0.373572	0.406055	0.69569
	18.096	0.758563	0.536484	0.388255	0.393867	0.967298	0.659951	0.726748	0.627191	0.454776	0.745821	0.752645	0.64612	0.526682	0.352554	0.613232	0.711622	0.625977	0.778069	0.552875	0.685072	0.494111	0.467458	0.822903	0.704309	0.579786	0.49288	0.874428	0.669355	0.765996	0.750984	0.777024	0.659939	0.752874	0.829082	0.72804	0.766648	0.49808	0.724973	0.843119	0.762976	0.608214	0.689914	0.729474	0.699421	0.479901	0.527892	0.35494	0.546536
	18.122	0.732858	0.605163	0.563187	0.494659	0.841982	0.648011	0.843683	0.540357	0.252045	0.64462	0.543729	0.662921	0.538838	0.527663	0.64889	0.739916	0.626452	0.424283	0.536531	0.670664	0.622163	0.397716	0.787755	0.453619	0.602829	0.560147	0.577872	0.720814	0.783957	0.611626	0.885342	0.620331	0.823813	0.704652	0.792537	0.663031	0.652939	0.789862	0.756493	0.75072	0.641712	0.595689	0.626868	0.727913	0.491869	0.32666	0.383958	0.722793
	18.142	0.761528	0.61453	0.566993	0.4087	0.780982	0.547548	0.443713	0.583886	0.632596	0.836493	0.482038	0.574575	0.5106	0.559208	0.638198	0.528852	0.594543	0.608699	0.303442	0.588981	0.520563	0.482607	0.68851	0.600232	0.551645	0.443843	0.956423	0.694939	0.854495	0.626795	0.754081	0.611929	0.855974	0.760682	0.885684	0.79618	0.526186	0.881983	0.625484	0.627317	0.639624	0.628946	0.781052	0.783282	0.369283	0.579261	0.388201	0.619367
	18.162	0.772282	0.596775	0.508788	0.546228	0.502123	0.706175	0.579965	0.555039	0.745747	0.604604	0.883294	0.616977	0.410064	0.578195	0.629215	0.430914	0.528856	0.545111	0.527522	0.610684	0.598566	0.388237	0.84431	0.494323	0.670048	0.602945	0.744126	0.697841	0.546451	0.710606	0.723273	0.607757	0.798732	0.69869	0.787616	0.732548	0.635415	0.830803	0.735006	0.6719	0.684054	0.678893	0.785046	0.733266	0.366558	0.408497	0.295152	0.592434
	18.184	0.797091	0.733121	0.389958	0.626095	0.532046	0.568862	0.707235	0.533176	0.646748	0.602591	0.665062	0.609337	0.565654	0.477996	0.724144	0.799454	0.694416	0.662267	0.376169	0.576869	0.495288	0.492842	0.747962	0.406802	0.723925	0.558859	0.657298	0.625823	0.752303	0.734317	0.86438	0.638682	0.657434	0.809603	0.781738	0.773762	0.618892	0.774872	0.504227	0.555348	0.500404	0.65529	0.724754	0.701831	0.50841	0.532837	0.437769	0.735117
	18.215	0.647968	0.679307	0.504556	0.456509	0.910737	0.363378	0.698107	0.57559	0.598644	0.614767	0.811482	0.623574	0.532535	0.316586	0.536704	0.792774	0.781355	0.637287	0.570326	0.634499	0.686755	0.446288	0.824638	0.360571	0.562822	0.633118	0.779276	0.568084	0.674499	0.72153	0.754767	0.549326	0.745899	0.780406	0.639945	0.672784	0.703638	0.650897	0.713132	0.628962	0.587545	0.728217	0.806491	0.77031	0.399295	0.424277	0.345807	0.767687
	18.236	0.569753	0.567247	0.477818	0.495584	0.698275	0.626793	0.777571	0.464936	0.409237	0.559768	0.508921	0.549062	0.485649	0.346851	0.624817	0.460743	0.469236	0.59904	0.510972	0.610206	0.548153	0.444839	0.757807	0.0752921	0.536517	0.575632	0.692974	0.67687	0.878697	0.71235	0.745864	0.515255	0.58091	0.762662	0.717828	0.774096	0.681426	0.734739	0.966995	0.736028	0.499427	0.635421	0.766569	0.925226	0.50836	0.470285	0.278709	0.791053
	18.256	0.678781	0.625303	0.602578	0.487099	0.883849	0.451648	0.696242	0.664693	0.355809	0.82421	0.791722	0.680932	0.459722	0.350777	0.620505	0.633249	0.66259	0.480021	0.611829	0.57759	0.477953	0.467208	0.797511	0.47093	0.480179	0.379842	0.75194	0.621679	0.683019	0.678838	0.751184	0.4617	0.793309	0.828508	0.823473	0.782643	0.590486	0.682249	0.66983	0.770206	0.630752	0.573379	0.648853	0.851602	0.370217	0.460722	0.381584	0.736592
	18.277	0.777057	0.504084	0.514843	0.466483	0.778454	0.50779	0.914115	0.636948	0.678003	0.554383	0.663645	0.498601	0.521483	0.193486	0.482983	0.730423	0.684003	0.661018	0.547622	0.570389	0.6934	0.520463	0.816134	0.529892	0.609563	0.514551	0.834523	0.599167	0.547935	0.663803	0.652598	0.457588	0.70053	0.642597	0.810163	0.762047	0.700163	0.794806	0.726574	0.68198	0.671802	0.609649	0.692564	0.672372	0.417802	0.433701	0.354592	0.690544
	18.297	0.713179	0.585734	0.39712	0.267635	0.576415	0.677061	0.542758	0.480303	0.526268	0.614256	0.84303	0.66728	0.516039	0.577297	0.646053	0.589409	0.539675	0.666229	0.530131	0.632952	0.619967	0.395156	0.820367	0.544438	0.659665	0.436975	0.593453	0.584199	0.600618	0.67863	0.774048	0.524334	0.679997	0.700444	0.719986	0.688167	0.754102	0.806115	0.882958	0.787753	0.544002	0.692933	0.65795	0.836879	0.346513	0.462482	0.421289	0.703952
	18.317	0.485379	0.536802	0.552082	0.444041	0.530535	0.54944	0.525634	0.464952	0.632747	0.733677	0.571832	0.663352	0.536332	0.609095	0.605763	0.597312	0.649539	0.594988	0.452385	0.55556	0.624029	0.399409	0.784636	0.68973	0.56852	0.64744	0.924089	0.659051	0.615673	0.658326	0.721039	0.690131	0.606172	0.795945	0.701741	0.804312	0.553119	0.858345	0.889012	0.670279	0.605983	0.650138	0.710181	0.806938	0.395047	0.594833	0.306734	0.656948
	18.338	0.554535	0.568854	0.510908	0.572881	0.59739	0.679692	0.72461	0.574389	0.357786	0.74099	0.932858	0.583188	0.421024	0.329837	0.71304	0.467468	0.533062	0.709787	0.449866	0.595261	0.586641	0.438622	0.801094	0.415826	0.573497	0.477529	0.763235	0.682229	0.814109	0.700996	0.797012	0.569637	0.745544	0.707385	0.705786	0.781215	0.560696	0.68131	0.696657	0.620038	0.493753	0.638314	0.60667	0.736868	0.535406	0.476947	0.539415	0.693276
	18.36	0.519966	0.672463	0.523499	0.531277	0.562779	0.613734	0.857277	0.571871	0.39056	0.568029	0.807965	0.573821	0.526438	0.276305	0.641125	0.71452	0.522675	0.65754	0.445876	0.631403	0.500022	0.401054	0.793643	0.464107	0.553158	0.429916	0.851559	0.654964	0.683278	0.710818	0.651674	0.654753	0.566214	0.793956	0.847786	0.696377	0.601387	0.73441	0.691159	0.693991	0.79037	0.589709	0.783176	0.75399	0.44906	0.514241	0.332185	0.684041
	18.385	0.733219	0.508533	0.542879	0.574045	0.495635	0.341274	0.631564	0.691051	0.335507	0.718782	0.803772	0.582896	0.526313	0.3014	0.559528	0.843255	0.67594	0.381279	0.479905	0.639618	0.642282	0.48698	0.785626	0.546765	0.537718	0.582253	0.906007	0.679901	0.946733	0.73639	0.712518	0.544148	0.753999	0.747184	0.774228	0.713877	0.628662	0.707321	0.710491	0.722581	0.48778	0.639539	0.671495	0.757095	0.615524	0.549978	0.387789	0.738473
	18.405	0.763233	0.520641	0.493143	0.517377	0.708804	0.5633	0.566494	0.580693	0.37561	0.697855	0.862992	0.58274	0.538619	0.38496	0.451258	0.735178	0.68328	0.676329	0.382876	0.650772	0.717662	0.50447	0.779804	0.576554	0.603991	0.604149	0.805144	0.687114	0.518955	0.629021	0.880445	0.656165	0.640381	0.928347	0.731854	0.692651	0.599725	0.6927	0.872975	0.682873	0.480509	0.713466	0.723004	0.869201	0.412878	0.583655	0.222686	0.73078
	18.425	0.789522	0.60775	0.498937	0.554492	0.729938	0.484057	0.737737	0.634018	0.591977	0.457482	0.803647	0.479743	0.453685	0.481505	0.502568	0.444796	0.411945	0.582861	0.470573	0.636197	0.54696	0.462678	0.793942	0.392797	0.553171	0.666025	0.727617	0.633113	0.662278	0.684407	0.620946	0.546419	0.70828	0.684824	0.834911	0.75541	0.779441	0.680735	0.913987	0.732906	0.677072	0.600165	0.605984	0.894913	0.422676	0.425	0.333991	0.687092
	18.462	0.565749	0.510463	0.465085	0.432088	0.434949	0.818376	1.03333	0.613359	0.519674	0.580483	0.727011	0.536299	0.404998	0.534596	0.609839	0.569561	0.506831	0.609629	0.446515	0.568532	0.621259	0.486758	0.722241	0.599104	0.55304	0.622048	0.832978	0.706123	0.544191	0.655767	0.735755	0.490659	0.600334	0.934697	0.687107	0.595254	0.684765	0.778289	0.789698	0.556936	0.615475	0.75727	0.637501	0.605221	0.356511	0.485954	0.363327	0.812702
	18.482	0.769592	0.613833	0.522308	0.580831	0.449076	0.431916	1.02123	0.572847	0.563854	0.543515	0.837127	0.658537	0.437598	0.609194	0.715159	0.584863	0.710894	0.703816	0.530655	0.574109	0.626553	0.503144	0.777618	0.404741	0.707875	0.628344	0.926285	0.595923	0.445289	0.664825	0.719366	0.638287	0.780076	0.818035	0.680145	0.81834	0.684296	0.732583	0.658627	0.728117	0.524247	0.682151	0.694029	0.796368	0.323172	0.547345	0.367939	0.672193
	18.502	0.622768	0.577405	0.550609	0.375764	0.408515	0.792164	0.890259	0.691694	0.136239	0.654264	0.883907	0.628213	0.524173	0.396389	0.576441	0.753571	0.567821	0.573335	0.424322	0.66344	0.633099	0.56096	0.791806	0.658116	0.642782	0.50961	0.757375	0.617658	0.512498	0.619786	0.666621	0.603143	0.461757	0.859345	0.704287	0.825612	0.721368	0.932501	0.802395	0.722515	0.620244	0.670555	0.787473	0.827768	0.512821	0.506157	0.446604	0.659002
	18.522	0.753175	0.621367	0.408189	0.416842	0.938855	0.621845	0.669328	0.550286	0.221381	0.636447	0.527541	0.569157	0.561515	0.420293	0.629974	0.484163	0.590986	0.737834	0.591879	0.658205	0.512574	0.516748	0.606802	0.556029	0.525075	0.552248	0.73925	0.632323	0.927064	0.708663	0.736853	0.471996	0.781713	0.729697	0.712767	0.759401	0.66662	0.682121	0.534813	0.66102	0.52917	0.712788	0.715083	0.647198	0.494152	0.526515	0.406594	0.668726
	18.542	0.778992	0.503056	0.551747	0.508178	0.577857	0.709255	0.552436	0.524247	0.394203	0.618791	0.722767	0.640738	0.542597	0.707656	0.543931	0.77951	0.82468	0.61124	0.350672	0.53732	0.556964	0.409587	0.922986	0.414389	0.533385	0.518632	0.96409	0.63791	0.35085	0.703833	0.608572	0.474769	0.672189	0.772208	0.577875	0.767492	0.659268	0.788309	0.773576	0.721281	0.713159	0.686587	0.715304	0.727226	0.521024	0.458766	0.390439	0.657883
	18.562	0.785665	0.556847	0.367646	0.607474	0.735239	0.788878	0.780974	0.668293	0.732695	0.739008	0.793152	0.653444	0.548243	0.57459	0.626487	0.565044	0.557613	0.835784	0.466867	0.599099	0.701542	0.516037	0.747645	0.854433	0.554926	0.597438	0.800244	0.600676	0.88623	0.709956	0.73789	0.676133	0.717171	0.744942	0.804846	0.67066	0.5871	0.716587	0.760762	0.68996	0.521516	0.758779	0.774916	0.915824	0.515402	0.386997	0.355612	0.687999
	18.582	0.652528	0.541764	0.583896	0.537602	0.589744	0.840247	0.445623	0.54215	0.305799	0.66165	0.751309	0.599039	0.485239	0.665997	0.637351	0.679733	0.646188	0.607099	0.557457	0.683285	0.543203	0.373128	0.831306	0.53062	0.459707	0.580882	0.810399	0.602594	0.572865	0.602857	0.749393	0.55398	0.762514	0.817466	0.792306	0.731389	0.511037	0.7712	0.765041	0.573753	0.450588	0.594433	0.682409	0.717524	0.400651	0.51088	0.332265	0.584244
	18.602	0.621736	0.603772	0.544481	0.528977	0.742921	0.42202	0.669829	0.516215	0.449918	0.52466	0.853367	0.645025	0.516899	0.647202	0.579224	0.583046	0.450001	0.515537	0.462732	0.638241	0.570095	0.412751	0.676343	0.512793	0.623098	0.404386	0.75277	0.728898	0.567842	0.723704	0.711252	0.697856	0.907768	0.797359	0.673996	0.784458	0.647534	0.695963	0.661885	0.703032	0.573037	0.684749	0.646224	0.710279	0.299496	0.447689	0.294463	0.68558
	18.624	0.646537	0.65955	0.488218	0.416514	0.689383	0.704332	0.622596	0.579302	0.466353	0.710376	1.04249	0.517496	0.547521	0.470819	0.502168	0.668846	0.583749	0.615391	0.383247	0.601548	0.655947	0.42288	0.738771	0.491734	0.57818	0.483769	0.730668	0.640112	0.720405	0.71161	0.757314	0.545854	0.7547	0.931108	0.666351	0.572763	0.69287	0.778401	0.683274	0.57896	0.525797	0.695478	0.694945	0.710781	0.433004	0.395099	0.354646	0.515919
	18.648	0.626533	0.458498	0.453149	0.50024	0.784372	0.587142	0.827174	0.640092	0.591649	0.553494	0.689138	0.637142	0.489466	0.556791	0.591884	0.609286	0.609745	0.728794	0.474293	0.632737	0.447803	0.475277	0.753312	0.457252	0.672948	0.588445	1.0048	0.572661	0.862498	0.666983	0.720189	0.568303	0.601894	0.704806	0.627374	0.702748	0.663741	0.650182	0.770195	0.597567	0.56066	0.731467	0.786102	0.789193	0.296873	0.273455	0.407826	0.595701
	18.668	0.672559	0.527046	0.34951	0.620293	0.572903	0.685753	0.835526	0.484824	0.215085	0.708345	0.662743	0.697943	0.608405	0.648059	0.458618	0.866573	0.688757	0.391049	0.458244	0.688784	0.496836	0.33271	0.814831	0.423037	0.608654	0.61881	0.758982	0.615721	0.841911	0.586051	0.769655	0.619955	0.692611	0.857869	0.699358	0.586065	0.635271	0.809773	0.691921	0.722226	0.690142	0.695973	0.774745	0.637544	0.563534	0.344977	0.363571	0.671524
	18.695	0.634795	0.627847	0.623811	0.469211	0.817146	0.53974	0.785442	0.471852	0.290832	0.645779	0.713004	0.631207	0.588721	0.672139	0.597738	0.595954	0.675972	0.537161	0.471937	0.685434	0.667915	0.499816	0.850451	0.568056	0.684846	0.57325	0.909162	0.606171	0.597371	0.6838	0.728375	0.594878	0.743022	0.827301	0.765547	0.726532	0.685723	0.791266	0.683467	0.796723	0.47134	0.66373	0.661082	0.653845	0.374146	0.502298	0.400775	0.782268
	18.715	0.746561	0.497449	0.486306	0.451459	0.616443	0.615454	0.638596	0.581508	0.33081	0.647777	0.678067	0.678289	0.628474	0.285133	0.622334	0.672005	0.763776	0.828169	0.505314	0.604803	0.415428	0.439353	0.797471	0.68969	0.600463	0.605856	0.731433	0.664579	0.802755	0.797705	0.711155	0.607486	0.721133	0.831052	0.560584	0.740526	0.630733	0.710594	0.716374	0.649379	0.689067	0.587972	0.721192	0.547434	0.590428	0.549581	0.348776	0.757332
	18.735	0.615483	0.671825	0.442869	0.533803	0.525405	0.756099	0.415536	0.571036	0.583097	0.607288	0.628817	0.63841	0.519246	0.559038	0.615961	0.654948	0.558347	0.512026	0.42984	0.65185	0.635274	0.456927	0.753039	0.746497	0.508516	0.505755	1.0112	0.662769	0.692777	0.742955	0.825025	0.565845	0.605566	0.874832	0.804569	0.773719	0.60463	0.878844	0.781114	0.738341	0.551656	0.646444	0.705525	0.817083	0.388814	0.567663	0.447636	0.81595
	18.756	0.712789	0.732465	0.503343	0.383759	0.5409	0.490086	0.304672	0.54747	0.692843	0.547128	0.777734	0.586675	0.471137	0.310745	0.488204	0.833919	0.749858	0.681576	0.55425	0.577172	0.488125	0.445416	0.825737	0.643661	0.597159	0.509598	0.633513	0.659787	0.771619	0.684154	0.80882	0.587561	0.73964	0.668111	0.675742	0.703145	0.562608	0.727954	0.843562	0.686891	0.613596	0.623465	0.817779	0.875096	0.530942	0.537399	0.354238	0.746053
	18.788	0.792198	0.655037	0.485948	0.472962	0.802219	0.537028	0.820428	0.565718	0.566926	0.589987	0.909283	0.701448	0.57305	0.459427	0.520255	0.752195	0.701279	0.774818	0.518474	0.567272	0.620641	0.338971	0.645135	0.821398	0.58076	0.459931	0.776218	0.64893	0.623648	0.69917	0.743614	0.527541	0.692871	0.873674	0.723213	0.714989	0.602607	0.748178	0.776217	0.81827	0.611074	0.659633	0.71028	0.776456	0.485782	0.447123	0.388117	0.73053
	18.808	0.955364	0.552583	0.526783	0.365069	0.829889	0.59496	0.720653	0.534986	0.677346	0.605435	0.777276	0.519707	0.508295	0.420095	0.509038	0.87216	0.856891	0.559274	0.562521	0.578323	0.586789	0.425401	0.8122	0.456547	0.54302	0.468389	0.73967	0.70352	0.870278	0.623086	0.698628	0.536423	0.857038	0.715227	0.712777	0.760138	0.6303	0.722898	0.766644	0.608955	0.600661	0.580752	0.710986	0.78385	0.412961	0.416378	0.403679	0.542604
	18.829	0.80656	0.492263	0.254869	0.487671	0.621937	0.489775	0.561615	0.561592	0.363833	0.539705	0.740317	0.621476	0.588892	0.489162	0.519676	0.548247	0.62541	0.662227	0.544998	0.626054	0.551293	0.441595	0.817694	0.580256	0.601855	0.439513	0.595394	0.717577	0.611755	0.68658	0.55615	0.666799	0.582786	0.652489	0.796732	0.61514	0.661951	0.857848	0.760509	0.689012	0.66549	0.680429	0.816261	0.705734	0.460126	0.33747	0.414141	0.71577
	18.849	0.635162	0.649298	0.482728	0.435425	0.921799	0.508722	0.444813	0.574791	0.330994	0.578098	0.851821	0.63547	0.546069	0.479753	0.607881	0.847121	0.941587	0.548683	0.453853	0.618999	0.650395	0.446939	0.834474	0.437487	0.621945	0.523236	0.701563	0.599796	0.764887	0.661586	0.872191	0.539558	0.845878	0.596153	0.790148	0.632104	0.790087	0.745667	0.788026	0.735145	0.572587	0.620158	0.648544	0.614401	0.510896	0.600565	0.391776	0.662124
	18.869	0.850954	0.616669	0.455537	0.514058	0.482811	0.603694	0.657671	0.506592	0.442877	0.601592	0.727173	0.531602	0.516349	0.487057	0.49269	0.657428	0.654805	0.3755	0.484809	0.572245	0.651933	0.465114	0.699651	0.322604	0.552256	0.512947	0.981988	0.681549	0.875675	0.680445	0.644107	0.517508	0.747199	1.08608	0.714827	0.695994	0.778735	0.797437	0.773631	0.610109	0.641766	0.700356	0.618707	0.883502	0.428087	0.532007	0.41723	0.533752
	18.889	0.818551	0.592919	0.500195	0.46276	0.750989	0.660172	0.790627	0.698137	0.486746	0.664204	0.655285	0.657695	0.485172	0.468641	0.524514	0.610746	0.549147	0.670282	0.384208	0.679817	0.563121	0.379145	0.749806	0.587279	0.546547	0.54554	0.815447	0.674248	0.668087	0.639972	0.674442	0.535614	0.638416	0.702414	0.790567	0.686249	0.593703	0.816928	0.599238	0.637718	0.736621	0.650926	0.742583	0.915407	0.414908	0.374706	0.350993	0.664553
	18.91	0.527169	0.60209	0.41625	0.364027	0.75725	0.799372	0.585403	0.613765	0.262668	0.53544	0.614889	0.688008	0.515671	0.442312	0.653953	0.721614	0.715382	0.592508	0.412446	0.592076	0.607248	0.503986	0.868712	0.590116	0.630964	0.569397	0.935752	0.64734	0.892534	0.627554	0.81469	0.544455	0.677602	0.956533	0.761449	0.694557	0.481784	0.807674	1.03684	0.676028	0.633225	0.702467	0.841367	0.900067	0.470834	0.368637	0.314019	0.726527
	18.932	0.653206	0.60686	0.623865	0.679852	0.775086	0.583095	0.757779	0.607218	0.544901	0.651849	0.738323	0.785775	0.511078	0.281052	0.434139	0.961357	0.861853	0.71781	0.480072	0.575721	0.588838	0.493059	0.825075	0.712141	0.600144	0.583409	0.791807	0.739169	0.662319	0.711714	0.730672	0.598166	0.618919	0.86569	0.787765	0.749542	0.560587	0.837347	0.694111	0.667848	0.538517	0.74687	0.689645	0.70935	0.493215	0.507308	0.373522	0.737783
	18.96	0.79572	0.550103	0.401077	0.570193	0.595322	0.725702	0.615212	0.575164	0.45177	0.738725	0.66921	0.620141	0.481266	0.231273	0.57744	0.568418	0.534328	0.633125	0.527103	0.614134	0.5847	0.397793	0.792445	0.609436	0.470393	0.543397	0.82812	0.715984	0.807988	0.725047	0.658737	0.585576	0.660202	0.823004	0.69115	0.671666	0.571274	0.713364	0.745449	0.627261	0.636036	0.677459	0.584422	0.896656	0.416815	0.350874	0.255829	0.589085
	18.98	0.916356	0.437104	0.455805	0.533838	0.850832	0.641966	0.873334	0.615044	0.357778	0.685153	0.71534	0.633988	0.402839	0.449414	0.644768	0.74059	0.804334	0.730131	0.468208	0.599113	0.6962	0.464789	0.828966	0.384546	0.602968	0.539727	0.688804	0.619081	0.708543	0.72694	0.770552	0.652327	0.698922	0.670745	0.792114	0.647012	0.681178	0.812349	0.693967	0.834051	0.523382	0.648431	0.597437	0.852071	0.599909	0.548541	0.327221	0.825371
	19	0.848322	0.503237	0.411424	0.661198	0.6233	0.67883	0.475839	0.525967	0.606615	0.640888	0.682671	0.571813	0.435719	0.589075	0.573437	0.781203	0.769092	0.563507	0.457828	0.677932	0.567761	0.505825	0.831178	0.370386	0.478844	0.573574	0.7759	0.710344	0.493992	0.705964	0.789755	0.645175	0.589269	0.709335	0.771858	0.739842	0.773364	0.649709	0.719378	0.697266	0.550894	0.657083	0.823399	0.628583	0.539314	0.30488	0.404297	0.736766
	19.021	0.857603	0.520954	0.493832	0.370272	0.526889	0.687239	0.768552	0.715246	0.579857	0.56975	0.899186	0.516746	0.453827	0.648418	0.683829	0.631409	0.631473	0.580899	0.491405	0.576359	0.58969	0.403835	0.854116	0.569978	0.583316	0.598511	0.870775	0.627485	0.661713	0.705186	0.707277	0.643892	0.594806	0.686329	0.619141	0.716165	0.577983	0.770004	0.748808	0.712189	0.58354	0.685237	0.790574	0.713821	0.498861	0.46277	0.327472	0.762663
	19.042	0.910516	0.631116	0.47224	0.520878	0.808695	0.497701	0.689509	0.536311	0.278925	0.726522	0.51548	0.60424	0.535402	0.339994	0.642411	0.536636	0.529205	0.786594	0.448739	0.547726	0.616788	0.439391	0.839275	0.473075	0.542249	0.526695	0.978644	0.595076	0.823247	0.697497	0.631611	0.599383	0.747285	0.69898	0.659855	0.866589	0.736158	0.702744	0.713165	0.647232	0.658122	0.675609	0.757967	0.933162	0.4647	0.435377	0.419783	0.684657
	19.064	0.79151	0.516258	0.553415	0.548092	0.972656	0.592452	0.611863	0.47459	0.551098	0.732746	1.09674	0.631322	0.592164	0.380741	0.657689	0.544833	0.570042	0.646592	0.449599	0.645336	0.603086	0.396789	0.802825	0.742988	0.537668	0.385494	0.635926	0.568834	0.76981	0.740295	0.73221	0.535768	0.625442	0.80817	0.705894	0.699852	0.669131	0.929445	0.897778	0.595132	0.554243	0.684036	0.753946	0.777554	0.419157	0.595177	0.347416	0.620054
[truncated: 850 more rows]
[truncated: 147 more columns]

## Sheet: Extended Data Fig 4H
		Untreated
	Reepat	Repeat #1									Repeat #2																						Repeat #3
	Cell	1	2	3	4	5	6	7	8	9	1	2	3	4	5	6	7	8	9	10	11	12	13	14	15	16	17	18	19	20	21	22	1	2	3	4	5	6	7	8	9	10	11	12	13	14	15	16	17
[truncated: 37 more rows]
[truncated: 404 more columns]

## Sheet: Extended Data Fig 4I
		WT- Untreated																																WT- 1mM FA 0-30 min
[truncated: 39 more rows]
[truncated: 113 more columns]

[truncated: 1 more sheets: Extended Data Fig 4J]
