# Supplementary material for: Transcription-coupled DNA–protein crosslink repair by CSB and CRL4CSA-mediated degradation
Source: Nat Cell Biol. 2024 Apr 10;26(5):770–83. doi: 10.1038/s41556-024-01394-y (PMC11098752; doi:10.1038/s41556-024-01394-y)
Supplement: Supplementary file 19 — Statistical source data. [file 41556_2024_1394_MOESM19_ESM.xlsx]

## Sheet: Extended Data Fig 6B
		WT
		Untreated																							1-2 hr after 300 μM FA pulse																								5-6 hr after 300 μM FA pulse
	Repeat	Repeat #1								Repeat #2							Repeat #3								Repeat #1								Repeat #2								Repeat #3								Repeat #1
	Cell	#1	#2	#3	#4	#5	#6	#7	#8	#1	#2	#3	#4	#5	#6	#7	#1	#2	#3	#4	#5	#6	#7	#8	#1	#2	#3	#4	#5	#6	#7	#8	#1	#2	#3	#4	#5	#6	#7	#8	#1	#2	#3	#4	#5	#6	#7	#8	#1
Time (sec)	0	1.1265	1.10643	1.06816	1.05818	1.07194	1.15296	1.07404	1.13029	1.04593	1.05897	1.11874	1.08566	1.06069	1.05248	1.05822	1.08452	1.13101	1.06709	1.05757	1.09535	1.05122	1.07349	1.07905	1.04373	0.981573	1.09167	1.15398	1.13979	1.0662	1.08603	1.1072	1.11055	1.11129	1.07664	1.05878	1.07005	1.12627	1.10429	1.10622	1.06302	1.10188	1.06915	1.06614	1.06135	1.17373	1.07887	1.10644	1.09342
	0.41	1.07131	1.06265	1.08727	1.07771	1.05909	1.0732	1.03065	1.07037	1.03085	1.03163	1.06927	1.08568	1.04369	1.06521	1.04934	1.05155	1.0467	1.05716	1.02938	1.02184	1.09536	1.03315	1.03995	1.02856	1.00384	1.0636	1.05948	1.07024	1.08292	1.03021	1.07303	1.04967	1.05801	1.09142	1.00517	1.05115	1.07994	1.05662	1.01197	1.04862	1.09685	1.00467	1.0516	1.03224	1.0944	1.10034	1.07208	1.07851
	0.8	1.06003	1.05879	1.05895	1.02565	1.04437	1.02927	1.02276	1.01392	1.03806	0.998206	1.00279	1.06381	0.991288	1.04913	1.01788	1.0384	1.02459	1.02186	1.01878	1.03375	1.05373	1.01553	1.06435	1.02634	1.00149	1.05145	1.07703	1.07358	1.0182	1.03339	1.05939	1.05759	1.03886	1.03862	1.02244	1.02646	1.02449	1.007	1.0111	1.06224	1.04857	1.06307	1.05333	1.03683	1.03156	1.11082	1.05532	1.06617
	1.205	1.03849	1.04211	1.00726	1.042	1.00761	1.02315	0.984709	1.01236	1.01452	0.976082	0.99862	1.05939	1.01845	1.00868	1.01708	1.03252	1.04114	0.998461	1.01482	0.981648	1.02339	1.01319	0.97973	0.993892	1.0291	0.987094	1.05636	1.08305	0.992536	0.963536	1.00965	1.04708	1.04062	1.05544	1.01697	1.02506	1.04001	1.02627	1.01772	1.02849	1.05765	0.995394	1.04584	1.03221	1.0687	1.07714	1.00944	1.00025
	1.597	1.04746	0.998395	1.02541	0.98921	1.03282	1.02589	1.01134	0.990846	1.00421	0.939912	1.02543	0.990049	1.00459	1.07045	0.982174	0.994687	0.983486	1.01306	1.00671	1.01259	1.01268	0.989056	0.98392	0.999083	0.945584	1.0266	1.01714	1.04706	1.03388	1.02804	1.05112	1.04561	1.01755	1.02464	0.98759	1.05497	1.03368	0.970864	1.01402	1.03538	1.03288	0.990805	1.02858	1.06361	1.04208	1.03751	0.993504	1.00725
	2.002	1.02572	0.997695	1.00954	0.993713	1.01541	0.97508	1.00541	1.00229	0.994479	0.966742	1.02261	1.0156	0.976315	1.01942	1.03155	0.996184	1.01608	0.977227	0.982483	0.981451	0.975144	1.00383	0.964475	1.01482	0.962945	1.036	1.03935	1.04192	1.02134	1.00321	1.0302	1.05061	1.03125	1.01379	1.01184	1.00588	1.03681	1.00608	0.999996	0.976183	1.02868	0.974836	0.981665	1.05276	1.05926	1.02887	1.00589	0.992097
	2.41	1.04854	1.02416	1.02536	1.03021	1.00246	1.03188	1.01185	0.998874	0.98982	0.987981	1.00392	1.02075	1.00456	1.00492	1.01956	1.01538	1.03496	0.992494	0.986194	0.984553	0.987054	1.02785	0.977386	1.00414	1.00802	1.02857	1.0201	1.03622	1.04494	0.99944	1.09207	1.01802	1.01546	1.0162	1.00087	1.06368	1.02553	0.978852	1.00046	1.00178	1.04775	0.995589	0.99414	1.04732	1.07523	1.04882	1.00151	1.01545
	2.8	0.996189	0.999706	1.01926	1.02017	1.01154	1.07982	1.00542	1.0251	1.00029	0.996921	0.991181	1.01922	0.99658	1.02912	0.997657	1.00417	1.04605	0.997829	0.993646	1.01457	0.979997	1.00403	0.996946	0.990327	0.983087	1.01753	1.0252	0.997323	1.01994	1.01053	0.965721	1.02207	1.01714	1.05936	0.989424	1.03498	0.988875	0.979408	1.0014	1.00254	0.997375	0.97349	0.997772	0.968051	1.04209	1.07461	1.02901	1.04418
	3.205	1.04507	0.997636	1.03035	0.980964	1.03912	1.01149	0.983479	0.987979	1.00168	0.986565	0.996582	1.00521	1.02361	1.01257	1.00962	0.976582	1.04275	0.991976	0.996626	0.981048	0.979516	0.987032	0.979454	0.982339	1.00242	1.04419	0.995236	0.990851	1.00406	0.97077	1.00454	1.03191	1.02124	0.996501	1.0127	1.02078	1.01506	1.00282	1.01272	1.00256	1.00862	0.939552	0.980949	0.992662	1.01009	1.02834	1.03026	1.02238
	3.597	1.00723	1.02142	1.02518	0.999164	1.01501	1.00819	1.03051	0.998543	0.964965	0.995449	0.99966	0.99452	0.986759	1.00846	0.988636	1.01049	1.01175	0.984867	1.04205	0.999911	1.00786	1.00534	0.997721	1.00241	0.985888	1.04164	0.988443	1.01909	0.962276	1.01724	1.0497	1.01989	1.01758	1.02545	1.01488	0.982397	1.04094	0.977394	1.00934	0.997773	1.02804	0.985431	1.03927	0.991904	1.08238	1.04859	1.01558	1.0217
	4.002	1.02059	1.0334	1.0366	0.997599	0.996733	1.00315	0.992148	0.980713	0.996973	0.996375	1.0081	0.995957	1.00649	0.997331	1.01474	0.980801	1.03705	0.968949	1.00772	1.00332	1.03517	1.00501	0.977842	1.02318	0.979749	0.987804	0.976115	0.991734	1.03046	0.955083	1.02794	1.01891	0.968705	1.01306	1.0344	1.02694	0.982271	0.984888	1.01841	0.991053	1.01368	0.990642	0.956097	1.05044	1.00985	0.981143	1.00032	0.972677
	4.41	1.00295	1.03339	1.02829	0.981508	1.02875	1.02577	0.986981	0.994186	1.01523	0.964385	0.986568	1.02345	1.03091	1.04091	0.998903	0.984029	1.03808	0.996396	0.981068	0.981862	0.967242	0.994318	0.942757	0.995293	1.00931	0.98437	0.971285	1.03145	0.993605	0.927318	1.00417	1.00745	1.01082	1.00949	1.02502	1.01473	1.0006	0.963813	1.00349	0.998145	1.01569	0.983004	0.973444	1.00232	1.02041	1.0635	1.00884	1.04713
	4.8	1.01029	0.991064	1.01227	0.993413	1.02597	1.01212	0.995264	1.01804	0.98277	0.983946	1.00557	1.00372	0.996982	1.02793	1.00928	0.980546	1.03703	0.993182	0.976396	1.01772	0.966761	0.99858	0.954317	1.01234	1.00108	0.982743	1.01804	1.02581	0.93761	0.971671	1.04737	1.01305	0.986463	1.02663	1.00095	1.00258	1.00806	0.94266	1.01346	1.01451	0.984857	1.01198	0.967198	0.987741	0.995585	1.02666	0.989518	1.00698
	5.205	0.994021	1.02303	1.00614	1.0127	1.0245	0.999471	1.03049	0.976201	1.01242	0.982906	0.991347	1.01562	1.02762	1.00038	0.972671	0.998497	1.01582	0.988052	0.99675	0.961752	0.981344	1.0081	0.986727	1.04354	0.992706	0.995979	1.00123	1.0177	0.987467	0.983278	1.02823	1.03219	0.993374	1.04058	0.95485	1.03367	1.03313	0.94275	1.01122	0.98246	0.977856	0.94747	1.00244	1.00757	1.00687	1.04243	0.991087	1.00674
	5.597	1.0024	0.982233	1.02838	1.0294	1.02115	1.0015	0.989419	1.01935	0.983137	0.973816	0.996934	1.00232	1.00032	0.992652	0.995648	0.978401	1.02524	0.998951	0.991803	0.978528	1.01334	1.03633	0.995602	1.01307	1.0042	1.01671	1.00473	1.00263	0.992286	0.990637	1.0207	1.00961	1.0191	1.02726	1.00677	1.02319	1.01785	1.00271	1.01331	0.98131	1.03896	0.988461	0.976999	0.998457	1.02749	1.00993	1.011	0.998281
	6.002	1.0003	1.04354	1.00703	1.00974	0.973358	1.02306	1.00658	1.01197	0.964468	1.00442	0.988043	0.988455	1.02648	0.966457	1.01088	1.01874	1.00656	1.00018	0.988149	0.978838	0.97216	0.998237	0.987307	1.01101	0.949834	0.990517	1.00819	0.993729	1.04772	1.03646	1.01184	1.01857	1.00879	0.940943	1.00734	0.969002	1.03923	0.947153	1.01004	1.00288	1.00721	0.990093	0.986043	0.977712	0.984373	1.00854	1.02599	1.00673
	6.41	0.991504	0.992121	1.00429	1.0034	0.990099	1.00328	0.992968	1.03925	1.00562	0.99312	1.00098	1.00534	0.977203	0.979109	0.979119	1.0095	1.0119	1.00036	0.992631	1.03698	0.979212	0.99795	0.976981	0.999791	1.00141	0.99054	1.01189	0.983466	1.02246	0.983915	1.035	0.991537	0.971008	0.97756	1.00177	1.01281	0.979672	1.00324	1.0207	1.01356	0.988538	1.02319	1.0014	0.995424	1.00727	0.977197	0.990374	0.987016
	6.8	0.983141	1.00676	0.997602	1.00888	0.998346	0.987735	0.99471	0.986667	1.02742	0.99745	1.0083	1.00589	0.992659	1.01689	0.984708	1.00285	0.9797	0.976499	0.998133	0.97371	1.01898	0.966492	1.0144	0.996262	1.0081	1.02058	0.985396	0.98182	1.00299	0.993958	0.964049	1.00295	1.02204	0.997652	0.987562	1.00949	1.01128	1.02155	0.994223	1.01563	1.01682	1.03424	1.04281	1.00339	0.984957	1.05388	0.984522	1.00662
	7.205	1.00454	0.995219	0.987296	0.97148	1.00206	1.02142	1.02059	1.01599	1.0114	0.989561	1.02857	1.00183	0.986767	1.00688	0.978362	1.00384	0.98142	0.99032	0.983837	0.992154	0.992912	0.996726	1.01211	1.01424	0.972368	0.986416	1.01019	1.00255	0.989266	1.02273	0.966207	1.03239	1.03134	0.986262	0.992522	1.00709	1.02619	0.987664	1.02422	0.963276	1.00529	1.00331	1.02516	1.00361	1.02453	0.982744	0.975884	1.01816
	7.597	0.999293	1.00484	0.978393	1.01887	0.991192	0.969469	0.97989	0.973759	0.985712	1.03104	1.0034	1.00204	1.01659	0.98985	0.972933	0.984943	0.976792	1.02843	1.01263	1.01176	1.03201	0.994812	0.981932	1.02714	1.00759	1.01507	0.973694	1.00309	0.933033	0.983275	0.946896	1.00045	0.986937	1.03674	1.00795	0.956743	0.991598	0.964844	1.00291	1.00641	0.989682	1.01257	0.990226	0.995499	1.00794	0.95037	1.00872	1.00312
	8.002	1.00584	1.00073	0.976278	0.98904	0.995311	1.00659	0.99092	0.993778	1.0206	0.987544	0.991926	1.02699	1.00689	0.966917	1.00328	1.01641	0.97601	0.998934	0.976254	0.989766	1.00829	1.00663	1.00503	1.00073	1.01203	0.990756	1.02646	0.987689	0.974921	0.995471	0.998244	0.978211	0.983074	1.00465	0.99855	0.989371	0.953442	0.998181	0.961222	0.991333	0.979122	1.01609	1.00021	1.03062	1.01498	1.00669	0.982953	0.990003
	8.41	1.01192	0.988512	1.04225	1.01427	1.01175	1.02169	1.03449	0.959377	0.997358	0.977846	0.982472	0.946256	1.0148	1.00368	1.01134	0.997132	1.01017	0.999093	1.04398	1.01862	0.983251	0.99991	1.03853	0.964512	1.0287	0.976552	0.980194	1.0171	1.01996	0.996741	1.0169	0.983794	0.987569	1.00313	1.01259	0.985246	0.992647	1.03639	0.981635	1.00518	0.972258	0.963403	1.00695	0.971185	1.0187	0.938298	0.992936	0.997011
	8.8	0.988621	1.00292	0.989736	0.988868	1.013	0.950639	0.994764	1.01637	0.99053	1.02587	0.991789	1.01366	0.999341	1.01802	1.02351	0.990967	1.01801	0.997368	1.00933	1.01128	1.0068	1.00775	0.987527	0.973596	1.00677	0.987106	0.997731	1.02641	1.00968	0.996993	1.01888	0.988258	1.01335	1.00297	1.01041	1.02134	0.999755	1.01566	0.996915	0.992909	1.00055	1.00133	0.996338	1.02439	0.961954	1.05007	1.00112	0.983835
	9.205	1.01245	0.983122	0.988735	0.966048	1.00372	1.01463	0.995672	0.983486	1.01375	1.01934	1.00759	1.00722	0.978951	1.05955	1.04022	0.997223	1.0142	1.00987	1.00326	1.00837	0.993055	0.995162	1.00059	0.999646	1.00901	1.02575	1.00152	1.00151	1.00768	0.999822	1.02128	0.994237	0.976788	1.02284	0.974543	1.02572	0.988342	1.02262	0.994828	1.02752	1.00157	0.967315	0.973856	0.999716	0.967804	1.02228	1.02651	1.00922
	9.597	1.02158	1.00085	1.01028	0.982575	1.01027	0.964463	1.00592	0.954007	1.00773	0.968592	0.980236	0.99559	1.01171	1.00376	1.00861	0.984109	0.988946	0.964895	0.999061	1.00106	0.985514	1.02084	0.948583	1.00668	0.955469	0.994295	1.06423	1.04039	0.953598	0.974128	0.992739	0.980463	0.97248	1.01736	0.986071	1.02503	0.971514	0.967741	1.02048	1.01198	0.985789	1.02459	1.02751	1.04808	1.02744	0.970413	1.01858	0.965927
	9.722
	9.845	0.196414	0.173567	0.191769	0.184663	0.193117	0.158134	0.158841	0.19679	0.238152	0.220795	0.187978	0.247903	0.176047	0.208023	0.201382	0.18892	0.165412	0.173224	0.183677	0.189942	0.15296	0.158665	0.136318	0.178491	0.147072	0.219358	0.214426	0.14541	0.105716	0.187889	0.164597	0.143009	0.136019	0.0936022	0.183755	0.142316	0.120657	0.153875	0.0905147	0.180823	0.187218	0.262691	0.124728	0.191659	0.0984934	0.165128	0.175376	0.181867
	10.252	0.262583	0.260202	0.261701	0.241223	0.267778	0.221835	0.235547	0.272848	0.315319	0.330402	0.309984	0.359505	0.302724	0.287966	0.30296	0.253675	0.255832	0.287183	0.278909	0.26927	0.273	0.259573	0.211998	0.282932	0.232604	0.263744	0.264775	0.190231	0.165362	0.218696	0.242092	0.205011	0.217646	0.171957	0.249614	0.206685	0.232378	0.232847	0.150936	0.2076	0.246798	0.300865	0.172116	0.253873	0.197992	0.205089	0.26629	0.294579
	10.642	0.294858	0.315211	0.3108	0.27254	0.289171	0.265262	0.275301	0.330791	0.350733	0.360748	0.379716	0.400412	0.304396	0.348472	0.350404	0.300841	0.328401	0.362858	0.308051	0.316837	0.314098	0.298151	0.276035	0.322998	0.226692	0.296179	0.271158	0.204129	0.217264	0.261446	0.26	0.257794	0.268091	0.192205	0.285289	0.228713	0.296737	0.24095	0.182449	0.241711	0.314644	0.344299	0.178503	0.251155	0.230821	0.311074	0.302382	0.326751
	11.05	0.323214	0.301021	0.32886	0.265822	0.3147	0.25377	0.293264	0.340703	0.38075	0.405462	0.38875	0.419471	0.344593	0.382378	0.376342	0.298806	0.30481	0.374011	0.335755	0.348327	0.335731	0.318293	0.249401	0.310682	0.238061	0.273521	0.277872	0.224322	0.21055	0.321289	0.277138	0.233705	0.275242	0.213018	0.303995	0.213515	0.243346	0.277474	0.172843	0.294215	0.315376	0.302146	0.219569	0.275184	0.203256	0.290365	0.349013	0.340629
	11.455	0.30152	0.320788	0.326383	0.292929	0.304479	0.293351	0.324631	0.349535	0.43249	0.405027	0.389957	0.442344	0.34599	0.400774	0.427008	0.327305	0.331544	0.406849	0.361063	0.356352	0.355962	0.349435	0.283318	0.313754	0.239066	0.280177	0.308845	0.242339	0.210656	0.281087	0.283865	0.233828	0.273842	0.221396	0.339441	0.227616	0.275949	0.312979	0.230921	0.267329	0.302368	0.341779	0.263688	0.280819	0.313189	0.294729	0.362163	0.326418
	11.847	0.345812	0.335544	0.367768	0.32878	0.308497	0.310083	0.316148	0.432697	0.438792	0.426746	0.434055	0.437075	0.366629	0.378019	0.412029	0.30817	0.385233	0.417547	0.357137	0.368006	0.394086	0.372671	0.276326	0.320009	0.226932	0.339346	0.288875	0.235963	0.239749	0.273864	0.309995	0.289581	0.277758	0.252946	0.299742	0.24165	0.328531	0.297022	0.24599	0.280484	0.307889	0.363789	0.237248	0.321844	0.269845	0.318016	0.315847	0.33441
	12.252	0.343584	0.322111	0.402322	0.336383	0.321986	0.275008	0.339607	0.41317	0.424768	0.438392	0.411854	0.471895	0.355542	0.422438	0.45528	0.348709	0.352657	0.393307	0.377345	0.375704	0.376551	0.365978	0.319798	0.300068	0.226783	0.302889	0.265909	0.257606	0.23451	0.307986	0.305576	0.278859	0.280722	0.236375	0.33061	0.270062	0.321687	0.316275	0.266993	0.296092	0.331926	0.348597	0.285583	0.340868	0.232711	0.33064	0.340758	0.340415
	12.642	0.367673	0.345439	0.385466	0.307583	0.330259	0.326738	0.337797	0.416039	0.442916	0.430374	0.44178	0.443744	0.418451	0.440431	0.441736	0.352114	0.378246	0.441679	0.38773	0.357885	0.412411	0.396791	0.283371	0.329605	0.221024	0.352976	0.323248	0.236267	0.262059	0.300234	0.290013	0.294136	0.302348	0.259092	0.346166	0.281444	0.318011	0.308078	0.243309	0.310114	0.345269	0.369436	0.274514	0.302617	0.335715	0.337703	0.387711	0.368027
	13.05	0.361252	0.365699	0.390465	0.320572	0.339119	0.27005	0.342307	0.415523	0.45186	0.453973	0.46626	0.453201	0.419426	0.461138	0.472859	0.345318	0.391699	0.437884	0.360965	0.413602	0.41186	0.425548	0.323355	0.330898	0.24042	0.347098	0.287338	0.288082	0.249649	0.282975	0.305425	0.277589	0.292055	0.276966	0.353987	0.236424	0.259756	0.291206	0.274063	0.294801	0.354985	0.409731	0.294185	0.35854	0.328005	0.326449	0.412655	0.361583
	13.455	0.359773	0.353938	0.394068	0.33837	0.322703	0.347884	0.346941	0.439811	0.470237	0.445601	0.450666	0.448027	0.405604	0.463492	0.45707	0.354843	0.406723	0.45083	0.382624	0.408663	0.453384	0.430053	0.329433	0.341677	0.316855	0.351538	0.290517	0.243867	0.265461	0.328704	0.321846	0.323511	0.29628	0.271921	0.359703	0.281126	0.323177	0.297924	0.245853	0.3108	0.339315	0.372146	0.295685	0.316698	0.292795	0.368343	0.437216	0.366519
	13.847	0.346359	0.346851	0.393243	0.3245	0.341381	0.348245	0.359413	0.424023	0.467087	0.455579	0.444779	0.484692	0.409664	0.480635	0.485291	0.357772	0.428048	0.467685	0.390246	0.415949	0.428423	0.437592	0.343038	0.329701	0.308037	0.354325	0.31323	0.272521	0.209272	0.333567	0.317652	0.269286	0.286914	0.23325	0.355358	0.254522	0.318089	0.35925	0.266078	0.311571	0.353749	0.404901	0.28809	0.33639	0.304148	0.412235	0.407558	0.340477
	14.252	0.373074	0.389471	0.39244	0.342948	0.336565	0.338907	0.356992	0.45595	0.476358	0.456896	0.477512	0.480705	0.407272	0.481902	0.459619	0.363432	0.413027	0.46432	0.387615	0.433386	0.464122	0.430733	0.362212	0.342178	0.296159	0.350465	0.314485	0.244992	0.247211	0.323126	0.330105	0.293071	0.276677	0.276829	0.355411	0.239872	0.356754	0.33423	0.256001	0.316597	0.342973	0.369478	0.264764	0.327918	0.359732	0.380459	0.417846	0.37918
	14.642	0.365435	0.36467	0.388426	0.359979	0.366976	0.346502	0.352965	0.443133	0.485865	0.474054	0.480259	0.502294	0.427877	0.482284	0.474457	0.352092	0.407006	0.45217	0.42182	0.417847	0.447901	0.42282	0.366678	0.347823	0.288537	0.351245	0.327056	0.246811	0.24569	0.295521	0.322861	0.302616	0.306119	0.268384	0.357278	0.244109	0.361964	0.323958	0.274001	0.3243	0.348066	0.399721	0.277751	0.338002	0.330277	0.384804	0.433997	0.375867
	15.05	0.385244	0.368067	0.398791	0.352494	0.386869	0.350346	0.343824	0.47982	0.483293	0.482156	0.427854	0.494607	0.481678	0.467249	0.49851	0.367844	0.40196	0.452088	0.385748	0.438274	0.430974	0.448396	0.354643	0.351077	0.290553	0.336502	0.357375	0.282663	0.265442	0.327955	0.322228	0.286988	0.332652	0.215228	0.364406	0.282439	0.320136	0.340811	0.252845	0.300159	0.357258	0.375124	0.278702	0.343408	0.312248	0.346272	0.427851	0.393171
	15.455	0.355976	0.384239	0.42539	0.320482	0.376919	0.368147	0.345481	0.457552	0.457695	0.465327	0.457763	0.519572	0.432418	0.50794	0.483977	0.38746	0.446362	0.456645	0.410791	0.433832	0.450664	0.42104	0.358045	0.363457	0.250394	0.356846	0.34951	0.276023	0.283984	0.320258	0.339554	0.319924	0.35026	0.231346	0.366239	0.263798	0.380989	0.297982	0.316842	0.307956	0.381572	0.422764	0.295539	0.391617	0.336815	0.384872	0.422913	0.369928
	15.847	0.367531	0.409276	0.438621	0.339524	0.382073	0.390516	0.345857	0.469644	0.472056	0.463263	0.485311	0.500036	0.467906	0.462756	0.487113	0.385649	0.447036	0.465224	0.412067	0.415593	0.482312	0.465655	0.409284	0.34623	0.292572	0.351832	0.32431	0.287605	0.298538	0.323871	0.35599	0.319645	0.309766	0.270823	0.386327	0.277751	0.356124	0.328468	0.260325	0.348522	0.356279	0.402796	0.295198	0.34894	0.301481	0.429002	0.450434	0.356838
	16.252	0.39918	0.39909	0.432768	0.348207	0.368559	0.360995	0.342984	0.461471	0.479614	0.468411	0.518881	0.535978	0.457327	0.517222	0.515623	0.386	0.440569	0.488432	0.409111	0.438297	0.472141	0.436004	0.394885	0.356956	0.310571	0.372461	0.319526	0.260042	0.276481	0.309691	0.324681	0.285849	0.324903	0.267197	0.385969	0.273083	0.347361	0.330194	0.256662	0.353835	0.369484	0.382835	0.299411	0.36249	0.348363	0.381152	0.430178	0.368001
	16.642	0.39142	0.406467	0.440091	0.358568	0.381034	0.367277	0.344452	0.471552	0.480417	0.491308	0.481376	0.514717	0.428923	0.500502	0.519383	0.390459	0.453234	0.457855	0.398264	0.404685	0.499166	0.449933	0.368463	0.351983	0.292743	0.361527	0.323756	0.261068	0.299337	0.326972	0.357858	0.317232	0.287157	0.287639	0.375491	0.284999	0.385583	0.304614	0.273296	0.329857	0.365445	0.397036	0.305708	0.349507	0.314161	0.359697	0.455483	0.367647
	17.05	0.383246	0.385152	0.412742	0.365963	0.343024	0.375955	0.354949	0.473655	0.506309	0.473358	0.496714	0.50534	0.441357	0.454056	0.495547	0.396687	0.448738	0.481063	0.396634	0.437908	0.491534	0.445074	0.406857	0.361351	0.320552	0.353646	0.327936	0.284754	0.292426	0.33887	0.390611	0.285036	0.323182	0.277297	0.370248	0.321444	0.35218	0.363217	0.27655	0.335883	0.405736	0.418856	0.281451	0.379673	0.330273	0.454863	0.433878	0.401989
	17.455	0.386922	0.373515	0.453752	0.355569	0.365896	0.361284	0.347182	0.478001	0.472127	0.476312	0.506998	0.518764	0.475621	0.439819	0.523916	0.362557	0.44171	0.460812	0.428028	0.430371	0.49581	0.449691	0.387314	0.386015	0.304338	0.350181	0.372076	0.275949	0.287279	0.385747	0.371537	0.306414	0.297742	0.272686	0.374479	0.284735	0.366664	0.317843	0.261162	0.328521	0.378206	0.407375	0.324505	0.364327	0.333848	0.450804	0.476033	0.379491
	17.847	0.386166	0.419404	0.445666	0.35324	0.3492	0.386528	0.361568	0.469044	0.48408	0.519793	0.505421	0.495937	0.44395	0.48006	0.524234	0.399998	0.458282	0.453775	0.412145	0.439857	0.507528	0.437663	0.410116	0.390181	0.276292	0.349505	0.343808	0.29448	0.279729	0.369678	0.369963	0.314648	0.308333	0.277377	0.380605	0.263834	0.367711	0.350712	0.281934	0.366699	0.367368	0.405393	0.311773	0.364948	0.339998	0.401906	0.480443	0.417919
	18.252	0.384581	0.413423	0.443029	0.349267	0.347762	0.35012	0.363336	0.464991	0.478731	0.502527	0.483833	0.518804	0.444618	0.491383	0.497696	0.401817	0.461985	0.468628	0.382575	0.454237	0.480353	0.484973	0.381378	0.359855	0.344558	0.34456	0.370324	0.293324	0.326143	0.386556	0.361751	0.336075	0.31187	0.256969	0.397089	0.305639	0.370356	0.340435	0.302732	0.353082	0.362411	0.403343	0.320762	0.369243	0.330277	0.47342	0.46572	0.412086
	18.642	0.383409	0.403022	0.45994	0.370161	0.358676	0.353285	0.380165	0.466317	0.482493	0.528044	0.515983	0.509083	0.441647	0.520758	0.50994	0.37171	0.473835	0.46881	0.424734	0.462244	0.471856	0.483136	0.416737	0.355265	0.325253	0.353578	0.357877	0.288118	0.269307	0.352941	0.349642	0.305643	0.303163	0.239484	0.398608	0.29848	0.351127	0.343097	0.307887	0.361178	0.383908	0.392902	0.304963	0.398628	0.335995	0.42364	0.416067	0.375178
	19.05	0.396185	0.417864	0.466434	0.380003	0.362044	0.374818	0.360402	0.482515	0.494451	0.484317	0.517671	0.523154	0.512929	0.506069	0.513634	0.397537	0.460488	0.487897	0.419981	0.453811	0.5113	0.477843	0.39775	0.335874	0.324094	0.372948	0.362144	0.278489	0.258035	0.311929	0.346807	0.331299	0.309625	0.267971	0.389295	0.26703	0.402913	0.365049	0.307012	0.328439	0.388051	0.467708	0.321688	0.409604	0.322558	0.473234	0.457805	0.407468
	19.455	0.41615	0.419333	0.445017	0.374869	0.353363	0.427752	0.37462	0.487214	0.495725	0.490565	0.536328	0.538226	0.46927	0.495196	0.515072	0.385769	0.467372	0.527412	0.408572	0.446759	0.484604	0.46703	0.398419	0.378538	0.301556	0.374348	0.34509	0.290612	0.306777	0.322946	0.355401	0.341798	0.333327	0.274101	0.394993	0.249239	0.400173	0.36302	0.307184	0.351514	0.386288	0.390313	0.315207	0.374014	0.355867	0.381292	0.480342	0.404687
	19.847	0.410476	0.42527	0.428331	0.391621	0.360434	0.393246	0.366214	0.50221	0.520561	0.484872	0.535876	0.550289	0.449314	0.516933	0.49862	0.366354	0.474204	0.502768	0.408333	0.4717	0.504325	0.466301	0.41822	0.383424	0.301817	0.364089	0.328839	0.303728	0.315522	0.325967	0.357337	0.329197	0.318072	0.290036	0.396626	0.216256	0.389046	0.387284	0.290775	0.344879	0.368603	0.422523	0.336621	0.377581	0.314325	0.456777	0.473843	0.436744
	20.252	0.400877	0.405119	0.442267	0.364449	0.367524	0.385715	0.377336	0.480487	0.481347	0.51686	0.532326	0.545464	0.501351	0.500623	0.509859	0.379133	0.462637	0.462052	0.437747	0.453031	0.540147	0.459065	0.42235	0.336795	0.297566	0.387702	0.360022	0.2975	0.355875	0.358752	0.384034	0.334562	0.337762	0.289247	0.411723	0.319059	0.371659	0.356184	0.327311	0.354569	0.403533	0.392405	0.304345	0.368145	0.343186	0.471514	0.468392	0.433488
	20.642	0.390818	0.435362	0.432579	0.406305	0.354699	0.405633	0.364831	0.485775	0.48047	0.530907	0.500084	0.526528	0.486615	0.515111	0.540157	0.388592	0.480947	0.484806	0.444256	0.4372	0.521848	0.475501	0.399677	0.404228	0.285833	0.36293	0.348114	0.307966	0.307203	0.348087	0.385199	0.318314	0.33248	0.312402	0.404376	0.283797	0.395842	0.379417	0.309001	0.340642	0.392765	0.394641	0.327317	0.367057	0.381141	0.407462	0.448522	0.407059
	21.05	0.383724	0.400008	0.466865	0.377478	0.352163	0.352709	0.3946	0.509647	0.522173	0.516436	0.526456	0.551905	0.509473	0.516972	0.528083	0.394758	0.481069	0.523272	0.440463	0.4505	0.48688	0.492078	0.430156	0.382481	0.268468	0.392019	0.316524	0.29728	0.316793	0.306384	0.363307	0.341863	0.306177	0.317092	0.403306	0.262855	0.392099	0.349897	0.314715	0.343386	0.373915	0.428645	0.330839	0.354646	0.395087	0.418673	0.469626	0.394274
	21.455	0.400935	0.394428	0.457057	0.402589	0.371075	0.413089	0.379724	0.477426	0.481899	0.529295	0.508084	0.53418	0.491619	0.524986	0.529525	0.384876	0.481525	0.490668	0.407188	0.476264	0.512059	0.516798	0.426331	0.371669	0.269132	0.392835	0.330388	0.286055	0.302712	0.366477	0.395326	0.370437	0.304893	0.279847	0.40509	0.261127	0.369532	0.372211	0.317646	0.379856	0.388079	0.415972	0.311923	0.375482	0.361066	0.454682	0.473655	0.404964
	21.847	0.411198	0.409732	0.459861	0.367179	0.37613	0.438731	0.373763	0.511579	0.496234	0.526311	0.505091	0.570062	0.500408	0.550142	0.56731	0.391601	0.459891	0.513388	0.422487	0.458871	0.509437	0.497282	0.434647	0.377152	0.297915	0.393455	0.335711	0.293221	0.342339	0.347782	0.310977	0.36177	0.298002	0.260142	0.400511	0.275801	0.357144	0.374038	0.30528	0.380481	0.383392	0.419431	0.327565	0.366167	0.346776	0.46748	0.476282	0.418538
	22.252	0.399406	0.419063	0.483668	0.386605	0.374379	0.395382	0.386878	0.499184	0.515012	0.508687	0.518573	0.540284	0.479858	0.545411	0.515352	0.381749	0.465156	0.512013	0.46523	0.495982	0.499162	0.47677	0.476818	0.338584	0.311684	0.36848	0.364752	0.27574	0.327075	0.331093	0.336296	0.346869	0.34909	0.28624	0.406766	0.276167	0.381876	0.363358	0.319102	0.333046	0.436798	0.37055	0.327841	0.3558	0.324746	0.417361	0.46482	0.41278
	22.642	0.414741	0.398738	0.466848	0.375876	0.382856	0.376625	0.384433	0.486717	0.495013	0.537683	0.53911	0.523419	0.502055	0.514991	0.52726	0.412418	0.474437	0.489599	0.419839	0.508935	0.515507	0.481769	0.403803	0.366244	0.30503	0.391275	0.343124	0.267666	0.325003	0.38926	0.396135	0.321316	0.337662	0.340631	0.414151	0.281989	0.35209	0.404991	0.336601	0.390218	0.393385	0.418431	0.319151	0.352106	0.34743	0.43827	0.498394	0.396669
	23.05	0.428454	0.409251	0.44975	0.416463	0.390298	0.396752	0.391596	0.503192	0.517292	0.511189	0.534409	0.529178	0.461234	0.532556	0.536833	0.399935	0.483156	0.53103	0.439271	0.470971	0.531159	0.501912	0.429902	0.371104	0.314663	0.369467	0.357248	0.29031	0.329639	0.37663	0.364257	0.34825	0.354302	0.302618	0.416279	0.284744	0.429078	0.372217	0.294212	0.373262	0.406311	0.40447	0.340842	0.411363	0.320241	0.379627	0.455522	0.385112
	23.455	0.42076	0.397973	0.442242	0.386953	0.388825	0.400446	0.384606	0.494756	0.496438	0.518485	0.523803	0.568316	0.494063	0.513559	0.542033	0.417436	0.466822	0.526693	0.405105	0.512421	0.518001	0.491766	0.453831	0.373215	0.298258	0.366169	0.3557	0.276883	0.313463	0.350971	0.357468	0.357704	0.333588	0.285127	0.405044	0.29276	0.413285	0.366799	0.327037	0.376855	0.434468	0.414299	0.298261	0.33267	0.365029	0.461066	0.483538	0.401208
	23.847	0.41028	0.404434	0.483488	0.402832	0.385243	0.362416	0.391274	0.499695	0.493841	0.516494	0.525384	0.577834	0.480823	0.547612	0.528039	0.421289	0.482356	0.505962	0.454177	0.488144	0.525404	0.470353	0.467319	0.401184	0.286848	0.42628	0.342178	0.304276	0.331125	0.371289	0.403631	0.345706	0.365424	0.277388	0.412351	0.304209	0.37944	0.370551	0.335951	0.350388	0.425851	0.413185	0.338195	0.383682	0.35971	0.508846	0.507191	0.431984
	24.252	0.426721	0.413624	0.463657	0.407846	0.400522	0.427333	0.405838	0.475365	0.509889	0.521071	0.548313	0.545281	0.476337	0.514893	0.537901	0.415935	0.443646	0.497084	0.442941	0.456205	0.541125	0.50789	0.466342	0.398116	0.306219	0.397183	0.342161	0.301374	0.331415	0.382409	0.383465	0.339785	0.341596	0.293691	0.400153	0.310816	0.390089	0.360878	0.323035	0.36427	0.374089	0.389	0.377862	0.362348	0.343585	0.476955	0.500031	0.399902
	24.642	0.397221	0.405329	0.457469	0.378155	0.399146	0.437338	0.390095	0.48801	0.516457	0.54067	0.52814	0.540294	0.461705	0.533414	0.543962	0.401686	0.480979	0.514105	0.462401	0.495434	0.537297	0.492572	0.440128	0.385059	0.309143	0.399952	0.379265	0.307944	0.361263	0.373154	0.393705	0.333843	0.32434	0.300312	0.396933	0.293654	0.403196	0.331195	0.335671	0.356652	0.414508	0.389846	0.322444	0.368867	0.354284	0.469962	0.480501	0.408619
	25.05	0.445149	0.420218	0.470418	0.389841	0.369447	0.389714	0.391663	0.503641	0.49916	0.555382	0.520972	0.503559	0.476412	0.57108	0.549443	0.405542	0.484414	0.520357	0.450761	0.468085	0.526872	0.541581	0.424541	0.358626	0.340052	0.373311	0.357592	0.308987	0.308764	0.360643	0.352203	0.329785	0.352533	0.272253	0.408268	0.326129	0.412202	0.384668	0.319725	0.374572	0.434132	0.423234	0.331257	0.356736	0.34834	0.496208	0.474884	0.393211
	25.455	0.438897	0.428025	0.479341	0.407865	0.388424	0.362694	0.396724	0.522573	0.538091	0.53119	0.516738	0.54222	0.479381	0.539438	0.536115	0.416701	0.471084	0.482113	0.433745	0.47154	0.529621	0.525372	0.419869	0.393188	0.303897	0.388953	0.346874	0.283687	0.313812	0.355611	0.38031	0.332767	0.339763	0.22895	0.406517	0.301008	0.402089	0.372391	0.30791	0.354728	0.404134	0.431927	0.320505	0.371347	0.377987	0.454695	0.502804	0.40121
	25.847	0.424846	0.438151	0.482377	0.38801	0.402439	0.384231	0.380314	0.520304	0.525135	0.512745	0.516272	0.548344	0.479897	0.524698	0.556067	0.415155	0.472403	0.499966	0.428327	0.429978	0.54011	0.531724	0.477736	0.410333	0.29504	0.367248	0.372368	0.309378	0.328848	0.362429	0.428699	0.348689	0.311903	0.309183	0.376705	0.293048	0.386034	0.350652	0.339544	0.396616	0.417643	0.430329	0.314133	0.351229	0.362398	0.511184	0.503624	0.416741
	26.252	0.449876	0.44024	0.477272	0.430116	0.419683	0.339178	0.395511	0.502688	0.51137	0.522055	0.545834	0.590551	0.480335	0.535506	0.524897	0.419351	0.517477	0.494281	0.448227	0.456468	0.541245	0.521116	0.459599	0.411969	0.298691	0.378736	0.353343	0.335828	0.293587	0.341412	0.386351	0.33925	0.358791	0.312729	0.405332	0.324148	0.394438	0.350864	0.350662	0.359099	0.392819	0.425	0.339249	0.372572	0.353752	0.508932	0.504777	0.408641
	26.642	0.442421	0.424057	0.47813	0.417521	0.403862	0.393754	0.405075	0.525315	0.535711	0.535068	0.520308	0.557794	0.486216	0.551548	0.543924	0.41658	0.503829	0.505259	0.429613	0.479188	0.552535	0.52642	0.46971	0.394057	0.335222	0.395724	0.332731	0.316085	0.323098	0.3775	0.375325	0.368891	0.33617	0.29609	0.402695	0.305272	0.388552	0.388802	0.346629	0.359885	0.410958	0.400874	0.318416	0.363688	0.351748	0.515158	0.484745	0.413429
	27.05	0.44196	0.422553	0.473338	0.372957	0.421401	0.430357	0.426735	0.516563	0.525089	0.535248	0.521369	0.553022	0.498011	0.509254	0.542687	0.425943	0.50846	0.503446	0.460621	0.493407	0.568259	0.527857	0.439358	0.396185	0.288429	0.387601	0.282824	0.299873	0.355463	0.349882	0.421453	0.355104	0.374332	0.307425	0.413116	0.297866	0.356134	0.338445	0.325747	0.353393	0.408903	0.433752	0.328435	0.362237	0.327279	0.488901	0.524244	0.416266
	27.455	0.434171	0.412258	0.458858	0.392442	0.414046	0.397807	0.398353	0.527312	0.525543	0.548827	0.531511	0.577939	0.487646	0.553785	0.539779	0.428307	0.520044	0.501548	0.451075	0.464646	0.568646	0.49748	0.448163	0.391083	0.277134	0.404334	0.340832	0.29483	0.335981	0.373687	0.36545	0.338132	0.360976	0.284559	0.416768	0.28975	0.395882	0.367982	0.29603	0.36553	0.392002	0.4248	0.348936	0.386897	0.369815	0.547235	0.506251	0.413191
	27.847	0.420573	0.441519	0.470045	0.415202	0.400724	0.403038	0.401976	0.533755	0.527445	0.552171	0.536021	0.54262	0.491558	0.573085	0.581908	0.436711	0.519399	0.494649	0.426537	0.461132	0.568852	0.528138	0.420875	0.384142	0.294093	0.406257	0.330222	0.324198	0.350219	0.352364	0.424918	0.327947	0.359596	0.268231	0.415276	0.308212	0.40709	0.393132	0.364263	0.379529	0.429907	0.433342	0.324923	0.381614	0.333717	0.509048	0.539241	0.408361
	28.252	0.421036	0.411823	0.489956	0.407491	0.416446	0.394739	0.392044	0.476002	0.542504	0.552671	0.559521	0.571496	0.487088	0.523552	0.564787	0.459852	0.510549	0.557798	0.426567	0.510183	0.557792	0.499635	0.473631	0.374721	0.295945	0.401604	0.362215	0.31303	0.347731	0.339629	0.394394	0.357098	0.350189	0.271791	0.412917	0.347414	0.388334	0.365443	0.344428	0.388599	0.423239	0.430306	0.361501	0.39709	0.351404	0.542618	0.545272	0.417452
	28.642	0.419243	0.468231	0.476757	0.403139	0.401819	0.412595	0.40088	0.515593	0.532599	0.557935	0.511226	0.57959	0.495633	0.557261	0.51618	0.438608	0.496159	0.51226	0.439962	0.506968	0.547557	0.509183	0.485038	0.39663	0.32492	0.395055	0.367213	0.336369	0.333432	0.35182	0.375003	0.334353	0.356555	0.278936	0.41899	0.305128	0.370172	0.373182	0.318604	0.352204	0.399176	0.405827	0.314661	0.391185	0.356373	0.463622	0.52755	0.435752
	29.05	0.435247	0.425145	0.509487	0.418408	0.395181	0.414846	0.38084	0.511998	0.516858	0.535473	0.520171	0.569355	0.499123	0.535598	0.554599	0.439376	0.509515	0.516072	0.428297	0.476205	0.571568	0.53949	0.448956	0.387938	0.293723	0.41023	0.344124	0.314509	0.318505	0.3623	0.402414	0.355039	0.36629	0.334004	0.441761	0.293487	0.38393	0.379362	0.331957	0.353221	0.389091	0.45508	0.338857	0.394406	0.36448	0.546521	0.535914	0.434844
	29.455	0.444061	0.420538	0.480917	0.417387	0.404578	0.375801	0.3751	0.527993	0.539596	0.556193	0.511329	0.540221	0.499402	0.542164	0.553793	0.421412	0.504459	0.525007	0.430003	0.489144	0.539694	0.522476	0.491149	0.356691	0.273241	0.38698	0.329495	0.308533	0.303355	0.323176	0.409841	0.346993	0.362687	0.301075	0.418983	0.278354	0.368164	0.348245	0.331079	0.345502	0.379611	0.432332	0.312031	0.391833	0.405191	0.411026	0.478713	0.408986
	29.847	0.408937	0.43328	0.481126	0.437922	0.425324	0.405743	0.384876	0.554786	0.519841	0.531857	0.522703	0.527636	0.49394	0.523688	0.548682	0.423093	0.48586	0.526852	0.444004	0.512903	0.555789	0.556649	0.498545	0.399746	0.260303	0.370358	0.346237	0.320172	0.290823	0.352621	0.364571	0.365867	0.369344	0.328643	0.430544	0.292243	0.392681	0.397198	0.326566	0.374045	0.416256	0.455826	0.368351	0.393791	0.361179	0.522439	0.519008	0.393331
	30.252	0.458421	0.449849	0.48754	0.404069	0.411844	0.352495	0.383891	0.517316	0.525954	0.575317	0.51764	0.516211	0.483731	0.552705	0.516552	0.421184	0.491102	0.528704	0.441352	0.463944	0.54832	0.524314	0.439435	0.379562	0.269627	0.416153	0.364625	0.323893	0.342081	0.335875	0.368443	0.376701	0.326433	0.295334	0.447325	0.256814	0.369108	0.35755	0.33925	0.360299	0.414236	0.415373	0.347383	0.386472	0.343238	0.516491	0.50684	0.413342
	30.642	0.447202	0.443777	0.485757	0.427393	0.422758	0.397966	0.39845	0.500221	0.536597	0.54054	0.548398	0.524594	0.524905	0.536202	0.530496	0.421801	0.516563	0.518583	0.454755	0.494859	0.568821	0.510271	0.450482	0.358453	0.309241	0.364596	0.393636	0.334749	0.301397	0.322804	0.399845	0.351981	0.347239	0.261232	0.424742	0.289922	0.426007	0.382097	0.343845	0.357656	0.433423	0.423979	0.358247	0.380844	0.309377	0.463795	0.503675	0.411678
	31.05	0.432893	0.435138	0.474463	0.396014	0.422357	0.400655	0.396297	0.527373	0.51779	0.552591	0.556946	0.567141	0.512372	0.541484	0.522842	0.455549	0.502384	0.524319	0.460018	0.481222	0.542136	0.560221	0.488413	0.403654	0.30863	0.390228	0.357102	0.314758	0.369559	0.317214	0.417549	0.386318	0.334355	0.315709	0.409227	0.309678	0.42466	0.367316	0.341714	0.38092	0.42603	0.450478	0.330103	0.402553	0.334762	0.532314	0.545303	0.427001
	31.455	0.441884	0.438838	0.493756	0.438049	0.418736	0.404256	0.412286	0.51828	0.516494	0.584617	0.573012	0.530803	0.524616	0.546914	0.535609	0.452183	0.503806	0.505068	0.45569	0.496097	0.550714	0.536148	0.465284	0.387525	0.313665	0.404056	0.360908	0.305716	0.326791	0.347183	0.426812	0.390751	0.354953	0.315069	0.445934	0.33555	0.407317	0.380756	0.329155	0.348628	0.422651	0.41823	0.315053	0.42285	0.375656	0.418368	0.514346	0.456621
	31.847	0.441762	0.453793	0.493514	0.40958	0.407508	0.434921	0.403932	0.507682	0.528308	0.541889	0.532465	0.549838	0.51051	0.523927	0.550031	0.456879	0.508913	0.545702	0.428227	0.509262	0.551901	0.508937	0.459286	0.40767	0.342332	0.396005	0.345748	0.331176	0.355759	0.353707	0.400971	0.366175	0.357689	0.296415	0.434413	0.333973	0.419217	0.397569	0.323664	0.340474	0.425754	0.4107	0.353403	0.421692	0.395686	0.475547	0.528938	0.466848
	32.252	0.436491	0.458194	0.484651	0.425517	0.408474	0.383925	0.405542	0.520861	0.525669	0.564288	0.532048	0.544123	0.504898	0.567937	0.578646	0.460219	0.483166	0.534146	0.467323	0.498762	0.550694	0.531976	0.51096	0.370105	0.344782	0.383388	0.38913	0.318829	0.322384	0.373709	0.435673	0.355657	0.352863	0.284029	0.436043	0.312256	0.39884	0.386598	0.333619	0.367205	0.412832	0.434566	0.32637	0.392836	0.310945	0.484224	0.501596	0.435239
	32.642	0.451418	0.436384	0.474777	0.397723	0.430181	0.40121	0.408307	0.514537	0.524931	0.56535	0.542465	0.572129	0.549754	0.574806	0.532281	0.468113	0.512297	0.541543	0.451673	0.492077	0.550453	0.549174	0.459783	0.42777	0.323339	0.409198	0.35813	0.324676	0.336433	0.306708	0.383302	0.356824	0.369727	0.304574	0.41169	0.296507	0.407745	0.368443	0.330323	0.332128	0.442073	0.417188	0.333071	0.409513	0.316594	0.489601	0.514493	0.465279
	33.05	0.458592	0.428143	0.467968	0.412429	0.439807	0.386963	0.400974	0.539003	0.526373	0.568046	0.536632	0.545041	0.522598	0.54612	0.525338	0.448081	0.514942	0.539189	0.44241	0.49066	0.543497	0.522651	0.463066	0.375786	0.266111	0.445336	0.395232	0.315428	0.330719	0.374674	0.391977	0.36367	0.367459	0.32543	0.412279	0.301081	0.41275	0.407976	0.350879	0.384712	0.404906	0.440938	0.354214	0.423833	0.371579	0.526762	0.52669	0.453828
	33.455	0.441049	0.454165	0.503209	0.401993	0.417119	0.408447	0.408404	0.494352	0.540065	0.553016	0.536403	0.532937	0.503525	0.546848	0.544796	0.451272	0.521206	0.551633	0.449408	0.480953	0.555679	0.560889	0.472668	0.406523	0.266719	0.43682	0.353087	0.347858	0.357257	0.348267	0.380402	0.347299	0.398205	0.318038	0.445251	0.3056	0.395833	0.359896	0.330648	0.364509	0.429538	0.435334	0.329741	0.394918	0.39129	0.520129	0.489949	0.437959
	33.847	0.441343	0.439621	0.459708	0.425238	0.42534	0.39517	0.393076	0.525555	0.552306	0.576727	0.551184	0.546694	0.551359	0.554777	0.541732	0.431868	0.510624	0.526476	0.40498	0.459283	0.542032	0.540868	0.488321	0.388286	0.246154	0.42893	0.35575	0.295578	0.39816	0.36015	0.405005	0.343437	0.372167	0.310681	0.408913	0.301864	0.410471	0.414508	0.348867	0.371386	0.433043	0.448686	0.335016	0.38048	0.354169	0.535403	0.492832	0.402272
	34.252	0.444777	0.453527	0.48281	0.420646	0.433741	0.445073	0.417763	0.538421	0.526403	0.564352	0.530654	0.553162	0.538333	0.557644	0.581153	0.445942	0.526435	0.549397	0.4308	0.488316	0.575702	0.541012	0.515082	0.431533	0.288192	0.396997	0.391837	0.331485	0.329553	0.367507	0.372751	0.382522	0.351005	0.310338	0.432314	0.27934	0.423459	0.4084	0.337458	0.370142	0.443966	0.437106	0.35337	0.424681	0.351273	0.529618	0.518074	0.432307
	34.642	0.425554	0.445223	0.473163	0.43561	0.445934	0.387979	0.40978	0.533112	0.51416	0.540287	0.545182	0.585867	0.514551	0.558111	0.553614	0.480671	0.522378	0.533689	0.440035	0.493688	0.591309	0.540582	0.469562	0.403874	0.26792	0.41135	0.379485	0.355409	0.327878	0.334871	0.417095	0.393252	0.376633	0.295712	0.42749	0.29676	0.4102	0.403224	0.317343	0.392076	0.407242	0.492153	0.347711	0.388746	0.375427	0.515193	0.507148	0.43605
	35.05	0.425635	0.445122	0.503767	0.445107	0.426261	0.383598	0.407226	0.542755	0.526481	0.550007	0.549553	0.550666	0.529659	0.544343	0.548947	0.480226	0.511157	0.526387	0.468109	0.502552	0.569905	0.547286	0.483475	0.38673	0.283278	0.414813	0.361014	0.340791	0.303603	0.323916	0.374215	0.363406	0.352122	0.302744	0.428569	0.281658	0.386863	0.402757	0.328191	0.378985	0.425051	0.443951	0.349679	0.37163	0.399057	0.475303	0.534185	0.436033
	35.455	0.45102	0.443495	0.482678	0.437226	0.439626	0.438519	0.414964	0.52348	0.520045	0.540606	0.572037	0.544431	0.53076	0.545178	0.548073	0.471799	0.522451	0.525312	0.447386	0.515368	0.531779	0.525001	0.46263	0.424807	0.271951	0.412257	0.365639	0.341141	0.379925	0.319825	0.3931	0.375433	0.384781	0.286666	0.441973	0.318959	0.425735	0.394009	0.342793	0.39805	0.455119	0.435679	0.32203	0.385878	0.383401	0.467621	0.501783	0.413139
	35.847	0.441925	0.455474	0.488688	0.418376	0.414576	0.414959	0.430101	0.497212	0.514062	0.55333	0.536991	0.561698	0.557738	0.566816	0.526378	0.463437	0.531838	0.519263	0.450018	0.50537	0.562765	0.543856	0.47549	0.424334	0.230253	0.42669	0.405492	0.375723	0.364945	0.360738	0.357766	0.364222	0.343335	0.342613	0.431492	0.310794	0.398302	0.354485	0.323126	0.417617	0.419638	0.432389	0.324523	0.440955	0.376785	0.484143	0.531974	0.439532
	36.252	0.458832	0.451883	0.446676	0.434142	0.427331	0.406833	0.396639	0.546609	0.547755	0.557684	0.533479	0.545165	0.497975	0.550957	0.568232	0.482969	0.515491	0.525629	0.459936	0.488107	0.554788	0.506775	0.469217	0.41127	0.260222	0.418302	0.408646	0.341029	0.332506	0.333201	0.387598	0.356445	0.368895	0.336815	0.442268	0.316533	0.42301	0.403501	0.340229	0.397183	0.411939	0.455788	0.31067	0.383297	0.366625	0.466848	0.520291	0.451421
	36.642	0.479781	0.470937	0.490246	0.428621	0.427568	0.394473	0.423844	0.522288	0.51237	0.573874	0.543878	0.587601	0.508216	0.557749	0.568581	0.461536	0.556017	0.525293	0.452632	0.506573	0.551473	0.530954	0.484726	0.421002	0.278866	0.410794	0.389836	0.34349	0.333498	0.35316	0.385293	0.360033	0.36492	0.272829	0.419868	0.305768	0.410303	0.374114	0.349041	0.42189	0.416049	0.464488	0.342365	0.415011	0.370067	0.528191	0.496282	0.438134
	37.05	0.466304	0.442009	0.491213	0.412634	0.433954	0.432902	0.39652	0.540257	0.564572	0.573391	0.528679	0.598717	0.5333	0.571598	0.537152	0.475969	0.524392	0.54639	0.460116	0.49906	0.566613	0.530515	0.462412	0.433668	0.293716	0.417841	0.352656	0.362149	0.360641	0.319571	0.392842	0.378154	0.390859	0.335269	0.424179	0.310627	0.420215	0.391872	0.329188	0.406122	0.396131	0.442745	0.363479	0.409365	0.418008	0.53813	0.523363	0.45617
	37.455	0.473846	0.464671	0.492467	0.432862	0.425582	0.410667	0.429563	0.531959	0.538579	0.558414	0.535357	0.580771	0.509999	0.549605	0.539341	0.469586	0.534004	0.52096	0.449718	0.510637	0.594915	0.547425	0.482069	0.424114	0.287776	0.42164	0.410982	0.320534	0.32793	0.348743	0.374916	0.341512	0.367819	0.309347	0.407121	0.33463	0.447345	0.429084	0.371592	0.37488	0.441911	0.473054	0.31636	0.39465	0.402509	0.507347	0.524466	0.456604
	37.847	0.483049	0.442939	0.486922	0.415003	0.437259	0.348881	0.406969	0.554613	0.553069	0.539554	0.523588	0.593441	0.557953	0.600242	0.550122	0.460981	0.52374	0.520112	0.458559	0.487808	0.547933	0.534902	0.499455	0.382929	0.268634	0.410325	0.381844	0.338849	0.321743	0.331691	0.368288	0.373078	0.374309	0.293884	0.424149	0.33376	0.415486	0.411844	0.326541	0.405136	0.435447	0.449122	0.352435	0.42033	0.356327	0.53582	0.496575	0.490308
	38.252	0.462394	0.451681	0.486995	0.424193	0.411736	0.389292	0.43558	0.539169	0.574408	0.536052	0.532792	0.577222	0.560339	0.569934	0.560672	0.471699	0.526307	0.572174	0.432199	0.495174	0.574083	0.539307	0.46686	0.395917	0.261898	0.403308	0.414646	0.345737	0.332818	0.328803	0.383859	0.376145	0.369833	0.339714	0.417591	0.298615	0.413831	0.397879	0.354482	0.418169	0.434047	0.423584	0.353508	0.416398	0.402708	0.4994	0.516609	0.446289
	38.642	0.488275	0.432225	0.49819	0.43748	0.407109	0.410453	0.417052	0.54063	0.538374	0.547549	0.551656	0.562048	0.518191	0.563594	0.534674	0.47128	0.539275	0.535301	0.466932	0.512219	0.568134	0.519824	0.536149	0.41843	0.29661	0.405552	0.393443	0.339097	0.319036	0.339291	0.408831	0.38797	0.346883	0.312864	0.389668	0.312463	0.425784	0.404634	0.342722	0.40051	0.451774	0.428304	0.353248	0.435631	0.428139	0.547174	0.543855	0.428956
	39.05	0.469505	0.461383	0.489908	0.437986	0.434509	0.408079	0.393397	0.541524	0.545968	0.560304	0.553812	0.598254	0.540841	0.595824	0.530286	0.457866	0.521381	0.527899	0.467836	0.473647	0.551071	0.567799	0.487912	0.414462	0.32051	0.447003	0.400814	0.36997	0.346492	0.339064	0.374481	0.380387	0.390755	0.343577	0.40549	0.328869	0.42436	0.373401	0.364668	0.407239	0.42853	0.428664	0.354207	0.43455	0.396355	0.51408	0.505439	0.440718
	39.455	0.476347	0.456246	0.502962	0.405474	0.459239	0.447423	0.412675	0.571506	0.542738	0.566182	0.560885	0.576299	0.52361	0.540877	0.516186	0.446477	0.534962	0.543095	0.462602	0.505155	0.560192	0.494985	0.502976	0.383373	0.304024	0.420495	0.433237	0.296646	0.313781	0.33771	0.371274	0.377744	0.393564	0.342372	0.415124	0.30955	0.408697	0.410546	0.346415	0.407642	0.448679	0.440944	0.296103	0.427083	0.380063	0.521561	0.527416	0.464479
	39.847	0.485707	0.466386	0.484677	0.426642	0.454708	0.452305	0.417691	0.546128	0.556265	0.569768	0.544597	0.603318	0.536138	0.602902	0.519022	0.463693	0.53329	0.536683	0.456385	0.519972	0.576048	0.522997	0.492116	0.387369	0.297746	0.418335	0.404221	0.325037	0.345645	0.378662	0.361997	0.364392	0.366493	0.352174	0.440163	0.288913	0.452709	0.412816	0.355762	0.400733	0.431099	0.459222	0.339754	0.441672	0.417421	0.513645	0.511439	0.488332
	40.252	0.459067	0.453202	0.506691	0.439799	0.450444	0.440771	0.413399	0.551703	0.517533	0.553847	0.549328	0.562755	0.514262	0.62577	0.535365	0.476639	0.527893	0.548029	0.435028	0.490066	0.549712	0.504243	0.468768	0.394054	0.330036	0.428966	0.428761	0.33982	0.362349	0.348995	0.376999	0.354301	0.378109	0.285109	0.388311	0.331166	0.428408	0.386894	0.339964	0.38537	0.425161	0.410982	0.32401	0.447434	0.423473	0.507467	0.512047	0.433048
	40.642	0.481801	0.446387	0.514688	0.408317	0.449733	0.425147	0.42381	0.559743	0.540898	0.547052	0.532026	0.591081	0.507923	0.571553	0.517663	0.467179	0.544185	0.569423	0.456682	0.473898	0.532251	0.562604	0.538341	0.407901	0.325587	0.446741	0.419425	0.35318	0.332689	0.367502	0.385402	0.349341	0.364418	0.33309	0.42691	0.323008	0.44356	0.378554	0.346424	0.392318	0.407256	0.452225	0.369328	0.425591	0.411564	0.512128	0.486477	0.463253
	41.05	0.48359	0.444151	0.488666	0.433959	0.431744	0.422839	0.439825	0.547741	0.543786	0.529684	0.562916	0.569484	0.503747	0.586155	0.541076	0.493678	0.525913	0.528414	0.478134	0.480002	0.558759	0.545805	0.52034	0.407731	0.335142	0.438271	0.372367	0.324967	0.35472	0.382624	0.437584	0.350725	0.374529	0.325161	0.384988	0.316803	0.452014	0.347821	0.325244	0.384764	0.422842	0.429714	0.345523	0.387651	0.381959	0.439702	0.524576	0.479761
	41.455	0.464669	0.434679	0.495197	0.42817	0.438391	0.44817	0.436853	0.537237	0.531679	0.555597	0.553324	0.572602	0.485676	0.555864	0.560553	0.470451	0.505754	0.521289	0.48455	0.513937	0.531024	0.528388	0.502211	0.405456	0.373729	0.420888	0.398063	0.333456	0.385031	0.353289	0.371302	0.378928	0.393499	0.35544	0.398803	0.30327	0.414812	0.380678	0.329217	0.400129	0.43933	0.448644	0.340878	0.402202	0.328766	0.545269	0.498616	0.434202
	41.847	0.461939	0.482957	0.47766	0.408558	0.423011	0.387276	0.40391	0.545208	0.557215	0.544587	0.557068	0.553395	0.484362	0.568199	0.540009	0.462024	0.526685	0.564259	0.455719	0.511976	0.563056	0.541261	0.529104	0.435715	0.377217	0.410828	0.406164	0.345845	0.375878	0.367498	0.417071	0.352991	0.388598	0.313078	0.390321	0.343412	0.438928	0.344747	0.338011	0.399322	0.455502	0.451172	0.323608	0.398279	0.411194	0.495521	0.489006	0.41946
	42.252	0.492584	0.480236	0.512526	0.462528	0.447723	0.40709	0.440465	0.544958	0.538072	0.569147	0.558383	0.531943	0.516111	0.542494	0.551275	0.48184	0.552172	0.544469	0.458699	0.474996	0.579953	0.538393	0.485686	0.414646	0.364053	0.420456	0.401469	0.324991	0.361086	0.352844	0.418561	0.359929	0.359592	0.344776	0.384262	0.334276	0.423863	0.355273	0.322962	0.420444	0.453821	0.465769	0.323026	0.426463	0.423584	0.557834	0.521255	0.418598
	42.642	0.48802	0.485129	0.526188	0.44604	0.44947	0.439397	0.416673	0.533443	0.543867	0.540269	0.534038	0.572562	0.520789	0.573292	0.538696	0.489364	0.552538	0.552234	0.465902	0.517316	0.548296	0.563482	0.521403	0.390739	0.391616	0.422784	0.420112	0.335059	0.348615	0.375976	0.431564	0.39332	0.386355	0.340444	0.399523	0.303192	0.444331	0.376098	0.330397	0.395018	0.426985	0.477818	0.322032	0.40737	0.414164	0.560439	0.521276	0.43471
	43.05	0.496594	0.462534	0.514123	0.434744	0.443756	0.442015	0.405925	0.567903	0.521909	0.572445	0.539548	0.55521	0.494847	0.577172	0.524272	0.496076	0.528651	0.51888	0.460118	0.515425	0.532209	0.547757	0.519749	0.400558	0.393557	0.398568	0.399976	0.367119	0.346032	0.375898	0.393415	0.327642	0.372459	0.304045	0.407212	0.283538	0.418337	0.361292	0.359875	0.408301	0.43013	0.428376	0.35292	0.433815	0.417146	0.50869	0.541334	0.473331
	43.455	0.479499	0.485711	0.516214	0.425119	0.42634	0.425345	0.436137	0.544208	0.529875	0.580455	0.559693	0.575436	0.517819	0.577163	0.541253	0.486868	0.545509	0.535179	0.430347	0.510031	0.515429	0.560421	0.548474	0.424851	0.41982	0.431897	0.42295	0.337033	0.383492	0.373143	0.411323	0.385588	0.360171	0.335338	0.396475	0.30677	0.444947	0.395548	0.345119	0.437738	0.455515	0.489558	0.343245	0.388382	0.37633	0.527244	0.545856	0.445192
	43.847	0.502322	0.473694	0.47697	0.438703	0.446815	0.40883	0.419242	0.535535	0.523493	0.547308	0.575672	0.548135	0.511166	0.593086	0.5054	0.469299	0.541348	0.523832	0.46917	0.479916	0.534711	0.550699	0.531401	0.422976	0.408611	0.447207	0.425275	0.371929	0.37589	0.350448	0.433397	0.396559	0.340593	0.312006	0.402738	0.311527	0.433741	0.386719	0.361933	0.423623	0.421718	0.458285	0.337965	0.419413	0.387058	0.490111	0.533331	0.452073
	44.252	0.478363	0.46602	0.486417	0.437228	0.440899	0.437036	0.434182	0.55058	0.551573	0.545232	0.555122	0.550977	0.551288	0.562199	0.54644	0.51932	0.549994	0.520965	0.488726	0.517111	0.54952	0.591426	0.472829	0.445877	0.396194	0.476515	0.343801	0.351572	0.350353	0.402128	0.376832	0.378854	0.351608	0.334787	0.403255	0.333305	0.426871	0.405021	0.31348	0.414632	0.417259	0.428168	0.336228	0.408205	0.49291	0.517934	0.509211	0.445615
	44.642	0.495686	0.474868	0.487944	0.44831	0.446653	0.458556	0.438705	0.555892	0.520164	0.573679	0.549207	0.587865	0.49527	0.59363	0.555381	0.507183	0.530924	0.520637	0.474531	0.519901	0.55663	0.554836	0.502946	0.423306	0.39752	0.429771	0.386054	0.375039	0.385376	0.356832	0.409621	0.385694	0.348337	0.366193	0.400347	0.327552	0.434557	0.414288	0.317901	0.371725	0.427843	0.483776	0.349014	0.437111	0.42588	0.478428	0.487664	0.453007
	45.05	0.496741	0.488465	0.518855	0.4514	0.428633	0.414802	0.443572	0.550282	0.555976	0.580355	0.530081	0.589515	0.533658	0.595456	0.564699	0.459652	0.534092	0.555581	0.450956	0.490115	0.556061	0.543219	0.501654	0.398458	0.407665	0.432069	0.439676	0.357722	0.370476	0.3489	0.42598	0.390524	0.349789	0.346621	0.388928	0.313355	0.43473	0.353949	0.276274	0.378701	0.449961	0.417589	0.345418	0.431963	0.443861	0.508397	0.543495	0.443856
	45.455	0.479309	0.477979	0.523627	0.414757	0.462792	0.415477	0.450842	0.535663	0.553228	0.570842	0.558376	0.56771	0.50996	0.581708	0.539573	0.480072	0.549892	0.53725	0.439605	0.509711	0.525886	0.523583	0.526572	0.389801	0.408831	0.45118	0.389827	0.317883	0.389957	0.375365	0.428889	0.404813	0.347619	0.282517	0.404461	0.327065	0.426342	0.379086	0.33685	0.385144	0.468063	0.464611	0.355913	0.419255	0.408827	0.567587	0.541753	0.501209
	45.847	0.486681	0.455734	0.486793	0.423398	0.470278	0.409251	0.4401	0.552579	0.538458	0.583798	0.569251	0.567565	0.516165	0.582224	0.548727	0.495781	0.536102	0.543385	0.47216	0.504634	0.563285	0.54195	0.531702	0.413621	0.380297	0.442004	0.412612	0.350995	0.381852	0.339019	0.422115	0.407484	0.360932	0.347871	0.452265	0.29838	0.427829	0.383843	0.314395	0.400298	0.467014	0.428155	0.359088	0.395125	0.38091	0.551101	0.554701	0.478303
	46.252	0.490767	0.445744	0.5002	0.429601	0.434	0.404737	0.440041	0.55505	0.556906	0.562574	0.538085	0.554268	0.549141	0.593311	0.535356	0.513427	0.535805	0.533218	0.436344	0.471684	0.553349	0.537521	0.508352	0.415648	0.399697	0.432981	0.409479	0.357388	0.385669	0.346313	0.423031	0.393107	0.356324	0.325802	0.42882	0.321812	0.387508	0.392023	0.336198	0.365117	0.436755	0.432266	0.350321	0.411596	0.428194	0.534718	0.54323	0.499222
	46.642	0.486479	0.465434	0.503768	0.430717	0.451005	0.394388	0.451335	0.539362	0.553038	0.57633	0.554299	0.582573	0.523935	0.594591	0.534263	0.492343	0.536945	0.57947	0.437844	0.48826	0.578083	0.547808	0.503693	0.391301	0.394694	0.475237	0.421736	0.338831	0.380876	0.358731	0.41897	0.37805	0.342237	0.322763	0.430523	0.28431	0.469648	0.363387	0.3363	0.383429	0.479854	0.442099	0.336095	0.417782	0.439321	0.505527	0.545329	0.439377
	47.05	0.494862	0.463388	0.490144	0.442082	0.42879	0.461736	0.439808	0.549371	0.546897	0.569822	0.57993	0.576705	0.499932	0.581667	0.543193	0.506411	0.519203	0.595169	0.450602	0.512827	0.565518	0.548805	0.49444	0.417624	0.398567	0.407753	0.408896	0.348232	0.376084	0.334421	0.491977	0.387641	0.357375	0.365096	0.424006	0.31389	0.420548	0.398254	0.329162	0.398526	0.474242	0.458616	0.365057	0.435435	0.369945	0.512598	0.513761	0.447748
	47.455	0.491424	0.475956	0.54203	0.439591	0.442932	0.393801	0.441628	0.537165	0.555129	0.549972	0.57687	0.603287	0.535862	0.593449	0.53621	0.500933	0.527434	0.554316	0.479498	0.48886	0.618531	0.551241	0.490066	0.401295	0.382342	0.429087	0.423972	0.355938	0.380441	0.338546	0.431957	0.363182	0.375166	0.362791	0.424713	0.314918	0.413742	0.382547	0.33234	0.385058	0.450877	0.405945	0.341075	0.406953	0.386937	0.462481	0.535254	0.451198
	47.847	0.50319	0.467699	0.499099	0.445838	0.42571	0.447951	0.459487	0.522028	0.559011	0.566153	0.545397	0.547138	0.517699	0.59353	0.537084	0.494099	0.519883	0.570832	0.465068	0.507427	0.567943	0.531822	0.472683	0.41312	0.348405	0.446428	0.454533	0.339128	0.408152	0.301553	0.446881	0.377678	0.348405	0.340913	0.43102	0.332312	0.448625	0.395878	0.337577	0.389769	0.43198	0.425356	0.36113	0.430048	0.454286	0.50534	0.539935	0.44301
	48.252	0.482932	0.498991	0.503579	0.425121	0.436737	0.389944	0.450021	0.531909	0.556428	0.549246	0.532094	0.559795	0.519195	0.579988	0.544453	0.486834	0.523553	0.546409	0.476937	0.525956	0.572151	0.542302	0.49801	0.389785	0.355703	0.417393	0.399436	0.314344	0.379094	0.348595	0.419896	0.392315	0.355487	0.294147	0.421791	0.347175	0.427037	0.378754	0.35935	0.400263	0.468921	0.467299	0.311217	0.441173	0.416097	0.534897	0.544776	0.440897
	48.642	0.5159	0.476591	0.526609	0.406698	0.426885	0.420924	0.460075	0.543793	0.55858	0.554183	0.560243	0.574052	0.55153	0.584984	0.534573	0.493199	0.528656	0.539415	0.443421	0.504099	0.596664	0.560821	0.54225	0.394669	0.35871	0.451837	0.440297	0.355344	0.397122	0.294919	0.450432	0.39562	0.38214	0.333709	0.409247	0.332468	0.410598	0.368947	0.358312	0.37649	0.436132	0.423907	0.350332	0.438953	0.433198	0.481454	0.532638	0.446241
	49.05	0.512164	0.4655	0.518368	0.451326	0.414835	0.446379	0.466994	0.541247	0.526961	0.552181	0.548438	0.575356	0.557395	0.572304	0.590777	0.494914	0.537684	0.561456	0.475858	0.507381	0.586448	0.533317	0.50451	0.396417	0.365278	0.413278	0.411636	0.313599	0.374627	0.390393	0.46038	0.37359	0.375253	0.355313	0.41617	0.347526	0.427171	0.373673	0.322459	0.375169	0.482315	0.470426	0.35881	0.401302	0.45862	0.561227	0.53923	0.453166
	49.455	0.516455	0.48214	0.510652	0.433344	0.451614	0.401387	0.461451	0.560602	0.536208	0.588476	0.589951	0.579336	0.585159	0.580266	0.543975	0.527869	0.547311	0.570996	0.483012	0.505158	0.54815	0.567027	0.484312	0.438317	0.400742	0.458146	0.420206	0.345489	0.375421	0.39683	0.43185	0.393108	0.367899	0.342217	0.432556	0.323793	0.463193	0.37662	0.344592	0.361593	0.455137	0.44164	0.342392	0.435126	0.402175	0.49769	0.528613	0.458312
	49.847	0.514576	0.472807	0.502858	0.455165	0.449249	0.438587	0.452393	0.553394	0.551407	0.594444	0.601334	0.603779	0.519498	0.563407	0.56653	0.497702	0.504514	0.508393	0.44573	0.502734	0.566592	0.566317	0.514495	0.390794	0.412149	0.454447	0.436573	0.352148	0.408923	0.340703	0.396721	0.410315	0.345297	0.331813	0.426908	0.344669	0.417108	0.404016	0.321068	0.362901	0.483889	0.476508	0.335402	0.417972	0.419321	0.491816	0.544853	0.463544
	50.252	0.51262	0.498796	0.541052	0.452603	0.434902	0.423361	0.441101	0.559133	0.533337	0.567885	0.555759	0.602059	0.578521	0.55968	0.552911	0.506652	0.52759	0.507702	0.465077	0.51087	0.557768	0.533795	0.48279	0.423783	0.353889	0.43586	0.442065	0.37074	0.37835	0.37339	0.439768	0.385173	0.33327	0.369734	0.41299	0.333586	0.445034	0.404228	0.342359	0.372705	0.482706	0.488724	0.347871	0.426817	0.438142	0.529751	0.546962	0.454075
	50.642	0.498845	0.490632	0.516943	0.467499	0.439096	0.459692	0.434293	0.538954	0.534805	0.561628	0.563243	0.597638	0.543255	0.580591	0.53981	0.510471	0.539043	0.526539	0.467598	0.541379	0.534668	0.573014	0.523895	0.42223	0.3668	0.439772	0.418938	0.352904	0.395219	0.355256	0.422099	0.384172	0.334108	0.329502	0.412897	0.315917	0.488096	0.377624	0.316681	0.372896	0.483811	0.422976	0.363455	0.4513	0.423754	0.50616	0.537503	0.457314
	51.05	0.514407	0.472089	0.497102	0.44183	0.437961	0.412715	0.448017	0.562083	0.551171	0.570666	0.602217	0.558279	0.557163	0.557277	0.55628	0.501449	0.529211	0.565621	0.469651	0.508487	0.587287	0.518886	0.506867	0.41435	0.377453	0.478248	0.441279	0.377597	0.382243	0.35997	0.420865	0.400122	0.342896	0.316551	0.429448	0.357795	0.438163	0.411183	0.29304	0.373247	0.447428	0.469234	0.335458	0.426793	0.448366	0.500761	0.565413	0.464666
	51.455	0.502464	0.492464	0.514081	0.447847	0.426614	0.457278	0.452624	0.541859	0.551096	0.577602	0.598283	0.59799	0.552713	0.580399	0.534674	0.522041	0.513543	0.556181	0.459267	0.492401	0.578417	0.556701	0.50644	0.438297	0.402282	0.413333	0.418106	0.384798	0.372607	0.400678	0.39134	0.380741	0.363785	0.336383	0.419388	0.344994	0.414352	0.344784	0.354876	0.370817	0.478121	0.445018	0.335702	0.427444	0.378603	0.486361	0.544345	0.477186
	51.847	0.505767	0.499156	0.515738	0.440623	0.45348	0.438248	0.444617	0.567095	0.558069	0.560217	0.588682	0.566659	0.516403	0.588917	0.54683	0.529389	0.535859	0.553253	0.448385	0.562032	0.582505	0.573506	0.53376	0.409635	0.377412	0.419486	0.419696	0.367378	0.398044	0.40207	0.418174	0.363519	0.348318	0.314664	0.420314	0.336981	0.431419	0.355262	0.360848	0.365551	0.466566	0.451494	0.382276	0.447151	0.39606	0.467653	0.532827	0.424917
	52.252	0.510838	0.501202	0.511926	0.444198	0.44116	0.42091	0.430818	0.566073	0.540601	0.580375	0.592495	0.557937	0.540666	0.560212	0.552519	0.498468	0.538425	0.57543	0.486765	0.474995	0.572702	0.56363	0.50417	0.428593	0.385215	0.437334	0.413267	0.359764	0.337371	0.381654	0.410615	0.394578	0.372617	0.312298	0.401195	0.337726	0.431723	0.388042	0.352415	0.373181	0.429905	0.437908	0.360802	0.425172	0.450277	0.491112	0.527639	0.478321
	52.642	0.520531	0.483549	0.522871	0.461398	0.45061	0.444032	0.447821	0.554154	0.546704	0.586364	0.585888	0.589561	0.522936	0.568581	0.587139	0.507241	0.544354	0.529615	0.471883	0.505336	0.563359	0.543242	0.535949	0.419085	0.363351	0.445805	0.407348	0.345063	0.318395	0.334054	0.398349	0.398556	0.346294	0.333496	0.412609	0.32858	0.429988	0.392543	0.366925	0.364019	0.451523	0.441204	0.38837	0.440651	0.403899	0.506421	0.532823	0.481794
	53.05	0.52129	0.498318	0.51549	0.432652	0.446783	0.428472	0.443585	0.543787	0.54264	0.582226	0.588821	0.605458	0.56089	0.563217	0.603652	0.477002	0.561002	0.531431	0.46561	0.481342	0.588932	0.559667	0.494382	0.406366	0.406321	0.470521	0.396066	0.345416	0.380036	0.370466	0.420738	0.376146	0.339814	0.346086	0.413652	0.307331	0.415298	0.343398	0.36139	0.389036	0.460176	0.439418	0.35164	0.41159	0.44305	0.509137	0.520447	0.463186
	53.455	0.512819	0.484582	0.514797	0.457279	0.443978	0.429167	0.436309	0.550127	0.543081	0.566338	0.564132	0.628668	0.539422	0.566873	0.575034	0.498574	0.546976	0.563793	0.466286	0.49101	0.583861	0.539357	0.521141	0.393209	0.403435	0.465681	0.44563	0.347753	0.397754	0.374204	0.46826	0.374123	0.364586	0.301993	0.425182	0.337053	0.428297	0.380207	0.344681	0.396847	0.454446	0.465389	0.345712	0.447221	0.434175	0.524518	0.527097	0.45516
	53.847	0.517442	0.482162	0.529582	0.436462	0.432704	0.41731	0.447916	0.554299	0.545099	0.579742	0.570124	0.601513	0.500296	0.574314	0.572405	0.492601	0.566189	0.555682	0.457437	0.519736	0.554594	0.543416	0.518853	0.415807	0.347509	0.456714	0.405631	0.359943	0.361908	0.413498	0.380943	0.389589	0.359264	0.286934	0.429114	0.33106	0.426615	0.379556	0.348233	0.372419	0.494797	0.448972	0.342988	0.395267	0.428509	0.513714	0.560044	0.469633
	54.252	0.513604	0.49876	0.529021	0.460869	0.479921	0.441222	0.441905	0.5344	0.535031	0.594202	0.592392	0.599544	0.53889	0.56021	0.553986	0.501256	0.548612	0.570843	0.457398	0.4923	0.568583	0.553376	0.475148	0.409334	0.385665	0.440488	0.414193	0.352608	0.380952	0.351392	0.391986	0.396577	0.371491	0.323874	0.42415	0.368105	0.446014	0.355798	0.3158	0.385108	0.442555	0.476379	0.349145	0.432039	0.418196	0.529571	0.551059	0.436555
	54.66	0.521709	0.502484	0.52599	0.483476	0.433805	0.470435	0.438301	0.560959	0.561388	0.556638	0.59377	0.601064	0.518618	0.552718	0.574181	0.494031	0.575117	0.561992	0.458736	0.507722	0.552381	0.544554	0.516314	0.409929	0.391359	0.431867	0.41761	0.361288	0.425239	0.340098	0.474103	0.379989	0.373014	0.345737	0.402523	0.345377	0.441807	0.352142	0.325987	0.376787	0.496064	0.479135	0.381816	0.442269	0.473221	0.523093	0.526115	0.46541
	55.05	0.531349	0.477521	0.515567	0.481805	0.451357	0.440781	0.444992	0.547547	0.555372	0.579924	0.566274	0.607776	0.53854	0.582341	0.577892	0.495974	0.542147	0.578862	0.454737	0.490354	0.606655	0.550803	0.488604	0.423885	0.370752	0.485732	0.447105	0.359741	0.364019	0.330567	0.415403	0.414753	0.333404	0.328439	0.416237	0.319747	0.437393	0.373587	0.318882	0.348586	0.490632	0.452108	0.340935	0.404232	0.426895	0.54852	0.537049	0.445856
	55.455	0.521555	0.530564	0.514793	0.46308	0.461869	0.446947	0.447113	0.53857	0.555249	0.58901	0.584737	0.580171	0.563926	0.587735	0.590545	0.51727	0.554482	0.526111	0.442217	0.509655	0.577604	0.566824	0.506065	0.42604	0.408639	0.446092	0.446388	0.346497	0.34743	0.36598	0.427769	0.394473	0.336118	0.324956	0.392785	0.319675	0.443786	0.401763	0.332557	0.348362	0.469383	0.44636	0.366196	0.4337	0.386988	0.536497	0.58212	0.487292
	55.847	0.525804	0.5083	0.539587	0.458722	0.469474	0.398301	0.463154	0.547814	0.573336	0.580111	0.573532	0.569763	0.575376	0.590586	0.608987	0.527607	0.551074	0.555654	0.445041	0.5094	0.538043	0.548565	0.529593	0.400897	0.385013	0.452975	0.413476	0.355358	0.401311	0.402474	0.38922	0.405353	0.373081	0.367358	0.436644	0.314198	0.454165	0.377912	0.333224	0.336311	0.47407	0.469082	0.377261	0.447257	0.462654	0.553989	0.53688	0.478076
	56.252	0.526953	0.482157	0.509439	0.482502	0.469898	0.462668	0.45836	0.556342	0.523602	0.545655	0.570373	0.601303	0.582678	0.603315	0.56767	0.49862	0.521244	0.551328	0.451952	0.509552	0.565176	0.548075	0.521741	0.410504	0.439803	0.468639	0.419486	0.383204	0.379896	0.359403	0.406087	0.38956	0.337679	0.342515	0.405732	0.356569	0.421464	0.379502	0.31255	0.372711	0.51409	0.431509	0.352033	0.407044	0.456883	0.53799	0.567257	0.442021
	56.66	0.55978	0.519579	0.54323	0.449861	0.462752	0.492282	0.426608	0.540121	0.5461	0.560807	0.585857	0.564442	0.566839	0.562099	0.534871	0.511338	0.545634	0.577936	0.452152	0.491465	0.57071	0.525543	0.521394	0.412755	0.417935	0.455193	0.408969	0.345742	0.369236	0.336163	0.421832	0.385205	0.357435	0.355079	0.429734	0.348653	0.437826	0.400593	0.309038	0.346423	0.479767	0.483183	0.35552	0.474267	0.418153	0.555848	0.581593	0.47689
	57.05	0.542732	0.479021	0.532474	0.471381	0.455929	0.45626	0.46355	0.534897	0.537104	0.594849	0.570291	0.595138	0.554112	0.617267	0.59995	0.49527	0.52257	0.546282	0.470642	0.519641	0.573578	0.545224	0.513319	0.429232	0.415875	0.43869	0.4003	0.372801	0.40823	0.322357	0.423296	0.410793	0.349071	0.336044	0.434191	0.357189	0.415281	0.395982	0.345166	0.333	0.450771	0.481772	0.355486	0.442559	0.448725	0.525047	0.541905	0.44735
	57.455	0.502588	0.511417	0.505712	0.466253	0.450264	0.421663	0.445614	0.53792	0.559248	0.554566	0.569823	0.614	0.518621	0.578789	0.558799	0.523999	0.51599	0.559475	0.461842	0.530606	0.575204	0.56619	0.537606	0.420284	0.385758	0.456559	0.420638	0.376776	0.36917	0.411322	0.441237	0.403331	0.351797	0.33461	0.40582	0.32101	0.402365	0.352346	0.351606	0.369716	0.480074	0.47313	0.342532	0.409776	0.429582	0.509859	0.561927	0.463022
	57.845	0.529798	0.477661	0.536442	0.459156	0.475092	0.49404	0.456742	0.507002	0.560424	0.556801	0.572439	0.589469	0.556751	0.577035	0.551908	0.499518	0.529358	0.576761	0.462559	0.519546	0.579457	0.552004	0.48943	0.44179	0.395142	0.452718	0.410363	0.35129	0.351914	0.378451	0.432527	0.404468	0.364902	0.337851	0.409886	0.352035	0.429924	0.354146	0.318405	0.375667	0.487217	0.463042	0.352235	0.401199	0.46102	0.533439	0.535177	0.478156
	58.252	0.543035	0.480892	0.515095	0.476658	0.448293	0.471532	0.449889	0.549082	0.560751	0.575235	0.586735	0.612544	0.566411	0.561377	0.578281	0.500395	0.529988	0.57841	0.455445	0.522654	0.570873	0.533297	0.502765	0.40252	0.348241	0.464388	0.44654	0.341134	0.41954	0.356928	0.433859	0.397983	0.378657	0.376786	0.431387	0.361775	0.416635	0.351732	0.347051	0.354196	0.47519	0.446432	0.335327	0.437558	0.407996	0.48364	0.542842	0.470817
	58.657	0.534301	0.476352	0.531499	0.457614	0.467901	0.426333	0.453118	0.533534	0.542576	0.556916	0.59999	0.609625	0.579315	0.616778	0.584038	0.480005	0.557687	0.55803	0.475595	0.541246	0.547604	0.534944	0.544474	0.397779	0.397527	0.438512	0.455018	0.346817	0.410389	0.331185	0.397343	0.443089	0.349456	0.344036	0.436953	0.333812	0.458446	0.3311	0.304148	0.363295	0.492656	0.472729	0.345084	0.433042	0.431856	0.563246	0.567116	0.477339
	59.05	0.546228	0.486208	0.538168	0.460739	0.445498	0.427949	0.442503	0.533595	0.559021	0.561376	0.572308	0.580473	0.566195	0.59867	0.580339	0.508681	0.523764	0.579576	0.458783	0.501597	0.600352	0.538169	0.497942	0.447052	0.406384	0.466818	0.418122	0.372712	0.361929	0.330598	0.429833	0.38923	0.337182	0.38298	0.45737	0.326106	0.446972	0.375544	0.345499	0.366153	0.50388	0.515096	0.347394	0.47282	0.452209	0.55221	0.575322	0.474683
	59.455	0.547745	0.487368	0.521827	0.446762	0.459644	0.440179	0.450966	0.541815	0.553375	0.578404	0.583505	0.582276	0.555182	0.570639	0.567936	0.499902	0.509812	0.560857	0.489289	0.516174	0.553384	0.530749	0.531009	0.450576	0.372549	0.476292	0.404036	0.373831	0.394447	0.379167	0.438933	0.393892	0.347331	0.341556	0.44889	0.364669	0.420855	0.365247	0.35501	0.357002	0.459374	0.462036	0.34389	0.439051	0.481833	0.542865	0.559527	0.474447
	59.845	0.542815	0.48968	0.502599	0.466365	0.455924	0.431784	0.446678	0.541412	0.538503	0.578731	0.570312	0.595916	0.586547	0.591723	0.555595	0.485121	0.53802	0.557775	0.463936	0.524777	0.602571	0.521248	0.52335	0.440558	0.393361	0.456727	0.402739	0.378895	0.347464	0.370192	0.424471	0.426362	0.364749	0.363285	0.419335	0.317227	0.447846	0.387443	0.359171	0.355693	0.508785	0.47086	0.333402	0.430557	0.443802	0.533269	0.558232	0.495174
	60.252	0.504241	0.504727	0.532665	0.459676	0.459708	0.479218	0.452495	0.522089	0.551336	0.59558	0.60285	0.553059	0.563547	0.572241	0.586798	0.467753	0.544307	0.550131	0.51635	0.501072	0.572326	0.559727	0.51218	0.425346	0.383419	0.460811	0.438916	0.379889	0.411891	0.338826	0.39518	0.426607	0.368759	0.336405	0.430567	0.288389	0.477803	0.364121	0.354249	0.401509	0.49543	0.493185	0.350429	0.448291	0.442796	0.591193	0.55035	0.480065
	60.657	0.555728	0.501863	0.550148	0.472905	0.461929	0.413009	0.461615	0.533462	0.540557	0.585003	0.606944	0.588609	0.569658	0.570104	0.569131	0.556369	0.526609	0.563868	0.477624	0.527784	0.603056	0.522661	0.498223	0.448508	0.397133	0.449409	0.414753	0.359152	0.39035	0.385847	0.445657	0.363308	0.397668	0.345768	0.440456	0.333321	0.437326	0.386389	0.37333	0.38526	0.469021	0.459194	0.370451	0.465715	0.442233	0.557784	0.54749	0.497804
	61.05	0.548929	0.479454	0.544516	0.472569	0.469558	0.439405	0.463366	0.54047	0.562266	0.561525	0.575088	0.598387	0.561516	0.59438	0.601577	0.509506	0.534748	0.589184	0.482312	0.505363	0.593471	0.541288	0.506567	0.405487	0.374079	0.472884	0.385464	0.333822	0.338299	0.404874	0.44355	0.362358	0.396456	0.340837	0.436731	0.346395	0.434827	0.401322	0.325159	0.381039	0.487167	0.462513	0.354014	0.451463	0.442983	0.519976	0.542671	0.468274
	61.455	0.556034	0.462999	0.52632	0.424988	0.497578	0.450174	0.472118	0.542867	0.531426	0.54675	0.608778	0.575425	0.551097	0.616503	0.561518	0.492544	0.517753	0.570481	0.46194	0.492456	0.567618	0.572956	0.501831	0.399237	0.403714	0.460677	0.453169	0.358588	0.395005	0.399172	0.450815	0.392221	0.394937	0.311676	0.441934	0.33282	0.432502	0.386658	0.336859	0.360889	0.468008	0.470427	0.307086	0.430057	0.495478	0.552605	0.532829	0.451067
	61.845	0.535854	0.501325	0.532385	0.459398	0.452708	0.39884	0.4514	0.532672	0.544659	0.576692	0.603175	0.575107	0.552538	0.588793	0.557501	0.487608	0.54395	0.5621	0.474065	0.491116	0.585365	0.530483	0.50434	0.418732	0.399105	0.481049	0.448391	0.36473	0.370777	0.350506	0.449786	0.379465	0.402295	0.372568	0.44919	0.339851	0.458751	0.386428	0.385187	0.38651	0.479742	0.50097	0.341652	0.474466	0.409417	0.48061	0.545819	0.487583
	62.252	0.511764	0.505701	0.514086	0.490555	0.443891	0.457199	0.447606	0.515108	0.530287	0.564487	0.569373	0.623934	0.571613	0.605362	0.575149	0.493425	0.563799	0.52978	0.478464	0.504913	0.579081	0.514009	0.520403	0.440791	0.337945	0.497295	0.413395	0.372725	0.370572	0.360862	0.405328	0.405128	0.373896	0.361068	0.432743	0.345239	0.455381	0.340215	0.357138	0.360528	0.4838	0.472478	0.343602	0.448997	0.430751	0.530113	0.580277	0.46225
	62.657	0.553942	0.472662	0.52748	0.46942	0.449887	0.491724	0.447289	0.536549	0.523766	0.558339	0.593943	0.594713	0.546181	0.554659	0.562122	0.525807	0.536666	0.567262	0.487919	0.527908	0.564871	0.533381	0.539857	0.427155	0.384681	0.456074	0.412892	0.393111	0.373339	0.319388	0.41834	0.42229	0.411262	0.324998	0.43824	0.289211	0.433628	0.408495	0.3522	0.394746	0.479855	0.4638	0.341098	0.421751	0.45795	0.528488	0.520178	0.474921
	63.05	0.545967	0.491407	0.53496	0.450219	0.465523	0.439766	0.446712	0.515751	0.536636	0.578309	0.578821	0.600934	0.525018	0.587816	0.569604	0.486915	0.548023	0.538028	0.48135	0.484547	0.559248	0.507196	0.477297	0.407461	0.340525	0.478954	0.398413	0.365087	0.389962	0.388336	0.43982	0.381378	0.385857	0.352168	0.438816	0.259212	0.412489	0.422638	0.378019	0.370525	0.482008	0.470638	0.347982	0.457102	0.437838	0.561559	0.565704	0.447296
	63.455	0.56041	0.478521	0.526997	0.434369	0.469525	0.480982	0.440665	0.53826	0.542051	0.571016	0.604156	0.608548	0.547767	0.562359	0.562293	0.513036	0.541769	0.561372	0.474989	0.514194	0.586633	0.565965	0.521649	0.417275	0.418174	0.456026	0.433294	0.373451	0.395165	0.343495	0.426648	0.415147	0.387017	0.318349	0.450432	0.349286	0.423492	0.398762	0.331178	0.35645	0.515927	0.499581	0.378042	0.446738	0.430304	0.512013	0.548245	0.483238
	63.845	0.580674	0.501431	0.541072	0.448857	0.457326	0.435517	0.436715	0.534936	0.537892	0.550017	0.585404	0.597016	0.537131	0.572533	0.522062	0.508822	0.545704	0.514933	0.453484	0.517707	0.604655	0.550226	0.544771	0.437727	0.370766	0.4754	0.44365	0.349844	0.385747	0.386661	0.395411	0.405786	0.41278	0.35505	0.414872	0.344591	0.450566	0.390859	0.352063	0.389472	0.468964	0.457383	0.338996	0.477198	0.46052	0.549716	0.559948	0.498253
	64.252	0.548651	0.497907	0.546005	0.458149	0.458875	0.474109	0.458306	0.531975	0.545799	0.55229	0.584336	0.55289	0.556592	0.581317	0.516849	0.526845	0.544384	0.530565	0.457553	0.48527	0.606782	0.556103	0.492427	0.41785	0.428249	0.501283	0.452509	0.387864	0.418473	0.394543	0.392831	0.387391	0.41133	0.34562	0.460021	0.329899	0.421151	0.417892	0.358977	0.366016	0.485622	0.458428	0.366	0.437867	0.401664	0.555529	0.571372	0.488168
	64.657	0.578228	0.482781	0.5367	0.460875	0.479366	0.446746	0.442989	0.533085	0.5277	0.578874	0.608984	0.605137	0.554084	0.598808	0.538165	0.495887	0.531588	0.562609	0.489148	0.484473	0.607445	0.560576	0.517367	0.374777	0.407789	0.476422	0.405259	0.399901	0.374717	0.36807	0.405644	0.40906	0.392606	0.315096	0.443028	0.337408	0.405712	0.386789	0.349306	0.384935	0.478953	0.4967	0.352801	0.461533	0.458976	0.500832	0.585268	0.46488
	65.05	0.558523	0.51589	0.519472	0.44337	0.453523	0.459725	0.447196	0.507256	0.580945	0.584485	0.592679	0.57574	0.560902	0.618493	0.563341	0.503765	0.534436	0.576731	0.488104	0.493524	0.552514	0.58102	0.479762	0.444111	0.404805	0.445984	0.418331	0.40037	0.380484	0.392301	0.453413	0.393299	0.353109	0.339144	0.432307	0.32672	0.415551	0.369544	0.340624	0.383774	0.458306	0.462165	0.358956	0.439394	0.437635	0.536685	0.552107	0.477551
	65.455	0.541924	0.481927	0.526753	0.477609	0.456091	0.486231	0.443732	0.535733	0.539027	0.613593	0.577744	0.60512	0.559385	0.610149	0.574656	0.533426	0.547857	0.580683	0.468244	0.521333	0.530892	0.561293	0.52622	0.435538	0.383216	0.49157	0.418844	0.392523	0.390926	0.375534	0.455807	0.38259	0.339028	0.333862	0.450469	0.305343	0.429203	0.392445	0.34292	0.379294	0.477644	0.504677	0.32115	0.433306	0.44183	0.566499	0.54753	0.482781
	65.845	0.570024	0.514681	0.508036	0.457056	0.452249	0.459436	0.442398	0.523761	0.537364	0.586459	0.555086	0.605216	0.568645	0.604872	0.551051	0.496326	0.550435	0.563313	0.483236	0.512433	0.564498	0.560568	0.544012	0.419811	0.400518	0.478049	0.440796	0.377022	0.39615	0.386973	0.418315	0.422289	0.390202	0.36055	0.439857	0.319007	0.429461	0.367247	0.363162	0.389477	0.466117	0.456985	0.384882	0.417875	0.463942	0.456632	0.548765	0.455949
	66.252	0.541331	0.489707	0.542794	0.469207	0.452765	0.425324	0.457154	0.565887	0.54521	0.580989	0.581093	0.561407	0.542804	0.575661	0.598191	0.50828	0.551492	0.585346	0.487249	0.523279	0.57695	0.542263	0.523373	0.419117	0.386715	0.452462	0.427994	0.382534	0.387856	0.346106	0.451887	0.439079	0.387199	0.35213	0.416456	0.304291	0.41199	0.38128	0.35885	0.377424	0.489426	0.483908	0.390228	0.430888	0.434731	0.543755	0.554917	0.457633
	66.657	0.548601	0.503489	0.539918	0.498933	0.46145	0.460909	0.449349	0.542504	0.561335	0.56436	0.583665	0.594332	0.550376	0.589021	0.54274	0.513151	0.542058	0.553301	0.482171	0.525393	0.588679	0.559413	0.532922	0.42346	0.401427	0.478764	0.445259	0.366756	0.39321	0.302831	0.408623	0.384199	0.38571	0.32555	0.438689	0.334329	0.449128	0.421382	0.36968	0.402697	0.502013	0.442891	0.348624	0.452342	0.445696	0.530175	0.529982	0.465223
	67.05	0.556026	0.496935	0.518676	0.458162	0.440096	0.509793	0.457178	0.526582	0.557056	0.576239	0.587913	0.585814	0.566438	0.552704	0.572537	0.486042	0.536132	0.563417	0.47761	0.489026	0.582243	0.580314	0.562975	0.413022	0.404761	0.471259	0.46768	0.387198	0.420103	0.375483	0.425872	0.412115	0.342439	0.322497	0.444475	0.330614	0.45456	0.376558	0.333719	0.3998	0.459454	0.503679	0.348231	0.47016	0.470726	0.529873	0.528375	0.487641
	67.457	0.522331	0.510535	0.521218	0.462772	0.444292	0.43214	0.471222	0.542535	0.551087	0.586115	0.588941	0.588426	0.550666	0.588117	0.53561	0.530105	0.54467	0.569628	0.462562	0.493839	0.580569	0.573845	0.54466	0.409685	0.37541	0.522321	0.445132	0.382691	0.412975	0.332154	0.398462	0.426637	0.361769	0.320778	0.438115	0.35487	0.435786	0.349162	0.337029	0.374029	0.48704	0.46419	0.366473	0.457979	0.455538	0.521329	0.549245	0.483657
	67.847	0.534387	0.482468	0.554214	0.452948	0.455358	0.465518	0.460348	0.537496	0.548718	0.59436	0.57619	0.620891	0.519634	0.583384	0.562009	0.487638	0.540714	0.55619	0.454313	0.488102	0.546968	0.563702	0.558209	0.440877	0.383266	0.490941	0.479132	0.369331	0.397829	0.374339	0.410417	0.401128	0.393519	0.322895	0.406339	0.331228	0.428378	0.390475	0.358024	0.375943	0.491371	0.495557	0.361326	0.447	0.490752	0.480368	0.566192	0.483156
	68.252	0.533384	0.49763	0.542974	0.471868	0.456632	0.44526	0.459379	0.542566	0.56379	0.606007	0.57621	0.598042	0.530935	0.60732	0.582766	0.539069	0.51546	0.575358	0.462593	0.501815	0.567806	0.548678	0.540241	0.460225	0.353173	0.475388	0.422537	0.369169	0.411731	0.378111	0.437171	0.407297	0.361261	0.358226	0.42606	0.314416	0.434558	0.427222	0.378289	0.363649	0.486002	0.454479	0.392599	0.458963	0.506621	0.512981	0.54837	0.484754
	68.645	0.546836	0.48798	0.519092	0.464393	0.472237	0.438418	0.45355	0.539914	0.553272	0.574995	0.588707	0.593559	0.525196	0.580813	0.59563	0.501228	0.558574	0.540824	0.497276	0.498835	0.565711	0.587353	0.512484	0.435508	0.399756	0.488595	0.410308	0.367485	0.374308	0.384742	0.425933	0.42661	0.397468	0.360052	0.432209	0.324415	0.399296	0.379946	0.359246	0.397935	0.487764	0.511735	0.383042	0.44142	0.440096	0.460566	0.551898	0.505846
	69.05	0.548368	0.524124	0.538799	0.450636	0.477045	0.451897	0.429298	0.532401	0.558946	0.577022	0.607121	0.600979	0.553634	0.574439	0.541337	0.511288	0.548075	0.566744	0.489412	0.516817	0.582194	0.548168	0.534429	0.435384	0.382193	0.497935	0.431429	0.362367	0.398386	0.395323	0.445739	0.390483	0.393157	0.319044	0.428214	0.308829	0.429044	0.384681	0.373146	0.398112	0.506321	0.460064	0.360112	0.440749	0.444319	0.523449	0.556469	0.468376
	69.457	0.525472	0.500116	0.530255	0.49179	0.482987	0.459538	0.455311	0.517735	0.539447	0.599536	0.615389	0.575102	0.523498	0.604026	0.52068	0.513296	0.523072	0.560116	0.482499	0.537012	0.600737	0.563758	0.575958	0.423238	0.386089	0.504049	0.429602	0.365668	0.418559	0.379493	0.449539	0.439965	0.387647	0.340586	0.433612	0.315336	0.418106	0.413128	0.363138	0.360086	0.472304	0.48401	0.379603	0.452527	0.456399	0.498598	0.537298	0.501483
	69.847	0.54399	0.494445	0.523153	0.47125	0.483349	0.423798	0.444503	0.535726	0.553202	0.577517	0.611052	0.604107	0.511015	0.588477	0.547381	0.520883	0.537464	0.568583	0.454113	0.51607	0.592693	0.553202	0.536109	0.43063	0.382698	0.51614	0.470126	0.352857	0.385386	0.336367	0.465059	0.421619	0.358651	0.323178	0.449618	0.34463	0.401501	0.414598	0.358453	0.352416	0.500954	0.488894	0.383306	0.470974	0.440801	0.486443	0.579842	0.496383
	70.252	0.537549	0.517178	0.531354	0.475225	0.47058	0.415067	0.466101	0.524873	0.540069	0.596728	0.635936	0.603645	0.527073	0.588386	0.571074	0.522404	0.565754	0.559745	0.443654	0.524657	0.574948	0.57232	0.508773	0.434507	0.408744	0.494898	0.437119	0.389249	0.381294	0.404503	0.451088	0.449934	0.34687	0.335314	0.43263	0.362939	0.376111	0.431676	0.336667	0.37042	0.475234	0.483861	0.340958	0.454251	0.455883	0.488656	0.55512	0.479923
	70.645	0.531401	0.498024	0.525364	0.476886	0.48822	0.458023	0.44962	0.537575	0.51336	0.575686	0.592483	0.618128	0.523554	0.58667	0.554586	0.513427	0.570524	0.562305	0.442751	0.517882	0.549556	0.559872	0.508227	0.429925	0.389792	0.475	0.466326	0.37108	0.403004	0.368933	0.44059	0.420929	0.377594	0.364909	0.450484	0.319049	0.396869	0.420046	0.329783	0.355671	0.522026	0.490429	0.368666	0.439774	0.440224	0.472899	0.531541	0.457209
	71.05	0.550631	0.486985	0.540951	0.430687	0.480153	0.444166	0.451739	0.523476	0.53277	0.586759	0.58542	0.605248	0.547066	0.607709	0.555632	0.506147	0.551706	0.549516	0.483118	0.537276	0.581529	0.561126	0.536644	0.449436	0.38684	0.493707	0.460606	0.369701	0.442771	0.384991	0.405133	0.433963	0.363613	0.309966	0.446155	0.333719	0.416313	0.411343	0.344524	0.389349	0.504062	0.499835	0.391528	0.467549	0.455071	0.505123	0.566462	0.4983
	71.457	0.549822	0.519864	0.518243	0.475032	0.482262	0.455799	0.440311	0.534851	0.538151	0.57828	0.573127	0.600233	0.543372	0.599695	0.536817	0.503124	0.563794	0.559136	0.457017	0.521349	0.590229	0.521251	0.564289	0.42052	0.432548	0.495913	0.470914	0.392572	0.363421	0.333894	0.450059	0.419594	0.388771	0.345224	0.422129	0.31818	0.42879	0.409681	0.341314	0.345733	0.488828	0.500061	0.360217	0.434552	0.468116	0.472553	0.544851	0.481428
	71.847	0.558422	0.506381	0.527428	0.486488	0.47867	0.437105	0.469946	0.540682	0.571155	0.547265	0.580777	0.589482	0.554046	0.63034	0.568116	0.487016	0.524319	0.574415	0.490285	0.535689	0.605776	0.551807	0.503163	0.421824	0.379364	0.502241	0.467096	0.35515	0.360164	0.369406	0.46323	0.407361	0.358893	0.318802	0.44283	0.347513	0.43149	0.36491	0.313497	0.366109	0.498464	0.505042	0.381498	0.464081	0.476382	0.550477	0.516432	0.471536
	72.252	0.539331	0.51965	0.507969	0.476192	0.480347	0.478684	0.435802	0.539446	0.557117	0.57716	0.594515	0.616213	0.573373	0.597312	0.534429	0.511417	0.556177	0.559484	0.477318	0.516601	0.571297	0.570658	0.539552	0.409455	0.371151	0.49233	0.448753	0.369445	0.37353	0.355758	0.4257	0.395454	0.367456	0.306259	0.435384	0.32484	0.423995	0.397631	0.379783	0.392057	0.499286	0.504849	0.383823	0.441173	0.453813	0.49691	0.575356	0.466846
	72.66	0.556783	0.511763	0.544712	0.475214	0.445047	0.436254	0.46068	0.533022	0.54913	0.560099	0.569361	0.624513	0.564761	0.573877	0.511383	0.521278	0.566915	0.557816	0.468108	0.527313	0.578336	0.577437	0.524577	0.43332	0.386367	0.519352	0.461184	0.377467	0.401687	0.399512	0.436345	0.415302	0.404073	0.334633	0.46311	0.350983	0.402393	0.386203	0.374434	0.36806	0.48325	0.510611	0.353235	0.444726	0.518366	0.507309	0.556616	0.497212
	73.05	0.539368	0.506933	0.546139	0.465961	0.475478	0.490736	0.449771	0.530332	0.546466	0.589794	0.547082	0.599689	0.551601	0.602995	0.55123	0.521601	0.544087	0.563637	0.448272	0.494571	0.582289	0.558601	0.537392	0.428171	0.418102	0.528927	0.457652	0.384476	0.409978	0.36809	0.447497	0.434386	0.36064	0.346562	0.449133	0.32955	0.436523	0.386571	0.332106	0.361272	0.490886	0.496326	0.392883	0.453035	0.480122	0.509493	0.55753	0.498065
	73.457	0.528172	0.511287	0.543334	0.483657	0.480439	0.427722	0.459344	0.539084	0.571976	0.550945	0.593876	0.620668	0.559243	0.600689	0.502991	0.495936	0.54362	0.550758	0.459891	0.514021	0.606314	0.567499	0.502506	0.445554	0.389579	0.511318	0.434973	0.348495	0.402618	0.36417	0.40715	0.388424	0.367896	0.351334	0.43551	0.322189	0.418174	0.412938	0.358855	0.359552	0.454815	0.504725	0.378932	0.434985	0.470135	0.521466	0.560724	0.476945
	73.847	0.564665	0.499061	0.552627	0.462783	0.469228	0.457711	0.430701	0.527954	0.566602	0.587385	0.575885	0.617158	0.538407	0.613002	0.536162	0.517131	0.557378	0.59521	0.462006	0.501332	0.623994	0.545724	0.542733	0.436759	0.42284	0.501258	0.456815	0.357475	0.382096	0.364008	0.45823	0.443029	0.414125	0.341304	0.4527	0.336191	0.420346	0.393556	0.346802	0.38483	0.511055	0.477838	0.355158	0.449998	0.463024	0.539464	0.569719	0.48101
	74.252	0.571271	0.515641	0.539409	0.466147	0.46569	0.45197	0.438887	0.521458	0.550728	0.585206	0.563152	0.602896	0.529228	0.585593	0.548039	0.498214	0.575401	0.564603	0.484867	0.486846	0.581158	0.579896	0.55456	0.404977	0.469762	0.503957	0.446279	0.375516	0.409143	0.384268	0.435666	0.403763	0.4027	0.317594	0.440687	0.321471	0.426187	0.367185	0.337243	0.354115	0.520175	0.484579	0.375511	0.447752	0.470353	0.534526	0.507509	0.495077
	74.66	0.539025	0.505887	0.542746	0.469097	0.464818	0.429201	0.454508	0.502971	0.58014	0.575962	0.575121	0.610605	0.539902	0.594909	0.528489	0.500497	0.553616	0.581282	0.485418	0.541419	0.595327	0.54061	0.557192	0.400344	0.393307	0.518889	0.470251	0.377007	0.338214	0.337167	0.468295	0.431668	0.366216	0.341412	0.442683	0.368624	0.410981	0.392891	0.348493	0.371017	0.515134	0.4947	0.397723	0.476244	0.478442	0.485951	0.56219	0.474388
	75.05	0.584825	0.509313	0.539294	0.460321	0.475705	0.414211	0.462561	0.535437	0.556612	0.585878	0.573252	0.597873	0.545004	0.578217	0.518243	0.525948	0.559159	0.561471	0.46825	0.522018	0.607689	0.567738	0.551354	0.424665	0.429611	0.49476	0.468401	0.404847	0.373498	0.42818	0.424323	0.407567	0.380699	0.324457	0.444366	0.405501	0.41928	0.388374	0.334184	0.386608	0.493181	0.488988	0.402034	0.468579	0.471789	0.531727	0.561357	0.487742
	75.457	0.54504	0.503722	0.541136	0.469321	0.443413	0.475713	0.455571	0.530683	0.557805	0.591852	0.593716	0.603667	0.559621	0.569432	0.543969	0.54011	0.555105	0.593721	0.50167	0.523532	0.614271	0.56676	0.515688	0.419023	0.409701	0.491228	0.434219	0.367827	0.403621	0.389132	0.417096	0.431865	0.401037	0.309335	0.440284	0.351635	0.405002	0.431865	0.335428	0.350361	0.471594	0.541149	0.354984	0.466529	0.453432	0.54647	0.546959	0.475691
	75.847	0.546172	0.522814	0.542804	0.451831	0.472561	0.470667	0.471057	0.546974	0.544454	0.564667	0.574846	0.641292	0.561492	0.604213	0.487158	0.509842	0.571589	0.585242	0.480944	0.537766	0.577905	0.561868	0.536426	0.423319	0.409776	0.491907	0.47394	0.370919	0.392285	0.327864	0.433687	0.429977	0.37271	0.29258	0.440021	0.367707	0.383154	0.432155	0.357207	0.333933	0.486968	0.482649	0.340654	0.445207	0.446054	0.510931	0.554376	0.501603
	76.252	0.558983	0.528771	0.515744	0.481987	0.439476	0.455619	0.48116	0.544744	0.566684	0.551432	0.620116	0.584081	0.540168	0.623262	0.485696	0.524192	0.565051	0.58147	0.490862	0.528787	0.603471	0.534501	0.558531	0.389021	0.436798	0.516945	0.478198	0.396498	0.440928	0.447128	0.450781	0.404269	0.365965	0.312047	0.434891	0.321695	0.382545	0.406879	0.353606	0.348636	0.476217	0.504076	0.380431	0.466734	0.465817	0.501312	0.540276	0.495628
	76.66	0.575477	0.494968	0.538558	0.463346	0.452485	0.452923	0.478477	0.537935	0.543348	0.593095	0.624075	0.599115	0.55236	0.59622	0.467687	0.514007	0.551512	0.53092	0.455321	0.51386	0.623767	0.566543	0.549095	0.431494	0.430566	0.500211	0.467629	0.40192	0.365974	0.376301	0.460223	0.447354	0.372197	0.346165	0.42585	0.323078	0.405127	0.396851	0.375026	0.362542	0.460328	0.510628	0.394052	0.441862	0.497626	0.467716	0.572913	0.484626
	77.05	0.540335	0.516449	0.534745	0.507847	0.447026	0.423592	0.472707	0.528736	0.554554	0.575277	0.578432	0.599859	0.507137	0.560111	0.476438	0.493388	0.564406	0.549636	0.460576	0.516784	0.603065	0.578	0.538065	0.420658	0.397937	0.519166	0.455857	0.396918	0.395723	0.389451	0.435994	0.408351	0.375371	0.37134	0.447115	0.34673	0.400216	0.428027	0.346282	0.387871	0.491786	0.534077	0.338827	0.436956	0.455244	0.51673	0.548387	0.487446
	77.457	0.570264	0.517508	0.538582	0.487215	0.456741	0.440566	0.46963	0.532025	0.553541	0.595385	0.571457	0.585828	0.539847	0.602277	0.518313	0.508193	0.535056	0.558038	0.483136	0.52917	0.585248	0.537851	0.513851	0.427881	0.402479	0.486888	0.460772	0.37244	0.428611	0.391914	0.416814	0.413704	0.370652	0.379801	0.434239	0.36093	0.39263	0.397878	0.355479	0.359921	0.511055	0.466409	0.394119	0.43329	0.497586	0.539056	0.533805	0.494135
	77.847	0.5744	0.542034	0.533756	0.489822	0.441189	0.48598	0.469536	0.544479	0.563879	0.614017	0.584634	0.60995	0.533177	0.574224	0.496644	0.51431	0.538018	0.555195	0.475339	0.545898	0.623161	0.542159	0.518403	0.425643	0.436805	0.49586	0.432167	0.38856	0.403689	0.436306	0.458062	0.407965	0.400566	0.343501	0.447674	0.366549	0.402821	0.394403	0.35271	0.314916	0.486294	0.52335	0.349672	0.470233	0.477588	0.497676	0.544877	0.498844
	78.252	0.554572	0.511222	0.536408	0.470016	0.460874	0.441792	0.489008	0.565555	0.579792	0.550528	0.594962	0.601254	0.566477	0.587452	0.530528	0.498623	0.570306	0.570758	0.460438	0.525326	0.606123	0.578562	0.548637	0.440196	0.401835	0.517342	0.454445	0.374817	0.386219	0.387119	0.473539	0.40067	0.388439	0.358764	0.448198	0.395155	0.41009	0.396254	0.343177	0.365856	0.493936	0.469311	0.379517	0.423869	0.473746	0.497782	0.553531	0.497359
	78.66	0.550878	0.546127	0.53261	0.473499	0.453574	0.483442	0.475016	0.530762	0.559394	0.600835	0.561224	0.607667	0.552561	0.567974	0.481376	0.503415	0.531574	0.573494	0.476323	0.55158	0.602217	0.558494	0.526063	0.446144	0.426941	0.510978	0.431103	0.365429	0.367953	0.354739	0.445148	0.415894	0.421578	0.35237	0.447597	0.345265	0.413963	0.417163	0.375246	0.378173	0.458766	0.498619	0.382581	0.423321	0.419853	0.543684	0.566052	0.506377
	79.05	0.566233	0.541833	0.525161	0.476301	0.460059	0.438016	0.458479	0.530987	0.563495	0.6063	0.589843	0.595009	0.557685	0.558349	0.49603	0.48059	0.561299	0.587137	0.457826	0.515369	0.606678	0.548583	0.485914	0.448144	0.419618	0.50453	0.431903	0.367088	0.39658	0.390013	0.447454	0.453697	0.416674	0.324329	0.43438	0.351616	0.393374	0.434958	0.338135	0.374496	0.50582	0.495033	0.386874	0.435176	0.439465	0.505174	0.544333	0.474706
	79.457	0.575905	0.531654	0.540946	0.486273	0.449961	0.455252	0.468888	0.529599	0.565476	0.589839	0.584505	0.603186	0.578517	0.541753	0.509933	0.519079	0.532731	0.564427	0.466066	0.525077	0.628857	0.583327	0.536363	0.45135	0.446804	0.518859	0.471073	0.373173	0.40638	0.354171	0.404205	0.409699	0.376299	0.372189	0.448676	0.389397	0.417509	0.452534	0.370947	0.377764	0.472198	0.490856	0.330965	0.446546	0.472026	0.506925	0.563639	0.469668
	79.847	0.566583	0.509686	0.536915	0.476735	0.453086	0.488473	0.446901	0.530865	0.561689	0.581223	0.570662	0.605643	0.547264	0.581071	0.513167	0.513101	0.552022	0.599316	0.477615	0.514898	0.617819	0.553184	0.512751	0.427402	0.426277	0.519909	0.509475	0.366338	0.410081	0.389744	0.452181	0.439107	0.380576	0.365355	0.450481	0.375737	0.389133	0.421368	0.375193	0.374329	0.47019	0.496806	0.38774	0.460917	0.461879	0.514888	0.525731	0.458986
	80.252	0.565904	0.519955	0.530809	0.485067	0.423857	0.489271	0.450211	0.573	0.587153	0.613788	0.590456	0.644672	0.500086	0.576601	0.48937	0.52503	0.553255	0.5308	0.492462	0.526699	0.570651	0.568932	0.55264	0.468404	0.434937	0.471998	0.448812	0.374279	0.41514	0.388766	0.441634	0.438315	0.397259	0.346355	0.437012	0.358746	0.399844	0.353786	0.347028	0.358328	0.473147	0.494694	0.360821	0.47759	0.495053	0.569935	0.554711	0.474174
	80.66	0.554358	0.515087	0.563956	0.469645	0.458699	0.475537	0.471101	0.555451	0.554483	0.592763	0.581042	0.594761	0.541521	0.599453	0.501655	0.523079	0.560441	0.560134	0.501274	0.50195	0.601081	0.539342	0.554258	0.41926	0.473507	0.51867	0.479927	0.358974	0.396159	0.386881	0.422493	0.407545	0.40313	0.359956	0.451359	0.337421	0.372777	0.406662	0.328464	0.349952	0.491165	0.492376	0.382007	0.447743	0.468064	0.557355	0.564856	0.494277
	81.05	0.568044	0.526878	0.537537	0.496025	0.444994	0.451484	0.469773	0.540582	0.565175	0.56825	0.582196	0.604492	0.551655	0.601535	0.490953	0.50686	0.56743	0.559799	0.472389	0.537113	0.572283	0.530007	0.534101	0.425361	0.437277	0.526423	0.465998	0.37458	0.400528	0.395899	0.458083	0.440757	0.395697	0.372309	0.469225	0.371157	0.392483	0.393693	0.346407	0.36752	0.495909	0.527031	0.408575	0.458441	0.464712	0.523998	0.574765	0.511386
	81.457	0.583634	0.523724	0.534483	0.493233	0.457785	0.442054	0.477166	0.54108	0.542657	0.599471	0.583214	0.634022	0.51617	0.595282	0.514546	0.554626	0.544924	0.594782	0.4704	0.515473	0.604528	0.547371	0.530689	0.428593	0.435178	0.498198	0.456255	0.367646	0.383839	0.424314	0.485283	0.447419	0.400386	0.389554	0.463641	0.360254	0.39169	0.430102	0.382912	0.366305	0.45896	0.490136	0.379853	0.478419	0.506971	0.566388	0.55215	0.500241
	81.847	0.559	0.528512	0.542682	0.468047	0.458351	0.482589	0.47072	0.573843	0.566668	0.586842	0.598614	0.608748	0.539039	0.611044	0.496384	0.511118	0.552732	0.532678	0.466866	0.48832	0.620103	0.567528	0.502005	0.429034	0.44545	0.535358	0.4487	0.345458	0.396845	0.38493	0.498329	0.423933	0.38719	0.363834	0.447125	0.359399	0.413858	0.414939	0.330202	0.380945	0.490354	0.501276	0.350062	0.448403	0.465575	0.518756	0.535047	0.513323
	82.252	0.577529	0.498481	0.558212	0.481844	0.467505	0.48908	0.452156	0.505882	0.575571	0.604852	0.597533	0.644702	0.535831	0.597315	0.524711	0.493916	0.563413	0.55574	0.476158	0.501285	0.627665	0.550309	0.538071	0.414272	0.396686	0.536483	0.4641	0.369093	0.406129	0.366543	0.472173	0.436617	0.375531	0.364436	0.472912	0.339968	0.391654	0.399239	0.371136	0.363807	0.48768	0.513343	0.386436	0.508057	0.456825	0.550172	0.52985	0.51992
	82.66	0.572269	0.523447	0.534	0.49098	0.464228	0.474545	0.461812	0.533298	0.569437	0.577755	0.612212	0.628473	0.560229	0.595275	0.478948	0.500653	0.569063	0.553138	0.470125	0.524345	0.622038	0.572992	0.520545	0.416334	0.424311	0.513591	0.514918	0.41168	0.437493	0.367448	0.482484	0.456712	0.380166	0.372342	0.447043	0.349333	0.401784	0.390989	0.329914	0.371609	0.490429	0.488174	0.364863	0.449698	0.424225	0.535626	0.552218	0.522773
	83.05	0.565285	0.522438	0.54446	0.468669	0.479062	0.476124	0.47236	0.530523	0.556643	0.594914	0.575015	0.63383	0.552652	0.595017	0.481982	0.491122	0.549313	0.566582	0.484528	0.502232	0.603315	0.548899	0.541856	0.406837	0.439775	0.524516	0.406663	0.376235	0.436653	0.359376	0.455634	0.423024	0.384565	0.346286	0.438732	0.343297	0.39795	0.395483	0.328731	0.365285	0.487367	0.508175	0.375707	0.491666	0.444277	0.521034	0.51881	0.506312
	83.457	0.568831	0.516701	0.525415	0.487964	0.466765	0.418612	0.484786	0.528637	0.582631	0.606812	0.604258	0.630927	0.545092	0.588776	0.474305	0.499534	0.539477	0.565533	0.478638	0.485053	0.572326	0.57474	0.55506	0.402782	0.428628	0.520218	0.479547	0.387444	0.414805	0.369741	0.451684	0.433382	0.390285	0.372482	0.458023	0.303947	0.409035	0.422161	0.365642	0.385939	0.477776	0.516364	0.404703	0.463011	0.491894	0.525796	0.551673	0.539856
	83.847	0.595877	0.510585	0.545897	0.493777	0.460968	0.443433	0.475448	0.522695	0.578959	0.620715	0.59124	0.650239	0.521517	0.540975	0.496895	0.47447	0.551334	0.555635	0.472313	0.513213	0.622694	0.57112	0.555141	0.39919	0.413131	0.526374	0.465028	0.36872	0.426541	0.386652	0.452294	0.42458	0.395364	0.336925	0.464214	0.396269	0.397981	0.385858	0.340544	0.334389	0.479272	0.534025	0.417702	0.458545	0.46774	0.544901	0.595158	0.48141
	84.252	0.583637	0.511493	0.54135	0.506019	0.460296	0.46526	0.474255	0.544489	0.55958	0.589315	0.60067	0.623235	0.530644	0.591429	0.462405	0.501026	0.539751	0.553063	0.481462	0.482351	0.61009	0.546691	0.563666	0.395393	0.425757	0.512073	0.490265	0.404256	0.40991	0.364763	0.444417	0.432823	0.37476	0.317111	0.444022	0.329439	0.421706	0.394606	0.363202	0.34067	0.499095	0.472803	0.390604	0.479363	0.459137	0.491194	0.579321	0.467178
	84.66	0.591124	0.530041	0.5609	0.475283	0.473284	0.440734	0.457577	0.507628	0.574159	0.632418	0.571305	0.589419	0.544907	0.575912	0.493908	0.51947	0.561118	0.553888	0.456976	0.478899	0.583322	0.573878	0.517055	0.404624	0.39834	0.526355	0.427589	0.378215	0.43631	0.384045	0.434697	0.431529	0.407887	0.38106	0.449955	0.369534	0.36241	0.39805	0.33198	0.346479	0.508459	0.483279	0.410892	0.48728	0.470698	0.605806	0.573226	0.519186
	85.05	0.581876	0.547355	0.518867	0.456018	0.456838	0.421083	0.46066	0.522475	0.558738	0.604283	0.592504	0.560765	0.530289	0.558824	0.535641	0.492392	0.539531	0.57773	0.473184	0.510081	0.618511	0.569184	0.543344	0.409943	0.469861	0.516722	0.468499	0.353885	0.44045	0.419877	0.482258	0.426402	0.399306	0.365273	0.464149	0.353068	0.414767	0.3822	0.373432	0.358172	0.501905	0.513822	0.380164	0.457158	0.469599	0.55395	0.544285	0.484893
	85.457	0.591421	0.510663	0.547644	0.471711	0.471918	0.448095	0.472249	0.55786	0.551656	0.598251	0.575741	0.601854	0.573443	0.557312	0.541888	0.526129	0.564506	0.556383	0.457176	0.493399	0.60048	0.560689	0.556023	0.425698	0.417027	0.514908	0.436438	0.388322	0.428307	0.379585	0.475973	0.423073	0.370088	0.34764	0.447671	0.370916	0.408169	0.422775	0.3333	0.384363	0.47585	0.471507	0.385486	0.439287	0.471388	0.562178	0.592855	0.502509
	85.847	0.562664	0.532204	0.555504	0.474493	0.466964	0.41157	0.481547	0.521132	0.548961	0.631142	0.605161	0.611357	0.528787	0.585659	0.510114	0.48415	0.566345	0.570358	0.464602	0.550115	0.620141	0.579601	0.538823	0.449871	0.404697	0.528485	0.472711	0.401185	0.422932	0.396187	0.465848	0.47425	0.405213	0.356253	0.453869	0.321012	0.439447	0.382578	0.333596	0.329547	0.479098	0.520588	0.390389	0.41939	0.494593	0.523837	0.555765	0.505543
	86.252	0.570206	0.515046	0.547721	0.4832	0.475963	0.443357	0.464839	0.549047	0.537914	0.601129	0.58761	0.586623	0.567725	0.627505	0.505747	0.515276	0.574514	0.560904	0.473052	0.518267	0.603106	0.569464	0.513115	0.420783	0.431845	0.477729	0.44318	0.376145	0.424579	0.403827	0.420483	0.435175	0.407911	0.380946	0.465169	0.343059	0.402673	0.379819	0.365304	0.361417	0.43366	0.540533	0.388665	0.433745	0.467956	0.54462	0.488386	0.484064
	86.66	0.580392	0.540809	0.541819	0.495745	0.468811	0.481163	0.467189	0.534991	0.566346	0.618137	0.577639	0.614134	0.543346	0.614087	0.487318	0.50319	0.57342	0.545594	0.477195	0.526626	0.617422	0.542858	0.566543	0.442513	0.423568	0.492279	0.49594	0.350425	0.403649	0.362403	0.462141	0.42361	0.397475	0.333026	0.456465	0.369955	0.419454	0.394223	0.334473	0.366527	0.466537	0.542308	0.382715	0.486856	0.49156	0.550045	0.564558	0.498946
	87.05	0.586992	0.533712	0.534783	0.494175	0.478547	0.473643	0.459019	0.53075	0.551557	0.638004	0.59518	0.588486	0.54718	0.595816	0.518655	0.52488	0.522365	0.611452	0.498688	0.503998	0.611096	0.587234	0.540258	0.458235	0.384373	0.528813	0.495209	0.383364	0.383723	0.430193	0.460053	0.405829	0.395029	0.397712	0.450054	0.359877	0.367933	0.379251	0.336489	0.374922	0.505986	0.503812	0.39092	0.468801	0.510956	0.537264	0.538369	0.502017
	87.457	0.576172	0.512829	0.535905	0.495351	0.492527	0.473258	0.443567	0.525576	0.591178	0.614216	0.586639	0.581354	0.565525	0.597497	0.527883	0.492252	0.566243	0.556749	0.486568	0.521457	0.620001	0.582718	0.537755	0.419668	0.440617	0.492571	0.462547	0.405533	0.400454	0.34461	0.466013	0.438717	0.368001	0.338434	0.461867	0.360593	0.438815	0.379394	0.355158	0.383173	0.47409	0.503959	0.351943	0.45415	0.467216	0.558587	0.553109	0.472878
	87.847	0.563604	0.51252	0.544435	0.493044	0.462299	0.44946	0.46928	0.554918	0.554354	0.591585	0.597215	0.611503	0.538866	0.636812	0.530365	0.522883	0.571797	0.57151	0.483143	0.51538	0.609388	0.560257	0.542868	0.454893	0.396773	0.506065	0.463033	0.412532	0.395606	0.344553	0.488082	0.438593	0.396892	0.375708	0.464845	0.369603	0.428097	0.406827	0.341971	0.358977	0.48351	0.476227	0.385943	0.435481	0.46262	0.530305	0.527677	0.477204
	88.252	0.559751	0.529402	0.577709	0.489293	0.463159	0.447254	0.492917	0.558571	0.567665	0.624179	0.578386	0.582451	0.553283	0.594334	0.515045	0.531977	0.55766	0.606477	0.477864	0.516377	0.577828	0.586286	0.546782	0.441821	0.425786	0.49085	0.475106	0.350382	0.437221	0.432297	0.47058	0.433435	0.378472	0.334082	0.439262	0.363941	0.416553	0.388957	0.344337	0.381821	0.4925	0.528995	0.406487	0.462889	0.465095	0.532205	0.530135	0.489364
	88.66	0.581855	0.529557	0.56928	0.479197	0.472821	0.452683	0.464363	0.570679	0.571388	0.61751	0.598116	0.610832	0.561476	0.591186	0.515701	0.5086	0.547174	0.591732	0.481982	0.544008	0.59113	0.56325	0.549148	0.420112	0.405507	0.489696	0.43008	0.379554	0.364	0.375743	0.474895	0.423065	0.394214	0.375231	0.421451	0.406905	0.425707	0.393789	0.366097	0.367401	0.440354	0.476496	0.386844	0.456822	0.464374	0.536301	0.566308	0.504152
	89.05	0.573564	0.511421	0.547452	0.506112	0.464957	0.466598	0.479708	0.560928	0.540789	0.630381	0.575752	0.573366	0.529915	0.582334	0.552227	0.52117	0.575455	0.577107	0.472507	0.519108	0.617603	0.573977	0.524377	0.432613	0.44865	0.512142	0.460221	0.416529	0.414473	0.411812	0.454917	0.424541	0.40576	0.354356	0.437849	0.350434	0.420418	0.427526	0.372213	0.360839	0.463783	0.486075	0.362117	0.47853	0.49842	0.53616	0.555368	0.479367
	89.452	0.55918	0.538646	0.555492	0.486306	0.4753	0.473103	0.495199	0.543866	0.575893	0.622261	0.606586	0.603923	0.548356	0.577328	0.573731	0.519313	0.552179	0.565976	0.47356	0.536542	0.599933	0.576333	0.533148	0.418509	0.45108	0.49652	0.475343	0.392656	0.433231	0.396418	0.465853	0.42818	0.393292	0.347603	0.463719	0.348587	0.402873	0.386277	0.355438	0.355991	0.498599	0.502204	0.412598	0.484335	0.438899	0.586717	0.534592	0.460809
	89.857	0.581588	0.509048	0.55264	0.458552	0.468223	0.418804	0.494224	0.544641	0.543169	0.622714	0.585858	0.593581	0.525481	0.615099	0.540823	0.531798	0.554467	0.55547	0.481873	0.525436	0.597768	0.559783	0.561768	0.435887	0.442127	0.492654	0.436605	0.387845	0.391323	0.409142	0.459951	0.408336	0.385585	0.387739	0.462125	0.37335	0.380978	0.398503	0.338847	0.353037	0.489223	0.515042	0.363257	0.486217	0.463523	0.550537	0.554761	0.447113
	90.247	0.567312	0.532108	0.546715	0.480857	0.487165	0.449603	0.466928	0.552783	0.552675	0.60876	0.597081	0.574045	0.540641	0.620499	0.53786	0.527467	0.579082	0.593643	0.482944	0.514841	0.605044	0.574098	0.545429	0.461797	0.435077	0.497496	0.514884	0.391837	0.425791	0.349224	0.473824	0.425835	0.364895	0.373001	0.442224	0.365948	0.406652	0.428727	0.368148	0.367648	0.495568	0.550422	0.360862	0.48491	0.457281	0.575269	0.564506	0.486545
	90.655	0.567307	0.481383	0.538945	0.468107	0.484998	0.435643	0.485172	0.543728	0.56364	0.619664	0.603053	0.57754	0.558001	0.587675	0.541263	0.519707	0.549557	0.589466	0.471378	0.508251	0.615614	0.549472	0.529701	0.418412	0.433786	0.487085	0.468691	0.402018	0.404631	0.38183	0.450691	0.43674	0.396564	0.387874	0.467889	0.344785	0.409943	0.386932	0.3458	0.330467	0.453667	0.498884	0.387906	0.417086	0.476132	0.580354	0.54514	0.504655
	91.045	0.578549	0.520018	0.5591	0.507477	0.462169	0.42614	0.473503	0.541956	0.552329	0.590697	0.5826	0.624791	0.554154	0.581775	0.566479	0.533643	0.56476	0.597281	0.474407	0.539225	0.617781	0.5917	0.559089	0.462485	0.473907	0.475426	0.524987	0.375563	0.42084	0.393078	0.432278	0.434053	0.383085	0.391702	0.461961	0.344714	0.405197	0.351224	0.360242	0.330528	0.431584	0.517948	0.376926	0.456513	0.440731	0.541021	0.530942	0.481547
	91.453	0.56776	0.519453	0.543485	0.491154	0.463707	0.472677	0.487104	0.54612	0.559439	0.603809	0.570907	0.572588	0.548327	0.607518	0.548666	0.526358	0.549228	0.580145	0.472465	0.533871	0.626427	0.573363	0.499225	0.444749	0.442516	0.500494	0.501205	0.403635	0.405931	0.380951	0.469172	0.440673	0.406258	0.375148	0.468088	0.375862	0.432474	0.403361	0.360982	0.331473	0.471422	0.497894	0.380917	0.464479	0.471493	0.57108	0.571279	0.494112
	91.858	0.548954	0.548461	0.543218	0.464876	0.463024	0.45196	0.493902	0.535826	0.560329	0.630358	0.604508	0.588636	0.530696	0.596788	0.548682	0.516528	0.547365	0.569994	0.48637	0.511647	0.618594	0.58652	0.525745	0.434555	0.405709	0.49502	0.474395	0.390295	0.405976	0.397999	0.470486	0.425616	0.415995	0.391922	0.453106	0.333439	0.424383	0.426766	0.376137	0.36017	0.469125	0.506364	0.405641	0.469435	0.486371	0.616113	0.576143	0.464544
	92.248	0.551723	0.534964	0.53283	0.491794	0.462152	0.458632	0.47661	0.550484	0.543182	0.616432	0.586464	0.597612	0.552057	0.582367	0.566762	0.512382	0.564265	0.561295	0.484323	0.539771	0.622747	0.575265	0.558552	0.379877	0.409393	0.507052	0.440729	0.411583	0.424468	0.43084	0.464556	0.437373	0.383751	0.386499	0.451804	0.334751	0.425736	0.420876	0.371561	0.345634	0.47214	0.501542	0.372692	0.466283	0.461088	0.563858	0.544195	0.519473
	92.655	0.567046	0.501336	0.538094	0.458802	0.464702	0.468655	0.459674	0.525661	0.577534	0.596504	0.584332	0.60551	0.544847	0.576586	0.585589	0.487654	0.574387	0.576691	0.459115	0.512419	0.631108	0.584652	0.519214	0.402094	0.395918	0.496512	0.440234	0.413268	0.423392	0.401954	0.468798	0.413025	0.393481	0.368263	0.472742	0.373281	0.38992	0.383117	0.351439	0.335512	0.490896	0.474633	0.380126	0.465839	0.44774	0.563352	0.579657	0.485878
	93.045	0.550545	0.527935	0.535414	0.471058	0.46259	0.424037	0.471424	0.558223	0.549751	0.614919	0.613752	0.590817	0.548074	0.579948	0.562291	0.489338	0.564221	0.562309	0.490647	0.508209	0.612769	0.584589	0.521887	0.425911	0.380726	0.48309	0.438775	0.413983	0.42954	0.34737	0.464449	0.431672	0.431115	0.343751	0.43896	0.384829	0.412151	0.438149	0.339738	0.328764	0.45537	0.522977	0.421765	0.444471	0.504701	0.578169	0.562425	0.517705
	93.453	0.576179	0.547965	0.555147	0.504067	0.481051	0.4501	0.500396	0.537725	0.550035	0.622181	0.627951	0.587457	0.5797	0.580964	0.564431	0.521242	0.562098	0.607355	0.493559	0.48533	0.612441	0.576619	0.542911	0.437607	0.428749	0.494392	0.470222	0.428874	0.39084	0.392268	0.460539	0.418952	0.425433	0.360525	0.451317	0.397972	0.383352	0.41	0.396202	0.356345	0.459158	0.516717	0.417139	0.46698	0.486184	0.54442	0.571825	0.467109
	93.86	0.565609	0.532025	0.567396	0.488001	0.455177	0.431099	0.498673	0.549127	0.543583	0.602967	0.57717	0.608699	0.571284	0.596989	0.554138	0.53447	0.567085	0.560559	0.463412	0.508463	0.629359	0.571306	0.482685	0.426517	0.388086	0.494632	0.434256	0.416085	0.441339	0.365882	0.454229	0.45907	0.393826	0.335196	0.450181	0.341339	0.390825	0.387353	0.375062	0.333003	0.454534	0.496876	0.379114	0.432875	0.41371	0.576877	0.547882	0.475402
	94.25	0.566222	0.533384	0.548259	0.470633	0.477219	0.433506	0.471732	0.52997	0.58611	0.633889	0.582898	0.590352	0.535455	0.624029	0.576866	0.506209	0.573752	0.568404	0.499916	0.513404	0.610607	0.570501	0.50097	0.396729	0.421935	0.49632	0.449225	0.406421	0.39633	0.329306	0.450969	0.449667	0.370138	0.393286	0.454956	0.324788	0.405309	0.401634	0.335012	0.330866	0.460127	0.535665	0.373958	0.450712	0.43113	0.548207	0.563227	0.493914
	94.655	0.591168	0.553342	0.572669	0.487085	0.47742	0.423053	0.476489	0.532486	0.559469	0.605077	0.587559	0.59105	0.538833	0.600926	0.567117	0.533086	0.558674	0.592018	0.446988	0.524874	0.614666	0.608362	0.551974	0.444863	0.422846	0.504751	0.434761	0.391569	0.415104	0.402875	0.510204	0.46486	0.388717	0.330195	0.463164	0.369214	0.39128	0.418185	0.353197	0.35928	0.466739	0.51876	0.384977	0.47736	0.472353	0.582965	0.591554	0.470864
	95.048	0.587634	0.513621	0.55862	0.503369	0.473559	0.468109	0.488839	0.549906	0.574055	0.63441	0.581397	0.595592	0.524104	0.620647	0.575584	0.521669	0.541231	0.547691	0.465806	0.515957	0.607208	0.570789	0.556225	0.428659	0.399178	0.492442	0.468674	0.395401	0.410676	0.387304	0.477615	0.457245	0.372943	0.353433	0.429065	0.335682	0.423047	0.400002	0.33257	0.362571	0.464473	0.523724	0.423642	0.478642	0.507505	0.546599	0.587229	0.491513
	95.453	0.589603	0.535855	0.553319	0.468893	0.47916	0.458655	0.47295	0.52801	0.55396	0.627236	0.596711	0.609156	0.500899	0.576533	0.561843	0.538477	0.556106	0.543664	0.484891	0.547692	0.67242	0.584783	0.539572	0.404289	0.438654	0.50359	0.449323	0.374051	0.428077	0.32156	0.463648	0.417479	0.41391	0.384054	0.470394	0.370784	0.40832	0.410025	0.330885	0.363216	0.478311	0.466672	0.415922	0.47335	0.459595	0.561677	0.518418	0.531686
	95.86	0.581323	0.539527	0.546615	0.478301	0.457323	0.48021	0.484073	0.494732	0.579446	0.628734	0.587739	0.585974	0.544307	0.575882	0.576914	0.536852	0.558608	0.552639	0.475898	0.506195	0.596187	0.573588	0.576863	0.470258	0.429929	0.474148	0.450732	0.363157	0.425085	0.414661	0.485736	0.44229	0.409645	0.367981	0.4254	0.358003	0.392865	0.447579	0.346236	0.322761	0.458343	0.479925	0.404259	0.494233	0.463135	0.542393	0.564617	0.493545
	96.25	0.619347	0.543824	0.551787	0.482875	0.492814	0.438286	0.469988	0.528871	0.545081	0.644919	0.585985	0.60708	0.523875	0.603209	0.57898	0.530909	0.579966	0.558303	0.467011	0.528396	0.636291	0.574465	0.5391	0.421544	0.427261	0.494916	0.447018	0.396653	0.409892	0.362931	0.429352	0.428115	0.417693	0.359362	0.441389	0.366182	0.401018	0.418163	0.359638	0.360411	0.425491	0.504926	0.395734	0.464499	0.491437	0.546348	0.547113	0.517517
	96.655	0.587527	0.545017	0.566939	0.484165	0.45354	0.487613	0.460746	0.515537	0.54958	0.597571	0.599234	0.622129	0.575347	0.588891	0.567544	0.550547	0.550275	0.576187	0.480695	0.530621	0.619062	0.561359	0.545864	0.425809	0.436343	0.487085	0.458316	0.411635	0.40927	0.392279	0.461237	0.444536	0.416592	0.38912	0.480641	0.344283	0.433495	0.440019	0.323898	0.324422	0.463136	0.497472	0.406588	0.471017	0.471222	0.577474	0.570215	0.486622
	97.048	0.598641	0.56007	0.568866	0.453003	0.463358	0.493752	0.466919	0.538203	0.556629	0.614219	0.576347	0.622337	0.573775	0.585297	0.546182	0.536592	0.562892	0.55138	0.478491	0.514696	0.607383	0.586414	0.496453	0.429099	0.449778	0.506715	0.482027	0.38102	0.43691	0.389828	0.496275	0.424962	0.403281	0.357339	0.454254	0.338758	0.409475	0.415312	0.388397	0.356737	0.460067	0.506303	0.388971	0.4693	0.40999	0.525637	0.56562	0.518529
	97.453	0.594197	0.526587	0.554644	0.450234	0.472187	0.465634	0.47838	0.540538	0.571171	0.595679	0.57433	0.592681	0.529062	0.594414	0.596324	0.517123	0.567239	0.568668	0.462472	0.522937	0.604013	0.57805	0.587132	0.410788	0.4408	0.490763	0.464533	0.405291	0.410773	0.401405	0.452234	0.4176	0.424673	0.387374	0.462439	0.328382	0.405092	0.417244	0.373743	0.351108	0.431788	0.495602	0.405259	0.446195	0.477733	0.541216	0.536626	0.528794
	97.86	0.58198	0.535987	0.532641	0.480027	0.428509	0.443327	0.467304	0.533507	0.55722	0.624581	0.575826	0.610774	0.540388	0.580085	0.579025	0.515917	0.564399	0.588792	0.471106	0.498539	0.637428	0.590263	0.59247	0.438456	0.401743	0.533775	0.462066	0.37246	0.447228	0.435372	0.444124	0.436206	0.434068	0.352571	0.480981	0.357143	0.413888	0.38497	0.369992	0.350153	0.476771	0.537544	0.413954	0.423098	0.468021	0.601439	0.54726	0.488763
	98.25	0.602347	0.539438	0.536111	0.499794	0.462344	0.495	0.486733	0.507196	0.563768	0.628981	0.555598	0.600621	0.542983	0.572254	0.573416	0.556702	0.567127	0.542821	0.447616	0.532708	0.642408	0.601542	0.561471	0.433797	0.424609	0.495225	0.461055	0.39185	0.420157	0.357136	0.465606	0.424443	0.408136	0.388081	0.438085	0.368611	0.42836	0.412971	0.355643	0.336976	0.490647	0.476123	0.395584	0.426072	0.504238	0.573202	0.587488	0.508039
	98.655	0.584506	0.522809	0.545987	0.489637	0.440822	0.492871	0.486763	0.551072	0.583727	0.638227	0.561591	0.595229	0.565749	0.598202	0.576253	0.528035	0.579904	0.556412	0.458757	0.524263	0.646921	0.576434	0.570872	0.406669	0.419355	0.500851	0.483523	0.388379	0.403409	0.410522	0.45104	0.453514	0.365243	0.385512	0.454202	0.343074	0.455758	0.41891	0.363338	0.386768	0.475694	0.507909	0.394721	0.458874	0.468923	0.53975	0.554628	0.543019
	99.048	0.603956	0.497267	0.539913	0.467172	0.451067	0.443585	0.492634	0.52937	0.579358	0.633123	0.581084	0.569119	0.576383	0.5988	0.568181	0.527129	0.573383	0.590833	0.479363	0.541803	0.60559	0.578848	0.560274	0.447681	0.403253	0.459019	0.504315	0.413414	0.429915	0.397735	0.470796	0.429244	0.424705	0.373874	0.468899	0.334461	0.462655	0.420713	0.346968	0.324907	0.468617	0.463982	0.397474	0.423897	0.45934	0.553293	0.584357	0.558296
	99.453	0.622319	0.521516	0.539804	0.490313	0.423466	0.445859	0.467085	0.539694	0.56835	0.63198	0.597981	0.624215	0.546288	0.594737	0.569525	0.513204	0.572494	0.557868	0.469246	0.57021	0.611963	0.564499	0.55341	0.450608	0.411123	0.48905	0.479009	0.414769	0.388387	0.377625	0.483633	0.448648	0.42961	0.348092	0.45445	0.338991	0.388914	0.421071	0.360917	0.362715	0.478797	0.496182	0.407302	0.468607	0.508312	0.610817	0.5545	0.527734
	99.86	0.589595	0.532709	0.524521	0.478903	0.439275	0.447835	0.470468	0.525703	0.545559	0.638801	0.589657	0.611087	0.560282	0.596403	0.591272	0.530824	0.567533	0.556329	0.442698	0.517513	0.636143	0.590647	0.53218	0.402074	0.453064	0.499449	0.492123	0.376998	0.421776	0.393735	0.456955	0.433251	0.402435	0.365075	0.45032	0.337026	0.420039	0.428505	0.295952	0.356805	0.486784	0.496777	0.376369	0.453421	0.441878	0.608121	0.606078	0.51437
	100.25	0.576198	0.522792	0.52614	0.476943	0.46048	0.469853	0.479907	0.532344	0.582021	0.576362	0.574099	0.612878	0.556755	0.557542	0.578783	0.544879	0.573593	0.529409	0.444633	0.502307	0.633793	0.569306	0.543046	0.406601	0.420455	0.490786	0.472995	0.426774	0.388882	0.382662	0.44449	0.444052	0.396422	0.386686	0.452937	0.325542	0.42421	0.38702	0.332996	0.344891	0.491702	0.526209	0.409377	0.45836	0.449524	0.583289	0.568295	0.516656
	100.655	0.54692	0.522188	0.552733	0.479066	0.450671	0.503904	0.455779	0.553744	0.569598	0.637006	0.572561	0.601488	0.55822	0.591092	0.574706	0.524704	0.550654	0.584142	0.472438	0.529102	0.61784	0.555991	0.569806	0.438323	0.438938	0.475886	0.415561	0.42144	0.395277	0.408617	0.477751	0.404111	0.400204	0.402587	0.450582	0.300623	0.402496	0.392647	0.362338	0.341194	0.461134	0.473211	0.4325	0.446453	0.440305	0.533629	0.54722	0.510691
	101.048	0.580959	0.51015	0.537753	0.49945	0.442799	0.483943	0.490261	0.546773	0.590069	0.618802	0.565749	0.608114	0.540049	0.554151	0.558714	0.533873	0.573306	0.565636	0.485101	0.513471	0.600033	0.562343	0.532318	0.4294	0.481609	0.467223	0.463189	0.370028	0.418154	0.444352	0.440898	0.432541	0.425725	0.356307	0.454212	0.366327	0.423578	0.425528	0.323418	0.333386	0.471493	0.49311	0.388262	0.471855	0.49063	0.54351	0.534727	0.545268
	101.453	0.588385	0.511286	0.571986	0.479234	0.447206	0.465525	0.463407	0.55442	0.593971	0.59374	0.577475	0.6131	0.54294	0.593101	0.580952	0.574637	0.592071	0.552753	0.484275	0.527439	0.603283	0.554671	0.552586	0.419662	0.457142	0.445928	0.437939	0.404936	0.40686	0.378932	0.479612	0.418624	0.417642	0.40831	0.470272	0.32004	0.391241	0.407178	0.353404	0.335041	0.462204	0.469469	0.399613	0.428423	0.481139	0.55799	0.550169	0.52977
	101.86	0.578931	0.546279	0.557549	0.46488	0.461806	0.447291	0.475261	0.537843	0.577303	0.61276	0.574635	0.635313	0.541539	0.635929	0.541702	0.559609	0.572859	0.536361	0.468141	0.534701	0.619891	0.596071	0.515634	0.442258	0.445452	0.447825	0.416123	0.414498	0.411138	0.394895	0.457719	0.438538	0.401409	0.382562	0.424053	0.377349	0.427446	0.414311	0.36136	0.343011	0.481885	0.492006	0.416809	0.46085	0.457997	0.555169	0.546686	0.525554
	102.25	0.580509	0.506102	0.575177	0.493455	0.463501	0.45839	0.487467	0.541326	0.563385	0.6285	0.585111	0.593708	0.548574	0.596612	0.607407	0.5309	0.561817	0.558415	0.468213	0.531043	0.609917	0.569419	0.541088	0.430857	0.39954	0.494617	0.452327	0.404364	0.443705	0.38384	0.466564	0.421461	0.388591	0.373019	0.452476	0.33486	0.432357	0.386797	0.335057	0.331607	0.495806	0.502092	0.427662	0.444921	0.451868	0.554835	0.552658	0.497786
	102.655	0.5808	0.507245	0.53193	0.500343	0.460417	0.468023	0.486641	0.549759	0.54284	0.653163	0.594474	0.627441	0.504962	0.608715	0.577282	0.55083	0.54932	0.543218	0.471321	0.517569	0.646046	0.578861	0.530609	0.446561	0.448253	0.499384	0.457057	0.446947	0.424881	0.381952	0.474592	0.424598	0.437926	0.373436	0.447768	0.355526	0.408452	0.394025	0.331579	0.36178	0.481079	0.503396	0.422035	0.461501	0.469445	0.571966	0.571164	0.492713
	103.048	0.598144	0.530748	0.540606	0.509055	0.462854	0.471944	0.478267	0.54936	0.564949	0.598049	0.564653	0.613595	0.559074	0.593655	0.577135	0.53291	0.571553	0.550784	0.45035	0.521184	0.630582	0.591584	0.576281	0.437058	0.456327	0.508449	0.460898	0.394148	0.445755	0.363267	0.467033	0.410676	0.379479	0.358306	0.458504	0.328566	0.420438	0.417467	0.343171	0.364783	0.490587	0.515178	0.390682	0.475694	0.482612	0.501575	0.559564	0.499398
	103.453	0.593406	0.517573	0.567188	0.490151	0.444205	0.489886	0.483922	0.55112	0.558812	0.612071	0.606804	0.612291	0.582799	0.57635	0.605916	0.582509	0.558747	0.544638	0.429003	0.519813	0.634412	0.587573	0.563828	0.396507	0.45434	0.512573	0.490221	0.410511	0.441369	0.40676	0.458858	0.443931	0.40204	0.361383	0.419886	0.355997	0.444668	0.395651	0.376305	0.369816	0.484497	0.513746	0.395686	0.463136	0.50797	0.544704	0.558597	0.516119
	103.86	0.580596	0.508126	0.560153	0.479831	0.445678	0.472498	0.509986	0.532567	0.578211	0.615937	0.567611	0.623031	0.5507	0.593499	0.568559	0.537654	0.569973	0.582027	0.490477	0.528325	0.617923	0.596711	0.552971	0.442345	0.471835	0.481288	0.431598	0.401877	0.448023	0.380786	0.460334	0.451371	0.393909	0.354967	0.431862	0.352462	0.415962	0.41912	0.361759	0.35901	0.486264	0.477097	0.411797	0.4667	0.488117	0.558454	0.567003	0.54606
	104.25	0.605097	0.525438	0.553386	0.484927	0.460996	0.470141	0.49206	0.540898	0.572154	0.630903	0.592642	0.622317	0.528515	0.635761	0.56666	0.576318	0.559078	0.547242	0.471347	0.508588	0.611516	0.572206	0.544863	0.417065	0.489755	0.453331	0.440517	0.383417	0.403218	0.377684	0.450172	0.432526	0.406269	0.395331	0.47254	0.377886	0.407696	0.393406	0.358549	0.373127	0.477338	0.514527	0.439707	0.454747	0.454064	0.563053	0.534547	0.531357
	104.655	0.613287	0.546141	0.553748	0.492977	0.469492	0.476221	0.492142	0.539983	0.553206	0.622776	0.593549	0.605867	0.546688	0.613108	0.579385	0.560351	0.547624	0.573512	0.49015	0.514926	0.598135	0.574001	0.555061	0.459637	0.474143	0.455056	0.500204	0.387621	0.430043	0.416962	0.469092	0.41058	0.40638	0.35606	0.470342	0.340377	0.417536	0.376059	0.353743	0.366962	0.495328	0.502755	0.41921	0.493003	0.422235	0.596157	0.574991	0.518715
	105.045	0.611063	0.538103	0.568524	0.494317	0.479718	0.418128	0.500697	0.541254	0.590774	0.625103	0.592054	0.608433	0.565008	0.59507	0.583239	0.583259	0.558298	0.535682	0.467681	0.524504	0.610663	0.56069	0.54907	0.424736	0.451925	0.498079	0.464143	0.379111	0.450316	0.36278	0.466307	0.435846	0.369607	0.376164	0.46819	0.377852	0.420567	0.420028	0.365759	0.379248	0.492612	0.508053	0.409215	0.489399	0.478286	0.507409	0.578274	0.536406
	105.453	0.565004	0.532867	0.571263	0.486217	0.482524	0.438256	0.484396	0.527975	0.557893	0.642198	0.578515	0.59496	0.559006	0.598907	0.595546	0.551017	0.559333	0.567499	0.450609	0.499402	0.595482	0.571792	0.555786	0.442576	0.482739	0.498199	0.461991	0.391923	0.433047	0.437265	0.433767	0.41563	0.410321	0.380024	0.4662	0.343239	0.421078	0.387959	0.384424	0.380399	0.500006	0.517708	0.416565	0.46247	0.492766	0.571073	0.539348	0.529565
	105.858	0.58746	0.501312	0.525259	0.473932	0.481427	0.451282	0.484936	0.532651	0.555157	0.582689	0.609233	0.628715	0.538478	0.58555	0.545834	0.564921	0.582848	0.55978	0.479303	0.495821	0.617001	0.561397	0.595879	0.420415	0.463344	0.476474	0.475804	0.371706	0.441233	0.433644	0.49422	0.407592	0.384547	0.379038	0.454542	0.359807	0.406608	0.404838	0.357404	0.37093	0.480596	0.488333	0.421562	0.443836	0.474114	0.513773	0.567686	0.530548
	106.25	0.58682	0.509985	0.558448	0.47754	0.477113	0.461167	0.478529	0.519116	0.570114	0.629523	0.608397	0.60752	0.541073	0.603646	0.577277	0.540054	0.586946	0.553964	0.46206	0.538686	0.623043	0.58088	0.548215	0.398867	0.468156	0.479044	0.447733	0.378289	0.431381	0.429639	0.469346	0.431935	0.379975	0.419394	0.465814	0.360117	0.416259	0.413842	0.362655	0.397115	0.491393	0.476933	0.440248	0.472508	0.493104	0.565967	0.51762	0.495697
	106.655	0.557142	0.534496	0.545083	0.501136	0.504774	0.462987	0.47241	0.528347	0.576553	0.622429	0.604369	0.601163	0.533513	0.576282	0.56187	0.562928	0.55937	0.551816	0.459645	0.521122	0.596621	0.585254	0.526793	0.467432	0.491873	0.486596	0.433898	0.369692	0.436843	0.403563	0.500508	0.455202	0.387857	0.343154	0.45232	0.338215	0.417213	0.412839	0.361073	0.381523	0.48077	0.506465	0.452156	0.452241	0.458421	0.581574	0.551284	0.503224
	107.045	0.592879	0.525866	0.57867	0.507761	0.478767	0.430192	0.501916	0.527459	0.573821	0.599149	0.600085	0.63938	0.544366	0.603475	0.580128	0.576141	0.58522	0.55356	0.48611	0.543953	0.623133	0.578647	0.559322	0.44273	0.47036	0.504953	0.409306	0.354149	0.414128	0.44036	0.520567	0.433948	0.410908	0.351786	0.438891	0.354262	0.413264	0.410436	0.336839	0.369455	0.473213	0.531408	0.396725	0.442914	0.481942	0.583953	0.556309	0.507346
	107.453	0.576824	0.512763	0.548669	0.48764	0.469109	0.460379	0.484979	0.541202	0.553127	0.628215	0.605645	0.620913	0.542212	0.582914	0.588177	0.534326	0.576403	0.567728	0.471186	0.521038	0.598157	0.57329	0.562061	0.427963	0.48951	0.460059	0.415348	0.356677	0.455115	0.426748	0.471562	0.443226	0.425164	0.385124	0.484302	0.343677	0.423624	0.421432	0.345871	0.376391	0.478464	0.467384	0.408926	0.448744	0.489477	0.562694	0.559527	0.514654
	107.858	0.570261	0.51784	0.56128	0.514855	0.485755	0.445464	0.480211	0.567409	0.578274	0.602475	0.609691	0.600797	0.554334	0.591729	0.550631	0.567443	0.555586	0.572153	0.447051	0.520301	0.643468	0.585865	0.592095	0.423843	0.46839	0.465494	0.455308	0.358895	0.421256	0.405556	0.44705	0.444018	0.405975	0.370459	0.447344	0.335506	0.430136	0.416293	0.333424	0.358743	0.477672	0.484889	0.408762	0.470193	0.420608	0.592461	0.538602	0.520264
	108.25	0.578596	0.513903	0.539321	0.478188	0.48059	0.459923	0.498465	0.548281	0.56707	0.62246	0.614736	0.604788	0.565384	0.607906	0.561173	0.555697	0.578974	0.582673	0.457455	0.511467	0.607365	0.582145	0.538759	0.424644	0.47577	0.479799	0.429127	0.372781	0.401347	0.366023	0.469597	0.455131	0.385091	0.389151	0.467704	0.344222	0.425204	0.389524	0.34563	0.371195	0.452989	0.457545	0.431007	0.451315	0.472917	0.60693	0.555721	0.516832
	108.655	0.591752	0.522856	0.535992	0.486892	0.483576	0.459717	0.470044	0.540372	0.569703	0.618185	0.589952	0.60574	0.525263	0.575473	0.579802	0.567058	0.55527	0.523779	0.472051	0.527254	0.614699	0.581439	0.574061	0.419666	0.471015	0.494194	0.434331	0.397633	0.44082	0.387124	0.450632	0.445555	0.422191	0.342132	0.448037	0.34536	0.409875	0.431671	0.384411	0.371911	0.468363	0.506495	0.379786	0.457563	0.440904	0.577614	0.540601	0.531517
	109.045	0.582373	0.509219	0.524525	0.490801	0.488035	0.507746	0.459217	0.530016	0.562245	0.600791	0.592007	0.610933	0.526623	0.585465	0.54712	0.544868	0.549415	0.575706	0.486512	0.553466	0.618694	0.580092	0.569293	0.411429	0.456991	0.494791	0.448383	0.396189	0.427387	0.412468	0.47623	0.431257	0.400362	0.406973	0.448069	0.348071	0.416247	0.401313	0.320731	0.401217	0.484882	0.526339	0.402712	0.452521	0.456273	0.574486	0.544918	0.534273
	109.453	0.612026	0.540573	0.580218	0.484188	0.480393	0.442551	0.481553	0.514285	0.567458	0.60261	0.594132	0.602705	0.525618	0.594383	0.563878	0.562166	0.576378	0.560737	0.465899	0.511226	0.641751	0.603362	0.553194	0.438878	0.432106	0.463382	0.459185	0.398342	0.42966	0.422868	0.427936	0.398697	0.400825	0.388803	0.467227	0.367674	0.419795	0.382688	0.329264	0.379569	0.46691	0.522548	0.421173	0.453935	0.500226	0.583903	0.567479	0.519809
	109.858	0.584068	0.535602	0.528233	0.494014	0.450394	0.502901	0.462616	0.553293	0.56101	0.618036	0.564177	0.599186	0.559519	0.623715	0.581226	0.560325	0.573287	0.561377	0.489833	0.540482	0.617255	0.609499	0.561867	0.453034	0.41027	0.452989	0.43255	0.395813	0.445605	0.443049	0.461593	0.453662	0.382875	0.382221	0.456687	0.368378	0.423956	0.374176	0.360229	0.375702	0.475016	0.529582	0.415873	0.458321	0.465445	0.62029	0.553822	0.504038
	110.25	0.58542	0.528068	0.542879	0.481591	0.478196	0.507066	0.471183	0.538563	0.563463	0.613727	0.59303	0.615092	0.527266	0.594114	0.578983	0.554928	0.583972	0.58564	0.457314	0.549431	0.615976	0.592814	0.564063	0.421304	0.453687	0.494076	0.473806	0.382666	0.463752	0.422622	0.481338	0.455028	0.372035	0.405655	0.454402	0.345615	0.386467	0.381467	0.367561	0.388442	0.460263	0.514276	0.421246	0.471214	0.48472	0.621211	0.533661	0.536766
	110.655	0.574483	0.514411	0.545962	0.498339	0.474022	0.501165	0.463276	0.528051	0.601625	0.675267	0.620776	0.601186	0.572537	0.616531	0.586952	0.579833	0.581001	0.540104	0.477752	0.522139	0.643995	0.607944	0.566593	0.427768	0.40793	0.464856	0.458683	0.408087	0.406601	0.387978	0.456409	0.422821	0.365104	0.382964	0.463144	0.356429	0.412687	0.374113	0.320956	0.390001	0.48356	0.519652	0.439088	0.445348	0.512534	0.591083	0.559661	0.534785
	111.045	0.560912	0.527125	0.548385	0.515543	0.48595	0.494704	0.469209	0.527895	0.557886	0.63486	0.609365	0.609687	0.575362	0.600133	0.56573	0.550851	0.563983	0.54794	0.474213	0.522814	0.643005	0.589377	0.584676	0.416767	0.468315	0.488223	0.472877	0.426808	0.461344	0.480401	0.475229	0.437213	0.380029	0.359002	0.494403	0.350462	0.416508	0.385589	0.362913	0.38823	0.509813	0.518627	0.395185	0.458924	0.431025	0.617522	0.556388	0.493093
	111.453	0.586859	0.50751	0.537594	0.513834	0.480419	0.458318	0.496916	0.522717	0.565031	0.611075	0.602547	0.568419	0.562547	0.58444	0.579044	0.575665	0.562213	0.544635	0.482755	0.509452	0.618859	0.602322	0.57506	0.457525	0.444754	0.461846	0.46761	0.438402	0.41332	0.410332	0.434466	0.460498	0.36539	0.38513	0.473673	0.358604	0.401675	0.412527	0.340051	0.388943	0.479654	0.51221	0.419705	0.420754	0.447231	0.595212	0.548625	0.494358
	111.858	0.587366	0.546054	0.550801	0.492709	0.474413	0.487628	0.442347	0.54316	0.570255	0.602457	0.610867	0.616407	0.559259	0.607009	0.548472	0.557819	0.573194	0.549862	0.478904	0.536386	0.611141	0.599483	0.587436	0.44906	0.447701	0.49323	0.468138	0.412384	0.387006	0.393976	0.445816	0.430882	0.401976	0.367974	0.455224	0.340489	0.390456	0.403117	0.376251	0.376179	0.479164	0.52401	0.453825	0.465214	0.444469	0.587	0.575769	0.481569
	112.25	0.594066	0.532092	0.535546	0.49527	0.469821	0.453743	0.468633	0.521846	0.571738	0.615571	0.59315	0.619721	0.575387	0.614761	0.563139	0.560278	0.555708	0.530404	0.47852	0.543146	0.603453	0.584452	0.576059	0.424069	0.468772	0.510534	0.451465	0.427251	0.448484	0.415139	0.490301	0.407418	0.404944	0.400459	0.480421	0.339454	0.42578	0.381375	0.353715	0.353567	0.465788	0.518759	0.430575	0.447171	0.462274	0.648797	0.550976	0.509755
	112.655	0.5852	0.513563	0.566493	0.521015	0.500338	0.479777	0.496264	0.541152	0.569786	0.608625	0.58522	0.608318	0.54988	0.597717	0.520282	0.579057	0.5542	0.553556	0.490844	0.503049	0.597348	0.599206	0.568531	0.436587	0.424447	0.47081	0.467909	0.398982	0.423072	0.379616	0.460887	0.404932	0.396529	0.387734	0.507855	0.336167	0.394014	0.425862	0.335981	0.381126	0.486758	0.477413	0.418579	0.456939	0.491112	0.558706	0.562262	0.542618
	113.045	0.606691	0.540103	0.551653	0.511611	0.468772	0.443006	0.474757	0.539452	0.555027	0.615777	0.597698	0.647649	0.515844	0.6222	0.525101	0.579936	0.572597	0.54172	0.471647	0.549675	0.620508	0.585062	0.572076	0.402145	0.421932	0.450301	0.445796	0.403693	0.461787	0.402581	0.470089	0.419874	0.389603	0.374786	0.500094	0.374089	0.402558	0.416548	0.337143	0.371004	0.481987	0.488628	0.396235	0.459465	0.470619	0.525418	0.556703	0.524985
	113.453	0.605499	0.521712	0.590114	0.493829	0.476793	0.48493	0.479494	0.548557	0.563792	0.607993	0.586631	0.628476	0.548518	0.622789	0.565049	0.570792	0.571372	0.564915	0.482087	0.510772	0.621314	0.579394	0.549951	0.448863	0.38115	0.522692	0.426521	0.401399	0.426001	0.396783	0.487222	0.427376	0.411621	0.38538	0.460266	0.323694	0.431821	0.398992	0.346437	0.369783	0.497527	0.485776	0.41237	0.46772	0.450384	0.605354	0.523468	0.515911
	113.858	0.599118	0.538458	0.570851	0.506692	0.484068	0.480856	0.515064	0.537913	0.569433	0.612513	0.580228	0.602435	0.529727	0.560145	0.567526	0.576903	0.547503	0.584199	0.482132	0.517313	0.633624	0.550378	0.560649	0.460119	0.387073	0.495518	0.440032	0.404957	0.422812	0.414752	0.467778	0.433814	0.382916	0.373083	0.458252	0.370854	0.424833	0.417829	0.347324	0.383457	0.46731	0.473479	0.418216	0.428394	0.443124	0.560792	0.528198	0.543479
	114.25	0.588202	0.533544	0.56901	0.50172	0.464452	0.457292	0.483488	0.533864	0.560841	0.593244	0.604951	0.611069	0.565843	0.588801	0.561015	0.604329	0.573153	0.559922	0.43752	0.515707	0.594676	0.587753	0.531596	0.443681	0.416914	0.497612	0.460442	0.409704	0.412642	0.394987	0.438799	0.464237	0.38867	0.345094	0.468167	0.389975	0.412548	0.374711	0.374936	0.408485	0.480494	0.480779	0.424118	0.460498	0.466358	0.548561	0.567389	0.553272
	114.655	0.60693	0.580872	0.54909	0.511647	0.500575	0.467714	0.496487	0.538649	0.590033	0.597959	0.596419	0.640534	0.557995	0.594689	0.549013	0.588435	0.566968	0.555629	0.437832	0.522866	0.608345	0.586404	0.534052	0.419764	0.452075	0.471732	0.50549	0.445088	0.425449	0.411295	0.446758	0.457846	0.375168	0.387367	0.447653	0.373829	0.397382	0.390852	0.378557	0.37933	0.447552	0.486019	0.437666	0.453066	0.525505	0.624153	0.550295	0.53381
	115.045	0.588577	0.548976	0.549299	0.507224	0.471893	0.463209	0.478011	0.520727	0.590345	0.608022	0.607906	0.596033	0.529819	0.582621	0.561296	0.581971	0.561309	0.581158	0.487287	0.544685	0.601638	0.565894	0.562677	0.425314	0.43247	0.483887	0.487726	0.419393	0.415463	0.407573	0.490646	0.441508	0.386464	0.334331	0.474744	0.34715	0.411082	0.388193	0.343039	0.395043	0.450047	0.501587	0.415984	0.421274	0.455961	0.605286	0.569443	0.50626
	115.453	0.616218	0.543176	0.537977	0.501631	0.467632	0.453743	0.471222	0.554936	0.559405	0.618865	0.592477	0.623094	0.559154	0.590591	0.561882	0.574021	0.571317	0.584954	0.456664	0.518621	0.627824	0.557639	0.556546	0.428128	0.438361	0.48446	0.441505	0.397886	0.451601	0.496206	0.451536	0.419146	0.37932	0.37871	0.467186	0.353047	0.396176	0.377809	0.349093	0.37989	0.470942	0.497756	0.412145	0.442747	0.462235	0.526714	0.559154	0.506891
	115.858	0.621668	0.530651	0.573881	0.513175	0.464148	0.489379	0.473609	0.574808	0.573128	0.604671	0.598196	0.621311	0.53318	0.595628	0.564393	0.573573	0.587982	0.540285	0.463573	0.511454	0.636602	0.583621	0.61664	0.445889	0.41916	0.49423	0.415686	0.423372	0.436424	0.46214	0.460343	0.465234	0.382539	0.375663	0.451895	0.361206	0.373788	0.380708	0.362295	0.389402	0.463124	0.509634	0.394071	0.42818	0.476548	0.581563	0.568707	0.503398
	116.25	0.588486	0.541519	0.548986	0.522172	0.47716	0.506735	0.459934	0.546297	0.57388	0.605327	0.599085	0.616929	0.530919	0.590344	0.560761	0.589667	0.576328	0.550741	0.456491	0.504099	0.628501	0.557426	0.533762	0.393688	0.46064	0.483307	0.44148	0.411702	0.417029	0.468926	0.464288	0.434855	0.374145	0.383604	0.445982	0.353892	0.420353	0.399989	0.353931	0.383424	0.470558	0.562505	0.447928	0.457642	0.5007	0.558391	0.529139	0.522482
	116.655	0.602772	0.534859	0.548021	0.51678	0.458787	0.485482	0.465302	0.536783	0.561122	0.632055	0.588497	0.634775	0.518079	0.593379	0.564743	0.585785	0.558084	0.57166	0.459765	0.515352	0.640123	0.599432	0.57028	0.430082	0.39925	0.476496	0.449263	0.441876	0.463213	0.44073	0.455561	0.426164	0.415727	0.387006	0.452455	0.348399	0.390958	0.358594	0.343758	0.370773	0.472507	0.47773	0.433878	0.402012	0.486652	0.596376	0.530639	0.548844
	117.045	0.606362	0.558274	0.572352	0.519671	0.481576	0.498804	0.475393	0.523475	0.55415	0.617127	0.58981	0.611129	0.523862	0.589828	0.559431	0.602545	0.588924	0.556568	0.460286	0.514735	0.626824	0.574341	0.592018	0.45026	0.446759	0.482787	0.454957	0.425106	0.464645	0.400814	0.445458	0.43153	0.387692	0.357063	0.458464	0.368831	0.388331	0.38711	0.337839	0.370137	0.50263	0.491381	0.42066	0.445273	0.492392	0.587319	0.547388	0.521899
	117.453	0.633176	0.518756	0.57412	0.508985	0.488524	0.517314	0.463229	0.548336	0.562567	0.616632	0.591698	0.591524	0.542784	0.568654	0.584121	0.593657	0.589615	0.54436	0.437483	0.5465	0.623273	0.584889	0.564041	0.452862	0.451224	0.450397	0.458028	0.412581	0.425414	0.409567	0.444328	0.431935	0.358003	0.374512	0.459775	0.359506	0.431468	0.394248	0.337127	0.356645	0.465178	0.508803	0.431552	0.478833	0.460984	0.592986	0.539513	0.526303
	117.858	0.601516	0.542595	0.556884	0.504633	0.483005	0.503402	0.484511	0.539022	0.564379	0.632329	0.607186	0.575239	0.500352	0.607824	0.56432	0.577879	0.586722	0.576434	0.459565	0.544738	0.667771	0.562514	0.591883	0.446925	0.433771	0.49743	0.481572	0.41598	0.466163	0.42151	0.449497	0.443344	0.410712	0.390148	0.454273	0.346987	0.38166	0.40276	0.343537	0.358768	0.50099	0.45584	0.44524	0.423695	0.492686	0.596346	0.575693	0.523376
	118.25	0.611206	0.519215	0.525398	0.517466	0.471866	0.476448	0.497296	0.531368	0.540948	0.636403	0.606298	0.589593	0.525217	0.590723	0.574295	0.580717	0.577298	0.550873	0.45019	0.515076	0.649605	0.5737	0.542224	0.402248	0.415039	0.471126	0.451196	0.456971	0.436981	0.379292	0.462586	0.426128	0.410989	0.356696	0.451461	0.350168	0.411085	0.351483	0.34292	0.36544	0.495322	0.473239	0.390106	0.427476	0.503321	0.583945	0.529778	0.536197
	118.655	0.636225	0.527362	0.540838	0.501028	0.527377	0.486979	0.487993	0.555841	0.551919	0.634071	0.618879	0.598613	0.532135	0.626578	0.557134	0.586022	0.564479	0.527557	0.433422	0.538637	0.63062	0.570169	0.558022	0.451966	0.418226	0.495941	0.464486	0.442304	0.443449	0.407508	0.437633	0.433575	0.424846	0.433174	0.445047	0.365273	0.416242	0.377089	0.384572	0.361194	0.50819	0.499474	0.418952	0.447491	0.463441	0.599124	0.565861	0.523013
	119.063	0.603822	0.556678	0.55451	0.490878	0.487279	0.445336	0.454252	0.526074	0.539325	0.624027	0.621782	0.604981	0.544912	0.563479	0.594637	0.601301	0.561355	0.544118	0.45999	0.52351	0.623516	0.586739	0.565759	0.430622	0.393875	0.446053	0.453128	0.436308	0.437	0.42564	0.456749	0.434293	0.437361	0.35378	0.43999	0.397586	0.407934	0.38687	0.338012	0.350221	0.50177	0.497624	0.422062	0.448951	0.440079	0.544237	0.534292	0.528999
	119.453	0.620811	0.566977	0.559698	0.495069	0.502641	0.488885	0.49259	0.503344	0.549235	0.613944	0.610661	0.606885	0.563971	0.590708	0.588018	0.589408	0.588385	0.574874	0.478919	0.541463	0.638017	0.578267	0.564366	0.432871	0.431127	0.460947	0.499099	0.38975	0.430216	0.439556	0.470047	0.453047	0.438272	0.394375	0.461383	0.31533	0.420324	0.379597	0.373362	0.37313	0.486791	0.485817	0.425248	0.469617	0.476485	0.563892	0.570387	0.522376
	119.858	0.599004	0.535004	0.567344	0.486129	0.462269	0.512085	0.478274	0.526048	0.539052	0.661128	0.596027	0.630346	0.538504	0.578406	0.572756	0.574967	0.571155	0.545613	0.478636	0.533405	0.669198	0.590986	0.545669	0.430538	0.434079	0.482937	0.448721	0.433627	0.426031	0.399689	0.454986	0.448722	0.391818	0.427455	0.434916	0.352344	0.387582	0.37609	0.34385	0.376121	0.482726	0.516828	0.421734	0.453234	0.465565	0.626014	0.563166	0.536555
	120.25	0.594808	0.560198	0.545337	0.479559	0.481913	0.473826	0.488518	0.507764	0.576474	0.639401	0.587075	0.63574	0.540599	0.618224	0.544595	0.587559	0.574332	0.548304	0.453777	0.504497	0.65736	0.585056	0.579834	0.429945	0.438714	0.480517	0.434676	0.408235	0.447147	0.451616	0.475336	0.457849	0.356686	0.430652	0.482748	0.336317	0.422324	0.388785	0.351395	0.377063	0.470086	0.508564	0.462881	0.43822	0.477544	0.565036	0.562927	0.513098
	120.655	0.581578	0.538354	0.55071	0.50194	0.465955	0.451306	0.473825	0.536432	0.571099	0.645299	0.581235	0.59686	0.557805	0.560982	0.530759	0.564813	0.586732	0.562189	0.471677	0.526543	0.633672	0.565073	0.564757	0.461675	0.431376	0.485157	0.464971	0.411767	0.420349	0.408872	0.461726	0.427304	0.362964	0.420573	0.443251	0.346951	0.407783	0.399194	0.388637	0.371996	0.480832	0.460592	0.403796	0.445175	0.466017	0.560302	0.569801	0.513637
	121.063	0.593433	0.558923	0.542243	0.50082	0.475617	0.446548	0.485354	0.552281	0.570239	0.615525	0.604935	0.616732	0.53836	0.53105	0.568289	0.607985	0.545781	0.527021	0.480516	0.52664	0.619009	0.54084	0.570765	0.431737	0.436095	0.47572	0.429669	0.392042	0.416773	0.450136	0.443362	0.44489	0.39228	0.410037	0.466355	0.392807	0.405886	0.373677	0.348556	0.375673	0.504278	0.476119	0.407263	0.449641	0.468547	0.595282	0.572299	0.512396
	121.453	0.605673	0.545856	0.536813	0.487183	0.478896	0.493698	0.499268	0.519602	0.553279	0.626512	0.594683	0.578417	0.534913	0.607847	0.567376	0.594863	0.571234	0.523844	0.477519	0.52452	0.609319	0.570483	0.533158	0.436259	0.467753	0.488307	0.454832	0.393635	0.420419	0.46872	0.450874	0.438723	0.392657	0.357077	0.446534	0.301698	0.400221	0.410355	0.367236	0.349852	0.473344	0.469181	0.396549	0.460655	0.487852	0.58223	0.55864	0.515811
	121.858	0.588038	0.551141	0.543112	0.500539	0.456247	0.474627	0.501339	0.515256	0.557717	0.642595	0.573242	0.604846	0.53751	0.589722	0.539423	0.571836	0.5728	0.526827	0.496002	0.551417	0.638559	0.570238	0.521641	0.418024	0.430377	0.493176	0.435245	0.412703	0.442402	0.461947	0.503573	0.438451	0.408813	0.374474	0.449573	0.376854	0.418775	0.382649	0.355043	0.366456	0.471088	0.501655	0.421955	0.442329	0.485201	0.549917	0.53838	0.50956
	122.25	0.599367	0.562957	0.513393	0.51778	0.474568	0.479307	0.482072	0.542248	0.573908	0.638938	0.582235	0.613547	0.522183	0.582549	0.584446	0.576401	0.606386	0.54864	0.47115	0.530886	0.610498	0.548748	0.55351	0.444807	0.424172	0.470003	0.45999	0.423481	0.441799	0.438146	0.500228	0.431702	0.409899	0.347027	0.441193	0.378086	0.402881	0.398813	0.35943	0.347792	0.488515	0.532101	0.459443	0.476852	0.443217	0.533052	0.557378	0.508102
	122.655	0.606189	0.550563	0.547466	0.488778	0.469096	0.465599	0.483034	0.537936	0.581498	0.63788	0.590093	0.589467	0.537392	0.617033	0.57483	0.595544	0.584096	0.572973	0.502843	0.517772	0.62136	0.583032	0.560777	0.423367	0.415426	0.486894	0.451445	0.435806	0.406845	0.437436	0.466838	0.445607	0.406485	0.340521	0.463748	0.35398	0.405443	0.356975	0.324807	0.365351	0.482508	0.487878	0.436352	0.453702	0.45272	0.633467	0.552059	0.499275
	123.063	0.61525	0.541817	0.525829	0.507606	0.493212	0.4903	0.468334	0.565253	0.576101	0.60881	0.62979	0.590623	0.526592	0.576939	0.552033	0.588464	0.563651	0.543634	0.479126	0.499631	0.64156	0.592627	0.556508	0.447871	0.435053	0.503504	0.412357	0.389046	0.393906	0.464806	0.44419	0.472874	0.394979	0.408846	0.462106	0.369589	0.379956	0.397039	0.373426	0.354567	0.509546	0.475787	0.425268	0.436941	0.472375	0.589043	0.595313	0.514674
	123.453	0.600276	0.548758	0.5599	0.536652	0.491619	0.426466	0.477909	0.536937	0.564846	0.640466	0.603861	0.597832	0.549757	0.565009	0.569019	0.604687	0.579073	0.564676	0.499748	0.496983	0.659668	0.605388	0.577183	0.436463	0.428661	0.491035	0.436094	0.446219	0.414709	0.400357	0.470795	0.44012	0.392678	0.400851	0.46005	0.369404	0.42687	0.426916	0.3624	0.372227	0.489602	0.500109	0.402059	0.43054	0.462076	0.578178	0.566426	0.532439
	123.858	0.584198	0.55042	0.547107	0.531166	0.495106	0.403519	0.468337	0.553526	0.545352	0.62415	0.586161	0.603165	0.548133	0.612268	0.549388	0.581412	0.537183	0.575846	0.523242	0.523218	0.638924	0.598419	0.551729	0.425155	0.396089	0.456303	0.460772	0.40871	0.406073	0.444021	0.480897	0.434512	0.414297	0.383442	0.453261	0.370978	0.415057	0.401869	0.362466	0.364312	0.493967	0.519201	0.443369	0.457383	0.443507	0.522311	0.572313	0.531003
	124.25	0.604633	0.56479	0.538811	0.505359	0.493601	0.477842	0.491379	0.524104	0.547279	0.637831	0.594191	0.630628	0.557165	0.614988	0.543943	0.613372	0.560838	0.580451	0.462758	0.569136	0.614891	0.563751	0.580524	0.446454	0.438764	0.473685	0.46769	0.3937	0.474711	0.488218	0.457392	0.425528	0.41377	0.401867	0.467048	0.386697	0.405202	0.432767	0.342408	0.354736	0.496211	0.512045	0.409879	0.446102	0.455204	0.621343	0.520871	0.529304
	124.655	0.596847	0.54145	0.54508	0.524391	0.511113	0.496419	0.495485	0.53319	0.578339	0.633949	0.624382	0.610711	0.528349	0.573665	0.543662	0.59933	0.574263	0.591277	0.500832	0.527085	0.645821	0.565813	0.57549	0.441683	0.447557	0.518105	0.44663	0.424522	0.418244	0.456191	0.465303	0.442204	0.381455	0.422603	0.454617	0.353406	0.423129	0.408655	0.376481	0.363922	0.54245	0.501064	0.457169	0.44424	0.424308	0.592631	0.554907	0.521962
	125.063	0.604971	0.523548	0.525669	0.493099	0.483273	0.438568	0.486113	0.569006	0.561604	0.623519	0.596433	0.585198	0.541485	0.600975	0.536778	0.576624	0.582319	0.587915	0.476295	0.52606	0.649639	0.557852	0.533026	0.446077	0.441785	0.519424	0.471713	0.408149	0.412885	0.431782	0.478278	0.419936	0.398745	0.412035	0.486684	0.35577	0.437771	0.396033	0.35128	0.376491	0.523435	0.517209	0.426699	0.441341	0.481412	0.570249	0.544575	0.518839
	125.453	0.591443	0.553211	0.543477	0.52222	0.470879	0.523256	0.471341	0.537391	0.56663	0.649566	0.610747	0.595263	0.528257	0.562569	0.546352	0.596277	0.577815	0.544267	0.479168	0.523861	0.643084	0.56666	0.547996	0.445289	0.429495	0.513483	0.426129	0.399868	0.459338	0.412624	0.468664	0.461557	0.39945	0.365771	0.459245	0.386477	0.407302	0.389151	0.393216	0.363838	0.503371	0.496401	0.416833	0.462728	0.442807	0.592425	0.589807	0.547469
	125.858	0.616179	0.561217	0.540204	0.513167	0.495892	0.484569	0.486424	0.55184	0.540382	0.649714	0.60172	0.596998	0.52824	0.586618	0.540871	0.595598	0.566008	0.588802	0.483612	0.544867	0.622889	0.575867	0.533241	0.428899	0.42735	0.462041	0.489839	0.437367	0.406966	0.386956	0.481763	0.411518	0.414978	0.41002	0.456474	0.344138	0.390553	0.37063	0.349117	0.359025	0.503782	0.553434	0.366514	0.451319	0.504457	0.565476	0.55804	0.5208
	126.25	0.615	0.543961	0.551673	0.471977	0.483269	0.472661	0.475858	0.537387	0.548731	0.629881	0.605636	0.578917	0.521675	0.622133	0.51708	0.589903	0.564367	0.530771	0.488129	0.541728	0.601002	0.559011	0.576468	0.433554	0.435487	0.482784	0.471359	0.39585	0.429013	0.430901	0.495019	0.429532	0.371696	0.421674	0.479458	0.370444	0.370823	0.408632	0.364183	0.388499	0.520309	0.486281	0.380216	0.442332	0.480597	0.618302	0.562914	0.527142
	126.655	0.592467	0.56263	0.567411	0.508077	0.47761	0.437837	0.474239	0.535108	0.556418	0.638615	0.626164	0.592988	0.546125	0.577255	0.532607	0.59245	0.543142	0.609253	0.499864	0.524394	0.655537	0.559184	0.541376	0.427831	0.446483	0.511132	0.4888	0.414137	0.431272	0.41412	0.45203	0.437998	0.390051	0.416934	0.450144	0.35513	0.406917	0.400796	0.342651	0.393688	0.467792	0.494208	0.377793	0.418411	0.489716	0.606602	0.571462	0.477348
	127.063	0.608739	0.563993	0.566762	0.524447	0.476941	0.471134	0.472253	0.560127	0.560824	0.618177	0.566482	0.594169	0.561211	0.553814	0.554999	0.60243	0.582162	0.555388	0.470748	0.520385	0.660868	0.594693	0.521168	0.449274	0.472069	0.492139	0.487895	0.428443	0.423958	0.397886	0.493859	0.436032	0.398092	0.433152	0.459839	0.327491	0.406986	0.387594	0.345202	0.352923	0.516556	0.492255	0.34915	0.452884	0.520171	0.632557	0.568072	0.538562
	127.453	0.590858	0.530179	0.557778	0.503234	0.504036	0.414787	0.463339	0.534046	0.568109	0.643219	0.597099	0.60595	0.507818	0.594304	0.562347	0.574191	0.589343	0.590635	0.492286	0.504715	0.654309	0.562027	0.54484	0.42259	0.430067	0.49759	0.497205	0.456522	0.452157	0.395371	0.464985	0.423334	0.393592	0.362735	0.474281	0.320535	0.441028	0.398188	0.348071	0.377805	0.505675	0.509631	0.379604	0.434565	0.505469	0.563999	0.596805	0.516011
	127.858	0.595739	0.53812	0.558396	0.499643	0.495384	0.422298	0.476492	0.535101	0.543432	0.609385	0.586877	0.612561	0.509146	0.592606	0.543115	0.603777	0.549903	0.598925	0.43886	0.542675	0.661311	0.598437	0.545933	0.437876	0.428676	0.486299	0.478128	0.43716	0.415218	0.402709	0.443555	0.417517	0.391231	0.376031	0.480343	0.362422	0.402098	0.393244	0.362178	0.370405	0.488055	0.524238	0.355275	0.403584	0.423474	0.625799	0.57081	0.515272
	128.25	0.59899	0.531914	0.549276	0.529414	0.473738	0.439172	0.475912	0.534013	0.542923	0.633797	0.583905	0.610966	0.520488	0.597114	0.539146	0.58591	0.557327	0.568072	0.478508	0.538701	0.644765	0.602391	0.581681	0.4127	0.400047	0.506673	0.454303	0.398813	0.407065	0.415543	0.483955	0.434685	0.390254	0.374306	0.479945	0.332136	0.435909	0.393616	0.366405	0.351667	0.521773	0.493302	0.373289	0.447474	0.437498	0.60195	0.560873	0.544211
	128.655	0.620605	0.528841	0.543346	0.508239	0.490577	0.442563	0.47575	0.555675	0.582359	0.630175	0.586543	0.620102	0.516925	0.621762	0.548811	0.607065	0.540578	0.537106	0.524945	0.545864	0.607838	0.580918	0.55873	0.411985	0.426868	0.48656	0.490238	0.429229	0.454485	0.414824	0.4613	0.415166	0.413318	0.401075	0.453483	0.36078	0.434539	0.364208	0.358561	0.38699	0.504403	0.484571	0.377334	0.480685	0.514066	0.554825	0.559067	0.53194
	129.063	0.597124	0.543996	0.557099	0.496162	0.508648	0.459971	0.477774	0.536759	0.555108	0.589947	0.572797	0.612034	0.54181	0.625504	0.535972	0.614344	0.580274	0.533756	0.497963	0.499772	0.640509	0.573372	0.535314	0.390707	0.445711	0.494384	0.469019	0.396495	0.43692	0.42006	0.463251	0.429707	0.409604	0.375589	0.469281	0.347446	0.440376	0.431792	0.338841	0.360334	0.481632	0.520657	0.413684	0.496826	0.479553	0.597496	0.554818	0.530361
	129.453	0.594839	0.526825	0.573942	0.492151	0.487503	0.447213	0.476244	0.558623	0.574725	0.651242	0.56396	0.578272	0.517528	0.59117	0.572859	0.591204	0.573166	0.553299	0.482969	0.506648	0.648549	0.563737	0.539203	0.450575	0.428139	0.507487	0.463513	0.426904	0.422809	0.469345	0.436855	0.412146	0.435487	0.362543	0.458505	0.360891	0.409279	0.368579	0.383341	0.379539	0.503977	0.549602	0.378016	0.449749	0.490521	0.565734	0.576741	0.514017
	129.858	0.62205	0.567691	0.540403	0.520827	0.486966	0.4777	0.505379	0.57854	0.575497	0.668084	0.594797	0.585591	0.558989	0.590835	0.580828	0.610835	0.600906	0.565777	0.486094	0.495425	0.606281	0.560502	0.546966	0.468067	0.473791	0.489537	0.458886	0.425619	0.487182	0.41196	0.460443	0.435377	0.422014	0.427034	0.466314	0.350053	0.41458	0.401609	0.360999	0.374152	0.487769	0.47988	0.379584	0.451774	0.445647	0.595188	0.591035	0.537244
	130.25	0.61487	0.557598	0.561673	0.503501	0.493718	0.457431	0.488276	0.553368	0.553712	0.648607	0.589896	0.583887	0.536553	0.626642	0.589155	0.593269	0.566022	0.570882	0.445783	0.554151	0.622809	0.582349	0.559108	0.454682	0.427805	0.494998	0.443715	0.411429	0.436417	0.414923	0.474187	0.44006	0.432838	0.352161	0.449602	0.338688	0.418819	0.371609	0.337707	0.352163	0.486982	0.519639	0.384997	0.455958	0.478445	0.555921	0.562478	0.519384
	130.655	0.603456	0.533455	0.562384	0.490221	0.495239	0.455316	0.482262	0.572129	0.54989	0.621914	0.612142	0.608504	0.513132	0.630127	0.596155	0.579155	0.546221	0.539067	0.481574	0.52669	0.646309	0.592276	0.5714	0.461292	0.430447	0.499321	0.467189	0.399344	0.46116	0.445501	0.429271	0.438788	0.424839	0.38468	0.488702	0.335205	0.384608	0.384674	0.343279	0.362073	0.48962	0.552308	0.410917	0.447421	0.492154	0.626019	0.560271	0.489366
	131.063	0.615543	0.532261	0.543829	0.502808	0.482941	0.483889	0.505283	0.53462	0.591682	0.665863	0.59841	0.579529	0.56281	0.595494	0.569948	0.596359	0.606578	0.587045	0.48863	0.511457	0.606967	0.548476	0.546327	0.460886	0.439456	0.488052	0.469333	0.401638	0.451078	0.429361	0.465018	0.450088	0.411978	0.429138	0.427639	0.345136	0.396656	0.407391	0.344723	0.358345	0.535665	0.519093	0.419656	0.49605	0.487289	0.588859	0.574683	0.524384
	131.453	0.587893	0.538765	0.539229	0.507233	0.473642	0.461459	0.484004	0.559149	0.56301	0.622089	0.622551	0.578896	0.531854	0.612903	0.574461	0.590518	0.591035	0.564153	0.507679	0.52129	0.605868	0.560998	0.568915	0.463805	0.44755	0.478886	0.437601	0.425488	0.453685	0.443633	0.463211	0.435125	0.399013	0.332866	0.457215	0.353707	0.414931	0.399789	0.356132	0.364538	0.510646	0.499526	0.388187	0.439571	0.452314	0.56209	0.559556	0.529818
	131.858	0.618793	0.533279	0.529013	0.511155	0.490284	0.453361	0.472984	0.550468	0.53891	0.657257	0.61114	0.594627	0.522912	0.585742	0.591131	0.622443	0.571732	0.543877	0.480093	0.519946	0.654668	0.603037	0.524992	0.449253	0.418217	0.494238	0.438267	0.41918	0.436782	0.463544	0.456473	0.464761	0.421605	0.401454	0.480903	0.309536	0.361729	0.417831	0.345928	0.38018	0.512009	0.541891	0.384216	0.477882	0.512456	0.607435	0.585141	0.511487
	132.25	0.597236	0.532823	0.549054	0.512492	0.493619	0.447052	0.512507	0.55615	0.561846	0.66624	0.59236	0.590053	0.523703	0.608463	0.609321	0.611791	0.550013	0.530313	0.490431	0.484847	0.64092	0.620766	0.509304	0.445233	0.422525	0.471673	0.49127	0.424211	0.476588	0.440016	0.474122	0.428636	0.387549	0.393245	0.464881	0.3643	0.395196	0.42619	0.348055	0.371581	0.522579	0.534414	0.356791	0.469364	0.42832	0.619805	0.578576	0.529245
	132.655	0.592207	0.557791	0.579041	0.495105	0.507392	0.422873	0.477008	0.529256	0.525347	0.623084	0.622907	0.587255	0.537596	0.576802	0.563551	0.606835	0.585784	0.540207	0.497672	0.51858	0.630474	0.552901	0.565624	0.44888	0.435163	0.491444	0.47986	0.410476	0.43359	0.453873	0.443817	0.459098	0.409766	0.395804	0.454819	0.360628	0.430936	0.367686	0.36011	0.341342	0.51133	0.521581	0.395958	0.476	0.458576	0.567857	0.587323	0.500649
	133.063	0.606705	0.542812	0.530792	0.481748	0.471665	0.449379	0.518573	0.561703	0.544519	0.652916	0.611279	0.621843	0.535062	0.597334	0.563005	0.629741	0.571857	0.521433	0.491737	0.489955	0.651826	0.595725	0.559803	0.44094	0.447076	0.482535	0.460413	0.423059	0.46006	0.427179	0.484502	0.453387	0.395279	0.392076	0.481893	0.331388	0.425504	0.363109	0.359996	0.345077	0.530475	0.49233	0.386209	0.484469	0.49271	0.588022	0.564015	0.545448
	133.453	0.605652	0.530463	0.545775	0.509632	0.480736	0.475975	0.496344	0.562877	0.586462	0.597841	0.609969	0.62239	0.55323	0.572115	0.580486	0.625543	0.589275	0.555608	0.510171	0.555441	0.667313	0.55812	0.503857	0.472783	0.414658	0.50045	0.45458	0.408839	0.429283	0.441589	0.45147	0.444741	0.413715	0.385723	0.460727	0.387974	0.449664	0.388087	0.355086	0.337086	0.523271	0.495895	0.401417	0.477149	0.454522	0.601047	0.59422	0.550211
	133.858	0.614659	0.552094	0.545396	0.517893	0.477559	0.402676	0.501016	0.56269	0.583477	0.639973	0.595207	0.616886	0.559782	0.586822	0.602703	0.616743	0.599095	0.558282	0.483627	0.524647	0.63685	0.625102	0.57847	0.453998	0.445	0.496908	0.456357	0.421828	0.418504	0.446168	0.451134	0.429016	0.411082	0.408767	0.482371	0.317179	0.408626	0.368974	0.338063	0.364754	0.505125	0.511953	0.393167	0.503238	0.451927	0.575229	0.584004	0.539158
	134.25	0.586359	0.534241	0.551238	0.492762	0.48975	0.454603	0.490887	0.568489	0.565461	0.62588	0.602078	0.592424	0.542752	0.590483	0.602499	0.621663	0.563872	0.542879	0.482873	0.517799	0.603866	0.574553	0.547484	0.460909	0.404451	0.471834	0.476785	0.424987	0.404515	0.40033	0.468315	0.45868	0.403332	0.379566	0.450255	0.361648	0.403258	0.38267	0.377105	0.363252	0.548155	0.52997	0.421585	0.466215	0.473058	0.619874	0.581985	0.528426
	134.655	0.609892	0.538028	0.553231	0.493765	0.476241	0.49519	0.48756	0.544357	0.575523	0.613871	0.594037	0.617489	0.580397	0.605772	0.578747	0.615202	0.572309	0.536684	0.483658	0.519946	0.601247	0.579923	0.512911	0.434661	0.419986	0.452976	0.492182	0.38104	0.485368	0.39599	0.483335	0.447789	0.456423	0.394724	0.447436	0.327718	0.422807	0.413264	0.337902	0.347682	0.544714	0.499048	0.390154	0.466677	0.465582	0.613615	0.56309	0.5378
	135.063	0.582117	0.544522	0.539512	0.471457	0.479293	0.420206	0.493732	0.543141	0.570643	0.636722	0.583977	0.577515	0.553828	0.556352	0.611507	0.620791	0.57465	0.546438	0.471093	0.508367	0.615229	0.590252	0.543595	0.446547	0.458289	0.461192	0.498769	0.412263	0.461795	0.423145	0.465117	0.466098	0.425284	0.395313	0.486291	0.333994	0.43778	0.37776	0.319846	0.368208	0.526209	0.508753	0.369301	0.461957	0.451454	0.58459	0.542215	0.529934
	135.453	0.591469	0.516466	0.554716	0.484198	0.486422	0.485551	0.484907	0.566192	0.547698	0.624114	0.592564	0.632034	0.552222	0.604531	0.596181	0.597128	0.577251	0.536967	0.484141	0.522004	0.617581	0.556583	0.614736	0.441346	0.44066	0.487679	0.461843	0.458707	0.412067	0.405659	0.478294	0.441739	0.436361	0.359492	0.456379	0.361297	0.397569	0.37072	0.338332	0.338635	0.51267	0.517613	0.379821	0.505097	0.43306	0.599089	0.573008	0.502643
	135.858	0.580522	0.524255	0.539431	0.490721	0.47752	0.476725	0.492916	0.566635	0.595954	0.655385	0.584766	0.627258	0.530203	0.581221	0.59406	0.605271	0.582535	0.574101	0.493207	0.506261	0.621029	0.587206	0.555486	0.448184	0.419162	0.502556	0.456477	0.425386	0.429965	0.43035	0.445484	0.444935	0.418394	0.394919	0.466799	0.352962	0.404957	0.353799	0.356878	0.340444	0.488024	0.472583	0.379618	0.46489	0.467896	0.663673	0.551636	0.541392
	136.25	0.598812	0.54892	0.554309	0.478601	0.486596	0.466104	0.472599	0.575434	0.586047	0.672854	0.578646	0.584312	0.500653	0.599256	0.589034	0.609725	0.575725	0.574341	0.466964	0.487884	0.610202	0.572872	0.563518	0.440099	0.452836	0.470361	0.439089	0.422617	0.414461	0.454568	0.48637	0.419172	0.42616	0.407518	0.469116	0.346812	0.412878	0.391635	0.373857	0.351533	0.5064	0.478107	0.383526	0.495446	0.48988	0.666746	0.572949	0.524639
	136.655	0.61546	0.519909	0.555605	0.511176	0.471922	0.434603	0.504165	0.581593	0.576929	0.623716	0.610114	0.605129	0.563162	0.587731	0.589503	0.597946	0.587521	0.521046	0.517005	0.529263	0.623527	0.576608	0.541322	0.45719	0.459132	0.487019	0.435565	0.416351	0.455182	0.417442	0.45053	0.451335	0.435047	0.413465	0.468118	0.327482	0.418097	0.371524	0.334952	0.381472	0.509075	0.520752	0.397146	0.467957	0.487398	0.61046	0.570894	0.520799
	137.063	0.619276	0.541646	0.56099	0.489523	0.501797	0.455461	0.501585	0.572554	0.546238	0.649958	0.593215	0.589889	0.539587	0.597977	0.617248	0.592131	0.581295	0.59242	0.508886	0.526754	0.616729	0.589532	0.570797	0.460703	0.413346	0.506269	0.458466	0.390393	0.430407	0.436121	0.447595	0.443117	0.446138	0.378425	0.451676	0.361841	0.408813	0.418367	0.354938	0.356097	0.526428	0.480709	0.399457	0.458282	0.473006	0.650096	0.545478	0.556009
	137.453	0.627898	0.549901	0.575426	0.504444	0.4999	0.422067	0.49278	0.573208	0.578197	0.614261	0.597124	0.616342	0.556643	0.602777	0.61249	0.603647	0.591242	0.522987	0.474242	0.510193	0.619966	0.581854	0.557098	0.458256	0.374617	0.499191	0.462483	0.429415	0.407102	0.420108	0.462195	0.437682	0.422429	0.366146	0.448583	0.356588	0.401759	0.393636	0.352186	0.36999	0.498208	0.532915	0.379798	0.476716	0.477708	0.597901	0.583436	0.505887
	137.858	0.57506	0.51341	0.563037	0.503088	0.492272	0.458687	0.498125	0.536928	0.546605	0.640619	0.602927	0.581727	0.545533	0.580963	0.573356	0.613014	0.564012	0.556473	0.487255	0.521769	0.607026	0.573964	0.568472	0.468236	0.366416	0.538189	0.454311	0.414286	0.431151	0.421766	0.399849	0.473524	0.420663	0.355046	0.467975	0.332123	0.430375	0.416977	0.3301	0.335188	0.505753	0.49501	0.380585	0.464409	0.454291	0.603031	0.56466	0.522008
	138.25	0.588939	0.53076	0.568006	0.492626	0.474958	0.451642	0.501989	0.548831	0.554079	0.640103	0.592732	0.627823	0.519055	0.58317	0.580307	0.595031	0.575118	0.545232	0.51681	0.521837	0.631608	0.612394	0.577962	0.46413	0.402593	0.488112	0.44279	0.401401	0.441045	0.421337	0.50216	0.442555	0.448869	0.413695	0.475424	0.355476	0.448723	0.384844	0.362482	0.366652	0.486943	0.503302	0.401315	0.4826	0.462763	0.636256	0.572812	0.529561
	138.655	0.611342	0.556659	0.544047	0.502192	0.51303	0.467327	0.481968	0.551489	0.568007	0.635037	0.611271	0.612904	0.543569	0.579805	0.58522	0.60785	0.55475	0.5407	0.465684	0.519522	0.641073	0.554903	0.542965	0.444083	0.384441	0.543828	0.459522	0.400942	0.406284	0.415912	0.449696	0.401362	0.405026	0.419042	0.456632	0.33884	0.422786	0.405248	0.354218	0.353494	0.486226	0.509957	0.382243	0.494602	0.45907	0.68921	0.557228	0.518531
	139.063	0.635972	0.530725	0.568405	0.503179	0.511751	0.463635	0.475525	0.552784	0.577185	0.652687	0.60966	0.582681	0.59015	0.608659	0.577348	0.605763	0.582783	0.566819	0.503657	0.496345	0.632771	0.570474	0.545475	0.467063	0.392826	0.480402	0.46258	0.406754	0.391782	0.397818	0.465244	0.421358	0.427272	0.382581	0.472236	0.289977	0.454151	0.368265	0.335497	0.335704	0.520856	0.480731	0.388084	0.474788	0.466662	0.603827	0.565083	0.509252
	139.453	0.589769	0.527896	0.539003	0.489721	0.486258	0.432135	0.485349	0.547301	0.58187	0.652791	0.603882	0.611842	0.527807	0.600951	0.558308	0.599089	0.560493	0.553726	0.478238	0.521895	0.660893	0.551274	0.558408	0.458325	0.387867	0.469866	0.454979	0.416903	0.386592	0.391258	0.461718	0.457246	0.468435	0.405129	0.467747	0.334041	0.407663	0.402828	0.332309	0.324274	0.506389	0.512075	0.374225	0.464279	0.486557	0.573945	0.542039	0.534579
	139.858	0.599684	0.56048	0.540611	0.486268	0.510134	0.445211	0.511244	0.532845	0.564058	0.619695	0.57857	0.599971	0.530623	0.610193	0.578653	0.607033	0.58043	0.534382	0.501847	0.524695	0.630531	0.586093	0.528914	0.467083	0.397342	0.483082	0.475241	0.414855	0.42597	0.410955	0.50116	0.45518	0.445269	0.354652	0.469776	0.328326	0.44013	0.400567	0.336483	0.372138	0.550626	0.508488	0.393759	0.476198	0.465281	0.609848	0.566201	0.514741
	140.25	0.617721	0.556833	0.586102	0.520741	0.498135	0.465954	0.484826	0.545301	0.55019	0.637715	0.603081	0.594157	0.558223	0.593287	0.611771	0.614827	0.577342	0.560762	0.480897	0.502636	0.626976	0.542734	0.517669	0.475443	0.37715	0.492369	0.476574	0.386603	0.453414	0.407052	0.479039	0.463002	0.402578	0.367909	0.472072	0.335449	0.371884	0.417022	0.384982	0.378966	0.531535	0.537456	0.394575	0.470082	0.508043	0.626982	0.576706	0.522689
	140.655	0.578302	0.551291	0.564884	0.518417	0.522579	0.465454	0.457946	0.548077	0.552791	0.650271	0.599773	0.591758	0.569346	0.605786	0.596395	0.621917	0.57857	0.547597	0.490794	0.485797	0.599615	0.564807	0.544693	0.468537	0.430343	0.478558	0.445595	0.419692	0.457565	0.412749	0.490424	0.43599	0.424675	0.391266	0.484463	0.344393	0.412321	0.393477	0.347693	0.356731	0.514618	0.492494	0.391593	0.468318	0.495774	0.666023	0.589051	0.475345
	141.063	0.606492	0.536913	0.580631	0.524936	0.490664	0.484372	0.492973	0.541152	0.570439	0.655448	0.610757	0.599258	0.560609	0.599233	0.590434	0.585642	0.5729	0.549217	0.497981	0.515137	0.616633	0.573429	0.528163	0.462479	0.47449	0.49128	0.448258	0.402402	0.43545	0.424847	0.509497	0.435191	0.419935	0.386414	0.462143	0.332001	0.419117	0.370254	0.343249	0.372485	0.497619	0.517894	0.405992	0.50735	0.488997	0.662001	0.55925	0.515713
	141.453	0.611849	0.54482	0.551242	0.477559	0.499768	0.47899	0.498788	0.542227	0.574601	0.635922	0.583665	0.597176	0.54123	0.588682	0.582786	0.581437	0.586682	0.534255	0.480366	0.485096	0.619327	0.544901	0.567169	0.485502	0.408866	0.497713	0.437684	0.420064	0.404917	0.393856	0.470309	0.487492	0.423468	0.435381	0.480387	0.341659	0.413778	0.401164	0.339256	0.329785	0.504964	0.548492	0.395287	0.472979	0.45925	0.60241	0.590447	0.502308
	141.858	0.614198	0.538132	0.549505	0.504326	0.495812	0.489833	0.489599	0.551195	0.575222	0.622399	0.596781	0.564055	0.549562	0.602783	0.615625	0.606904	0.562902	0.550839	0.524931	0.503528	0.602518	0.578782	0.551709	0.483184	0.464089	0.490103	0.458452	0.401716	0.44677	0.436443	0.470888	0.421655	0.443459	0.419818	0.48832	0.340629	0.384058	0.380627	0.367287	0.363256	0.505923	0.511021	0.395634	0.480277	0.416049	0.626839	0.561841	0.491601
	142.25	0.622205	0.529312	0.566862	0.520096	0.489544	0.456325	0.470468	0.58144	0.56018	0.634184	0.590075	0.593483	0.515208	0.605736	0.563349	0.613554	0.55522	0.580612	0.491194	0.487361	0.617852	0.580504	0.552264	0.482169	0.38874	0.458028	0.476991	0.413357	0.45272	0.461426	0.488252	0.413274	0.430614	0.402378	0.461725	0.346874	0.386089	0.398704	0.331444	0.318056	0.525015	0.508345	0.438022	0.459363	0.474016	0.579526	0.552255	0.510775
	142.655	0.617942	0.551257	0.559732	0.505628	0.488224	0.468012	0.471292	0.573181	0.564106	0.63896	0.602036	0.607544	0.525413	0.602425	0.588629	0.595698	0.545578	0.550665	0.473205	0.514187	0.655462	0.582551	0.568934	0.469351	0.44219	0.504988	0.455879	0.3851	0.410496	0.44242	0.468348	0.425081	0.441326	0.430899	0.471271	0.373401	0.445568	0.400259	0.354219	0.329415	0.518269	0.534	0.422799	0.462526	0.472563	0.576645	0.569106	0.512572
	143.063	0.613687	0.545841	0.555739	0.546299	0.487277	0.467582	0.485152	0.524349	0.570916	0.643549	0.582454	0.638892	0.527249	0.628548	0.588875	0.610089	0.582548	0.540684	0.483615	0.527958	0.625371	0.560709	0.573358	0.477162	0.447416	0.518087	0.405382	0.394766	0.414035	0.437395	0.495093	0.437202	0.442575	0.425108	0.458992	0.323095	0.406726	0.382832	0.340127	0.346231	0.520494	0.500947	0.418746	0.449542	0.480416	0.543314	0.549705	0.518593
	143.453	0.601943	0.541848	0.56416	0.513869	0.474416	0.476402	0.511867	0.557263	0.57646	0.616552	0.612753	0.57893	0.50899	0.628736	0.617706	0.615624	0.602473	0.543387	0.492265	0.509446	0.656376	0.555651	0.570571	0.476385	0.410644	0.479273	0.444911	0.410344	0.435938	0.416313	0.480875	0.447947	0.430577	0.444581	0.461555	0.34356	0.385581	0.418461	0.324245	0.353045	0.517022	0.489297	0.389676	0.448138	0.501637	0.61025	0.528223	0.522637
	143.858	0.60205	0.537	0.578616	0.522977	0.486265	0.479772	0.507477	0.57721	0.586174	0.630586	0.582769	0.573431	0.535822	0.632988	0.610355	0.614476	0.60357	0.571104	0.490725	0.497609	0.623796	0.539311	0.556949	0.507698	0.456378	0.508343	0.461703	0.387285	0.453134	0.394331	0.496648	0.447898	0.417191	0.430294	0.485824	0.360586	0.415548	0.427277	0.343876	0.323564	0.539053	0.500267	0.404993	0.506826	0.501478	0.594727	0.53718	0.491193
	144.25	0.621772	0.520853	0.549678	0.487123	0.505483	0.482131	0.489877	0.560555	0.588286	0.636764	0.609447	0.60197	0.538397	0.627317	0.569288	0.598744	0.57668	0.565958	0.490368	0.535823	0.629363	0.554564	0.543767	0.479026	0.432518	0.5009	0.447311	0.395255	0.417643	0.425741	0.492151	0.447429	0.434466	0.421061	0.46176	0.314019	0.45301	0.40909	0.341496	0.337575	0.516313	0.517523	0.417737	0.482058	0.463956	0.62771	0.548189	0.51463
	144.655	0.623687	0.533735	0.537611	0.52948	0.492276	0.496862	0.493614	0.543841	0.565777	0.637891	0.628857	0.586628	0.552787	0.634937	0.591349	0.61728	0.606439	0.549701	0.489978	0.491439	0.639946	0.569751	0.578699	0.447704	0.422489	0.512201	0.469523	0.424834	0.425073	0.436621	0.505383	0.432589	0.413634	0.418548	0.451476	0.355126	0.433219	0.396391	0.3647	0.329402	0.499545	0.523012	0.415051	0.459596	0.480998	0.620534	0.553555	0.531732
	145.063	0.632374	0.555044	0.568056	0.494066	0.487883	0.498057	0.456412	0.571309	0.562885	0.641738	0.593413	0.589717	0.525618	0.623683	0.571851	0.626097	0.542699	0.538379	0.501068	0.50897	0.628841	0.543366	0.567341	0.491006	0.444256	0.535542	0.429554	0.368615	0.444328	0.419441	0.497811	0.469874	0.421273	0.414185	0.452414	0.355283	0.441827	0.387387	0.363939	0.346695	0.463335	0.560758	0.43921	0.47859	0.472461	0.625315	0.558364	0.509451
	145.453	0.604489	0.542191	0.597624	0.503145	0.509985	0.487169	0.479474	0.542818	0.574877	0.635093	0.589773	0.578477	0.532497	0.63647	0.561843	0.628289	0.57702	0.567125	0.503409	0.51702	0.62463	0.553662	0.547827	0.476925	0.45289	0.471056	0.437352	0.41582	0.456545	0.369124	0.500072	0.447155	0.394774	0.406993	0.461771	0.380974	0.404797	0.397363	0.337701	0.323626	0.468808	0.528543	0.445707	0.484189	0.469622	0.616923	0.550644	0.545935
	145.858	0.610271	0.502935	0.563454	0.493765	0.497767	0.437248	0.479506	0.556599	0.574062	0.632859	0.612975	0.580627	0.578583	0.618014	0.571835	0.597747	0.608248	0.545749	0.512995	0.524383	0.621383	0.570698	0.572142	0.496465	0.444533	0.505334	0.452743	0.39458	0.48737	0.472932	0.49114	0.478421	0.421229	0.457163	0.456058	0.327726	0.428983	0.397335	0.356791	0.331394	0.473033	0.53828	0.448342	0.504597	0.426108	0.537202	0.554864	0.526938
	146.25	0.619355	0.539062	0.568821	0.506521	0.501859	0.505133	0.502082	0.54541	0.561374	0.654241	0.605542	0.609785	0.546445	0.59241	0.581653	0.625686	0.575161	0.547372	0.482548	0.516984	0.62441	0.558833	0.55838	0.493997	0.393269	0.489828	0.458731	0.382578	0.449064	0.408323	0.467518	0.470072	0.437913	0.408748	0.462561	0.375783	0.408093	0.421081	0.352725	0.352477	0.472893	0.544182	0.474969	0.497921	0.495934	0.656007	0.559445	0.513211
	146.655	0.632683	0.540337	0.553206	0.528652	0.486697	0.483839	0.463842	0.555852	0.578063	0.659628	0.605218	0.61098	0.538239	0.592133	0.584293	0.623024	0.566342	0.548876	0.487844	0.497397	0.653898	0.557501	0.524869	0.500248	0.44422	0.491014	0.45702	0.41325	0.436414	0.428362	0.457127	0.479173	0.43397	0.42105	0.496484	0.333327	0.431069	0.374382	0.358455	0.368115	0.479912	0.536024	0.513285	0.478618	0.497414	0.632696	0.560825	0.49324
	147.063	0.624837	0.539435	0.564266	0.506178	0.48204	0.483205	0.481124	0.553637	0.576498	0.614357	0.596269	0.618458	0.540893	0.619329	0.566619	0.632427	0.588775	0.52688	0.503496	0.5346	0.634438	0.577676	0.550425	0.488103	0.406012	0.475335	0.49843	0.43134	0.430833	0.389044	0.455934	0.42486	0.420694	0.46355	0.470328	0.364832	0.431478	0.425864	0.306819	0.351207	0.491448	0.536197	0.488334	0.490306	0.506259	0.615617	0.542972	0.548709
	147.453	0.611106	0.537375	0.541282	0.509347	0.513043	0.46259	0.481647	0.566871	0.583851	0.624688	0.584904	0.617037	0.538944	0.596581	0.606343	0.578497	0.569427	0.531764	0.514277	0.479523	0.612993	0.556397	0.590378	0.487589	0.41722	0.501512	0.466199	0.410131	0.427829	0.444939	0.444226	0.418618	0.437435	0.455167	0.45833	0.353719	0.399603	0.399841	0.350487	0.371673	0.51842	0.510113	0.483857	0.470649	0.497558	0.586818	0.570157	0.504233
	147.858	0.583648	0.551454	0.565215	0.538716	0.486048	0.467648	0.478722	0.551267	0.560881	0.650174	0.60625	0.555029	0.536571	0.583254	0.58764	0.622633	0.55291	0.563922	0.512466	0.487376	0.622633	0.559842	0.564154	0.504319	0.421553	0.496868	0.479639	0.441466	0.456523	0.459785	0.457906	0.459443	0.429047	0.45702	0.453361	0.361065	0.419768	0.375165	0.371574	0.370538	0.514558	0.538176	0.468711	0.472301	0.463403	0.620898	0.517767	0.553409
	148.25	0.612126	0.574323	0.531584	0.487762	0.475078	0.499769	0.465662	0.563398	0.543882	0.642667	0.603249	0.552878	0.531313	0.637238	0.618355	0.620706	0.585936	0.542454	0.464465	0.508825	0.647701	0.563582	0.549493	0.508677	0.403054	0.507175	0.465189	0.425827	0.470994	0.415818	0.431109	0.454211	0.456874	0.420997	0.47325	0.327156	0.447077	0.418359	0.346338	0.373235	0.471766	0.475056	0.482702	0.484832	0.475746	0.548379	0.54026	0.551788
	148.655	0.625144	0.553961	0.548149	0.529823	0.483098	0.498358	0.480023	0.57177	0.549706	0.636667	0.586065	0.580799	0.539604	0.592136	0.609143	0.59208	0.587521	0.576795	0.487688	0.523164	0.608792	0.552668	0.583737	0.505116	0.420173	0.496214	0.459786	0.436364	0.423638	0.41683	0.460251	0.481944	0.410475	0.388012	0.429092	0.343368	0.414834	0.34396	0.35755	0.354064	0.480925	0.494545	0.466536	0.467861	0.502357	0.590275	0.552363	0.519504
	149.063	0.614876	0.573256	0.54764	0.534645	0.492544	0.472607	0.476284	0.560152	0.546556	0.595627	0.584732	0.596481	0.524804	0.590217	0.559678	0.624355	0.554101	0.574657	0.515919	0.522696	0.636334	0.550548	0.535539	0.497114	0.440152	0.479314	0.480989	0.409813	0.475499	0.405477	0.50634	0.460281	0.398691	0.391241	0.482119	0.353104	0.432868	0.420603	0.345362	0.343662	0.484331	0.482895	0.487885	0.49763	0.470104	0.553172	0.548584	0.532997
	149.453	0.613335	0.560586	0.577395	0.504979	0.485968	0.475803	0.482679	0.592061	0.538501	0.621417	0.604918	0.602687	0.5874	0.601531	0.594482	0.618943	0.579294	0.544456	0.472279	0.530785	0.609669	0.565857	0.535997	0.520862	0.441014	0.514064	0.465563	0.420247	0.461892	0.430797	0.472383	0.449319	0.399223	0.397709	0.483438	0.321954	0.443096	0.356951	0.345951	0.346093	0.500718	0.517053	0.468457	0.479394	0.472929	0.543592	0.542179	0.564369
	149.858	0.623091	0.56653	0.555649	0.500557	0.494749	0.480765	0.483017	0.577517	0.531169	0.655653	0.596113	0.586191	0.572178	0.611498	0.604202	0.622075	0.567554	0.565555	0.464198	0.506682	0.630964	0.5578	0.562997	0.484703	0.455017	0.524128	0.449917	0.414691	0.419257	0.407575	0.517826	0.438005	0.425403	0.395879	0.480336	0.317082	0.429	0.371208	0.360144	0.335148	0.509155	0.524542	0.455085	0.484921	0.495913	0.593145	0.532238	0.551506
	150.25	0.597308	0.556167	0.570556	0.52422	0.504445	0.468197	0.488611	0.591535	0.569945	0.667663	0.613118	0.602412	0.542545	0.604135	0.572081	0.602917	0.566373	0.549811	0.490543	0.519311	0.578025	0.565528	0.527848	0.4995	0.459795	0.500582	0.422119	0.454065	0.423024	0.415355	0.480876	0.480993	0.43094	0.435497	0.463494	0.353436	0.42699	0.362882	0.342092	0.358319	0.49034	0.499466	0.467188	0.454354	0.512124	0.568646	0.562225	0.545034
	150.655	0.624533	0.537124	0.571296	0.517928	0.465635	0.460332	0.480459	0.585644	0.542557	0.651253	0.600759	0.595058	0.545395	0.60544	0.587526	0.591899	0.573899	0.570645	0.500855	0.504296	0.644776	0.544924	0.574652	0.484526	0.478678	0.498045	0.502288	0.434489	0.464997	0.442011	0.479512	0.486386	0.437566	0.400606	0.484296	0.310988	0.421911	0.367049	0.34607	0.325083	0.51563	0.498207	0.475891	0.462804	0.50431	0.579188	0.530135	0.552283
	151.063	0.626898	0.517574	0.559059	0.520462	0.469358	0.481261	0.49465	0.568574	0.554536	0.633725	0.598249	0.602228	0.53148	0.602705	0.549098	0.592391	0.579257	0.570865	0.470628	0.506222	0.601752	0.572766	0.564858	0.502615	0.45005	0.499372	0.512806	0.385566	0.440514	0.416652	0.49069	0.45699	0.424411	0.440006	0.469215	0.307218	0.408856	0.374712	0.331171	0.32975	0.499617	0.485369	0.460388	0.447833	0.46457	0.598066	0.55993	0.555029
	151.453	0.601027	0.538776	0.563512	0.531944	0.474769	0.403066	0.498833	0.555299	0.563624	0.640718	0.579408	0.592882	0.516808	0.606872	0.602635	0.610883	0.595167	0.533433	0.469936	0.501437	0.626584	0.566201	0.543196	0.527836	0.435331	0.499762	0.448566	0.39448	0.465067	0.439158	0.495561	0.486669	0.428222	0.42515	0.453571	0.360215	0.422745	0.382083	0.31332	0.336599	0.477709	0.481755	0.492492	0.487151	0.425101	0.602983	0.524601	0.523434
	151.858	0.64254	0.536118	0.521253	0.518514	0.464572	0.481724	0.457158	0.580886	0.570783	0.628377	0.609069	0.603065	0.572385	0.655072	0.601992	0.589185	0.566716	0.556466	0.478712	0.529986	0.602506	0.588703	0.584761	0.516672	0.437582	0.524339	0.450888	0.45568	0.455638	0.444552	0.451573	0.452172	0.417375	0.401008	0.493188	0.358047	0.421111	0.378364	0.350258	0.356319	0.501768	0.489783	0.499413	0.47482	0.468648	0.56882	0.545011	0.557395
	152.25	0.623764	0.545273	0.54132	0.526996	0.479348	0.451496	0.481034	0.528904	0.562097	0.630767	0.63679	0.561512	0.523356	0.613238	0.595652	0.62153	0.574447	0.52434	0.486112	0.522925	0.616194	0.57891	0.559721	0.509174	0.445583	0.502308	0.475438	0.394601	0.419661	0.424331	0.471	0.434707	0.427027	0.407632	0.453383	0.305288	0.421239	0.344328	0.323411	0.355628	0.471455	0.522481	0.502216	0.486143	0.495666	0.601019	0.526249	0.540427
	152.655	0.583504	0.551275	0.542141	0.499234	0.47948	0.504954	0.463765	0.608985	0.578368	0.615041	0.595505	0.598711	0.525728	0.609631	0.600873	0.624814	0.572006	0.553799	0.493328	0.5027	0.605521	0.61361	0.584564	0.530577	0.426512	0.493867	0.447698	0.403053	0.431071	0.382538	0.455997	0.428139	0.439735	0.41237	0.447785	0.328898	0.415078	0.345794	0.360641	0.351759	0.489295	0.502803	0.479532	0.494109	0.496001	0.577805	0.550605	0.551737
	153.063	0.618371	0.567126	0.536516	0.508945	0.507476	0.459568	0.464653	0.578936	0.591184	0.631535	0.617708	0.574463	0.521773	0.612395	0.571502	0.606313	0.54408	0.56151	0.496763	0.510562	0.639447	0.538801	0.569794	0.498741	0.479702	0.50447	0.465661	0.433461	0.427496	0.403763	0.476576	0.454463	0.400883	0.353677	0.475302	0.358358	0.438077	0.345699	0.335507	0.340461	0.481054	0.510927	0.485834	0.486951	0.484665	0.587014	0.566665	0.545692
	153.453	0.610784	0.543795	0.540743	0.521576	0.496596	0.468243	0.465759	0.563203	0.578287	0.614862	0.580125	0.599622	0.530837	0.608285	0.591149	0.639276	0.574495	0.548075	0.474162	0.539379	0.661232	0.579479	0.562042	0.501788	0.431133	0.526501	0.487094	0.408749	0.445617	0.368531	0.437654	0.448321	0.4858	0.377659	0.460583	0.342004	0.422455	0.377442	0.329602	0.348365	0.496163	0.535879	0.498755	0.439436	0.498638	0.611155	0.539548	0.542499
	153.858	0.614925	0.544952	0.552611	0.514435	0.473497	0.451023	0.469566	0.547778	0.552844	0.628496	0.581104	0.599281	0.49921	0.614265	0.601974	0.605466	0.574274	0.571953	0.496147	0.506914	0.670993	0.579434	0.520968	0.486077	0.456041	0.51316	0.468031	0.397655	0.464653	0.414228	0.461503	0.453539	0.397402	0.373829	0.465751	0.378798	0.415053	0.348581	0.346636	0.370441	0.484931	0.494778	0.490354	0.458232	0.476684	0.613506	0.558892	0.551027
	154.25	0.620415	0.557617	0.552694	0.501541	0.484024	0.474332	0.482243	0.563847	0.533031	0.637156	0.57259	0.594655	0.495463	0.593083	0.622163	0.578724	0.55374	0.563638	0.454957	0.509924	0.608644	0.57575	0.534116	0.502188	0.453584	0.495952	0.459537	0.421133	0.45792	0.422914	0.455513	0.457947	0.418008	0.358606	0.476763	0.389076	0.422322	0.379408	0.33262	0.344413	0.483564	0.505497	0.463877	0.433193	0.498458	0.564803	0.543894	0.552263
	154.655	0.626419	0.57309	0.553771	0.530871	0.492127	0.496285	0.48129	0.548592	0.539918	0.613155	0.581297	0.583777	0.539645	0.587576	0.598042	0.623983	0.575184	0.58228	0.477425	0.542349	0.62908	0.574172	0.536606	0.482767	0.463759	0.508094	0.480192	0.461406	0.457194	0.430454	0.508355	0.469794	0.43022	0.363395	0.466332	0.370306	0.406859	0.361179	0.354507	0.351181	0.456538	0.515483	0.465769	0.489119	0.484064	0.513273	0.546529	0.542554
	155.063	0.624735	0.55409	0.543302	0.491637	0.481446	0.470642	0.467634	0.574413	0.555809	0.625618	0.586094	0.577724	0.544474	0.607542	0.597109	0.590736	0.606844	0.564333	0.491852	0.529832	0.675516	0.572005	0.550084	0.502961	0.462548	0.528684	0.478106	0.427896	0.443696	0.426672	0.438801	0.467446	0.422124	0.42507	0.450951	0.303205	0.408468	0.386343	0.37667	0.314312	0.469206	0.51714	0.5142	0.485067	0.519839	0.598161	0.537868	0.54845
	155.453	0.61572	0.548577	0.549073	0.507186	0.500932	0.51063	0.466011	0.557853	0.552486	0.634793	0.578867	0.607511	0.546022	0.637058	0.564559	0.615749	0.583792	0.573419	0.466795	0.530635	0.650082	0.564378	0.562528	0.510921	0.454803	0.509752	0.45044	0.400916	0.471537	0.454674	0.481828	0.447975	0.456602	0.404108	0.452798	0.345199	0.397422	0.378958	0.350061	0.33283	0.476071	0.505383	0.539912	0.474487	0.481158	0.519068	0.56327	0.553621
	155.858	0.612715	0.57347	0.584715	0.472241	0.490703	0.485593	0.48123	0.583389	0.576206	0.630359	0.573595	0.603631	0.530698	0.627195	0.562835	0.631749	0.607201	0.525821	0.501735	0.531215	0.669773	0.578924	0.601358	0.485899	0.440827	0.512049	0.485754	0.400064	0.462551	0.456396	0.468486	0.457849	0.4261	0.396653	0.453915	0.348439	0.433639	0.394285	0.337593	0.340593	0.524696	0.514352	0.470129	0.499852	0.49485	0.631391	0.556519	0.565421
	156.25	0.626176	0.544037	0.547915	0.528787	0.508517	0.490843	0.468908	0.563539	0.541711	0.634187	0.564384	0.574599	0.511512	0.591095	0.592535	0.617896	0.568639	0.553799	0.470511	0.540714	0.652559	0.579591	0.583769	0.496702	0.427159	0.51616	0.486219	0.426436	0.453023	0.416636	0.433327	0.437236	0.419394	0.395494	0.452031	0.317301	0.403664	0.424809	0.344171	0.325461	0.505272	0.536931	0.457967	0.473686	0.490759	0.519477	0.552838	0.536666
	156.655	0.649904	0.543647	0.558369	0.487419	0.515365	0.500249	0.498365	0.588184	0.543853	0.63047	0.578064	0.573641	0.500765	0.598877	0.584421	0.602499	0.563564	0.570433	0.502988	0.529978	0.675605	0.578649	0.600071	0.52389	0.454499	0.49661	0.511912	0.393864	0.443979	0.439842	0.468661	0.474587	0.403268	0.317393	0.446545	0.351333	0.406426	0.371226	0.335666	0.33533	0.47126	0.544921	0.477558	0.436435	0.465075	0.574688	0.5582	0.536187
	157.063	0.640221	0.552562	0.55877	0.514947	0.48424	0.474324	0.487037	0.525256	0.525251	0.662804	0.56493	0.592751	0.526406	0.596107	0.587206	0.616204	0.596315	0.550415	0.484687	0.495168	0.636557	0.536553	0.562121	0.534204	0.442841	0.50436	0.482909	0.413449	0.482394	0.442659	0.475572	0.400519	0.430219	0.373878	0.451536	0.358992	0.424857	0.403366	0.341349	0.334461	0.490862	0.50212	0.483924	0.458724	0.488909	0.582103	0.538862	0.524939
	157.453	0.623923	0.552228	0.557548	0.51105	0.512468	0.45229	0.510577	0.573324	0.55689	0.624536	0.611671	0.590459	0.514159	0.606575	0.577738	0.612696	0.57105	0.557582	0.494498	0.505703	0.630261	0.552967	0.581279	0.501618	0.414677	0.495439	0.497609	0.410576	0.463371	0.423323	0.465798	0.462207	0.424312	0.360148	0.438381	0.361355	0.437476	0.376231	0.344218	0.336558	0.510504	0.474297	0.427475	0.507452	0.480238	0.570431	0.534162	0.55759
	157.858	0.613687	0.545134	0.565975	0.501997	0.488079	0.432172	0.471647	0.53332	0.566555	0.643238	0.61041	0.567716	0.519181	0.600778	0.553586	0.610714	0.580823	0.554936	0.454501	0.509404	0.628251	0.54815	0.587055	0.508081	0.445697	0.515103	0.492596	0.412409	0.46833	0.421853	0.491676	0.475648	0.437924	0.393104	0.463528	0.334621	0.474518	0.375148	0.315538	0.339531	0.478842	0.508128	0.466353	0.454705	0.484033	0.580494	0.58297	0.606801
	158.248	0.624299	0.557481	0.543398	0.506453	0.483381	0.452551	0.485041	0.57369	0.548239	0.6499	0.580519	0.559743	0.564088	0.586574	0.571705	0.616868	0.574893	0.590715	0.498218	0.510434	0.650183	0.552559	0.559191	0.542682	0.445495	0.525725	0.480542	0.403635	0.466312	0.40886	0.499459	0.444142	0.46459	0.343796	0.467526	0.370133	0.404495	0.365351	0.348476	0.355929	0.493805	0.518641	0.436148	0.476824	0.518635	0.589843	0.551992	0.556541
	158.655	0.606386	0.543086	0.565248	0.508922	0.507625	0.447554	0.486959	0.556832	0.573121	0.655976	0.613895	0.573983	0.536891	0.633487	0.60157	0.595337	0.589809	0.546432	0.477457	0.533284	0.66073	0.571679	0.562899	0.522295	0.425694	0.50979	0.498017	0.399099	0.4383	0.41216	0.485425	0.482796	0.448257	0.34986	0.477154	0.350589	0.433179	0.376799	0.315229	0.351261	0.467258	0.494612	0.451853	0.477454	0.435032	0.601693	0.55606	0.567454
	159.06	0.641349	0.564638	0.568674	0.526104	0.485208	0.491191	0.47506	0.54681	0.570988	0.646927	0.584501	0.57406	0.519865	0.624869	0.548032	0.61445	0.603884	0.551558	0.493891	0.481384	0.645972	0.598435	0.548894	0.545731	0.453829	0.486886	0.494503	0.446473	0.435222	0.415955	0.456969	0.462649	0.423683	0.375796	0.485836	0.369879	0.424379	0.3923	0.355148	0.333369	0.522844	0.526596	0.478516	0.453306	0.495438	0.560736	0.544847	0.544157
	159.453	0.629101	0.553586	0.582416	0.514865	0.478764	0.47272	0.494569	0.529465	0.542664	0.659179	0.578434	0.586516	0.543626	0.600393	0.583963	0.598032	0.602092	0.554915	0.485168	0.514514	0.605645	0.624781	0.578029	0.522541	0.495728	0.504642	0.460915	0.442674	0.45042	0.457154	0.488333	0.448993	0.428241	0.377994	0.4873	0.33107	0.394198	0.372918	0.35157	0.347035	0.491083	0.511112	0.468667	0.474596	0.4841	0.608005	0.520744	0.550359
	159.858	0.624232	0.541113	0.556391	0.517025	0.496414	0.471154	0.493316	0.568414	0.55838	0.642173	0.581523	0.595169	0.514539	0.600468	0.568084	0.621759	0.592741	0.552323	0.498486	0.500105	0.642192	0.558502	0.576988	0.542341	0.449874	0.528705	0.455655	0.431623	0.468031	0.448958	0.484323	0.477373	0.413971	0.442878	0.46746	0.354115	0.430799	0.417251	0.370416	0.353411	0.473283	0.525876	0.460124	0.451422	0.465135	0.550883	0.554503	0.523739
	160.248	0.616508	0.575609	0.539204	0.499423	0.504219	0.487582	0.502181	0.549229	0.524977	0.660263	0.595651	0.585296	0.554081	0.59537	0.604152	0.581084	0.585385	0.546186	0.458159	0.528438	0.582743	0.566096	0.563914	0.51703	0.431063	0.506689	0.46078	0.437329	0.420963	0.430366	0.447511	0.46587	0.465614	0.39483	0.490017	0.349501	0.404972	0.38269	0.341553	0.324765	0.465857	0.492275	0.467462	0.509144	0.505226	0.584842	0.553404	0.563941
	160.655	0.626385	0.542006	0.533502	0.498123	0.491012	0.472455	0.506572	0.558866	0.556021	0.636132	0.561582	0.594817	0.545072	0.620636	0.582584	0.618419	0.572134	0.543411	0.462	0.517185	0.637254	0.565779	0.596208	0.493678	0.421854	0.495533	0.496842	0.428782	0.461491	0.45747	0.501907	0.447236	0.438275	0.432128	0.47834	0.361061	0.406203	0.41918	0.340219	0.338321	0.48059	0.521802	0.425634	0.496966	0.476859	0.585574	0.573647	0.542982
	161.06	0.622483	0.566272	0.544301	0.531435	0.50617	0.462165	0.481213	0.571472	0.569989	0.675174	0.609369	0.570574	0.553014	0.604395	0.596065	0.588861	0.593941	0.565369	0.456095	0.4961	0.615489	0.58066	0.572191	0.521202	0.411032	0.517544	0.485773	0.436176	0.440152	0.429861	0.485432	0.468222	0.438099	0.419512	0.477647	0.327524	0.433598	0.397259	0.327322	0.346249	0.478061	0.521093	0.459396	0.511897	0.504053	0.542736	0.524071	0.569856
	161.453	0.617231	0.529481	0.538995	0.524514	0.493038	0.480404	0.505981	0.582736	0.549795	0.649109	0.581754	0.60276	0.511308	0.606909	0.585712	0.62502	0.564104	0.559128	0.490524	0.498123	0.645901	0.596427	0.538759	0.537762	0.449541	0.516238	0.448013	0.409105	0.446867	0.388624	0.511054	0.448315	0.435239	0.402329	0.490473	0.33682	0.434087	0.414847	0.347548	0.366724	0.499113	0.555019	0.455912	0.484159	0.438707	0.546603	0.565035	0.554797
	161.858	0.654342	0.559028	0.55588	0.491811	0.509092	0.496175	0.479774	0.581333	0.559598	0.624977	0.575038	0.632945	0.526317	0.641614	0.563941	0.599279	0.591463	0.54463	0.475721	0.504991	0.609154	0.52909	0.552076	0.545808	0.411614	0.528807	0.471551	0.380701	0.434063	0.441761	0.453021	0.478239	0.441679	0.428061	0.489693	0.358017	0.430657	0.362524	0.33514	0.329414	0.478972	0.545929	0.463737	0.461593	0.47525	0.574953	0.548233	0.585387
	162.248	0.66795	0.563873	0.577775	0.507437	0.510721	0.472735	0.510837	0.542459	0.55681	0.672943	0.599091	0.606158	0.516281	0.61446	0.601061	0.612888	0.576332	0.565185	0.478523	0.519465	0.640671	0.597441	0.545198	0.542266	0.457618	0.51874	0.443914	0.455711	0.442122	0.466837	0.489708	0.445631	0.443061	0.435524	0.486275	0.325932	0.401979	0.390898	0.365859	0.35144	0.488174	0.518376	0.470533	0.487011	0.475459	0.521328	0.557153	0.543305
	162.655	0.657755	0.525857	0.564948	0.533134	0.504526	0.484279	0.458635	0.544508	0.540203	0.64623	0.582233	0.597848	0.519977	0.575589	0.586654	0.61522	0.600922	0.609966	0.478067	0.473543	0.649659	0.578332	0.565086	0.525762	0.482714	0.486607	0.479384	0.448996	0.395678	0.471089	0.435796	0.442394	0.439205	0.427244	0.456252	0.335885	0.384245	0.390661	0.363225	0.364746	0.466796	0.526476	0.45281	0.486378	0.480935	0.595223	0.54899	0.53884
	163.06	0.644139	0.572284	0.558303	0.508222	0.510694	0.482395	0.481834	0.564683	0.571444	0.626974	0.601814	0.599942	0.543073	0.624364	0.552881	0.593116	0.572421	0.546709	0.495237	0.477129	0.662341	0.558539	0.553614	0.552488	0.407693	0.48916	0.475779	0.449477	0.456042	0.48781	0.465056	0.464416	0.412034	0.443413	0.47251	0.338936	0.422716	0.348334	0.391039	0.340408	0.483817	0.51961	0.451428	0.471911	0.462289	0.545645	0.55442	0.579248
	163.453	0.640047	0.546597	0.563927	0.502001	0.485328	0.490144	0.49894	0.551018	0.562295	0.671445	0.638524	0.611978	0.555862	0.626083	0.566855	0.614152	0.57913	0.564209	0.478484	0.492474	0.633888	0.54175	0.596689	0.534433	0.433112	0.502951	0.461858	0.412982	0.439026	0.465996	0.48635	0.446634	0.428617	0.411614	0.492438	0.388269	0.435814	0.339754	0.343473	0.338651	0.441009	0.504283	0.450983	0.501376	0.502161	0.612152	0.536448	0.542824
	163.858	0.631589	0.543028	0.547413	0.533624	0.499415	0.481083	0.496876	0.56705	0.566923	0.64721	0.601925	0.626617	0.567032	0.604775	0.622185	0.591458	0.572466	0.573118	0.470421	0.544954	0.651549	0.556077	0.599056	0.553958	0.435802	0.477101	0.494605	0.417895	0.472896	0.482959	0.454157	0.46806	0.417782	0.435739	0.443025	0.362428	0.419121	0.404031	0.334397	0.340294	0.498455	0.513542	0.414988	0.487251	0.479073	0.553627	0.548316	0.560699
	164.248	0.640367	0.528195	0.562608	0.50684	0.469113	0.501673	0.511039	0.550752	0.568617	0.627366	0.574442	0.627616	0.545274	0.618352	0.598071	0.582284	0.587949	0.511124	0.463644	0.478315	0.632432	0.560126	0.565035	0.552019	0.462797	0.498355	0.486487	0.419765	0.447906	0.467661	0.453364	0.463805	0.454026	0.425744	0.461915	0.371682	0.417201	0.361162	0.361522	0.321785	0.488122	0.535386	0.463463	0.493289	0.500434	0.592956	0.562302	0.561261
	164.655	0.624056	0.544812	0.516565	0.509871	0.505318	0.489372	0.49767	0.58978	0.564153	0.641202	0.598005	0.612227	0.571281	0.587355	0.608229	0.607146	0.568387	0.552083	0.49369	0.52384	0.642415	0.557942	0.563917	0.50482	0.503321	0.51313	0.484099	0.415247	0.423237	0.44603	0.47341	0.459906	0.483375	0.315093	0.48075	0.337498	0.399738	0.365618	0.354508	0.316579	0.472154	0.53077	0.470319	0.447712	0.497506	0.59531	0.557727	0.561823
	165.06	0.609904	0.543093	0.516889	0.513005	0.479608	0.487216	0.467156	0.562531	0.563522	0.620332	0.579596	0.615519	0.542588	0.590001	0.592281	0.6119	0.579423	0.547039	0.475407	0.505975	0.630079	0.576032	0.59682	0.495692	0.485837	0.489181	0.475413	0.421479	0.465172	0.449468	0.483601	0.449907	0.436386	0.366436	0.478556	0.330596	0.405401	0.392013	0.359526	0.345611	0.499497	0.506051	0.459643	0.484231	0.488465	0.626292	0.545754	0.557388
	165.453	0.613896	0.503684	0.538868	0.513261	0.473355	0.48643	0.478978	0.569233	0.562854	0.681857	0.593062	0.607433	0.564071	0.584435	0.56923	0.592637	0.562236	0.529238	0.515774	0.49231	0.660695	0.571575	0.585244	0.57172	0.436205	0.511826	0.470575	0.428098	0.414224	0.460056	0.468727	0.455254	0.460861	0.360081	0.507324	0.394743	0.428267	0.39203	0.338468	0.338488	0.513015	0.518311	0.466333	0.488152	0.48685	0.617671	0.550268	0.55273
	165.858	0.618965	0.553221	0.561748	0.497453	0.488372	0.523138	0.480269	0.554115	0.591394	0.658856	0.582463	0.605098	0.571698	0.592451	0.597422	0.617368	0.596523	0.572265	0.509691	0.49951	0.658097	0.570004	0.595245	0.522041	0.402161	0.512196	0.494456	0.449543	0.456383	0.451485	0.46407	0.445938	0.459805	0.407236	0.46411	0.351466	0.42723	0.359841	0.370976	0.382643	0.46783	0.502184	0.444478	0.486211	0.475951	0.60018	0.525581	0.567752
	166.248	0.625523	0.567935	0.547722	0.508859	0.48288	0.44402	0.4891	0.533164	0.571153	0.648649	0.564668	0.611325	0.558051	0.582684	0.586493	0.613372	0.571034	0.566572	0.502997	0.489867	0.652861	0.555063	0.604182	0.513722	0.37312	0.51376	0.49204	0.403158	0.437641	0.42907	0.475084	0.456727	0.406821	0.376313	0.478719	0.339041	0.401645	0.376275	0.35851	0.353305	0.480145	0.51297	0.473535	0.482645	0.475372	0.534864	0.568916	0.576699
	166.655	0.622118	0.556985	0.512445	0.507435	0.489563	0.526883	0.458624	0.555153	0.58575	0.645871	0.592631	0.6125	0.538845	0.636436	0.577926	0.599715	0.575066	0.551962	0.47936	0.514126	0.665539	0.589574	0.562798	0.533674	0.391212	0.490145	0.466658	0.433756	0.422265	0.477393	0.495016	0.458064	0.445977	0.368534	0.470576	0.378443	0.397083	0.397293	0.319923	0.331208	0.465305	0.482076	0.496123	0.494268	0.509707	0.59444	0.548601	0.542814
	167.06	0.637034	0.563754	0.529516	0.523071	0.491272	0.462381	0.503684	0.541888	0.566585	0.62621	0.585612	0.606481	0.560454	0.622404	0.581298	0.588141	0.590333	0.545611	0.470242	0.494763	0.665827	0.573854	0.535505	0.52296	0.444529	0.521885	0.470656	0.452425	0.448499	0.415768	0.483215	0.463856	0.450611	0.395003	0.489833	0.379109	0.430411	0.343234	0.340624	0.305621	0.462244	0.517272	0.519931	0.51593	0.460448	0.539849	0.553245	0.542665
	167.453	0.645938	0.558601	0.52892	0.546238	0.510847	0.500242	0.490694	0.556286	0.597428	0.642801	0.580366	0.599051	0.559856	0.59489	0.597195	0.60611	0.58525	0.54008	0.475121	0.515236	0.652794	0.546268	0.568476	0.547282	0.393641	0.529954	0.515393	0.424595	0.458279	0.421151	0.478515	0.432872	0.457539	0.375415	0.496287	0.381634	0.431921	0.361407	0.322224	0.347041	0.468922	0.494413	0.509479	0.481623	0.500617	0.56917	0.575141	0.549556
	167.858	0.636284	0.57127	0.528573	0.494798	0.496245	0.490429	0.497286	0.556728	0.589949	0.644788	0.57853	0.606153	0.560645	0.614797	0.584877	0.614239	0.596807	0.545557	0.472521	0.510356	0.685923	0.57347	0.595659	0.552377	0.473262	0.511391	0.516779	0.421649	0.450122	0.424605	0.431004	0.48663	0.418978	0.376927	0.496936	0.353597	0.436327	0.371141	0.333149	0.361074	0.490899	0.510906	0.491704	0.475674	0.493151	0.540979	0.577381	0.577143
	168.248	0.609618	0.552176	0.528329	0.54943	0.492337	0.461901	0.490128	0.580573	0.556449	0.646154	0.590583	0.600572	0.514672	0.624717	0.583913	0.613446	0.589538	0.554724	0.474309	0.50475	0.646593	0.565567	0.583266	0.535324	0.450686	0.507297	0.467726	0.442325	0.47766	0.448456	0.470108	0.49606	0.429233	0.338895	0.500238	0.3548	0.431282	0.392129	0.350745	0.353991	0.531908	0.522832	0.479952	0.491102	0.489972	0.494376	0.557416	0.573967
	168.655	0.629273	0.542576	0.543936	0.524867	0.489892	0.469802	0.502368	0.56938	0.587164	0.663128	0.582659	0.594829	0.565793	0.642064	0.583321	0.5968	0.595537	0.540972	0.478056	0.487286	0.665721	0.605585	0.586037	0.529712	0.429443	0.488453	0.48745	0.409203	0.441643	0.427434	0.477597	0.496158	0.437604	0.402437	0.502145	0.357347	0.392925	0.397337	0.355252	0.361396	0.476191	0.484808	0.487813	0.465815	0.468088	0.548125	0.539677	0.585771
	169.06	0.624975	0.549322	0.516347	0.48854	0.482463	0.520125	0.482423	0.545785	0.562385	0.662051	0.587387	0.619371	0.544324	0.592149	0.603191	0.614898	0.556935	0.547241	0.517037	0.526944	0.665695	0.604588	0.599331	0.517488	0.424261	0.50366	0.486902	0.399898	0.444384	0.423197	0.466743	0.452002	0.43474	0.370182	0.505815	0.377097	0.420814	0.35333	0.35959	0.35098	0.478662	0.483113	0.501392	0.45507	0.484174	0.570631	0.558534	0.563788
	169.453	0.616817	0.546759	0.531303	0.534093	0.469443	0.494296	0.479751	0.554071	0.548344	0.626736	0.585954	0.607716	0.558923	0.633114	0.605794	0.617368	0.559845	0.523225	0.49147	0.477052	0.661362	0.575737	0.568078	0.524561	0.455837	0.503248	0.462102	0.410539	0.435477	0.417072	0.4713	0.454213	0.431047	0.359844	0.495639	0.356513	0.445378	0.38422	0.335918	0.369377	0.465841	0.508427	0.493707	0.450657	0.490123	0.58371	0.540312	0.575346
	169.858	0.607901	0.538419	0.550245	0.519643	0.486338	0.495792	0.508058	0.547494	0.574653	0.637862	0.564533	0.601272	0.528115	0.659066	0.607595	0.611978	0.597918	0.537138	0.498617	0.483289	0.650746	0.563804	0.555621	0.552169	0.419308	0.507407	0.497561	0.433767	0.478251	0.483799	0.45521	0.492762	0.417747	0.396087	0.484612	0.363361	0.433999	0.414988	0.337507	0.340242	0.516939	0.488272	0.557707	0.479676	0.522122	0.61776	0.539579	0.532498
	170.248	0.623162	0.53204	0.529808	0.488469	0.489447	0.489187	0.49911	0.561942	0.578076	0.639533	0.608714	0.623442	0.580486	0.587646	0.561413	0.622344	0.606549	0.525936	0.495336	0.514237	0.612629	0.552472	0.591635	0.603505	0.439441	0.492569	0.495996	0.431474	0.46635	0.474363	0.493194	0.46034	0.429815	0.414109	0.472993	0.379056	0.437961	0.403768	0.314809	0.356569	0.465516	0.513854	0.523466	0.478082	0.430886	0.559847	0.588692	0.535342
	170.655	0.624821	0.567492	0.529594	0.476669	0.493097	0.501267	0.483181	0.556678	0.591805	0.662837	0.585641	0.592798	0.567518	0.645318	0.579505	0.603849	0.620652	0.561066	0.48292	0.520258	0.635913	0.569782	0.562117	0.526708	0.436676	0.445419	0.538636	0.405026	0.483268	0.47036	0.484193	0.495016	0.439039	0.421775	0.482731	0.360492	0.407051	0.339809	0.314935	0.348555	0.460919	0.49531	0.522661	0.476124	0.484538	0.585092	0.559885	0.553055
	171.06	0.64429	0.572162	0.551324	0.526213	0.484396	0.50701	0.476353	0.575546	0.550018	0.637122	0.614531	0.58333	0.552604	0.613318	0.601068	0.602155	0.606304	0.547601	0.49598	0.51508	0.628604	0.583106	0.603161	0.545307	0.414834	0.488038	0.497373	0.422454	0.462008	0.467846	0.463843	0.480706	0.44808	0.406052	0.475477	0.329994	0.394066	0.371627	0.380296	0.363188	0.463589	0.529668	0.512749	0.452576	0.487174	0.559436	0.542784	0.586227
	171.453	0.660578	0.569217	0.535347	0.519038	0.489767	0.481009	0.474814	0.529505	0.579496	0.637763	0.58049	0.602308	0.560413	0.627612	0.59583	0.62608	0.587107	0.541873	0.481474	0.511426	0.625266	0.579722	0.593782	0.512634	0.434033	0.501534	0.445078	0.422803	0.463054	0.459863	0.495476	0.470144	0.422675	0.409691	0.464127	0.320615	0.425314	0.34583	0.305971	0.359292	0.488114	0.492761	0.506261	0.443701	0.415811	0.565292	0.553299	0.533971
	171.858	0.627934	0.607772	0.534358	0.505809	0.508716	0.482036	0.50426	0.544729	0.568769	0.6561	0.593984	0.604483	0.557557	0.610463	0.588129	0.587733	0.59588	0.540915	0.458623	0.521044	0.662878	0.604941	0.569244	0.537111	0.466483	0.483533	0.504497	0.418076	0.446995	0.442476	0.479473	0.480922	0.423285	0.39342	0.48532	0.369535	0.401695	0.418248	0.366985	0.342429	0.45953	0.517012	0.493163	0.473109	0.488034	0.616897	0.530792	0.540191
	172.248	0.642454	0.553569	0.51957	0.491452	0.501329	0.492469	0.488394	0.560486	0.57019	0.658958	0.600619	0.635786	0.566452	0.652276	0.602383	0.61673	0.593025	0.558798	0.477154	0.524314	0.638848	0.573576	0.583051	0.531367	0.476442	0.481438	0.505698	0.454557	0.464622	0.463403	0.492621	0.504198	0.428898	0.4055	0.496921	0.375117	0.415263	0.377232	0.311283	0.345658	0.485048	0.507964	0.482489	0.432292	0.481882	0.58712	0.582378	0.562828
	172.655	0.617082	0.577284	0.538546	0.485678	0.460051	0.482964	0.484847	0.567623	0.551751	0.634284	0.591183	0.610588	0.522781	0.627098	0.585827	0.623212	0.589724	0.540728	0.477332	0.46749	0.627955	0.581281	0.563125	0.558842	0.475473	0.490266	0.486294	0.407756	0.481622	0.452406	0.435486	0.464265	0.40586	0.379769	0.489009	0.381468	0.426533	0.376049	0.354578	0.350536	0.454594	0.506729	0.545724	0.449859	0.478687	0.605704	0.550022	0.58071
	173.06	0.618497	0.554119	0.530014	0.506176	0.486813	0.473453	0.484955	0.575678	0.579222	0.631844	0.595159	0.6177	0.556043	0.613241	0.587963	0.590746	0.613751	0.5295	0.478761	0.49077	0.641382	0.556828	0.576763	0.527401	0.442354	0.471096	0.515559	0.372917	0.476347	0.436199	0.463081	0.455506	0.421868	0.382464	0.482855	0.396685	0.435939	0.389757	0.328384	0.356227	0.463191	0.535866	0.493806	0.482613	0.450686	0.543659	0.546793	0.528422
	173.453	0.639565	0.589492	0.543606	0.503417	0.474642	0.464312	0.491509	0.555128	0.552422	0.622549	0.584058	0.635913	0.575948	0.616588	0.572423	0.632959	0.585616	0.558571	0.469633	0.500586	0.637169	0.622653	0.574708	0.521112	0.507855	0.499975	0.459956	0.420202	0.399357	0.421695	0.45799	0.488151	0.440601	0.404121	0.478699	0.404278	0.452846	0.340644	0.33458	0.337463	0.446635	0.477952	0.513081	0.448099	0.470445	0.651163	0.560785	0.518547
	173.858	0.641661	0.569201	0.522926	0.512181	0.479257	0.496754	0.479444	0.5873	0.567213	0.628392	0.596545	0.603153	0.585525	0.592484	0.580988	0.634552	0.587881	0.546303	0.488223	0.493128	0.622112	0.612572	0.553755	0.513809	0.489259	0.493667	0.458567	0.3756	0.441995	0.411922	0.467479	0.476317	0.414952	0.406248	0.457549	0.328629	0.427144	0.370147	0.32147	0.384246	0.468799	0.522284	0.526949	0.446141	0.490475	0.643475	0.555992	0.55198
	174.265	0.627347	0.609038	0.540705	0.525752	0.519693	0.480768	0.494384	0.556519	0.568359	0.593501	0.594426	0.579562	0.545799	0.636123	0.562412	0.622983	0.579444	0.583217	0.471991	0.502268	0.659035	0.625467	0.528929	0.548364	0.436217	0.489121	0.492973	0.419325	0.456954	0.452889	0.461881	0.449263	0.43173	0.332184	0.471696	0.349196	0.411528	0.361801	0.322376	0.360637	0.469031	0.519971	0.548806	0.496641	0.485475	0.567348	0.581162	0.534389
	174.655	0.621317	0.611429	0.53326	0.494584	0.484804	0.471674	0.478677	0.574552	0.567182	0.66037	0.588827	0.612575	0.540158	0.601965	0.613641	0.640835	0.568959	0.521066	0.463982	0.529921	0.651079	0.574039	0.586247	0.537531	0.424925	0.507847	0.499998	0.410824	0.458404	0.476551	0.488157	0.467857	0.456514	0.410468	0.479832	0.336123	0.416676	0.344655	0.315702	0.34601	0.463637	0.498338	0.5336	0.447431	0.479002	0.634743	0.569327	0.546073
	175.06	0.610872	0.58147	0.537311	0.506631	0.502858	0.513567	0.481884	0.562267	0.587339	0.666468	0.608848	0.591757	0.559817	0.59933	0.611646	0.600572	0.571389	0.521433	0.495821	0.535165	0.639326	0.576288	0.582986	0.535948	0.432024	0.518484	0.487649	0.417481	0.44016	0.42768	0.462395	0.464758	0.420817	0.37832	0.490957	0.350147	0.416376	0.372577	0.328907	0.33836	0.456698	0.518899	0.534891	0.498013	0.448623	0.696574	0.542601	0.550181
	175.453	0.638669	0.554482	0.51941	0.500489	0.492904	0.470609	0.509456	0.531353	0.553143	0.632067	0.587153	0.612848	0.519193	0.60947	0.570569	0.624272	0.62222	0.5387	0.494096	0.505618	0.645717	0.636598	0.574757	0.487903	0.438936	0.498812	0.468963	0.411999	0.457967	0.460562	0.464365	0.490859	0.415905	0.384847	0.470186	0.369142	0.422997	0.37353	0.397111	0.372701	0.475597	0.5429	0.53558	0.4911	0.488468	0.632564	0.579129	0.559262
	175.858	0.632209	0.567904	0.536387	0.51866	0.490018	0.467519	0.465344	0.537161	0.571201	0.634819	0.60723	0.61158	0.566817	0.60327	0.583953	0.628107	0.608651	0.553646	0.476197	0.50417	0.640064	0.600777	0.55172	0.527149	0.457861	0.537736	0.485528	0.431891	0.449983	0.478185	0.444275	0.483074	0.447052	0.391438	0.503911	0.352898	0.449946	0.332188	0.340415	0.388169	0.482663	0.512372	0.540468	0.4614	0.516032	0.606035	0.55674	0.573345
	176.265	0.643858	0.575304	0.506828	0.502283	0.482747	0.494973	0.484345	0.546457	0.588617	0.633291	0.578564	0.630211	0.56002	0.599601	0.568075	0.605989	0.605085	0.521942	0.506805	0.52194	0.638992	0.596848	0.580406	0.54848	0.442668	0.51676	0.502342	0.402388	0.448995	0.418462	0.467665	0.473798	0.435224	0.410039	0.488117	0.366315	0.415508	0.39318	0.293871	0.352032	0.471135	0.501181	0.543745	0.481736	0.502235	0.594037	0.552889	0.552189
	176.655	0.626474	0.540366	0.532902	0.533389	0.483413	0.503622	0.495901	0.565605	0.598312	0.624204	0.595813	0.599025	0.561106	0.603881	0.570475	0.629828	0.605665	0.554416	0.494533	0.512235	0.642416	0.608986	0.52691	0.528278	0.456929	0.507314	0.520892	0.386644	0.455173	0.440144	0.426864	0.464368	0.421949	0.400171	0.451707	0.370285	0.417402	0.35794	0.34706	0.356976	0.493391	0.51029	0.51678	0.479879	0.457894	0.594892	0.577007	0.548529
	177.06	0.632344	0.581006	0.537239	0.484155	0.517054	0.494173	0.46945	0.571501	0.576829	0.652331	0.61766	0.607261	0.556544	0.614657	0.574923	0.593573	0.595677	0.529084	0.479455	0.482418	0.651138	0.580138	0.574472	0.543305	0.453725	0.50189	0.536506	0.395217	0.492117	0.470586	0.482959	0.47013	0.398441	0.438738	0.489691	0.348164	0.466134	0.352688	0.356976	0.368873	0.454354	0.518925	0.538965	0.449574	0.492687	0.543896	0.538858	0.539197
	177.453	0.62912	0.577468	0.548401	0.503478	0.487789	0.508071	0.473974	0.586156	0.564203	0.629452	0.573508	0.606725	0.538244	0.573582	0.578952	0.633832	0.598157	0.555291	0.474013	0.505796	0.65156	0.57917	0.58174	0.505171	0.492562	0.519304	0.485973	0.401307	0.47576	0.445905	0.486567	0.467607	0.448998	0.440794	0.474307	0.389748	0.424689	0.37184	0.341746	0.3686	0.460125	0.52423	0.568815	0.457735	0.498221	0.599792	0.558915	0.583467
	177.858	0.614961	0.551988	0.538959	0.502474	0.496712	0.486015	0.489552	0.581541	0.602219	0.637479	0.588589	0.587357	0.557927	0.587589	0.606404	0.625302	0.599739	0.535592	0.490982	0.508787	0.642313	0.564085	0.542961	0.51577	0.472793	0.518874	0.490367	0.421051	0.459078	0.451071	0.442907	0.485305	0.452427	0.393757	0.471976	0.37391	0.42728	0.388162	0.350732	0.408345	0.467829	0.503908	0.531878	0.490969	0.487102	0.64352	0.558828	0.522636
	178.265	0.641672	0.586201	0.537369	0.504164	0.499895	0.515161	0.484309	0.559063	0.557488	0.639584	0.586511	0.605024	0.516313	0.588291	0.582234	0.640638	0.595543	0.52757	0.485761	0.522799	0.637178	0.565225	0.594341	0.553459	0.415932	0.516465	0.479937	0.43155	0.456792	0.489175	0.50206	0.469439	0.414266	0.427578	0.493849	0.373695	0.414416	0.37849	0.350659	0.378272	0.504695	0.561506	0.546081	0.494471	0.467411	0.655161	0.534701	0.530483
	178.655	0.611706	0.600324	0.544575	0.476537	0.496369	0.505099	0.490277	0.574938	0.578519	0.638191	0.599436	0.606798	0.550424	0.599669	0.566084	0.610113	0.582988	0.553962	0.475367	0.51475	0.624928	0.581639	0.544414	0.523522	0.49392	0.486486	0.48453	0.438915	0.516209	0.451271	0.485817	0.509419	0.453516	0.421911	0.474584	0.385516	0.435563	0.394327	0.30774	0.372157	0.452573	0.547198	0.477647	0.485896	0.4747	0.623659	0.597445	0.55171
	179.06	0.625822	0.587481	0.525775	0.527422	0.49152	0.479981	0.496235	0.563314	0.555109	0.644925	0.617201	0.605498	0.555405	0.59919	0.56276	0.586141	0.615344	0.542278	0.445143	0.528686	0.629267	0.606592	0.56948	0.535015	0.460293	0.513673	0.48588	0.443147	0.460197	0.43738	0.439936	0.456805	0.425323	0.432011	0.448152	0.350828	0.412273	0.381048	0.360423	0.377693	0.462409	0.544234	0.481135	0.452526	0.478036	0.646273	0.531828	0.578493
	179.453	0.637984	0.57136	0.56567	0.486414	0.479263	0.491126	0.488795	0.557128	0.55625	0.63299	0.637122	0.583789	0.532232	0.618414	0.554602	0.62327	0.584386	0.538589	0.489938	0.519378	0.624457	0.569191	0.608687	0.542582	0.470651	0.535013	0.436377	0.431783	0.464283	0.471827	0.473719	0.447839	0.457072	0.460607	0.474832	0.352889	0.395713	0.342876	0.317839	0.354781	0.476385	0.489623	0.501661	0.43244	0.449084	0.636612	0.558584	0.564817
	179.858	0.605822	0.599872	0.537647	0.494741	0.492359	0.498992	0.494348	0.549017	0.563613	0.641427	0.585204	0.601311	0.528109	0.576665	0.581022	0.617622	0.602866	0.525806	0.490658	0.511287	0.638127	0.593612	0.565759	0.520158	0.456628	0.49367	0.468111	0.418093	0.430349	0.447795	0.486408	0.48465	0.44444	0.43881	0.469685	0.338368	0.467765	0.392927	0.339906	0.366314	0.458507	0.516991	0.502742	0.472816	0.48597	0.615968	0.555345	0.540026
	180.265	0.643312	0.566775	0.539292	0.498516	0.492948	0.518086	0.474217	0.548608	0.563831	0.669583	0.611423	0.602566	0.555735	0.595128	0.565197	0.598054	0.602543	0.535225	0.466002	0.530013	0.632727	0.61527	0.564581	0.524956	0.467094	0.530598	0.48972	0.375565	0.501056	0.453792	0.48482	0.469769	0.424398	0.455003	0.486974	0.360129	0.410129	0.347082	0.356677	0.357708	0.466936	0.526503	0.556619	0.456567	0.450653	0.63791	0.551096	0.528309
	180.655	0.631705	0.600291	0.570614	0.49338	0.475109	0.501357	0.478452	0.539313	0.57521	0.625907	0.605157	0.563743	0.522001	0.60231	0.597118	0.61347	0.600685	0.544784	0.503114	0.511076	0.612882	0.591687	0.571402	0.518963	0.464875	0.486197	0.484096	0.406195	0.478031	0.398431	0.492379	0.479157	0.427351	0.434574	0.461144	0.344105	0.474847	0.392388	0.353555	0.369581	0.500139	0.522101	0.545308	0.501214	0.487578	0.658209	0.57383	0.525124
	181.06	0.633992	0.58676	0.558326	0.50346	0.479159	0.486801	0.512718	0.514726	0.558154	0.652953	0.598907	0.587549	0.529633	0.628392	0.57137	0.631371	0.574252	0.571251	0.454458	0.541559	0.627235	0.56782	0.567327	0.545206	0.455584	0.517862	0.487115	0.399219	0.437751	0.440116	0.460563	0.487952	0.44596	0.428803	0.49276	0.379072	0.462496	0.387933	0.329229	0.349618	0.484588	0.539722	0.523539	0.492304	0.490287	0.615632	0.565542	0.540415
	181.453	0.640747	0.592369	0.558158	0.50092	0.507717	0.487747	0.487029	0.544947	0.576047	0.654048	0.609714	0.615424	0.534488	0.579942	0.603136	0.618703	0.570544	0.526857	0.494565	0.521615	0.61845	0.548546	0.568971	0.537022	0.440415	0.479649	0.49029	0.367543	0.460897	0.476514	0.495251	0.490289	0.456108	0.441012	0.471294	0.357271	0.460702	0.371371	0.323063	0.361665	0.48948	0.488083	0.537188	0.50383	0.437078	0.684053	0.559725	0.53595
	181.858	0.618949	0.583391	0.570235	0.524438	0.504186	0.527786	0.498176	0.593159	0.562753	0.661754	0.60171	0.575688	0.529299	0.607248	0.58327	0.633378	0.612801	0.531644	0.467832	0.528938	0.635406	0.565145	0.581138	0.536015	0.44347	0.469892	0.471176	0.355201	0.511188	0.387857	0.486682	0.464713	0.449992	0.440086	0.488035	0.344427	0.408025	0.356637	0.348775	0.339424	0.491994	0.515465	0.525247	0.518683	0.503116	0.628691	0.573741	0.520096
	182.265	0.633594	0.563408	0.564117	0.507816	0.501692	0.517972	0.486006	0.553509	0.583942	0.628846	0.611865	0.597817	0.519298	0.627989	0.565171	0.610915	0.583171	0.558047	0.484061	0.533486	0.652804	0.592991	0.597634	0.556397	0.431301	0.479982	0.45983	0.338552	0.488435	0.441547	0.503365	0.497062	0.430533	0.449453	0.483378	0.357104	0.422786	0.379548	0.319007	0.358537	0.450076	0.514711	0.52512	0.518081	0.510618	0.652472	0.552509	0.525272
	182.655	0.61239	0.600767	0.543782	0.49536	0.509303	0.516596	0.511155	0.550045	0.561786	0.640382	0.610534	0.624045	0.52889	0.660614	0.586802	0.629186	0.616174	0.518064	0.476032	0.487124	0.671246	0.572016	0.588911	0.49211	0.442087	0.484526	0.502371	0.356389	0.467803	0.447852	0.451701	0.477949	0.445895	0.452826	0.482082	0.35307	0.417245	0.397683	0.327318	0.356561	0.464446	0.497112	0.517549	0.472277	0.473897	0.604774	0.5577	0.555049
	183.06	0.606113	0.593879	0.541253	0.496684	0.480535	0.518622	0.483735	0.554821	0.557188	0.65576	0.607376	0.633517	0.564443	0.638421	0.56626	0.620429	0.620912	0.537299	0.472919	0.51708	0.625844	0.586338	0.563622	0.519757	0.468734	0.486858	0.489713	0.346661	0.488567	0.442161	0.48559	0.469419	0.438413	0.453227	0.497662	0.372595	0.435704	0.39543	0.297359	0.34096	0.508504	0.49869	0.597945	0.483054	0.467161	0.655606	0.562183	0.550439
	183.453	0.640532	0.575635	0.565488	0.51601	0.495488	0.504969	0.493019	0.571813	0.587038	0.625561	0.587615	0.623593	0.556218	0.638645	0.568787	0.617356	0.608103	0.507701	0.486939	0.490324	0.626784	0.565177	0.568249	0.552826	0.458638	0.527986	0.466789	0.382531	0.483146	0.440175	0.508267	0.468697	0.432393	0.420842	0.45081	0.355597	0.434818	0.377562	0.317241	0.34996	0.496421	0.5138	0.559004	0.454463	0.454357	0.662993	0.574371	0.545849
	183.858	0.647833	0.59492	0.565905	0.505339	0.490727	0.478674	0.500947	0.581345	0.55801	0.623339	0.605833	0.594836	0.581477	0.625457	0.561872	0.617546	0.596996	0.537099	0.462562	0.484481	0.639703	0.582825	0.574817	0.536305	0.458886	0.510138	0.469553	0.386612	0.449942	0.442913	0.48879	0.474346	0.437994	0.466213	0.461661	0.342947	0.417718	0.347972	0.335192	0.374193	0.464854	0.505846	0.542609	0.47468	0.412889	0.594376	0.58925	0.526215
	184.265	0.639604	0.569114	0.525066	0.473508	0.512644	0.476242	0.493293	0.554543	0.555083	0.633879	0.600673	0.635597	0.531649	0.632059	0.586774	0.611316	0.585088	0.496177	0.461479	0.52488	0.616773	0.586397	0.56809	0.519318	0.480798	0.49683	0.507393	0.4275	0.46064	0.442816	0.433211	0.49407	0.453856	0.453454	0.481887	0.329599	0.43891	0.388203	0.348225	0.361338	0.46311	0.525953	0.537522	0.511815	0.472952	0.643803	0.572971	0.5585
	184.655	0.612612	0.56885	0.564355	0.500628	0.509817	0.48615	0.506686	0.534855	0.551285	0.67251	0.588001	0.621272	0.54515	0.678655	0.562258	0.612984	0.624044	0.555458	0.463744	0.481645	0.650909	0.600895	0.551418	0.5042	0.488953	0.498292	0.462859	0.383623	0.452286	0.443725	0.470376	0.489643	0.430323	0.431816	0.480666	0.36663	0.418867	0.344875	0.321755	0.354732	0.437713	0.523249	0.523306	0.500726	0.462494	0.564119	0.565649	0.567558
	185.06	0.618447	0.56032	0.515515	0.512142	0.470407	0.496379	0.489372	0.558554	0.567232	0.650256	0.579576	0.619415	0.551253	0.615346	0.57135	0.629242	0.586298	0.540487	0.497024	0.510438	0.619593	0.601023	0.596782	0.533237	0.501153	0.496043	0.478678	0.401166	0.50045	0.520134	0.503706	0.454771	0.461834	0.390934	0.46564	0.306575	0.435142	0.379032	0.326949	0.353243	0.477347	0.542356	0.558232	0.492947	0.469772	0.643013	0.5544	0.554116
	185.453	0.635258	0.588003	0.51805	0.533062	0.493298	0.519273	0.528728	0.540555	0.561845	0.636289	0.56611	0.627122	0.563684	0.64165	0.560281	0.614787	0.598133	0.54921	0.497348	0.519924	0.626641	0.576906	0.534436	0.529163	0.496254	0.505012	0.472147	0.407053	0.508647	0.447864	0.509338	0.493475	0.445485	0.420861	0.478833	0.338803	0.430561	0.362067	0.354375	0.3613	0.447892	0.54143	0.506134	0.483748	0.458374	0.686457	0.560385	0.533771
	185.858	0.610871	0.579981	0.528978	0.516452	0.49624	0.512365	0.5164	0.565821	0.586384	0.646048	0.603415	0.657571	0.531272	0.633245	0.571889	0.633244	0.581003	0.52335	0.474216	0.515758	0.660253	0.574879	0.580855	0.544949	0.445198	0.513747	0.463311	0.413273	0.460084	0.399144	0.486105	0.467741	0.455778	0.430472	0.471078	0.373627	0.436859	0.36795	0.338928	0.346305	0.456515	0.523177	0.530126	0.461377	0.50771	0.567914	0.561442	0.54766
	186.265	0.614664	0.578954	0.558953	0.520042	0.510307	0.504299	0.518945	0.525254	0.574274	0.646132	0.589158	0.571677	0.505558	0.643554	0.580345	0.610396	0.581285	0.526782	0.470615	0.509186	0.646348	0.567545	0.571936	0.539973	0.496493	0.509599	0.460597	0.394664	0.492877	0.45837	0.471105	0.473472	0.415447	0.400373	0.440464	0.345154	0.427075	0.342241	0.334039	0.3558	0.451309	0.502112	0.536597	0.503957	0.493914	0.584117	0.527093	0.557343
	186.655	0.624601	0.578905	0.552753	0.48718	0.489543	0.510629	0.515192	0.572677	0.575639	0.654504	0.586157	0.613275	0.5446	0.61346	0.58312	0.642408	0.57717	0.547464	0.511236	0.50036	0.628044	0.598213	0.586592	0.54035	0.471482	0.50289	0.457153	0.420366	0.455976	0.476827	0.519502	0.470031	0.430318	0.394557	0.469308	0.398387	0.436951	0.381761	0.355293	0.336986	0.445198	0.538268	0.510328	0.492642	0.445566	0.646839	0.55656	0.560578
	187.06	0.635328	0.572337	0.554326	0.519888	0.481232	0.518564	0.496123	0.541154	0.552699	0.647364	0.617959	0.607427	0.537583	0.648673	0.548438	0.624406	0.590296	0.496358	0.462231	0.50852	0.667806	0.574172	0.579601	0.560891	0.408379	0.505605	0.502898	0.419767	0.454049	0.4775	0.510072	0.483106	0.412089	0.421925	0.472533	0.337824	0.445377	0.381911	0.329257	0.347995	0.448065	0.533967	0.527811	0.485252	0.475128	0.616942	0.557932	0.545977
	187.453	0.620684	0.56844	0.552491	0.519831	0.475527	0.507868	0.526971	0.512279	0.568225	0.666864	0.593424	0.598384	0.561701	0.578951	0.584317	0.605011	0.563026	0.539529	0.474671	0.520954	0.644069	0.579764	0.57761	0.528393	0.468272	0.523338	0.469438	0.437445	0.472458	0.428999	0.474998	0.482384	0.476195	0.429697	0.461978	0.364015	0.452967	0.357219	0.349239	0.37928	0.455227	0.522303	0.519104	0.473511	0.499189	0.610784	0.54865	0.542647
	187.858	0.608755	0.579067	0.522962	0.505575	0.487671	0.495701	0.497837	0.557559	0.561805	0.668692	0.605894	0.613782	0.545289	0.6459	0.572017	0.64203	0.60906	0.516894	0.47085	0.510186	0.665755	0.585344	0.59317	0.513152	0.442452	0.479589	0.484104	0.404552	0.450055	0.439559	0.484393	0.479836	0.449857	0.44455	0.45841	0.399168	0.440744	0.336483	0.335355	0.360973	0.479619	0.518865	0.528962	0.485919	0.460406	0.693178	0.584242	0.567499
	188.265	0.633558	0.557933	0.537021	0.503982	0.512394	0.51644	0.495078	0.542958	0.534857	0.650822	0.601364	0.598506	0.5777	0.595291	0.601921	0.620577	0.553487	0.521883	0.478405	0.518368	0.624387	0.556909	0.582976	0.528053	0.454878	0.543242	0.441875	0.414475	0.455046	0.420848	0.490865	0.46257	0.475094	0.427767	0.462695	0.371413	0.418674	0.345705	0.330756	0.378877	0.4651	0.535421	0.5309	0.477469	0.457408	0.621789	0.55898	0.531438
	188.655	0.62878	0.571914	0.531514	0.508432	0.476059	0.520457	0.487057	0.541057	0.582292	0.637727	0.599137	0.605645	0.566973	0.631474	0.612425	0.610206	0.58147	0.521326	0.457467	0.53184	0.658985	0.575584	0.566398	0.542204	0.429803	0.514537	0.488154	0.418856	0.451008	0.455986	0.48028	0.458647	0.444397	0.433208	0.463607	0.362341	0.403881	0.324332	0.340093	0.374635	0.459756	0.551538	0.522249	0.471972	0.539125	0.610742	0.53879	0.523502
	189.06	0.61558	0.577231	0.548572	0.52703	0.478948	0.548738	0.492837	0.531768	0.548243	0.640332	0.600143	0.606578	0.553665	0.616969	0.607607	0.632985	0.57233	0.562161	0.501795	0.501679	0.613565	0.554626	0.549302	0.514179	0.482605	0.497336	0.495605	0.387818	0.486758	0.484648	0.481042	0.501895	0.430499	0.436713	0.466847	0.374552	0.433991	0.360354	0.326428	0.372078	0.43594	0.542596	0.542824	0.488106	0.440709	0.647428	0.545319	0.517395
	189.453	0.607622	0.583098	0.525199	0.498161	0.487929	0.556	0.507665	0.535749	0.573867	0.621104	0.588061	0.587095	0.533258	0.637181	0.597711	0.62436	0.594895	0.524617	0.453376	0.516349	0.63715	0.566852	0.5881	0.532488	0.496122	0.532644	0.461573	0.429418	0.494326	0.446035	0.497733	0.477271	0.436274	0.422145	0.476975	0.362858	0.452349	0.334292	0.330341	0.360968	0.452182	0.515906	0.52281	0.461786	0.457359	0.609633	0.551441	0.512971
[truncated: 163 more columns]

## Sheet: Extended Data Fig 6C
		CSA KO Untreated
		Repeat #1																																		Repeat #2
	Cell	1	2	3	4	5	6	7	8	9	10	11	12	13	14	15	16	17	18	19	20	21	22	23	24	25	26	27	28	29	30	31	32	33	34	1	2	3	4	5	6	7	8	9	10	11	12	13	14
Time (sec)	0	1.03926	1.10065	1.12824	1.06376	1.10959	1.04695	0.984999	1.07844	1.06072	1.10014	1.05235	0.982365	1.11943	1.05101	1.0723	1.09957	1.04829	1.02519	1.1195	1.06561	1.0653	1.13419	1.03916	1.05911	0.991973	1.13904	1.10394	1.06454	1.11556	1.06826	1.02923	1.0793	1.12147	1.11519	1.16296	1.07246	1.06237	1.06927	1.04209	1.09918	1.07937	1.15127	1.1445	1.07686	1.07957	1.12863	0.99799	1.07075
	0.4	1.06095	1.03712	1.04737	1.03662	1.0464	1.02397	0.991691	1.02882	1.0525	1.05402	1.05804	0.980615	1.07195	1.0168	1.09462	1.05916	1.03103	0.942115	1.04058	1.03512	1.02461	1.04257	1.03607	1.03003	1.00082	1.02846	0.998444	1.05846	1.14316	1.04804	1.06494	1.06223	1.09344	1.06446	1.06462	1.05081	1.00974	1.01611	1.0473	1.01329	1.031	1.10115	0.99463	1.03602	1.07826	0.994754	0.974684	1.01919
	0.8	1.04714	1.04418	0.995424	0.987304	1.02173	1.01834	0.98053	1.01417	1.04543	1.01539	1.00668	1.03447	1.06395	1.02036	1.03109	1.02045	1.01926	1.0041	1.04046	1.00841	0.993774	1.0351	1.057	0.95783	1.00291	1.01706	1.04129	1.05534	1.01375	1.0353	1.02738	1.0374	1.03247	0.98552	1.01793	0.980368	1.00381	1.03963	0.99124	1.02919	1.02094	1.03734	0.995409	1.01987	1.02876	1.00046	1.0479	1.04473
	1.203	0.989922	1.01299	1.00317	1.02823	0.993066	1.00048	1.00906	0.999013	0.955581	0.984753	1.01146	1.0115	0.980628	0.977007	1.02507	0.996087	0.983896	1.04264	0.960163	1.02389	1.00522	0.993333	0.983037	1.03679	0.990392	0.987673	0.978873	1.00864	1.02185	0.950908	0.947362	0.966914	0.983014	1.0483	0.999573	0.961195	1.01067	1.00644	0.994666	0.981544	0.991896	0.983861	1.00836	1.02032	0.994782	1.0206	0.992018	0.973115
	1.603	0.962942	0.942832	1.00141	0.984463	0.985202	0.981184	1.01041	0.98682	0.998989	0.999853	0.981861	0.954025	0.955424	1.00263	0.943843	0.983467	0.996849	0.953253	0.999377	0.967704	1.00101	0.971568	0.959961	1.00538	1.0067	0.995265	0.97984	0.936021	0.964398	1.01379	1.02526	0.995685	0.984517	0.966184	0.982498	1.05844	0.985522	0.953923	1.01409	0.989261	0.987166	0.978802	0.996228	0.959817	0.976463	0.978939	0.960078	0.982157
	1.655
	1.705
	1.758	0.155707	0.0986414	0.154146	0.163035	0.146883	0.156377	0.151832	0.155611	0.105017	0.166073	0.189214	0.112865	0.164247	0.1682	0.145805	0.135375	0.158735	0.152984	0.172756	0.170603	0.152905	0.177286	0.174279	0.18499	0.139551	0.137106	0.148634	0.125445	0.210229	0.200758	0.168839	0.173921	0.161135	0.181533	0.170251	0.118066	0.088358	0.128855	0.160954	0.156018	0.152238	0.178358	0.111067	0.156941	0.139427	0.149788	0.171172	0.180852
	2.155	0.435743	0.345057	0.39148	0.427014	0.322461	0.372449	0.394353	0.341854	0.353566	0.406695	0.437076	0.356172	0.355928	0.36226	0.428627	0.449195	0.43219	0.463177	0.379709	0.42747	0.434497	0.361275	0.432966	0.364708	0.331376	0.425493	0.375114	0.323627	0.393587	0.394982	0.407398	0.35111	0.434079	0.400582	0.447998	0.384255	0.451176	0.407493	0.35911	0.410868	0.414068	0.512834	0.392496	0.369933	0.410232	0.456226	0.473016	0.46748
	2.558	0.488125	0.473053	0.458215	0.497961	0.409643	0.463127	0.483311	0.410635	0.444679	0.520068	0.510763	0.468759	0.427902	0.465584	0.554403	0.571006	0.540423	0.560979	0.490412	0.499185	0.523475	0.427071	0.513577	0.463576	0.430406	0.520087	0.487045	0.436052	0.443473	0.464836	0.480714	0.443553	0.526814	0.555304	0.481692	0.500962	0.545721	0.495861	0.496651	0.4906	0.524161	0.580174	0.509138	0.471745	0.460103	0.527814	0.596909	0.596
	2.958	0.480854	0.566039	0.501363	0.550513	0.488005	0.526856	0.525685	0.480003	0.486906	0.576937	0.561406	0.46727	0.468841	0.446817	0.56937	0.59167	0.564086	0.600723	0.538609	0.557863	0.587316	0.479897	0.594784	0.52489	0.494301	0.594612	0.488547	0.492813	0.540491	0.518697	0.473956	0.476624	0.516767	0.614245	0.528829	0.52999	0.547703	0.556111	0.56212	0.567581	0.551846	0.684109	0.626361	0.551841	0.508085	0.556404	0.630129	0.636551
	3.358	0.601745	0.572349	0.520881	0.573234	0.510824	0.557895	0.528396	0.570516	0.526712	0.593374	0.590995	0.499915	0.548139	0.515363	0.615791	0.606878	0.601791	0.664834	0.594649	0.617067	0.640106	0.494783	0.588536	0.520602	0.576543	0.577563	0.534957	0.517641	0.559404	0.511496	0.531245	0.545813	0.579518	0.62912	0.597971	0.590079	0.649809	0.575414	0.575668	0.6143	0.632898	0.72119	0.604936	0.559747	0.606432	0.648916	0.674568	0.59042
	3.758	0.640017	0.574845	0.590871	0.606554	0.543309	0.58046	0.550829	0.560224	0.521325	0.590028	0.629627	0.533155	0.590985	0.526863	0.595299	0.670761	0.607474	0.661619	0.616994	0.615325	0.675294	0.561593	0.633831	0.586454	0.560401	0.58515	0.598547	0.493745	0.562319	0.521632	0.538526	0.553678	0.576855	0.620739	0.692972	0.612749	0.624084	0.587029	0.604741	0.645797	0.599173	0.689741	0.62762	0.589169	0.596136	0.62945	0.607258	0.642897
	4.158	0.586136	0.572527	0.560965	0.62339	0.586392	0.612711	0.583773	0.575494	0.552782	0.634404	0.683735	0.589606	0.582518	0.552276	0.674951	0.686387	0.617241	0.640427	0.629476	0.646274	0.679108	0.60017	0.660709	0.56788	0.5707	0.673386	0.584009	0.59322	0.552399	0.58274	0.594964	0.615375	0.656371	0.691335	0.653054	0.638852	0.64362	0.670228	0.598334	0.652345	0.606017	0.722394	0.673608	0.602475	0.631895	0.60091	0.671086	0.639192
	4.558	0.621941	0.581051	0.592432	0.626848	0.582742	0.582867	0.645303	0.617882	0.579085	0.623116	0.639427	0.562741	0.624859	0.565487	0.647752	0.711203	0.688556	0.664286	0.639721	0.655143	0.707133	0.602505	0.69753	0.575041	0.551933	0.648018	0.618512	0.63428	0.584845	0.626208	0.553659	0.566546	0.627633	0.669692	0.70302	0.667231	0.618637	0.711534	0.608542	0.619642	0.627638	0.72141	0.616084	0.594488	0.593843	0.708966	0.686584	0.661198
	4.958	0.587688	0.60275	0.670966	0.625455	0.610379	0.602249	0.630121	0.558525	0.594405	0.662178	0.661072	0.573602	0.622659	0.549145	0.671687	0.664688	0.710479	0.633225	0.630479	0.659149	0.668121	0.594715	0.687468	0.571628	0.585484	0.714728	0.632789	0.610434	0.580546	0.602464	0.566844	0.600307	0.619415	0.661417	0.675777	0.64027	0.69562	0.696027	0.619488	0.631576	0.643612	0.722975	0.63003	0.632263	0.693334	0.690347	0.645348	0.662569
	5.357	0.566275	0.625635	0.637901	0.66183	0.609211	0.609057	0.626124	0.591425	0.603006	0.660348	0.696585	0.568934	0.624697	0.540707	0.624705	0.707983	0.671375	0.659553	0.654366	0.627814	0.712221	0.632312	0.697738	0.622101	0.600969	0.740555	0.630569	0.59471	0.583181	0.600089	0.571119	0.583817	0.610808	0.695814	0.699294	0.660956	0.726805	0.669366	0.600929	0.668222	0.662713	0.739624	0.676142	0.632007	0.629645	0.621645	0.691588	0.652074
	5.757	0.596634	0.642448	0.595069	0.627354	0.599608	0.62063	0.626381	0.616051	0.612838	0.675198	0.690993	0.614037	0.597902	0.52037	0.679505	0.665642	0.68993	0.701543	0.685165	0.627162	0.671106	0.645523	0.679904	0.602245	0.592501	0.704184	0.642109	0.609584	0.587504	0.632775	0.611907	0.591233	0.607633	0.692003	0.653501	0.659655	0.715586	0.670956	0.628624	0.687481	0.633539	0.726438	0.690787	0.608298	0.620102	0.71853	0.701388	0.660598
	6.157	0.65813	0.666353	0.620322	0.631162	0.624524	0.585918	0.594769	0.593626	0.603769	0.675307	0.6706	0.593378	0.625387	0.532683	0.619224	0.616211	0.647704	0.674445	0.682594	0.622902	0.680457	0.637852	0.699682	0.590279	0.567212	0.695653	0.659099	0.616293	0.609744	0.657449	0.640292	0.61475	0.639443	0.699505	0.774556	0.623759	0.709968	0.700827	0.637299	0.661386	0.654666	0.719174	0.673738	0.636169	0.676378	0.697511	0.720387	0.681315
	6.557	0.554009	0.685754	0.636558	0.625959	0.608934	0.609311	0.696505	0.575034	0.611489	0.64205	0.664936	0.610182	0.629374	0.576941	0.663064	0.696757	0.69312	0.672682	0.680734	0.647646	0.661512	0.649916	0.660893	0.594834	0.594731	0.61839	0.65183	0.679839	0.580353	0.615379	0.663163	0.598677	0.61479	0.678381	0.755581	0.649958	0.660377	0.685289	0.660772	0.62694	0.683668	0.724416	0.714141	0.620131	0.676431	0.704104	0.752833	0.685128
	6.957	0.61903	0.682553	0.623864	0.599984	0.636526	0.595863	0.681608	0.635311	0.622902	0.665679	0.694324	0.59615	0.624612	0.548484	0.703341	0.679532	0.711754	0.695737	0.697327	0.667571	0.665054	0.694433	0.692894	0.653452	0.596733	0.669462	0.653021	0.664463	0.586832	0.617693	0.609968	0.621727	0.642918	0.734761	0.68023	0.653117	0.65125	0.670633	0.669975	0.678172	0.69299	0.716696	0.708484	0.603296	0.62279	0.643629	0.743237	0.682478
	7.357	0.608433	0.71265	0.592314	0.621512	0.64141	0.630458	0.648196	0.617157	0.640585	0.643556	0.736881	0.576963	0.587398	0.571523	0.711402	0.717241	0.72669	0.645138	0.703071	0.676937	0.65754	0.684942	0.693444	0.636249	0.658686	0.67157	0.629592	0.587026	0.642746	0.66178	0.630094	0.681481	0.627021	0.711373	0.741642	0.59694	0.680162	0.66394	0.660781	0.615148	0.639845	0.694316	0.712013	0.622615	0.674716	0.643804	0.675933	0.722241
	7.757	0.66293	0.659151	0.587404	0.667285	0.641226	0.622341	0.650544	0.618078	0.588597	0.675153	0.68383	0.610028	0.610546	0.55403	0.713068	0.680712	0.692418	0.628213	0.646706	0.686217	0.680258	0.682629	0.676257	0.609103	0.625299	0.650872	0.654004	0.625132	0.625605	0.630623	0.619817	0.640848	0.639763	0.69542	0.701136	0.681345	0.628964	0.660803	0.646948	0.661985	0.650662	0.729875	0.719749	0.634883	0.690888	0.710999	0.678118	0.72073
	8.157	0.62253	0.681212	0.554134	0.644315	0.64676	0.610957	0.605733	0.626536	0.625338	0.697601	0.695899	0.625736	0.61635	0.570454	0.722122	0.623066	0.734031	0.61272	0.669391	0.666525	0.710753	0.697029	0.708625	0.632824	0.628218	0.643164	0.660551	0.652273	0.715665	0.617403	0.656112	0.631241	0.672817	0.68154	0.706682	0.607729	0.62376	0.60653	0.614108	0.657257	0.66654	0.742815	0.687996	0.595761	0.662494	0.693753	0.73037	0.688741
	8.557	0.568628	0.63289	0.563055	0.652603	0.63155	0.622475	0.582389	0.651078	0.600029	0.718435	0.685264	0.628331	0.643349	0.573754	0.730402	0.607589	0.7087	0.664602	0.64568	0.693562	0.696182	0.682489	0.663562	0.624853	0.639059	0.654928	0.642217	0.678398	0.662705	0.615593	0.624664	0.61276	0.649601	0.701593	0.728845	0.651173	0.629578	0.670079	0.632349	0.673181	0.627852	0.742894	0.757356	0.590235	0.679715	0.628461	0.73059	0.707547
	8.957	0.600065	0.65918	0.648647	0.61954	0.649187	0.583207	0.620903	0.635781	0.573169	0.69135	0.663644	0.609167	0.608705	0.52849	0.740928	0.619544	0.679441	0.617028	0.661734	0.665117	0.697676	0.700265	0.655833	0.618602	0.595748	0.674722	0.643556	0.667226	0.587458	0.607685	0.678089	0.599601	0.668012	0.684641	0.674868	0.606957	0.650357	0.66414	0.647729	0.686926	0.656963	0.745552	0.699652	0.593442	0.665222	0.657477	0.704256	0.703086
	9.357	0.616868	0.691316	0.624531	0.615763	0.61587	0.598111	0.562157	0.63094	0.576768	0.677574	0.66396	0.545627	0.637712	0.536092	0.693958	0.663532	0.722061	0.681678	0.619225	0.669873	0.68004	0.651176	0.682202	0.623552	0.594308	0.670963	0.64252	0.64716	0.692913	0.589155	0.619369	0.599156	0.663187	0.650347	0.723105	0.596132	0.650678	0.651221	0.645901	0.710323	0.614764	0.760895	0.732476	0.620004	0.67285	0.641588	0.688429	0.682868
	9.757	0.615595	0.626059	0.636055	0.633329	0.630965	0.615472	0.600118	0.640567	0.578351	0.681301	0.680445	0.586751	0.606197	0.547423	0.69591	0.628913	0.7173	0.651441	0.641719	0.62419	0.695638	0.69371	0.654163	0.630793	0.636559	0.680665	0.640607	0.604888	0.635966	0.59055	0.661955	0.587234	0.645161	0.636366	0.727443	0.577735	0.6911	0.675193	0.658486	0.654948	0.704218	0.693122	0.708567	0.63364	0.688916	0.658259	0.68472	0.706671
	10.157	0.57041	0.650576	0.600309	0.60535	0.623466	0.581949	0.642299	0.601801	0.607503	0.702879	0.68265	0.625576	0.598392	0.565905	0.707354	0.614248	0.714901	0.706191	0.66185	0.623247	0.692622	0.686172	0.69002	0.637505	0.60532	0.658828	0.650898	0.661111	0.626968	0.601453	0.617757	0.588846	0.65743	0.708777	0.752736	0.584894	0.662878	0.634749	0.683132	0.672499	0.619659	0.68268	0.686349	0.635631	0.653774	0.769337	0.726382	0.661018
	10.557	0.691018	0.61096	0.589065	0.61503	0.590535	0.612393	0.605985	0.673257	0.5994	0.670009	0.692863	0.569898	0.597797	0.557335	0.744668	0.686044	0.673515	0.689255	0.676856	0.655061	0.708556	0.686977	0.661291	0.640266	0.604851	0.668393	0.611203	0.633574	0.641258	0.600767	0.650467	0.57642	0.669081	0.701164	0.64199	0.565198	0.629972	0.662616	0.649492	0.653887	0.627287	0.719132	0.719335	0.607268	0.681775	0.636811	0.665697	0.661297
	10.957	0.587841	0.659499	0.628377	0.61136	0.620775	0.586604	0.609126	0.639986	0.62586	0.700551	0.686803	0.58021	0.611053	0.530681	0.726292	0.69421	0.684617	0.639021	0.662987	0.66731	0.665525	0.651464	0.656014	0.62953	0.556008	0.658233	0.613855	0.615617	0.642109	0.613363	0.613445	0.608523	0.651056	0.636437	0.711095	0.594806	0.683225	0.665992	0.646095	0.670428	0.627179	0.692846	0.692639	0.626688	0.657994	0.669795	0.726939	0.710765
	11.357	0.641585	0.632105	0.623475	0.612696	0.619612	0.600043	0.565907	0.612942	0.578813	0.655797	0.682362	0.593385	0.591619	0.570259	0.637742	0.676047	0.713298	0.592684	0.667673	0.643441	0.688904	0.664289	0.668889	0.619692	0.62028	0.656002	0.637362	0.628924	0.665459	0.607934	0.663964	0.606737	0.63557	0.647449	0.676679	0.577565	0.659937	0.650357	0.641965	0.678045	0.647449	0.69119	0.677403	0.604576	0.649731	0.668876	0.716464	0.676894
	11.757	0.636911	0.656088	0.598519	0.594726	0.633222	0.549712	0.554726	0.641576	0.621868	0.693643	0.628246	0.634185	0.612643	0.546236	0.681418	0.666075	0.673293	0.638156	0.662996	0.650485	0.650725	0.718318	0.637604	0.625508	0.580355	0.668182	0.633122	0.632451	0.641513	0.615104	0.608024	0.613454	0.692657	0.662514	0.698754	0.609955	0.67683	0.643219	0.609556	0.719759	0.609217	0.684192	0.694116	0.607885	0.720442	0.675329	0.722031	0.698053
	12.157	0.605979	0.662363	0.610708	0.617273	0.629603	0.592773	0.568422	0.607133	0.603409	0.691399	0.611244	0.593192	0.586858	0.533735	0.674434	0.663824	0.622702	0.63956	0.617393	0.640973	0.68321	0.689493	0.685252	0.610554	0.628932	0.692957	0.691785	0.657353	0.633006	0.5981	0.631591	0.568168	0.684357	0.623369	0.630626	0.600185	0.619307	0.668788	0.644399	0.709572	0.615016	0.663294	0.63652	0.602644	0.702709	0.631602	0.758467	0.645944
	12.557	0.480457	0.685704	0.585038	0.586371	0.612591	0.601618	0.643274	0.648585	0.646821	0.655144	0.615687	0.564319	0.56232	0.472066	0.688687	0.685905	0.630022	0.675261	0.657313	0.637667	0.680573	0.686858	0.670968	0.602082	0.605686	0.679545	0.664687	0.653085	0.601492	0.608803	0.622175	0.574896	0.639039	0.611138	0.641891	0.596647	0.615712	0.657019	0.637134	0.705336	0.620823	0.729784	0.663791	0.608626	0.680662	0.605955	0.757465	0.652871
	12.957	0.564336	0.700122	0.537268	0.573349	0.609339	0.580997	0.623724	0.656787	0.566314	0.626314	0.654462	0.6061	0.587304	0.508902	0.709568	0.745985	0.643902	0.647073	0.621526	0.632423	0.684333	0.735206	0.684917	0.624998	0.54866	0.603035	0.631747	0.575103	0.625368	0.597443	0.653287	0.585134	0.641784	0.593965	0.695118	0.605279	0.616663	0.601974	0.660548	0.668222	0.646594	0.635382	0.674797	0.557454	0.696474	0.650488	0.708493	0.644625
	13.357	0.604616	0.678866	0.551442	0.568245	0.616037	0.559891	0.594989	0.642603	0.624157	0.632633	0.624744	0.513457	0.588198	0.542356	0.65539	0.650175	0.639166	0.687232	0.645292	0.652615	0.6407	0.741992	0.709234	0.629686	0.594485	0.638955	0.681503	0.61409	0.645098	0.605979	0.620383	0.599624	0.649425	0.615365	0.675161	0.625248	0.653565	0.596109	0.634292	0.72467	0.606972	0.629076	0.710425	0.602862	0.696627	0.613441	0.71525	0.687526
[truncated: 456 more columns]

## Sheet: Extended Data Fig 6D
		XPA KO Untreated
	Repeat	Repeat #1																													Repeat #2																Repeat #3
	Cell	1	2	3	4	5	6	7	8	9	10	11	12	13	14	15	16	17	18	19	20	21	22	23	24	25	26	27	28	29	1	2	3	4	5	6	7	8	9	10	11	12	13	14	15	16	1	2	3
Time (sec)	0	1.11007	1.04171	1.01875	1.09239	1.18161	0.998541	1.26796	1.17129	1.00739	1.03727	1.03412	1.07159	1.11195	1.06519	0.984952	1.06286	1.07104	1.17091	1.03787	0.98795	1.16146	1.07162	1.09478	1.12999	1.02916	1.05198	1.03363	1.06975	1.04699	1.1056	1.01718	0.967964	1.05443	1.04617	1.05608	1.10577	1.08965	1.04583	1.08989	1.09385	0.988967	1.03868	1.02428	0.989679	1.05992	1.09522	1.09559	1.09356
	0.4	1.0479	0.998064	0.943884	1.09726	1.07072	1.01095	1.144	1.08168	1.05983	0.989501	1.04906	0.965212	1.04444	1.06645	0.992011	1.04739	1.05287	1.07721	0.989109	1.08949	1.07275	1.00074	1.01351	1.04127	1.033	1.02774	0.989231	1.0769	1.0716	1.02971	1.13345	1.07751	1.06434	1.04601	1.03165	1.0799	1.05314	1.02942	1.08668	1.07045	1.06466	1.04202	1.01324	1.01966	0.995017	0.964416	1.10435	1.02849
	0.8	1.06738	0.968099	1.01653	1.01834	0.995325	1.01059	0.891837	0.994601	1.01743	1.02753	1.05308	1.02965	0.9287	1.06386	1.07341	1.00301	1.00131	1.02347	0.990827	1.02851	0.959487	1.06208	1.01786	1.00284	0.996552	1.06121	0.970876	1.02311	1.00628	1.01175	0.985853	1.03034	1.05662	1.02249	1.11245	1.03848	1.02784	1.02007	1.08417	1.04054	1.0144	1.01518	0.996019	0.995061	1.01755	0.970604	1.07089	1.0135
	1.203	0.973662	1.05657	1.03344	1.03875	0.996462	1.00001	1.09822	1.00537	0.995434	1.01634	0.961069	0.97588	1.04243	0.914817	1.00763	1.00759	1.0058	1.01584	1.01307	1.00261	1.02433	0.978848	0.980645	0.973743	0.998583	0.971841	1.03453	0.948893	1.00813	1.00821	1.00482	0.943938	0.981184	0.976231	0.966414	0.967235	1.00168	0.998002	0.974447	0.98472	0.981541	0.996238	1.02636	1.02686	1.00691	0.987584	1.01497	1.01255
	1.603	0.958961	0.975327	0.950035	0.942907	1.00821	0.989396	1.00994	1.00002	0.987138	0.956134	0.985847	0.994471	1.02887	1.02132	0.91896	0.989398	0.992892	0.960691	0.996108	0.968882	1.01618	0.95907	1.0015	1.02342	1.00487	0.966953	0.994596	1.028	0.985587	0.980037	1.00933	1.02572	0.9622	1.00128	0.921133	0.994287	0.970478	0.981932	0.941385	0.974744	1.00406	0.988582	0.977617	0.978078	0.975531	1.04181	0.914136	0.973953
	1.655
	1.705
	1.758	0.172138	0.143785	0.134806	0.119356	0.0744995	0.170749	-0.054323	0.0644046	-0.0300662	0.160551	0.110813	0.149945	0.0853423	0.14147	0.0396202	0.139322	0.0216951	0.209573	0.157177	0.189857	-0.0287844	0.0429951	0.149112	0.0979583	0.0954264	0.153349	0.116275	0.157144	0.182848	0.125524	0.213422	0.146478	0.154479	0.169447	0.0449878	0.178115	0.187784	0.166184	0.205208	0.144901	0.182973	0.159603	0.170827	0.146677	0.169394	0.149272	0.160753	0.15735
	2.155	0.361126	0.364797	0.403186	0.471755	0.326116	0.318412	0.350863	0.285728	0.369537	0.393724	0.461999	0.411736	0.404478	0.394512	0.426371	0.397572	0.276451	0.45585	0.327627	0.480875	0.263752	0.271117	0.407703	0.298349	0.468652	0.426456	0.410594	0.464194	0.440676	0.432842	0.458381	0.414631	0.463521	0.432151	0.406394	0.418364	0.40826	0.446217	0.493364	0.373708	0.45001	0.440721	0.432923	0.40796	0.420741	0.513963	0.403691	0.394947
	2.558	0.504771	0.442333	0.497982	0.625751	0.398829	0.348853	0.457055	0.47632	0.457935	0.537749	0.560303	0.466025	0.494929	0.471078	0.50303	0.476318	0.395847	0.564595	0.451057	0.549769	0.359238	0.333957	0.52054	0.390085	0.52562	0.492128	0.517588	0.533312	0.570962	0.538897	0.595316	0.50126	0.503056	0.472487	0.599695	0.592855	0.473619	0.523844	0.631201	0.485711	0.57044	0.567879	0.496374	0.540492	0.511249	0.589701	0.479613	0.494973
	2.958	0.531257	0.443605	0.511047	0.73067	0.484953	0.438504	0.594163	0.492092	0.546027	0.636997	0.584114	0.528585	0.510077	0.535592	0.629206	0.509503	0.429664	0.620109	0.46828	0.582474	0.409685	0.386061	0.556378	0.450738	0.569148	0.586252	0.539666	0.61338	0.623385	0.549986	0.650678	0.609117	0.592976	0.543397	0.600149	0.620757	0.46176	0.541728	0.65529	0.564993	0.597642	0.669021	0.580192	0.606605	0.542549	0.686657	0.545563	0.544388
	3.358	0.525898	0.533107	0.527243	0.736877	0.49784	0.477344	0.563902	0.557941	0.58567	0.638768	0.618823	0.515307	0.490407	0.556158	0.532827	0.560578	0.48843	0.631883	0.491309	0.629013	0.45333	0.423639	0.588556	0.581867	0.567419	0.573229	0.651164	0.653912	0.622471	0.587012	0.723251	0.652874	0.625656	0.568438	0.636278	0.609992	0.553382	0.591641	0.748861	0.595423	0.613779	0.645954	0.580283	0.560698	0.617645	0.697328	0.510326	0.516529
	3.758	0.544116	0.499618	0.579695	0.754196	0.49065	0.498142	0.612245	0.55345	0.645379	0.626409	0.657859	0.540582	0.45621	0.579123	0.670243	0.576656	0.499358	0.595714	0.477601	0.671776	0.494427	0.453127	0.565885	0.558213	0.630089	0.590859	0.613226	0.644805	0.607919	0.619186	0.679008	0.666628	0.640147	0.627608	0.642207	0.629838	0.534383	0.627881	0.723126	0.61187	0.615476	0.667747	0.62421	0.643769	0.615804	0.723848	0.567232	0.543971
	4.158	0.563986	0.573324	0.601781	0.70132	0.569088	0.4898	0.580295	0.626563	0.577765	0.678382	0.639544	0.597859	0.439075	0.568896	0.708598	0.547532	0.456244	0.617716	0.553856	0.71274	0.54277	0.353718	0.613057	0.566737	0.621116	0.573736	0.604802	0.682749	0.672373	0.686682	0.671775	0.695908	0.665683	0.641608	0.569061	0.675309	0.530445	0.651805	0.742067	0.568192	0.657619	0.63621	0.654614	0.653252	0.651885	0.709722	0.596711	0.594355
	4.558	0.576181	0.522559	0.636159	0.872268	0.563052	0.486971	0.676708	0.602204	0.65765	0.579537	0.720952	0.585726	0.51087	0.614015	0.563504	0.647967	0.512369	0.669879	0.571079	0.710228	0.526247	0.40024	0.630738	0.595163	0.675508	0.600838	0.623016	0.712587	0.647759	0.653214	0.707112	0.655074	0.618044	0.606163	0.516748	0.662117	0.56625	0.666694	0.768162	0.594891	0.684685	0.701135	0.66558	0.645386	0.697363	0.689805	0.648478	0.601823
	4.958	0.618137	0.505237	0.64916	0.764664	0.569988	0.517298	0.779554	0.61948	0.596895	0.649359	0.645256	0.565327	0.59197	0.64222	0.605935	0.611651	0.487808	0.650094	0.590538	0.662624	0.526088	0.423233	0.583718	0.660521	0.662269	0.600541	0.620407	0.716307	0.653721	0.622645	0.707762	0.65303	0.694014	0.618643	0.579596	0.664334	0.593308	0.67194	0.807448	0.617446	0.633873	0.709588	0.668111	0.650853	0.68662	0.697164	0.70234	0.607689
	5.357	0.642491	0.522241	0.643224	0.831006	0.577883	0.510665	0.596366	0.639308	0.688426	0.666293	0.63254	0.567108	0.557718	0.608295	0.694624	0.618931	0.520391	0.651527	0.562408	0.628908	0.513156	0.462426	0.585224	0.459485	0.686125	0.620816	0.718594	0.7283	0.680073	0.656867	0.748787	0.683915	0.689801	0.599517	0.636216	0.705424	0.618563	0.717308	0.777031	0.623006	0.637294	0.725339	0.666541	0.711311	0.687526	0.694095	0.678204	0.615915
	5.757	0.570488	0.559823	0.644203	0.799336	0.600693	0.506955	0.732156	0.656377	0.586456	0.693815	0.665276	0.606323	0.539916	0.625865	0.656653	0.592432	0.560633	0.675433	0.574681	0.638923	0.595656	0.397759	0.609575	0.613901	0.65509	0.593797	0.650826	0.70099	0.656443	0.675555	0.733125	0.636606	0.721625	0.633834	0.6504	0.67583	0.579213	0.710901	0.812809	0.635811	0.628076	0.738024	0.681005	0.693906	0.645458	0.726927	0.681311	0.583547
	6.157	0.614718	0.538023	0.678249	0.792053	0.552181	0.536341	0.622503	0.668742	0.509738	0.700254	0.681449	0.612311	0.621472	0.686899	0.659231	0.620617	0.520247	0.698352	0.619655	0.655557	0.527109	0.472674	0.652901	0.604831	0.645499	0.623278	0.585379	0.762251	0.659016	0.6396	0.737125	0.673345	0.688542	0.60962	0.539981	0.659967	0.617243	0.722459	0.82104	0.636816	0.644005	0.739824	0.677602	0.684843	0.690977	0.662927	0.676593	0.644969
	6.557	0.623943	0.52217	0.679796	0.885558	0.609062	0.577745	0.509676	0.609442	0.683892	0.690604	0.671662	0.610893	0.555385	0.67333	0.612212	0.63011	0.518606	0.694518	0.603389	0.652788	0.551692	0.442733	0.66394	0.569497	0.668044	0.64751	0.691242	0.710175	0.686481	0.68148	0.703576	0.63899	0.668869	0.678604	0.584564	0.671384	0.628153	0.741159	0.819287	0.623992	0.67877	0.742384	0.697486	0.710271	0.666845	0.707371	0.656211	0.641974
	6.957	0.65572	0.557695	0.595608	0.769237	0.658653	0.567359	0.666631	0.63022	0.637083	0.627625	0.65143	0.602967	0.578173	0.68737	0.745106	0.619374	0.530028	0.721711	0.595187	0.632083	0.499664	0.471497	0.647369	0.674363	0.681835	0.579935	0.697412	0.738521	0.687758	0.668468	0.706829	0.629749	0.597916	0.641112	0.625344	0.626655	0.603226	0.681691	0.875933	0.652976	0.673287	0.685274	0.666478	0.713334	0.654408	0.673696	0.703004	0.621723
	7.357	0.613627	0.554817	0.622579	0.824114	0.70643	0.52767	0.748592	0.660664	0.649759	0.691252	0.692476	0.59125	0.536197	0.633721	0.677458	0.65239	0.518606	0.715999	0.546984	0.596897	0.505907	0.458659	0.667446	0.591599	0.666141	0.598169	0.669418	0.708403	0.660602	0.657766	0.73934	0.688473	0.671348	0.659497	0.754076	0.661596	0.601592	0.71013	0.810972	0.684515	0.632837	0.718888	0.66956	0.674834	0.66888	0.701578	0.729494	0.628066
	7.757	0.624395	0.506365	0.667235	0.770361	0.620558	0.553978	0.783542	0.619633	0.63847	0.674489	0.684279	0.568974	0.566043	0.608812	0.703304	0.656999	0.514523	0.673982	0.639661	0.651965	0.56017	0.499084	0.709157	0.653298	0.70307	0.604674	0.706591	0.719819	0.681789	0.62886	0.767016	0.666619	0.681325	0.575647	0.694361	0.673863	0.585527	0.667373	0.868127	0.648044	0.703977	0.685646	0.677235	0.675247	0.721288	0.734594	0.733258	0.607361
	8.157	0.556711	0.475821	0.621186	0.798014	0.561437	0.538214	0.734344	0.644047	0.733265	0.7067	0.637491	0.567282	0.677425	0.569996	0.679034	0.65031	0.525297	0.705087	0.623026	0.660442	0.570001	0.490918	0.661243	0.704142	0.696327	0.623545	0.692342	0.732098	0.687737	0.661639	0.747307	0.787883	0.71556	0.61951	0.630829	0.628781	0.531328	0.663487	0.806411	0.680095	0.671228	0.699879	0.662367	0.668504	0.670005	0.75399	0.72758	0.619311
	8.557	0.646537	0.55225	0.643388	0.772279	0.529171	0.483856	0.681853	0.679645	0.623908	0.652718	0.629773	0.53891	0.585313	0.57496	0.633808	0.644868	0.552056	0.637968	0.605527	0.661142	0.578387	0.464688	0.706878	0.586462	0.669679	0.611783	0.628378	0.72524	0.703922	0.672872	0.812805	0.738379	0.691513	0.620748	0.574175	0.623813	0.559883	0.655028	0.78102	0.689024	0.661866	0.722476	0.692825	0.731382	0.631536	0.693715	0.724859	0.592287
	8.957	0.664045	0.514361	0.613298	0.777328	0.602656	0.478457	0.750497	0.645268	0.708099	0.715743	0.641094	0.495359	0.567379	0.578841	0.749712	0.644955	0.521068	0.679538	0.596178	0.668321	0.588386	0.427128	0.63504	0.655801	0.660415	0.590501	0.649809	0.75377	0.668105	0.675714	0.739254	0.755007	0.685566	0.641461	0.646472	0.63109	0.534822	0.688206	0.828195	0.645224	0.681866	0.711461	0.65084	0.704586	0.625332	0.721115	0.703013	0.604642
	9.357	0.529139	0.57356	0.656813	0.759647	0.56528	0.510136	0.524396	0.625	0.613127	0.700226	0.636989	0.571493	0.550905	0.595527	0.645817	0.690478	0.532377	0.656784	0.598126	0.709948	0.515626	0.478528	0.664937	0.695688	0.71113	0.565971	0.723284	0.7485	0.627622	0.669122	0.735409	0.670984	0.682795	0.631892	0.72617	0.663953	0.528435	0.713583	0.832714	0.640248	0.66918	0.685249	0.66871	0.725547	0.659419	0.742893	0.679291	0.619985
	9.757	0.591605	0.484346	0.59658	0.812174	0.564226	0.546009	0.595055	0.729674	0.683425	0.681159	0.653986	0.58782	0.55977	0.658166	0.647379	0.68627	0.530586	0.65773	0.562806	0.687506	0.510111	0.456319	0.650151	0.589485	0.670962	0.641749	0.738062	0.730152	0.695285	0.644435	0.776343	0.690452	0.669458	0.6193	0.573247	0.647489	0.509303	0.683463	0.825689	0.643121	0.651722	0.736037	0.633134	0.679362	0.693235	0.746851	0.72583	0.59603
	10.157	0.522604	0.581782	0.643581	0.80621	0.550829	0.547344	0.635161	0.618276	0.641227	0.702548	0.647301	0.574905	0.628324	0.597813	0.770001	0.6932	0.511661	0.656559	0.598538	0.653117	0.55162	0.407381	0.646213	0.537563	0.724373	0.557005	0.7318	0.728174	0.66729	0.646081	0.739702	0.715751	0.666783	0.635523	0.658219	0.646404	0.481257	0.658812	0.851991	0.693251	0.608406	0.686882	0.678983	0.721673	0.652747	0.689666	0.685434	0.608671
	10.557	0.589888	0.549688	0.618784	0.839639	0.550883	0.501867	0.705656	0.638271	0.663392	0.724287	0.652295	0.558007	0.644383	0.60018	0.750605	0.696482	0.497795	0.646477	0.576879	0.623645	0.594471	0.456567	0.639972	0.673658	0.749163	0.561845	0.770544	0.701201	0.651975	0.62362	0.709376	0.657495	0.654654	0.678958	0.689532	0.660238	0.483929	0.682714	0.819822	0.611995	0.667475	0.737688	0.650759	0.67079	0.635047	0.71399	0.760737	0.606503
	10.957	0.616863	0.557761	0.577504	0.815134	0.591423	0.527948	0.604196	0.622529	0.669	0.674327	0.585432	0.543928	0.617481	0.569134	0.589107	0.692388	0.499187	0.696347	0.58963	0.598966	0.489827	0.447896	0.66163	0.664198	0.698986	0.588214	0.64164	0.652092	0.621254	0.678026	0.697511	0.707962	0.648731	0.648435	0.68057	0.644372	0.505727	0.714327	0.796814	0.66041	0.682568	0.695178	0.644724	0.707554	0.673715	0.714659	0.702782	0.604495
	11.357	0.616909	0.527842	0.586857	0.854461	0.567106	0.530705	0.423485	0.621085	0.680942	0.679589	0.676941	0.534119	0.66076	0.618072	0.734411	0.638008	0.51044	0.6913	0.523386	0.583492	0.546309	0.43348	0.653592	0.649089	0.711578	0.572248	0.625839	0.67833	0.636255	0.664639	0.67805	0.643899	0.692483	0.675083	0.739305	0.65689	0.459708	0.695139	0.790801	0.630072	0.654879	0.742156	0.639832	0.618053	0.667562	0.765094	0.679771	0.659518
	11.757	0.578458	0.534236	0.573279	0.738902	0.587403	0.524949	0.495669	0.719294	0.612466	0.737904	0.680376	0.563498	0.621384	0.557768	0.594376	0.668723	0.539578	0.65764	0.560369	0.591396	0.499388	0.464326	0.67598	0.634486	0.681233	0.607938	0.624466	0.646459	0.636301	0.680134	0.747743	0.689203	0.643377	0.653234	0.747782	0.508174	0.422529	0.664665	0.831972	0.666439	0.651873	0.705984	0.552609	0.649907	0.628923	0.71958	0.676545	0.619586
	12.157	0.578836	0.504796	0.588426	0.76718	0.587765	0.517476	0.735628	0.644948	0.581089	0.695871	0.63483	0.539963	0.593565	0.583083	0.669379	0.693034	0.507912	0.68133	0.573695	0.619166	0.490406	0.48719	0.658323	0.574099	0.678221	0.571238	0.725062	0.684512	0.634794	0.641691	0.709747	0.726083	0.67115	0.656272	0.682973	0.520339	0.427236	0.689321	0.801176	0.639808	0.625602	0.711598	0.556917	0.63654	0.663122	0.760822	0.624274	0.60744
	12.557	0.57331	0.489329	0.53761	0.779581	0.573223	0.53056	0.537001	0.670255	0.640733	0.693954	0.585176	0.599459	0.571946	0.602463	0.646675	0.669681	0.473206	0.653448	0.509721	0.609717	0.474175	0.476978	0.600363	0.646056	0.724413	0.542437	0.65853	0.663929	0.608695	0.6312	0.746613	0.673772	0.657865	0.684233	0.671386	0.53054	0.443462	0.692354	0.843362	0.64036	0.62682	0.654705	0.563956	0.645799	0.675661	0.714715	0.651861	0.60976
	12.957	0.594543	0.503887	0.58854	0.722007	0.565044	0.549719	0.509385	0.6135	0.691238	0.673097	0.609737	0.544822	0.610645	0.599982	0.785914	0.677924	0.52096	0.704217	0.553721	0.585651	0.500864	0.44961	0.656431	0.573303	0.729845	0.585036	0.621837	0.646407	0.670539	0.650584	0.67182	0.751974	0.683651	0.633421	0.601654	0.556734	0.514018	0.690276	0.78799	0.646667	0.607743	0.663103	0.593904	0.696089	0.737797	0.758245	0.585574	0.582691
	13.357	0.56621	0.487336	0.541522	0.778947	0.548583	0.517345	0.666459	0.617553	0.621414	0.706809	0.669414	0.55402	0.611592	0.542932	0.701974	0.669941	0.477907	0.687101	0.567753	0.641224	0.460855	0.408287	0.625074	0.592214	0.703386	0.566046	0.647033	0.655063	0.643345	0.683284	0.632059	0.753895	0.68237	0.658486	0.71318	0.531395	0.542212	0.695182	0.764903	0.642346	0.659941	0.705869	0.598885	0.631211	0.652632	0.747588	0.655273	0.600613
[truncated: 332 more columns]
