# Supplementary material for: Transcription-coupled DNA–protein crosslink repair by CSB and CRL4CSA-mediated degradation
Source: Nat Cell Biol. 2024 Apr 10;26(5):770–83. doi: 10.1038/s41556-024-01394-y (PMC11098752; doi:10.1038/s41556-024-01394-y)
Supplement: Supplementary file 20 — Statistical source data. [file 41556_2024_1394_MOESM20_ESM.xlsx]

## Sheet: Extended Data Fig 7C
	WT			CSA KO			UVSSA KO
Repeat	#1	#2	#3	#1	#2	#3	#1	#2	#3
NT	1	1	1	1	1	1	1	1	1
Pulse FA	1	0.98	0.97	1.01	0.96	1.17	0.95	0.93	0.96
1h	1	0.97	0.91	1.01	0.99	1.29	0.87	0.89	0.48
2h	0.86	0.86	0.85	0.93	0.93	1.46	0.48	0.5	0.04

## Sheet: Extended Data Fig 7D 
		Repeat
		#1	#2	#3
	Untreated	1	1	1
1 mM FA	0 hr	0.939719	1.08171	1.10252
	3 hr	0.633596	0.741546	0.604703
	0 hr + MG132	1.12469	1.24903	0.809244
	3 hr + MG132	1.14769	1.29348	1.13214

## Sheet: Extended Data Fig 7E
		WT		CSB KO #B4		USP7 KO					WT			CSB KO #B4			USP7 KO
	Repeat	#1	#2	#1	#2	#1	#2			Repeat	#1	#2	#3	#1	#2	#3	#1	#2	#3
UV (J/m2)	0	100	100	100	100	100	100		FA (mM)	0	100	100	100	100	100	100	100	100	100
	2	91.5	119.1	16.1	26.2	60.3	84.5			0.5	78	101.5	95	58	29.5	53	58	87	75
	4	55.2	70.4	5.3	1.2	23	25.3			1	65	80.3	68	23	13.3	5	30	35.2	41
	6	27.4	30.1	0.8	1.8	8.6	7.8			1.5	68	67.2	55	4	3	2	17	23.5	31
										2	34	38.8	36	2	2	2	12	10.8	15
										2.5	11	4.8	7	1	1.1	2	5	1.1	1

## Sheet: Extended Data Fig 7H
		siCtrl			siCSB			siUVSSA			sUSP7
	Repeat	#1	#2	#3	#1	#2	#3	#1	#2	#3	#1	#2	#3
FA (mM)	0	100	100	100	100	100	100	100	100	100	100	100	100
	0.5	85.39	81.51	90.33	38.7	58.2	50	67.36	70.55	65.04	57.14	61.24	59.15
	1	68.19	48.18	80.55	19.92	25.93	29.55	45.34	47.01	36.5	37.14	41.31	49.83
	1.5	59.21	36.37	45.11	13.98	8.47	8.64	13.99	21.53	31.64	18.18	23.21	25.25
	2	24.81	12.17	16.48	3.83	4.76	3.18	3.11	7.25	12.17	9.09	13.78	11.91
	2.5	17.5	2.43	15.74	1.15	0	0.45	3.63	2.69	3.98	4.94	2.55	3.58
