# Supplementary material for: Transcription-coupled DNA–protein crosslink repair by CSB and CRL4CSA-mediated degradation
Source: Nat Cell Biol. 2024 Apr 10;26(5):770–83. doi: 10.1038/s41556-024-01394-y (PMC11098752; doi:10.1038/s41556-024-01394-y)
Supplement: Supplementary file 22 — Statistical source data. [file 41556_2024_1394_MOESM22_ESM.xlsx]

## Sheet: Extended Data Fig 8E 
		WT				CSA KO			SPRTN -/+
	Repeat	#1	#2	#3	#4	#1	#2	#3	#1	#2	#3
FA	0	100	100	100	100	100	100	100	100	100	100
	0.5	51	30	88	68	9	2	23	68	18	12
	1	36	23	75	33	2	0	9	21	14	4
	1.5	26	9	59	43	1	0	4	29	3	1
	2	12	8	34	20	0	0	3	10	3	0
	2.5	4	2	13	9	0	0	1		2	3
		WT						CSA KO				SPRTN -/+
	Repeat	#1	#2	#3	#4	#5	#6	#1	#2	#3	#4	#1	#2	#3
UV	0	100	100	100	100	100	100	100	100	100	100	100	100	100
	1	80	60	85	90.6	66	80	21	85	57	78	84	88	56
	2	47	78	85	73.5	67	74	9	12	24	63	94	70	32
	3	47	51	70	36.4	59	56	12	4	2	29	64	63	42
	4	19	39	52	14.8	66	51	0	0	1	20	61	61	15

## Sheet: Extended Data Fig 8G
		WT								CSA KO								CSB KO								UVSSA KO								SPRTN-/+
		424		407		408		654		352		308		345		345		420		385		493		413		508		482		576		626		302		283		294		304
		Untreated		1 hr		4 hr		6 hr		Untreated		1 hr		4 hr		6 hr		Untreated		1 hr		4 hr		6 hr		Untreated		1 hr		4 hr		6 hr		Untreated		1 hr		4 hr		6 hr
	Repeat	#1	#2	#1	#2	#1	#2	#1	#2	#1	#2	#1	#2	#1	#2	#1	#2	#1	#2	#1	#2	#1	#2	#1	#2	#1	#2	#1	#2	#1	#2	#1	#2	#1	#2	#1	#2	#1	#2	#1	#2
		114.36	83.07	37.69	30.53	65.55	31.71	110.83	74.21	84.94	53.84	32.78	28.29	31.37	50.36	84.25	74.68	75.79	105.48	28.82	34.95	30.22	28.51	82.32	51.15	91.07	72.81	28.26	12.76	55.13	36.76	95.9	100.94	106.63	127.83	52.82	27.36	62.61	66.29	78.68	107.57
		105.91	105.38	33.42	22.56	53.59	66.9	160.82	77.27	82.05	124.71	59.01	32.65	36.6	57.3	76.02	52.99	95.58	113.9	35.98	31.17	52.25	39.62	55.78	69.89	110	91.22	23.29	14.74	73.45	27.81	99.65	77.51	95.9	84.37	58.95	28.66	69.17	78.01	85.63	105.96
		94.71	80.42	26.3	27.1	68.21	53.04	97.34	70.66	81.66	104.67	57.06	27.79	31.74	55.6	102.85	60.2	96.76	127.63	37.43	25.25	31.35	26.39	80.3	57.57	80.03	94.04	20.64	15.6	55.06	44.72	119.23	70.57	97.48	118.21	47.12	26.99	77.54	52.23	92.55	109.21
		96.05	75.33	33	22.97	74.14	56.21	128.73	53.38	78.18	92.83	55.86	38.89	38.38	45.08	72.95	60.06	91.78	114.75	29.08	26.36	54.08	36.08	55.19	45.26	102.09	78.19	21.75	17.08	65.89	48.86	169.44	62.78	95.23	99.82	34.7	21.64	67.13	66.22	94.87	90
		81.81	83.31	36.88	22.89	62.32	41.82	152.73	83.75	90.83	100.02	52.57	19.21	34.15	62.26	94	48.99	82.4	89.66	27.23	28.44	45.64	33.51	72.96	54.5	98.7	87.06	23.2	17.11	55.26	82.33	98.44	53.23	98.58	81.89	38.82	25.28	75.79	81.49	114.42	97.7
		89.95	92.33	23.74	17.16	47.48	51.59	133.73	69.16	84.24	92.27	37.04	31.75	31.71	70.91	90.51	78.84	94.57	119.08	30	26.39	35.83	30.48	54.17	62.7	95.96	86.67	14.86	13.67	62.01	29.73	75.14	73.56	81.93	125.83	52.72	28.34	74	74.96	98.85	99.87
		121.23	67.05	34.79	22.7	79.32	60.55	129.56	76.75	77.51	81.5	55.26	36.88	27.37	45.58	75.86	80.48	106.95	112.62	24.01	28.63	56.22	25.85	48.41	46.8	87.21	105.69	18.52	19.63	44.31	36.11	111.91	70.99	73.28	105.92	52.25	31.1	32.11	64.18	79.2	81.41
		100.34	77.3	24.08	24.22	64.1	41.41	118.7	74.57	87.09	104.89	60.56	42.96	26.19	94.56	80.07	60.84	100.51	93.42	35.63	26.73	43.77	31.32	56.96	60.38	83.46	107.99	23.77	11.76	91.41	39.05	136.23	75.05	98.99	115.03	48.13	26.08	64.86	76.25	99.68	106.8
		111.25	88.93	25.73	31.06	70.07	35.78	111.94	59.17	87.29	92.9	62.52	24.36	33.53	74	99.96	108.14	128.25	123.05	23.85	24.6	46.91	23.92	70.49	45.29	95.77	80.21	20.23	20.42	40.48	34.12	113.17	80.74	84.95	116.66	46.17	33.54	35.87	92.02	75.75	90.2
		113.78	82.4	21.71	28.54	89.41	54.08	153.69	79.57	74.75	117.9	67.26	32.07	38.57	42.34	93.38	99.56	95.13	96.76	28.46	20.67	33.07	30.65	87.51	54.02	96.72	94.73	20.38	18.48	79.32	36.79	140.75	69.51	77.83	71.24	47.41	27.41	69.42	87.74	102.54	88.82
		78.23	92.92	38.8	36.35	71.3	52.52	136.89	76.62	91.83	100.71	60.54	30.6	30.84	63.92	110.7	84.74	109.91	121.84	41.17	30.76	45.44	19.14	47.4	49.23	96.28	117.78	16.9	14.15	58.26	31.05	98.97	87.64	89.18	116.03	44.49	31.03	61.14	77.95	90.93	93.78
		103.4	87.48	28.81	30.27	60.78	47.36	154.86	67.95	86.47	120.07	78.63	26.28	26.53	50.26	84.48	91.82	90.72	122.39	30.66	33.58	36.39	32.98	59.39	59.26	99.4	105.31	23.57	14.78	49.86	43.94	97.68	102.99	85.86	122.52	42.46	26.3	38.06	70.77	88.85	107.95
		81.06	98.2	26.66	17.35	78.64	44.9	109.98	78.5	85.33	80.1	73.32	31.91	31.21	43.64	101.38	61	77.22	125.29	25.12	38.28	42.67	29.41	132.02	43.29	117.86	63.99	18.96	12.81	67.96	45.74	117.65	65.29	103.61	108.06	41.42	32.5	41.02	59.29	106.61	88.1
		115.61	93.33	21.16	28.77	86.32	26.3	135.43	94.99	77.82	87.38	48.36	24.2	39.5	50.76	103.63	80.89	113.93	120.9	29.66	22.99	40.41	24.17	105.37	47.19	96.84	95.01	17.8	19.06	46.34	63.63	91.4	76.38	92.21	93.35	36.44	28.24	51.59	44.3	125	71.99
		106.12	85.05	18.52	22.16	56	63.32	134.99	86.1	93.01	84.32	53.55	31	34.68	44.49	95.29	75.18	95.29	122.53	29.34	30.04	48.97	30.51	44.65	61.77	103.37	119.17	19.99	21.14	51.76	51.7	119.05	69.93	85.76	98.54	47.93	31.42	50.5	40.9	102.27	93.3
		110.83	112.37	22.14	33	83.19	60.11	109.5	95.77	108.92	88.62	54.84	31.24	26.63	52.81	93.92	65.87	97.99	112.09	41.93	33.38	39.16	34.5	52.36	41.77	105.6	102.41	19.77	17.29	59.55	33.09	104.18	71.41	71.09	117.48	36.71	35.74	83.87	50.03	100.56	121.23
		115.09	92.48	42.2	34.03	56	58.37	134.8	78.28	112.81	95.49	44.24	25.5	31.2	57.13	87.4	81.31	80.85	97.85	31.7	23.94	35.62	39.22	90.08	41.93	109.72	102.81	19.01	14.58	55.22	43.03	102.02	84.43	89.96	115	45.05	34.22	50.2	62.15	96.96	110.36
		96.15	97.13	21.74	25.23	63.84	53.76	156.49	81.2	104.99	66.68	51.58	44.34	29.75	61.7	86.14	60.58	95.52	118.78	23.67	27.76	36.48	31.89	70.38	41.49	133	94.66	21.42	16.22	50.91	52.56	133.83	92.14	82.7	103.06	59.44	36.72	23.06	68.27	119.48	91.79
		64.04	97.97	21.9	14.72	63.35	45.56	148.44	78.89	104.64	72.42	47.82	42.34	39.88	58.33	74.24	81.15	92.46	123.8	26.66	28.62	48.93	34.67	77.15	47.58	131.22	101.19	21.99	15.46	64.25	38.09	89.76	70.23	88.91	115.76	49.02	43.2	75.44	56.14	99.81	103.3
		75.16	71.15	30.85	22.39	52.16	65.82	143.36	73.1	116.14	79.52	57.34	36.96	38.77	46.52	85.56	79.15	102.09	102.18	47.04	24.98	42.03	26.15	83.98	49.26	82.59	104.96	18.08	13.57	57.45	34.98	113.78	91.21	117.21	96.05	57.43	48.13	51.08	103.89	108.49	88.39
		95.14	114.52	35.35	50.8	49.52	47.94	101.33	97.15	115.96	74.26	46.59	41.72	35.12	49.06	78.99	77.16	116.82	95.68	40.23	29.96	38.7	52.36	59.68	46.42	123.29	87.96	18.59	15.17	63.3	28.62	99.88	66.29	105.21	113.83	44.59	16.62	34.8	73.69	104.04	87.29
		117.11	84.26	37.11	30.16	38.39	69.87	120.74	78.06	118.85	102.17	57.75	35.13	28.38	72.87	80.81	71.35	117.85	95.33	32.68	27.33	36.65	29.43	44.6	47.2	105.15	72.74	18.73	16.67	51.01	43.57	97.4	58.65	73.02	109.23	32.74	27.28	66.95	71.98	112.14	76.67
		89.62	99.62	27.68	32.14	63.05	53.42	134.01	83.55	116.27	88.61	54.83	47.18	38.68	82.71	80.8	77.21	122.71	97.42	27.97	25.02	48.58	36.48	74.6	61.23	133.81	77.31	24.85	19.48	67.26	57.64	91.18	66.43	91.91	93.04	36.64	20.27	50.3	84.57	37.86	78.3
		95.43	112.13	22.47	27.54	89.8	50.62	167.56	65.18	105.6	87.44	55.32	52.56	33.94	80.6	78.85	57.84	83.44	81.15	23.41	33.58	44.26	38.21	52.76	46.22	78.6	95.33	21.59	11.04	52.36	40.35	57.28	81.62	96.47	125.38	48.41	38.94	54.51	67.07	105.07	93.28
		86.65	83.39	25.33	29.3	72.77	46.9	107.15	89.2	122.7	69.06	48.57	32.93	34.46	49.44	84.2	58.2	93.93	99.32	37.8	28.98	41.54	23.65	67.39	50.18	103.39	96.37	26.99	15.37	54.08	38.69	113.11	72.52	87.31	125.54	37.48	26.93	53.52	77.4	112.44	95.06
		67.47	89.48	28.41	31.03	56.7	42.59	159.31	53.75	83.31	88.78	52.2	23.65	33.17	65.17	92.15	88.53	113.85	105.01	28.06	24.91	39.87	38.31	85.37	55.49	98.65	88.99	21.43	19.66	54.21	39.68	90.87	69.1	106.99	112.22	44.17	31.06	60.46	82.44	133.66	87.84
		97.79	108.39	21.79	32.92	54.54	56.29	156.26	66.4	113.63	100	62.53	21.83	33.11	62.24	84.04	51.02	131.61	101.62	31.66	23.47	43.63	37.22	58.26	70.11	110.86	107.78	16.65	14.48	55.59	37.93	108.61	66.09	104.98	81.97	52.46	25.21	37.58	79.82	116.83	103.78
		89.41	91.47	31.52	38.07	70.78	49.44	164.25	58.89	85.18	111.04	50.5	29.76	36.15	69.02	83.15	67.39	93.71	73.12	36.47	31.07	53.94	21.31	51.06	50.9	78.75	84.29	20.88	15.16	61.63	37.02	125.89	76.66	99.89	105.96	31.51	39.25	59.83	61.34	95.13	81.44
		71.85	95.99	8.35	39.66	50.78	61.3	124.31	68.21	108.42	83.37	32.3	27.83	31.4	71.34	72.4	78.69	75.98	79.39	29.37	25.88	39.68	21.12	68.28	51.26	81.55	93.22	20.62	22.28	54.1	43.58	114.19	82.81	103.53	128.62	33.41	35.72	47.6	89.27	121.45	72.31
		85.4	95.24	30.23	41.43	66.77	50.31	111.68	81.78	92.63	87.18	51.9	32.78	33.41	63.85	80.23	76.76	100.8	105.52	31.76	34.89	42.95	29.45	73.16	63.05	112.32	88.15	21.41	16.9	61.18	38.5	117.47	108.36	95.36	83.02	41.62	50.02	49.95	48.51	97.91	84.68
		86.11	78.48	13.22	27.39	61.49	65.99	148.68	90.77	109.09	99	30.03	41.55	40.46	85.86	84.07	50.1	120.92	93.03	23.04	25.23	42.83	31.05	65.73	45.79	86.08	93.08	13.9	16.82	47.52	38.33	104.92	100.33	133.4	113.91	30.47	38.38	65.53	67.42	106.46	99.86
		156.66	86.56	22.51	29.74	61.64	59.25	128.58	72.88	113.09	90.27	62.57	30.83	47.64	65	94.88	69.17	65.97	89.08	25.36	40.17	33.17	28.59	52.8	37.15	88.69	91.39	16.81	12.53	91.21	33.65	99.93	70.8	85.1	96.51	55.84	29.13	53.9	118.39	119.46	82.35
		94.9	100.14	33.63	26.87	71.71	44.52	112.38	77.33	113.98	110.41	58.93	26.16	34.37	56.97	96.09	47.66	97.01	110.63	36.21	22.34	40.05	24.2	92.63	67.23	122.95	93.36	18.05	19.9	53.79	40.47	139.22	83.53	104.1	104.03	38.88	51.87	66.26	56	105.57	92.07
		84.93	127.58	31.81	27.56	77.24	40.29	163.51	83.39	110	103.2	49.58	37.49	24.37	67.04	64.89	55.76	95.75	100.38	31.16	35.38	43.82	36.9	89.42	64.78	107.73	101.16	17.66	15.01	61.18	57.77	114.16	62.17	119.57	84.68	36.1	50.31	66.25	83.85	112.25	80.54
		98.28	90.44	19.06	23.32	61.83	72.84	164.32	78.31	100.13	86.37	65.71	38.55	33.09	67.33	97.33	47.41	84.01	139.06	31.02	21.88	35.68	29.12	70.28	50.48	100.23	94.15	19.21	15.16	49.2	36.91	126.87	121.97	98.79	107.17	45.45	44.59	70.94	91.04	118.16	78.48
		108.8	90.17	35.96	27.45	78.21	38.3	165.12	72.05	109.34	96.95	41.16	48.03	34.57	60.39	81.73	63.3	92.46	105.12	24.2	31.13	40.41	42.73	57.14	55.47	91.8	99.22	18.96	16.21	54.6	31.39	96.56	114.25	95.32	110.89	46.23	33.48	67.37	138.91	97.7	75.81
		86.37	94.07	24.43	32.21	80.79	45.58	150.62	81.54	108.57	87.4	60.54	32.22	30.21	83.32	67.87	66.37	90.64	112.01	21.88	16.76	40.16	30.87	65.37	50.56	123.81	106.5	17.88	12.41	52.49	36.3	129.95	46.5	75.11	93.34	27.82	23.91	60.8	137.66	120.3	96.5
		86.36	81.29	33.48	29.55	78.42	67.3	137.96	68.96	93.66	102	59.2	38.34	36.18	80.92	72.86	45.48	111.56	91.48	25	25.49	37.67	37.84	86.52	41.28	103.12	92.43	23.95	18.68	61.38	44.78	84.21	75.17	78.77	73.36	43.78	35.1	73.51	87.05	117.74	75
		88.44	85.06	32.59	28.85	76.76	54.87	168.41	79.78	108.5	125.73	50.64	38.83	24.55	64.52	91.83	47.42	92.56		23.52	32.38	35.58	34.05	78.77	85.47	105.74	88.75	25.03	24.15	61.96	55.54	91.77	62.38	93.02	125.71	43.88	34.68	49.89	67.86	147.38	96.91
		127.66	96.89	30.88	39.38	113.13	59.1	153.59	74.08	90.99	114.59	54.1	34.09	34.2	49.57	60.2	53.03	130.9	102.7	27.81	38.95	58.94	45.55	53.03	53.36	66.41	81.36	25.04	13.66	51.84	29.94	120.59	56.77	94.74	97.54	30.34	35.99	48.41	126.09	96.57	73.78
		99.93	88.22	50.58	37.89	88.21	44.74	160.03	93.93	117.14	83.93	43.15	31.94	38.64	45.94	71.96	43.57	91.15	82.49	37.91	19.39	34.79	51.91	64.92	39.76	72.93	92.75	19.35	13.86	58.66	30.97	89.49	61.38	103.54	86.26	35.1	29.31	33.84	109.68	95.03	88.66
		89.85	97.35	20.58	31.8	81.3	75.2	112.17	71.05	112.83	94.47	58.89	28.62	26.07	60.76	80.48	44.53	124.93	133.21	35.43	21.45	45.11	37.54	64.34	61.88	123.26	96.81	22.62	14.06	55.34	42.95	92.47	73.29	77.72	94.97	28.77	34.63	69.31	72.09	103.68	79.92
		91.89	90.6	25.83	31.84	83.78	56.19	114.36	74.4	96.54	111.99	46.21	22.78	32.9	63.33	67.13	51.59	75.64	80.78	25.55	28.97	51.59	26.21	102.67	61.82	67.93	83.61	16.27	15.28	53.8	40.74	145.19	72.28	84.13	104.79	30.71	38.06	56.62	159.78	127	113.44
		90.18	91.36	32.86	18.96	91.73	55.56	157.92	96.26	100.2	103.74	42.89	24.22	30.95	77.37	72.67	57.6	124.37	100.29	38.12	24.2	45.48	35.23	63.42	61.72	104.83	96.26	25.05	21.6	50.07	47.42	75.05	69.99	117.53	102.76	45.41	35.39	66.54	84.82	128.06	73.31
		98.53	93.27	41.56	27.62	66.53	62.38	131.19	71.09	94.7	95.4	42.89	36.73	38.08	70.19	89.17	55.27	99.96	78.16	45.27	18.03	42.49	29.5	76.86	48.5	88.76	107.6	25.05	24.14	57.18	31.77	111.02	82.87	124.41	78.66	34.06	28.91	57.61	114.95	122.65	102.63
		78.85	113.54	34.51	37.83	88.12	48.79	134.7	76.15	94.96	88.96	34.22	28.33	31.13	66.1	58.3	59.67	87.42	88.27	32.49	23.52	44.32	35.77	81.49	63.51	104.86	90.66	21.79	17.9	57.45	43.19	113.81	50.31	105.77	85.15	37.95	40.44	60.77	70.73	105.99	95.75
		95.28	105.95	33.13	23.54	74.27	52.72	146.84	79.02	82.97	118.01	56.86	37.4	33.38	90.22	73.29	56.19	110.72	88.11	33.93	26.8	60.18	28.41	72.56	59.11	115.82	60.16	25.34	13.79	51.41	48.53	103.99	68.76	89	110.69	40.06	34.69	48.88	90.38	124.73	71.22
		97.86	90.88	30.7	22.54	89.73	55.8	144.79	89.87	88.72	97.85	47.34	32.06	30.07	74.94	67.61	46.36	88.12	88.38	34.35	25.17	37.43	39.18	54.12	74.3	119.52	69.07	25.2	12.09	87.47	54.59	74.34	78.91	89.27	92.21	46.71	37.81	61.08	64.77	97.64	76.33
		96.3	82.49	47.34	17.68	86.8	55.5	114.13	60.8	94.46	83.63	45.81	38.15	36.85	54.33	71.52	54.84	92.94	94.41	34.16	14.2	52.45	24.36	63.66	45.69	126.03	104.24	23.68	19.94	52.14	49.65	114.5	89.41	85.98	94.09	34.83	33.59	28.38	87.9	96.6	88.01
		113.53	94.16	28.18	28.49	60.06	66.62	157.71	61	95.39	104.96	43.81	28.45	34.2	72.51	71.07	53.44	124.01	90.49	40.45	26.96	41.82	21.65	88.56	47.98	118.58	68.99	22.15	11.97	46.98	46.99	134.66	69.5	76.76	116.18	37.38	42.39	89.94	92.14	102.91	77.69
		83.18	107.09	30.65	27.13	70.09	78.12	115.05	88.11	105.96	89.67	54.63	39.86	33.73	44.24	58.35	43.82	114.1	93.97	30.32	24.57	42.44	31	68.1	53.9	124.22	103.15	18.95	12.26	67.31	29.34	114.49	77	98.65	112.39	31.66	45.28	58.96	79.32	101.56	100.28
		136.33	71.79	52.08	32.97	82.38	39.03	118.44	76.24	104.18	100.23	48.22	24.77	30.83	53.58	96.27	50.47	113.89	83.85	34.2	28.71	46.72	25.48	91.74	57.57	104.65	101.45	21.59	12.54	51.54	48.07	96.97	82.75	95.84	101.83	35.24	32.93	63.27	95.56	101.65	86.03
		75.41	110.6	34.23	29.5	82.17	49.79	104.34	75.01	115.19	94.6	57.45	38.82	35.91	51.41	85.29	52.72	139.3	78.62	39.16	32.17	44.32	32.41	62.4	31.53	129.29	81.9	21.27	8.88	47.03	50.64	101.63	64.94	116.69	109.24	39.49	50.5	24.4	79.21	112.3	88.82
		111.39	93.93	45.58	23.88	83.31	47.66	115.53	59.93	86.9	122.13	36.24	41.49	33.56	48.28	78.4	63.17	101.22	94.34	30.21	24.84	41.28	35.71	65.78	76.53	130.31	63.81	21.57	13.64	50.08	38.86	127.77	76.52	79.45	110.92	42.35	48.31	35.46	79.36	101.06	64.29
		109.06	99.95	27.63	18.03	75.35	54.16	88.37	54.35	96.61	116.12	48.89	39.44	32.65	60.97	91.99	52.04	88.18	106.45	42.66	30.2	41.79	35.56	68.31	66.72	95.45	75.16	24.73	13.72	56.03	40.49	89.39	52.46	76.3	70.56	37.87	57.12	74.83	102.28	104.95	99.64
		101.42	81.18	27.91	15.13	85.02	54.68	112.64	112.56	114.76	113.05	45.97	35.07	36.46	49.67	98.56	92.87	73.35	87.19	28.47	33.05	38.48	40.62	79.01	37.23	122.88	94.45	20.89	15.77	42.5	45.12	116.63	62.08	105.12	75.84	32.66	40.2	63.66	111.36	92.87	87.6
		86.36	100.02	35	35.16	106.67	62.25	112.51	88.53	110.73	108.69	52.77	32.03	32.24	61.97	70.69	80.08	102.14	80.13	33.61	30.73	42.24	25.95	47.28	58.71	112.61	117.84	23.71	16.23	55.99	40.67	91.94	78.91	95.48	106.41	29.35	45.6	43.2	91.7	112.65	100.33
		111.36	87.14	30.32	19.06	58.01	79.3	155.62	85.05	97.54	90.52	46.37	34.87	32.72	66.16	54.99	72.28	94.36	90.69	24.71	20.16	40.17	33.47	39.91	67.37	86.24	83.23	19.73	17.58	48.71	43.64	102.23	71.31	102.02	87.31	49.49	40.45	54.43	93.35	121.36	101.38
		83.66	81.8	26.69	25.6	78.21	46.3	144.45	77.35	102.46	96.61	40.2	23.17	30.46	50.04	75.26	57.14	80.59	90.9	42.93	27.24	33.74	34.83	70.99	55.75	95.47	145.85	20.6	14.23	62.96	64.6	135.67	62	124.92	91.21	41.77	41.65	48.1	101.11	97.2	111.23
		97.11	91.1	38.93	25.87	66.12	61.92	106.1	63.12	106.43	99.48	60.02	38.04	39.64	55.47	81.31	60.04	85.04	91.73	55.82	36.81	41.4	34.44	73.26	53.88	147.19	87.01	28.83	17.36	60.76	64.8	135.48	96.41	99.63	157.31	40.2	44.26	53.57	103.41	101.03	75.81
		108.97	130.39	31.22	15.73	93.47	110.68	147.05	73.01	109.55	103.67	47.23	34.09	31.15	46.91	77.48	115.73	79.89	104.86	26.09	31.33	39.66	28.68	91.78	32.56	117.16	93.32	26.84	14.84	41.63	26.53	104.98	118.32	104.81	110.01	32.55	40.73	54.6	102.75	86.63	104.87
		111.01	122.8	46.75	23.77	36.98	62.12	97.95	58.83	94.68	83.27	45.28	35.6	37.98	67.97	82.2	70.73	84.35	101.74	31.31	31.81	49.05	35.74	62.17	46.87	88.45	113.2	25.93	15.42	57.58	44.54	107.83	102.36	116.31	117.15	32.1	57.86	79.54	92.74	84.81	82.41
		116.12	93.01	29.48	18.69	65.23	46.63	134.04	91.81	98.52	127.68	80.39	54.43	38.19	48.43	92.74	37.04	79.22	94.82	35.77	37.5	45.55	27.6	71.85	66.94	70.74	140.7	19.13	16.52	59.12	43.56	100.97	55.33	96.52	119.46	35.8	41.32	65.63	102.01	118.52	106.79
		125.28	78.04	33.48	17.73	77.1	46.98	103.9	88.44	108.67	102.49	50	49.51	26.86	68.12	92.03	78.1	79.94	93.14	35.78	19.66	35.97	34.41	62.08	74.42	95.61	94.75	19.35	13.42	53.75	44.02	132.41	66.91	116.27	96.58	37.82	35.12	67.72	94.6	77.04	122.65
		95.82	105.82	40.64	27.23	66.36	72.88	119.78	61.92	104.97	94.06	40.39	46.44	31.43	46.26	96.61	69.58	76.01	98.32	29.79	29.9	32.5	27.49	57.58	44.71	172.23	124.79	20.3	13.3	59.43	51.51	94.33	64.24	137.22	123.82	40.33	34.56	67.32	94.4	75.12	135.29
		121.76	84.6	29.89	14.12	75.17	48.45	130.22	56.35	103.28	84.53	47.33	37.69	28.08	33.13	89.9	67.53	105.62	88.17	17.41	28.5	41.28	45.68	62.31	33.24	100.53	88.23	22.58	19.18	54.78	43.02	106.65	69.97	78.42	112.63	35.43	37.65	75.54	109.97	130.37	123.92
		99.32	119.42	29.58	22.92	77.06	41.68	129.61	77.41	90.94	102.08	50.51	43.24	35.96	55.2	105.97	87.88	80.75	85.15	27.76	31.93	37.85	36.31	55.4	35.66	70.44	104.15	23.42	12.96	55.76	53.64	116.19	58.9	114	128.38	45.37	37.2	80.35	86.44	107.78	113.45
		99.13	103.72	29.94	15.27	66.49	40.43	111.78	72.03	94.25	131.94	50.47	44.17	37.56	59.55	105.68	38.71	113.12	78.23	20.52	23.93	62.17	58.63	71.78	45.44	119.63	119.41	28.05	12.64	59.99	45.17	118.71	56.9	74.33	108.99	33.11	29.54	62.65	97.24	105.64	109.56
		98.9	123.98	38.09	16.14	74.42	42.69	128.27	83.3	109.33	142.03	41.65	54.31	36.95	82.81	89.97	79.42	98.24	75.62	35.01	31.66	63.47	33.8	77.05	44.44	112.04	110.04	20.8	18.23	47.8	43.25	118.98	65.85	111.04	88.57	60.42	43.42	79.23	87.43	109.41	118.72
		85.65	76.05	35.63	19.96	79.24	60.11	116.86	59.41	99.58	129.43	39.12	51.09	35.68	54.56	84.36	75.06	97.48	84.11	27.09	38.15	90.52	37.4	71.4	56.42	131.4	97.4	22.8	18.85	73.17	35.64	125.67	78.16	107.01	105.86	29.13	30.36	64.32	107.61	104.62	98.1
		100.87	119.01	32.35	20.89	75.74	68.96	101.42	74.24	100.21	136.42	49.94	42.55	40.46	61.18	68.13	58.23	68.39	92.57	29.88	22.78	39.88	33.01	76.34	32.42	63.96	87.08	22.44	18.51	44.64	43.06	145.76	80.88	112.4	106.51	41	42.29	70.44	74.77	111.08	110.51
		88.97	97.15	36.7	36.74	77.78	56.76	153.34	102.13	106.97	122.55	57.42	45.96	23.25	74.69	73.84	61.4	88.42	94.41	30.48	36.77	42.88	36.45	71.86	33.97	160.09	122.01	24.41	20.53	61.4	45.78	111.13	49.1	96.68	75.97	47.62	41.71	85.1	129	139.36	108.84
		107.91	91.23	37.94	29.69	56.23	94.09	107.12	86.09	89.62	96.41	55.71	34.62	45.34	69.55	39.17	44.92	65.68	80.24	26.18	25.43	44.11	33.14	60.88	38.15	144.41	128.87	26.06	22.57	52.8	48.07	132.18	58.87	117.7	64.12	37.1	39.51	41.68	113.82	99.92	104.72
		106.76	100.55	40.31	36.63	78.55	48.57	69.76	76.29	90.56	90.5	52.82	28.58	36.47	49.31	75.52	53.9	110.52	68.78	31.35	32.84	60.12	36.46	67.12	48.59	108.82	99.62	17.09	11.74	56.31	38.31	99.39	66.35	102.7	99.5	46.63	35.42	86.5	109.77	118.76	96.47
		89.85	113.81	33.76	30.1	31.8	56.13	148.71	97.65	80.56	105.63	35.79	36.99	27.04	55.79	81.03	49.79	100.44	91.07	22.31	32.69	65.95	28.96	67.2	43.7	104.14	122.01	22.25	14.97	59.18	73.31	113.54	63.83	74.14	56	38.86	38.39	78.18	102.01	142.49	92.39
		136.96	102.1	27.68	31.05	104.22	66.57	134.73	77.58	93.47	114.33	44.3	39.28	29.57	63.06	82.73	60.13	83.36	90.99	39.77	22.05	45.95	29.35	75.97	58.99	82.71	97.78	16.73	15.72	33.72	47.28	115.05	110.76	115.74	84.54	37.88	44.21	41.29	114.29	121.57	107.29
		91.42	82.76	34.09	43.1	74.29	53.59	131.74	104.59	106.89	120.86	52.16	43.84	32.5	43.92	84.55	60.86	100.9	82.24	31.53	24	50.56	27.94	57.75	50.36	125.97	120.57	18.17	16.02	46.12	32.08	121.43	81.15	104.14	79.14	37.64	48.92	68.46	62.82	127.96	97.44
		107.49	75.47	25.28	26.2	71	77.77	122.17	64.29	97.44	137.07	22.58	38.56	24.74	52.88	81.74	43.2	102.5	52.13	39.48	26.21	84.68	31.43	51.81	35.6	103.43	112.09	18.75	16.62	50.9	32.56	149.51	92.14	69.92	64.66	50.44	36.29	46.46	72.44	95.77	101.29
		103.26	155.63	36.29	30.81	91.22	115.1	118.28	60.88	103.3	102.7	46.29	33.1	34.64	70.75	68.36	54.63	112.19	87.42	27.56	15.86	54.94	45.49	54.15	36.57	124.01	100.36	23.74	11.54	51.01	43.06	142.3	71.97	99.13	86.65	33	41.56	54.23	90.49	117.15	112.54
		111.31	90.5	36.53	41.74	89.25	71.31	161.63	93.14	82.02	107.84	50.4	55.25	28.55	67.78	92.88	39.67	83.99	82.75	28.97	34.77	56.72	33.47	65.52	64.33	69.53	122.21	19.85	12.05	66.77	44.89	136.84	84.1	87.02	85.1	51.94	62.83	88.25	86.71	127.37	89.58
		93.13	93.23	35.51	24.34	77.79	59.81	125.17	104.4	79.37	120.58	59.06	49.42	34.45	53.35	82.7	52.3	74.11	95.97	39.73	16.09	48.31	30.64	59.52	36.6	126.84	104.14	23.8	14.83	56.54	46.65	124.15	93.22	100.4	93.65	32.72	48.85	82.07	96.65	86.29	38.42
		104.2	96.06	32.7	38.75	93.06	57.91	153.9	61.82	90.29	114.53	61.88	28.76	20.75	80.49	65.53	69.49	104.48	102.57	26.62	34.07	43.21	28.16	68.3	58.8	99.81	90.24	22.68	17.4	57.01	87.84	130.17	72.55	126.05	90.13	31.82	51.33	68.86	77.24	119.96	99.65
		89.02	97.05	36.73	31.72	79.86	77.08	85.23	79.18	114.14	125.19	47.73	35.19	39.06	55.36	82.17	54.37	107.81	106.46	28.76	32.32	49.02	38.83	55.47	61.88	82.82	136.22	22.53	14.42	55.1	54.5	163.33	72.85	90.9	123.12	38.99	39.64	78.92	56.76	95.56	127.83
		93.1	93.14	37.52	26.79	77.34	63.75	122.93	69.54	85.38	95.38	57.14	30.23	28.5	70.42	87.65	52.84	100.34	111.5	26.41	27.08	29.68	30.28	44.77	42.59	108.42	98.29	18.12	16.8	81.8	34.04	140.6	62.2	110.95	97.59	31.65	41.69	51.26	78.28	123.28	110.02
		82.29	118.59	38.1	39.61	119.53	46.24	63.41	95.76	99.95	89.67	45.13	35.54	34.71	57.44	53.93	64.25	116.68	93.24	32.21	35.75	55.86	32.72	77.21	54.95	121.94	113.31	20.96	18.73	48.15	41.96	142.39	61.68	113.03	115.74	49.89	43.82	73.15	67.09	129	130.98
		118.19	88.69	35.66	28.96	91.69	61.08	98.6	45.42	117.23	84.3	48.69	37.04	34.81	49.48	73.84	66.41	113.49	96.06	37.17	26.53	50.57	37	57.37	60.27	93.51	125.35	22.53	17.42	40.17	56.99	170.52	76.93	104.77	90.99	26.49	45.79	63.55	91.77	141.28	117.28
		74.6	108.98	34.78	26.31	84.81	68.66	116.52	108.77	114.95	103.65	41.97	39.86	36.5	69.56	59.87	54.01	90.14	103.15	30.58	21.49	40.96	31.4	73.06	52.66	119.25	99.49	24.67	13.42	55.36	39.78	143.02	70.86	100.73	72.99	36.26	48.14	49.6	78.36	63.24	121.29
		119.51	139.02	48.22	33.96	75.63	52.61	112.57	95.02	96.53	95.31	42.54	54.71	37.78	71.42	59.52	45.63	106.46	97	29.03	19.91	66.78	34.91	59.79	56.47	112.93	124.37	21.42	13.83	63.4	35.43	115.32	81.86	116.05	122.32	55.93	38.79	70.92	81.94	73.44	113.01
		74.34	116.19	54	20.89	60.65	58.29	123.56	97.53	107.94	96.13	44.8	36.9	31.86	72.43	74.21	60.53	79.81	84.01	36.4	38.23	40.55	56.05	59.79	46.57	94.87	103.47	21.89	16.92	52.92	50.28	114.21	86.11	117.21	68.36	29.41	41.45	43.52	65.38	103.66	152.98
		114.05	86.91	39.43	35.09	64.36	24.23	126.19	66.86	97.11	105.51	57.37	44.37	27.53	71.01	78.85	50.46	121.38	82.41	22.65	35.17	37.08	30.36	62.89	52.06	99.75	128.24	22.2	17.29	58.59	40.57	149.09	82.67	90.49	89.87	28.86	43.61	53.74	118.89	108.06	109.63
		93	89.89	63.41	35.51	110.69	56.67	135.94	70.77	103.4	99.96	47.46	53.44	26.3	67.81	56.03	56.71	94.4	95.51	34.73	28.06	58.33	49.38	57.25	51.34	93.02	115.47	22.77	11.71	52.35	41.24	148.15	84.43	104.74	93.26	31.3	37.39	53.15	109.96	104.04	122.11
		115.45	74.29	27.79	33.22	88.79	64.29	104.75	78.74	77.76	124.23	37.78	44.92	27.73	58.47	56.32	59.29	109.08	78.86	63.73	29.73	36.62	35.88	78.09	47.29	127	119.47	17.03	13.76	65.17	35.02	150.67	70.67	125.9	112.17	39.95	53.46	63.31	102.37	85.68	143.68
		95.98	99.34	50.88	34.11	73.81	62.52	128.62	84.08	88.17	98.29	47.23	38.36	34.33	39.52	76.55	56.29	104.92	83.63	35.49	25.17	33.54	34.83	55.95	67.12		109.56	14.93	13.96	68.72	45.36	128.98	79.19	88.49	91.71	33.56	43.57	43.77	90.75	100.14	126.67
		109.48	116.49	29.31	31	64.14	64.93	87.21	71.79	100.18	118.92	36.88	34.93	25.25	60.87	66.5	57.08	114.32	92.63	42.59	33.11	34.56	32.4	77.75	51.72	79.16	98.25	19.7	19.81	56.48	61.49	113.47	73.75	108.77	79.94	16.5	34.48	72.15	98.42	90.06	146.68
		96.87	125.65	53.99	32.69	89.7	75.31	115.95	113.52	100.48	94.59	61.14	35.89	40.42	48.54	73.87	75.11	85.18	84.04	21.52	30.37	42.53	37.27	56	66.46	104.89	112.46	21.21	20.76	84.23	43.51	166.82	95.79	85.58	97.48	44.13	43.92	67.9	112.45	95.41	140.8
		128.83	86.77	35.42	35.15	69.09	68.28	139.77	63.62	118.19	125.72	37.3	53.29	32.65	87.6	95.35	52.14	102.69	95.66	28.9	29.43	47.66	33.68	69.86	48.91	102.61	103.13	14.79	15.95	72.48	44.87	171.41	62.24	116.75	104.36	43.91	31.08	61.47	95.85	111.16	165.83
		89.06	107.4	44.47	39.12	93.07	57.53	150.74	88.79	110.82	92.03	56.03	45.44	35.07	73.94	68.03	47.76	105.16	94.02	26.79	26.93	48.24	33.41	62.77	51.4	87.36	113.11	21.24	14.24	76.64	41.23	107.58	90.81	77.22	77.92	44.41	46.52	44.9	142.02	124.32	146.91
		81.95	105.43	31.96	26.91	75.79	47.69	138.87	67.6	86.22	115.28	37.18	44.35	28.64	73.92	69.06	57.61	105.45	73.75	19.57	30.67	35.12	39.02	64.62	52.82	90.88	112.79	15.86	12.54	58.97	49.64	124.67	89.63	104.96	120.65	43.66	36.12	73.89	94.48	104.03	109.57
		63.28	91.25	35.12	35.42	115.87	60.11	127.79	69.92	117.77	113.42	36.62	27.12	32.98	63.12	74.74	66.98	128.75	88.79	27.99	29.92	38.38	36.79	92.09	43.29	126.55	126.75	22.89	16.25	78.46	43.28	98.68	61.13	114.59	83.49	33.92	30.93	40.85	71.11	93.89	98.08
		116.86	113.13	32.53	30.79	83.99	67.43	115.95	69.22	85.86	89.8	53.33	36.71	30.64	55.63	84.42	56.5	118.66	86.76	33.15	36.66	43.58	35.14	63.01	50.66	106.25	109.1	15.12	15.01	62.11	42.09	185.71	86.97	110.6	108.03	53.69	29.35	70.52	132.91	115.25	147.44
		87.27	114.5	31.28	43.87	90.07	56.7	113.1	92.81	101.78	105.23	41.64	31.72	24.62	55.31	66.7	52.39	125.33	80.09	33.27	31.42	25.54	39.82	79.62	60.84	121.7	106.51	22.41	14.56	58.89	38.6	127.85	112.19	97.15	87.7	48.06	34.52	76.65	128.81	136	113.12
		99.69	106.56	53.05	33.81	101.25	57.04	105.94	74.37	92.53	102.16	49.63	25.95	38.87	49.14	70.1	74.81	115.76	94.89	27.76	24.84	41.59	40.71	70.32	57.98	95.11	106.47	18.95	18.64	85.02	44.55	143.54	77.21	104.72	74.84	32.71	41.46	56.84	126.95	105.6	113.56
		116.84	92.27	33.63	30.23	79.44	61.56	145.73	75.98	104.55	106.4	54.85	35.57	37.71	52.51	75.47	59.55	98.86	87.64	21.11	25.84	45.04	34.38	60.21	50.42	109.82	132.18	19.02	17.81	77.25	48.58	89.81	90.83	122.59	100.44	40.56	37.79	37.79	93.68	103.36	103.33
		87.89	124.38	30.41	36.85	87.83	44.74	104.61	93.85	98.27	134.07	46.04	31.04	36.06	68.44	86.64	66.02	131.77	87.19	26.7	20.13	33.64	29.05	66.2	55.87	141.39	98.51	17.99	19.51	78.17	39.46	96.56	87.83	79.3	117.1	33.65	44.62	69.46	107.72	126.71	111.11
		83.88	62.68	36.39	44.22	93.48	62.39	95.97	98.12	116	121.47	54.62	28.78	30.3	60.88	105.03	52.23	104.64	74.68	33.24	32.19	39.23	61.35	74.62	45.21	93.84	108.78	16.16	23.74	52.98	55.41	95.33	82.54	103.57	96.51	36.05	40.06	60.83	53.62	125.59	152.24
		100.89	106.55	45	30.49	88.44	59	147.26	97.4	104.39	88.15	45.83	32.6	26.63	48.96	75.72	76.2	83.1	94.26	27.53	23.85	33.89	64.86	55.7	46.96	96.65	133.07	20.5	13.73	65.29	35.78	85.84	77.31	119.35	102.76	40.5	25.7	50.73	89.74	111.6	102.81
			66.48	34.34	39.85	87.37	54.77	147.84	82.82	95.67	96.77	51.54	34.48	29.14	69.54	66.63	63.75	90.21	82.61	37.91	45.43	34.27	40.9	64.26	54.98	62.56	104.89	20.7	17.69	70.62	42.85	115.86	63.98	95.71	72.7	36.17	47.08	49.64	128.25	99.8	132.34
		76.96	130.13	59.94	42.99	123.66	47.45	138.55	79.75	102.23	98.73	38.2	39.13	28.99	55.29	56.09	50.28	82.59	96.1	28.23	27.41	42.58	38.61	67.94	49.57	80.92	125.12	18.18	14.27	74.09	65.74	106.38	61.69	75.17	86.7	53.2	39.51	65.45	111.41	100.86	145.1
		83.23	103.16	36.6	41.65	91.8	65.85	136.19	81.29	91.59	102.09	58.26	28	37.52	76.96	58.09	62.44	78.97	80.79	23.28	36.88	46.61	19.79	78.1	54.2	100.07	126.39	25.95	11.96	82.43	48.69	92.22	71.92	104.7	90.87	52.12	34.98	72.41	102.91	98.96	148.73
		88.67	117.4	39.54	31.57	82.08	52.67	155.24	93	95.67	107.82	63.93	36.03	30.26	64.84	69.24	52.28	119.89	70.67	28.52	29.5	35.15	41.74	70.49	38.46	74	124.16	20.91	16.03	80.37	43.89	115.91	49.08	83.12	80.39	24.09	43.86	73.95	106.11	119.25	140.64
		111.16	128.02	35.06	35.53	100.3	52.61	132.94	72.17	100.43	106.7	48.2	38.95	45.92	68.55	63.22	46.17	100.3	76.15	39.37	24.8	33.52	37.81	69.74	71.05	91.67	114.88	18.61	19.63	74.41	48.32	115.4	96.14	86.53	78.53	26.7	29.95	39.74	76.37	119.96	149.76
		119.72	96.12	31.83	40.43	99.47	58.75	98.5	87.98	75.47	103.06	55.2	44.3	42.46	59.82	69.79	59.15	84.3	87.14	35.86	32.58	42.58	32.2	84.83	51.46	69.36	106.56	22.52	22.2	75.98	48.08	100.61	78.27	98.27	92.88	43.58	53.24	65.14	115.88	106.21	125.46
		100.7	86.17	24.23	32.88	100.03	57.64	103.5	122.91	108.69	102.41	44.46	24.08	43.95	62.3	49.07	47.93	84.34	89.5	35.66	31.07	72.23	39.14	67.48	80.49	58.66	123.48	17.32	13.69	78.94	39.77	113.57	92.38	84.64	66.9	45.32	37.54	45.43	110.19	104.48	114.12
		104.37	78.15	33.62	34.45	83.93	35.16	134.48	87.14	67.73	111.13	46.4	31.94	48.8	72.41	66.95	57.36	99.43	101.44	40.87	34.61	53.22	36.07	83.72	44.69	77.09	93.11	22.22	15.98	50.61	48.47	129.48	70.15	117.67	81.98	40.28	43.5	54.29	120.54	86.95	139.31
		94.69	117.1	34.44	35.59	101.56	61.79	128.76	99.4	100.56	106.64	43.43	30.29	36.28	69.94	80.33	70.65	100.99	90.93	33.39	33.84	46.23	28.79	76.76	71.06	102.03	92.11	23.78	22.1	60.72	38.04	116.82	65.37	109.75	79.13	35.09	37.23	86.26	86.4	129.42	113.28
		103.77	83.07	32.52	46.74	91.22	58.21	119.67	95.49	79.89	132.73	56.63	23.2	36.62	47.54	63.3	65.1	95	84.29	21.57	24.15	72.58	34.45	77.67	47.45	83.41	114.88	18.99	17.9	71.56	45.74	122.5	67.7	90.5	80.27		40.96	81.5	91.08	101.68	104.23
		77.78	94.1	30.73	34.94	68.92	48.73	141.4	100.24	101.84	88.91	39.99	27.81	37.79	52.39	80.72	59.17	101.84	72.05	29.38	21.04	78.36	17.66	59.94	45.54	96.25	75.4	20.46	12.34	64.9	45.57	121.57	61.06	96.75	95.8		22.21	69.58	97	127.52	84.9
		104.09	123.97	31.47	36.35	95.49	49.68	153.89	133.37	107.62	101.37	46.02	33.43	47.73	54	73.85	22.17	132.54	73.7	34.36	25.76	59.84	30.44	70.07	65.96	87.16	124.75	24.01	10.84	52.09	42.32	129.35	54.93	118.86	71.23		23.54	81.37	81.68	109.67	88.35
		106.96	108.98	33.13	39.93	77.56	29.6	141.95	85.33	102.16	110.85	63.31	33.44	34.55	93.6	62.4	62.35	126.08	77.45	22.47	32.09	48.07	45.95	62.48	50.76	156.16	88.26	18.14	10.84	53.78	48.25	115.77	79.31	103.24	99.42		38.64	53.6	99.23	122.17	135.32
		103.35	83.48	36.34	29.12	89.21	53.31	98.07	90.41	108.49	83.36	39.65	23	40.85	43.4	73.02	52.61	102.01	79.77	33.81	25.81	45.29	35.8	71.92	49.76	98.42	87.08	25.77	15.23	69.09	40.16	131	68.75	101.41	98.97		44.31	80.02	95.53	112.28	71.92
		90.71	131.68	26.92	42.17	108.83	67.46	123.03	70.74	120.73	77.03	40.54	29.21	43.27	48.56	92.04	63.48	81.95	95.07	22.66	37.03	59.3	35.14	58.51	29.16	89.81	96.52	18.03	14.96	69.2	47.67	130.88	81.56	103.52	74.02		45.45	68.58	110.17	133.29	100.17
		110.54	85.82	30.84	50.64	65.03	61.3	127.1	83.6	85.14	129.26	58.97	26.86	35.96	68.98	62.07	60.16	111.34	85.12	37.91	33.19	42.71	38.92	69.18	54.61	74.17	126.04	16.52	10.7	57.57	27.16	105.43	68.79	98.31	89.52		30.25	63.48	125.64	98.42	141.35
		125.21	86.36	31.69	36.39	102.23	49.11	137.29	79.23	106.33	99.38	33.39	27.21	49.17	39.6	86.97	41.13	133.53	95.1	23.29	27.57	67.67	36.43	79.59	74.24	95.6	120.71	19.89	13.63	85.67	43.79	139.21	77.34	120.58	75.04		47.22	60.5		128.28	77.78
		108	92.05	26.8	31.06	121.62	50.29	99.52	73.15	93.23	100.37	50.49	31.01	44.68	66.6	70.61	53.12	79.28	92.48	23.2	29.64	40.47	43.52	80.18	51.79	178.15	89.24	25.81	13.25	63.96	43.96	117.65	89.02	119.02	106.95		39.91	60.42		117.18	104.19
		103.27	106.52	28.88	36.06	109.22	63.29	123.36	92.84	95.26	98.37	62.61	32.16	45.73	66.18	75.25	65.07	105.32	61.13	24.42	32.64	48.95	48.88	87.7	27.76	95.24	112.6	21.96	19.47	91.09	39.64	133.78	69.87	108.54	121.6		37.61	60.6		107.63	81.68
		106.56	98.46	40.79	39.85	104.21	43.57	111	95.03	97.95	71.99	48.13	26.59	36.38	62.85	118.2	60.84	77.06	78.81	28.07	28.89	49.33	28.7	85.31	44.67	72.49	93.79	23.35	15.99	64.81	47.98	99.54	76.42	109.76	138.08		45.66	64.57		84.86	95.62
		70.37	74.05	31.83	33.92	101.16	51.22	86.03	94.28	124.43	102.8	43.42	30.14	51.62	73.54	107.46	56.68	106.42	63.08	23.28	43.67	50.78	25.49	74.23	44.38	115.59	103.68	26.55	15.68	82.29	36.97	126.28	40.66	110.89	114.05		51.47	31.25		71.1	92.36
		78.63	98.22	28	36.28	90.3	50.61	146.05	74.05	113.07	82.58	61.6	40.01	46.1	54.5	62.81	60.8	109.88	90.72	29.5	37.52	46.65	35.93	84.44	43.17	96	95.79	22.13	12.27	87.25	29.3	89.95	74.28	123.04	135.91		39.83	57.5			114.39
		97.79	95.03	22.58	21.9	97.67	62.33	143.56	80.88	111.22	120.77	48.67	22.09	40.5	95.53	88.81	58.37	93.53	86	27.81	30.33	40.57	22.8	92.27	50.38	115.89	94.48	21.24	16.05	77.6	38.99	113.16	87.98	61.34	148.27		27.12	65.06			97.45
		83.18	124.77	34.52	35.59	105	58.02	143.45	94.4	111.33	122.46	30.02	30.28	35.56	71.92	96.12	64.74	98.4	80.38	31.79	35.62	72.47	31.38	87.04	61.2	129.66	112.89	21.25	12.67	86.38	50.86	124.16	66	100.42	142		47.33	71.32			98.68
		95.16	117.29	43.73	36.99	85.87	43.76	157.03	95.66	106.82	117.03	36.12	30.22	29.5	44.27	102.03	52.88	75.66	92.88	34.8	27.51	45.66	26.29	73.24	56.57	59.09	113.78	29.15	12.41	61.05	64	116.11	76.08	94.48	89.74		40.59	87.86			94.42
		103.97	82.18	26.23	35.92	83.52	68.4	137.51	25.34	113.34	78.2	38.91	24.58	26.24	43.64	92.35	84.69	87.13	109.55	24.47	21.6	53.03	36.01	65.17	59.9	147.52	82.55	28.48	10.52	60.57	26.61	105.92	68.38	91.85	152.79		35.12	59.93			124.55
		89.06	108.19	23.89	38.1	87.25	48.48	145.34	80.99	120.55	97.69	46.53	30.11	45.05	36.69	104.83	86.14	90.44	97.4	34.24	28.27	47.52	43.61	84.22	66.73	109.89	110.99	20.57	19.03	66.58	43.34	134.99	71.96	68.48	146.93		40.98	66.99			99.41
		80.53	101.75	35.75	32.37	65.79	63.72	106.03	117.15	83.79	97.31	39.95	25.79	47.45	57.27	99.02	54.8	114.06	112.56	23.37	36.61	44.89	37.84	67.7	30.64	103	111.04	15.15	13.41	68.44	42.21	143.87	70.23	98.8	128.83		33.46	64.69			114.72
		108.1	91.06	32.63	28.63	91.89	54.69	118.98	104.42	118.92	98.38	41.06	25.88	36.74	33.83	97.44	42.19	108.26	97.05	23.09	33.14	70.29	27.93	57.54	35.09	82.71	104.56	27.17	15.66	90.05	27.18	73.53	73.62	97.9	121.28		31.24	56.23			97.28
		97.26	124.9	33.99	28.14	81.6	58.89	143.53	79.81	95.6	115.73	49.05		51.5	39.95	111.26	54.28	86.95	110.87	25.36	50.31	43.77	40.56	58.24	66.34	123.73	91.01	20.37	15.49	52.77	38.11	105.03	63.19	84.95	141.48		30.93	74.29			132.33
		94.43	85.6	31.03	37.91	86.67	56.37	99.28	96.64	110.32	108.48	60.45		46.46	75.33	103.41	79.53	84	78.86	23.68	28.82	47.83	21.57	45.48	51.61	100.92	98.91	23.26	15.71	53.03	42.02	108.11	65.55	115.57	96.2		40.58	50.24			109.53
		98.54	127.26	33.1	30.35	94.33	62.5	115.45	69.44	97.95	85	52.46		41.11	30.79	88.39	71.79	116.07	78.38	26.97	20.61	36.93	29.81	53.36	47.61	117.93	118.1	24.66	14.93	66.94	41.46	138.44	68.85	90.58			46.69	79.36			116.97
		97.41	79.11	31.48	35.21	130.05	64.18	122.69	93.36	98.3	143.87	43.42		36.91	62.41	104.78	75.16	95.61	115.7	28.25	34.43	44.57	35.04	66.71	67.91	126.22	70.81	26.91	15.5	51.72	63.49	138.07	68.56	108.54			35.37	46.55			151.85
		115.63	128.45	32.11	35.09	82.92	60.74	114.2	86.15	95.95	109.84	49.44		46.72	54.94	84.63	61.23	88.3	129.87	26.47	28.07	41.91	31.76	47.26	81.78	100.3	73.58	16.06	15.17	60.68	30.82	127.21	55.94	93.75			52.84	72.14			93.15
		91.71	109.26	41.84	38.07	80.49	54.82	90.74	108.58	101.29	98.13	43.35		38.26	70.69	75.88	87.33	102.85	119.02	33.5	25.55	36.67	33.11	59.63	73.09	62.18	108.12	19.08	13.44	50.18	42.09	99.39	80.07	73.2			44.36	80.38			115.54
		106.95	103.98	37.49	30.16	74.48	46.74	130.56	61.87	110.27	127.84	59.05		42.08	71.35	73.73	81.55	109.84	137.36	26.74	26.38	45.63	49.02	45.82	34.71	107.78	107.44	21.27	17.09	58.02	41.59	108.62	64.06	108.02			48.38	63.48			145.69
		154.3	130.39	40.95	36.25	62.72	51.35	122.88	90.87	113.9	107.94	47.65		32.08	62.5	112.6	78.62	119.75	116.92	31.94	33.03	45.46	55.64	90.72	43.03	101.07	78.5	21	19.55	46.64	47.07	116.4	72	97.24			21.44	51.26			114.66
		109.64	138.08	41.78	38.46	62.83	47.63	94.26	105.97	96.23	128.25	41.19		35.58	38.7	85.62	79.49	82.94	122.27	30.07	39.79	51.87	49.33	50.23	65.47	73.29	89.34	23.28	14.75	80.55	51.44	86.18	78.61	110.11			40.81	44.53			139.88
		108.67	83.66	44.76	34.33	78.88	46.49	135.39	75.6	98.81	74.97	52.89		32.99	61.11	54.06	51.85	108.27	116.17	33.83	26.04	36.72	35.07	52.12	56.18	112.45	81.48	19.56	14.17	58.31	42.12	115.22	79.33	110.57			30.09	61.45			99.35
		101.16	131.35	21.38	21.52	71.1	41.63	141.17	80.42	106.1	106.99	59.25		43.86	53.03	71.58	62.05	82.37	95.18	34.35	31.99	44.98	57.45	57.78	49.84	107.97	115.09	23.94	15.3	63.92	42.69	130.23	75	109.83			40.3	54.84			76.06
		133.09	141.16	42.33	24.58	94.92	49.61	142.63	84.18	101.08	89.88	67.49		31.28		78.15	81.69	112.65	114.02	34.53	22.7	59.13	41.29	36.05	71.5	103.62	100.51	23.45	21.61	75.4	47.89	129.73	61.95	96.3			56	48.75			93.67
		103.64	81.62	31.6	38.9	73.54	45.37	124.36	71.45	90.07	93.96	36		46.21		71.66	57.43	69.24	131.13	30.69	40.93	34.9	42.87	70.56	65.86	121.44	85.68	21.18	18.47	51.11	37.94	89.35	79.21	100.7			49.55	44.49			118.73
		139.35	107.94	36.81	33.02	91.16	56.48	151.59	64.73	105.81	108.92	79.75		37.78		81.83	51.72	77.5	130.01	32.31	26.93	40.03	35.49	65.3	27.62	93.19	76.07	17.11	11.49	60.46	40.16	112.96	81.14	107.16			54.29	60.26			94.42
		109.54	106.26	40.4	33.93	99.99	64.27	95.33	75.96	111.84	96.61	56.24		37.8		94.68	51.04	104.29		30.16	26.01	36.26	51.24	69.05	72.04	144.26	85.3	25.3	18.16	57.25	64.97	121.58	80.4	98.4			34.59	53.99			98.37
		128.6	132.94	41	32.07	90.56	52.55	95.12	96.94	93.77	77.96	45.01		36.98		75.5	63.42	85.35	137.51	36.19	33.32	36.21	38.23	86.95	56.1	76.69	81.23	24.96	9.46	51.88	34.12	119.74	71.31	113.04			35.17	100.98			82.93
		102.77	132.97	44.74	38.59	90.01	50.77	129.07	95.33	109.44	92.68	44.37		37.64		83.91	54.37	89.06	111.95	38.82	26.62	44.34	48.48	62.84	54.45	95.04	137.13	23.55	15.87	58.06	43.32	125.52	90.26	100.01			44.94	74.76			97.96
		124.56	128.33	22.06	31.63	77.86	42.91	137.63	86.17		90.38	37.25		41.47		77.99	74.04	78.42	102.42	71.19	20.11	40.3	37.83	48.88	45.19	78.18	124.01	26.19	17.7	61.22	60.01	74.64	68.96	107.05			44.56	71.29			112.1
		71.64	111.44	32.53	32.32	104.83	53.23	141.18	109.99		94.7	49.45		48.08		56.71	55.41	92.04	133.29	43.28	23.94	35.28	43.22	56.29	52.07	98.04	102.61	21.16	14.49	71.13	42.5	78.45	65.72	105.85			44.89	51.58			107.09
		93.13	142.94	37.01	41.96	74.59	40.5	83.61	94.53		118.19	46.6		47.61		79.88	71.99	96.82	123.89	39.92	30.09	48.02	30.46	67.28	58.92	89.93	61.35	27.06	19.49	45.6	52.98	119.6	101.73	69.78			34.24	70.32			115.65
		98.8	94.54	53.43	27.21	88.63	47.22	113.37	73.75		94.74	51.53		34.2		50.93	51.24	72.94	112.05	38.26	24.57	40.02	28.81	80.99	43.38	86.1	84.21	22.81	14.44	60.76	69.65	102.68	86.13	93.24			54.05	55.84			114.74
		110.85	89.2	44.58	38.43	73.4	64.18	96.24	83.2		95.91	44.73		48.53		80.38	54.11	135.95	128.34	30.23	24.45	39.9	39.42	70.81	52.11	92.31	104.19	20.23	14.31	84.66	38.96	135.66	90.31	92.49			26.37	71.96			99.56
		105.72	98.72	34.66	33.11	88.65	61.24	111.61	92.95		77.8	55.28		50.6		81.54	72.24	82.31	122.14	23.26	29.76	39.16	25.74	74.92	51.58	74.17	92.05	25.26	17.06	63.18	40.22	117.19	73.09	109.15			41.19	78.77			158.18
		90.98	94.4	49.17	32.21	90.22	78.39	154.43	73.26		111.09	46.28		46.51		99.32	52.89	95.47	100.51	36.26	41.68	37.5	26.06	82.04	64	112.45	92.33	20.16	19.7	67.23	35.77	134.22	61.54	120.1			32.58	44.03			107.34
		101.77	115.97	50.26	35.27	70.3	58.21	114.49	92.95		81.01	32.38		38.33		57.99	47.26	96.5	107.37	37.46	30.81	32.31	32.43	47.56	53.63	97.79	81.1	28.02	12.24	65.77	44.86	111.58	79.22	120.16			36.46	71.58			148.84
		106.43	97.35	40.53	35.87	91.92	61.97	125.92	79.9		111.9	63.9		31.23		59.06	51.19	121.51	83.15	38.27	22.36	40.51	25.27	53.03	59.07	97.53	118.38	19.01	15.26	89.47	38.07	124.27	83.12	103.86			32.46	66.94			162.86
		123.3	79.34	39.75	33.89	92.78	46.25	119.99	74.52		96.5	50.63		22.82		78.16	77.92	89.62	109.33	24.37	23.87	43.53	21.42	85.83	36.68	108.05	97.16	23.3	14.53	45.63	37.43	127.28	71.86	85.02			39.26	66.83			140.05
		91.99	118.65	38.82	34.86	98.54	50.72	137.45	89.48		89.34	50.1		39.02		89.84	60	128.08	79.98	36.12	35.79	48.02	32.01	66.12	30.91	98.04	102.34	18.81	12.44	54.78	41.49	114.83	63.58	107.59			49.99	54.98			115.49
		102.15	95.93	40.99	31.06	77.78	63.2	121.12	94.46		88.89	52.23		38.06			70.55	104.02	82.9	40.87	29.44	48.36	50.89	67.67	42.38	77.64	74.12	18.61	19.27	67.49	43.26	119.35	68.37	90.06			41.58	54.36			113.8
		101.61	94.05	29.69	37.96	80.15	50.17	130.58	119.04		75.81	51.23		34.96			50.59	83.71	91.74	24.84	28.37	38.53	29.67	69.37	45.22	91.68	100.79	19.24	26.56	58.06	31.9	84.86	66.17	93.31			40.31	82.3			122.33
		97.57	108.41	35.36	32.04	80.81	58.4	127.02	64.7		100.96	50		35.77			60.16	102.3	121.03	41.17	34.38	33.41	39.36	67.54	41.25	92.69	74.05	21.21	12.48	81.44	34.23	96.36	81.37				52.08	57.69			118.67
		103.74	90.71	39.61	35.02	94.92	53.91	126.56	88.11		93.03	54.85		29.34			29.42	108.8	97.86	43.52	25.09	66.79	44.14	73.07	57.42	86.09	81.32	18.79	12.05	41.81	45.73	131.82	55.42				49.28	58.28			109.89
		87.82	97.67	41.34	34.58	102.2	61.82	116.55	85.22		102.66	58.55		35.09			55.81	132.29	88.72	36.55	27.57	36.86	38.45	52.81	65.73	53.44	103.88	20.12	18.06	60.53	53.36	112.35	71.12				34.76	82.43			140.26
		88.59	135.53	40.47	33.7	90.36	67.52	103.54	114.59		96.28	49.82		34.32			34.71	81.69	123.41	35.65	25.13	44.81	35.28	64.27	64.81	59.27	86.47	24.12	17.17	54.36	35.81	117.71	70.23					51.34			151.14
		106.82	97.45	55.38	30.16	101.54	46.3	139.79	99.58		84.27	44.44		24.63			45.35	107.38	97.48	34.41	47.84	44.57	42.51	55.75	65.84	77.41	112.36	31.44	11.88	51.85	36.43	172.32	79.52					111.36			123.12
			86.2	36.76	20.73	101.04	46.73	136.55	106.01		100.32	82.9		30.25			61.93	114.16	82	28.79		59.57	36.19	103.18	34.55	61.13	101.23	21.02	14.66	57.89	43.2	77.03	79.58					78.85			142.77
			72.41	31.42	32.73	103.44	48.94	121.63	78.12		104.38	55.91		42.22			40.1	96.78	77.1	22.94		36.68	53.24	69.68	63.96	52.16	91.71	23.83	12.05	47.8	55.8	99.02	66.12					54.79			147.1
			112.92	45.43	24.04	108.23	44.38	108.97	86.77		91.95	47.37		32.23			75.34	127.43	87.7	51.33		48.29	38.24	60.24	45.68	86.56	95.72	23.33	17.69	47.79	39.4	67.33	65.86								91.2
			89.04	38.74	32.01	85.95	59.74	144.09	101.5		107.77			35.94			67.45	95.11	129.45	28.81		45.82	34.95	82.87	49.39	97.82	109.67	17.64	14.08	58.77	42.15	131.27	79.51								122.13
			88.2	44.23	28.62	93.09	49.54	143.72	89.35		74.46			31.52			70.11	128.35	90.12	35.21		44.24	31.19	56.6	41.95	57.49	105.09	22.81	17.37	83.72	39.66	124.79	66.26								114.71
			84.75	47.82	28.76	84.21	61.37	107.44	76.35		88.3			34.69			75.49	104.59	86.76	39.12		38.02	36.83	64.8	53.03	97.88	109.64	21.33	15.89	54.96	51.03	142.07	90.36								122.59
				33.42	34.3	57.46	58.13	74.21	101.99		86.39			39.14			46.68	102.31	90.75	23.01		46.27	27.52	47.49	51.5	86.06	117.6	21.02	15.66	46.2	52.06	136.64	68.4								114.07
			121.5	53.45	18.65	58.95	42.67	77.27	92.68		73.95			34.9			53.63	143.49	91.04	32.51		63.21	37.59	56.71	49.41	66.07	85.71	28.71	15.85	50.4	52.55	111.78	82.36
			107.8	38.48	24.63	89.11	55.92	70.66	95.7		80.18			35.94			44.37	82.85	100.82	39.83		42.39	38.51	53.4	47.34	74.74	105.47	16.32	6.27	58.29	51.37	184.59	96.85
			103.46	38.56	22.12	73.26	36.73	53.38	92.87		60.19			36.16			50.72	103.88	126.63	24.86		43.54	32.5	72.21	30.03	68.16	87.05	25.01	13.08	52.64	40.99	95.47	72.29
			81.77	32.2	29.88	64.88	38.92	83.75	84.08		85.3			38.03			46.68	116.44	116.37	20.91		31.53	40.1	80.06	42.9	83.56	104.18	19.31	12.05	65.54	33.53	109.27	68.11
			113.3	39.2	23.46	89.75	60.74	69.16	94.12		88.53			31.7			54.5	132.03	108.84	23.22		41.89	37.1	57.49	52.76	73.43	103.81	17.37	14.13	65.53	56.58	123.84	91.83
			110.15	41.12	30.42	64.45	46.74	76.75	126.05		87.67			38.03				119.4	137.06	20.66		42.64	34.49	95.14	55.28	61.83	77.34	24.03	15.59	55.42	39.74	132.31	80.82
			96.44	27.21	31.95	67.78	41	74.57	90.41		99.74			27.35				123.88	97.65	26.21		44.43	33.28	62.81	47.2	48.75	127.83	18.34	13.76	55.76	21.23	74.46	82.68
			113.7	39.71	23.05		65.04	59.17	101.41		97.1			35.85				105.46	115.69	19.75		38.09	52.6	108.65	54.42	80.67	84.13	15.03	14.98	64.1	47.11	120.14	47.4
			116.01	31.36	23.21		40.01	79.57	86.32		89.53			35.09				96.25	115.18	26.79		48.85	26.04	50.27	42.43	57.77	93.42	24.54	11.73	69.85	38.51	153.07	57.38
			79.34	30.1	35.12		42.99	76.62	110.41		89.81			33.59				91.2	95.42	36.7		65.31	34.93	66.63	49.81	110.91	116.19	17.37	11.5	60.5	56.53	116.77	65.2
			88.49	27.5	31.08		69.21	67.95	87.18		94.52			31.77				99.37	84.04	23.06		40.96	32.82	71	42.2	112.49	137.31	19.35	24.82	67.86	52.89	134.05	64.23
			116.74	25.63	46.21		60.63	78.5	77.99		113.94			39.97					136.38	28.95		46.92	43.21	68.65	46.76	129.25	87.08	22.56	14.33	50.07	43.01	105.93	62.81
			78.8	30.71	30.29		48.42	94.99	86.02		107.77			33.94					115.51	30.92		44.72	72.05	75.41	56.33	85.07	114.92	23.91	13.57	46.7	44.22	120.76	58.39
			123.59	37.16	28.29		44.94	86.1	86.78		108.47			36.4					99.93	34.15		30.2	33.56	83.69	54.24	117.58	95.86	17.32	13.46	66.08	65.91	160.48	78.69
			98.44	24.63	37.04		47.36	95.77	68.09		94.96			41.16					108.95	31.41		46.23	30.76	63.36	50.16	104.89	87.84	23.52	14.29	60.4	34.13	102.9	69.46
			96.47	28.78	28.25		54.63	78.28	84.57		107.21			27.72					123.88	27.62		34.34	33.76	91.12	48.54	110.68	110.04	16.47	7.32	61.52	48.41	120.56	63.95
			65.06	26.71	26.42		65.5	81.2	74.15		116.46			52.27					88.81	38.79		34.94	44.96	77.52	74.14	100.05	101.95	17.41	13.63	59.85	48.43	139.61	71.37
			96.8	32.1	34.01		45.88	78.89	71.84		91.48			37.91					144.95	32.05		30.95	35.21	63.36	47.35	97.74	83.86	14.38	10	50.74	47.69	143.13	87.36
			104.69	33.21	32.32		62.31	73.1	68.29		130.5			36.29					117.03	51.64		38.98	36.57	130.13	30.79	116.11	69.01	23.34	14.27	57.11	47.8	98.91	93.96
			94.95	35.57			47.39	97.15	75.82		74.5			36.29					104.52	34.99		39.58	41.34	85.12	39.28	79.94	78.12	19.63	9.97	57.73	42.59	133.23	86.6
			107.92	31.83			45.54	78.06	61.51		88.62			35.94					118	26.53		39.12	61.02	80.73	36.77	98.84	98.23	23.33	13.8	57.02	41.77	97.4	71.63
			107.02	33.78			67.24	83.55	73.96		89.23			39.96					109.08	36.24		25.67	41.55	76.3	53.64	79.18	116.4	23.13	14.76	66.53	39.24	135.12	87.08
			121.58	44.93			55.94	65.18	81.36		101.91								148.18	24.92		28.55	44.38		48.09	88.81	66.24	17.75	14.57	49.72	69.49	153.01	76.91
			87.97	39.23			52.38	89.2	79.79										105.47	24.14		69.73	33.79		46.94	112.95	65.11	22.38	11.79	58.2	45.22	88.01	63.62
			73.83	33.11			62.61	53.75	66.43										101.51	48.37		55.35	28.22		51.75	116.6	78.9	21.63	12.87	59.74	47.66	142.45	81.76
			73.83	33.74			49.41	66.4	89.43										110.12	29.3		28.38	41.23		43.18	87.44	110.83	18.72		50.55	49.83	122.74	86.76
			113.33	26.23			57.55	58.89	86.12										100.51	39.78		44.02	42.22		62.11	79.76	129.83	20.26		50.91	57.86	169.97	68.57
			94.34	33.24			44.9	68.21	70.41										103.84	43.47		43.34	37.63		42.86	150.31	111.56	19.66		54.15	27.4	122.69	52.56
			77.7	28.21			56.86	81.78	100.84										104.46	30		43.54	30.35		68.74	96.46	109.99	20.37		67.34	38.29	56.48	61.66
			80.49	31.21			39.01	90.77	88.25										95.4	25.15		48.21	43.36		49.08	104.14	110.92	29.08		68.1	45.79	101.54	66.98
			110.89	29.35			62.19	72.88	71.64										120.76	34.04		49.9	35.09		38.41	89.32	136.07	20.95		61.51	49.17	73.98	69.97
			119.82	28.68			45.61	77.33	89.02										120.54	26.1		61.94	34.6		31.56	150.52	119.59	26.8		64.95	41.29	97.2	59.17
			104.97	38.22			49.88	83.39	100.65										85.46	39.27		59.71	35.09		102.46	139.25	110.63	30.07		62.81	104.92	82.24	44.8
			87.52	27.01			65.06	78.31	74.48										136.59	31.38		52.89	46.25		55.25	155.34	120.24	20.55		59.35	38.13	86.6	51.11
			79.65				37.34	72.05	77.21										93.58	23.87		42.51	34.35		26.27	88.56	130.9	26.65		51.28	38.8	88.32	71.92
			89.86				57.23	81.54	121.58										88.36	20.97		62.65	28.21		60.4	110.25	115.59	16.8		60.82	47.03	83.87	94.8
			104.86				41.88	68.96	107.54										88.49	21.07		60.91	43.92		29.85	70.4	112.14	21.33		53.53	37.28	73.85	74.41
			76.72				56.54	79.78	90.82										135.46	13.91		46.7	39.04			53.79	129.71	25.63		43.64	84.73	70.01	61.02
			90.76				71.32	74.08	64.49										120.44			41.48	39.76			95.41	92.28	17.46		97.92	40.61	91.69	104.05
			120.97				52.74	93.93	82.62										91.62			63.1	46.49			87.09	123.57	19.08		65.66	39.33	111.26	63.72
			95.58				49.01	71.05	44.2										105.11			72.71	32.25			120.22	95.88	18.7		48.34	57.84	79.35	78.82
			117.65				62.03	74.4	91.7										95.54			33.7	40.32			94.19	74.65	17.47		63.37	35.81	92.84	62.71
			108.47				40.97	96.26	99.62										96.66			57.38	32.62			88.62	74.27	16.06		54.62	42.05	106.41	76.97
			96.2				41.55	71.09	69.29										138.74			47.19	39.51			92.3	120.5	19.79		53.36	45	71.16	102.67
			124.47				43.4	76.15	92.63										117.87			46.62	28.9			94.73	83.34	26.06		56.66	57.42	102.89	80.22
			90.38				62.05	79.02	69.16										88.41			70.18	31.1			107.33	129.75	16.1		73.41	52.91	125.44	102.54
			100.93				46.57	89.87	75.2										88.65			38.47	42.53			106.32	86.74	22.02		51.75	57.38	106.18	70.83
			112.02					60.8	88.77										124.36			44.95	38.2			79.32	115.82	22.6		54.99	48.48	98.08	79.74
			90.88					61	64.41										105.55			53.07	36.97			70.86	98.56	18.99		49.34	39.08	106.74	85.66
			127.92					88.11	62.66										127.58			48.5	39.07			75.28	76.41	20.68		45.26	44.92	73.61	85.45
			84.1					76.24	79.86										100.42			43.15	38.6			95.41	98.12	20.53		45.83	41.33	110.57	63.57
			136.24					75.01	83.44										96.38			38.7	60.9			95.56	123.98	19.19		48.24	57.99	120.71	92.63
			96.42					59.93	91.97										105.16			46.35	37.91			96.34	98.4	17.24		61.96	53.44	116.56	96.72
			119.42					54.35	75										123.16			36.88	39.59			82.07	85.03	20.71		80.09	38.02	101.11	69.13
			88.04					112.56	81.51										128.07			50.87	52.18			96.43	80.73	25.49		70.04	38.26	92.26	86.39
			130.34					88.53	102.92										99.3			57.32	44.82			130.71	100	20.59		49.8	29.64	112.49	78.87
			98.65					85.05	81.28										102.81			46.71	46.03			126.66	108.63	20.25		57.98	38.68	108.12	89.43
			95.58					77.35	78.96													45.46	41.45			92.17	83.27	14.87		47.28	42.79	95.41	53.4
			107.45					63.12	81.17													32.51	39.04			89.87	107.57	13.64		53.03	21.5	110.99	78.86
			93					73.01	57.79													51.47	41.95			57.54	92.12	21.9		63.56	49	97.22	96.39
			93.12					58.83	91.8													51.37	46.29			86.35	104.22	23.5		61.16	43.44	95.74	82.96
			99.59					91.81	89.94													33.12	36.71			104.77	76.77	20.14		58.97	42	99.54	67.98
			80.82					88.44														44.54	33.17			91.5	90.22	18.82		63.3	72.42	93.57	69.46
			101.26					61.92														33.85	44.7			111.87	87.89	19.16		39.43	39.79	109.01	86.15
			88.79					56.35														29.66	51.67			91.8	103.19	20.49		42.19	43.17	77.98	80.12
			94.84					77.41														47.2	33.73			104.67	74.59	24.57		58.29	32.9	128.7	80.97
			87.89					72.03														51.91				99.41	83.91	24.67		45.1	41.67	92.9	57.68
			94.83					83.3														36.14				138.08	112.81	21.33		45.49	50.91	96.69	64.48
			114.01					59.41														47.98				101.27	67.64	15.16		68.07	43.46	130.2	86.54
			114.97					74.24														33.71				109.85	83.51	15.57		44.74	30.02	108.5	74.76
			150.72					102.13														43.89				115.15	89.92	23.95		55.08	32.11	107.37	83.41
			104.26					86.09														32.47				142.86	91.6	26.33		48.24	58.14	143.22	80.3
			98.94					76.29														44.63				129.46	77.91	17.63		46.5	40.86	122.41	62.98
			119.47					97.65																		92.2		14.85		45.47	36.92	95.95	77.73
			113.57					77.58																		92.73		17.59		65.73	35.85	101.43	67.96
			98.9					104.59																		105.4		22.14		57.35	44.2	92.28	82.53
			92.19					64.29																		115.88		20.64		64.75	41.03	185.21	59.3
			88.3					60.88																		92.48		19.57		57.33	58.31	96.45	68.03
			77.76					93.14																		117.86		21.93		54.98	42.83	119.14	65.09
								104.4																		96.81		17.64		61.69	25.16	136.62	71.12
								61.82																		110.81		15.54		62.01	42.33	121.83	119.72
								79.18																		109.84		22.31		61.36	35.69	112.66	74.81
								69.54																				21.55		79.6	36.03	111.33	91.02
								95.76																				26.63		82.56	33.45	106.28	70.94
								45.42																				17.59		59.84	39.55	105.65	61.38
								108.77																				14.74		66.26	37.61	105.24	69.92
								95.02																				21.55		49.79		95.86	62.52
								97.53																				15.77		66.6		94.87	59.33
								66.86																				17.01		60.04		126.87	58.86
								70.77																				16.75		47.01		116.3	50.75
								78.74																				21.09		60.4		110.69	45.37
								84.08																				18.7		64.48		81.26	69.62
								71.79																				24.23		40.79		111.4
								113.52																				20.45		62.63		151.96
								63.62																				12.39		53.28		133.35
								88.79																				24.71		73.21		136.59
								67.6																				26.2		41.04		139.76
								69.92																				25.82		63.43		111.28
								69.22																				26.71		55.26		103.63
								92.81																				19.11		67.19		97.9
								74.37																				21.87		64.54		120.19
								75.98																				24.13		39.44		125.1
								93.85																				17.96		59.82		93.7
								98.12																						58		95.83
								97.4																						70.49		116.14
								82.82																						53.17		92.36
								79.75																						55.54		65.48
								81.29																						58.07		78.37
								93																						61.74		95.08
								72.17																						32.05		84.17
								87.98																						61.46		64.44
								122.91																						50.28		74.41
								87.14																						52.28		81.75
								99.4																						72.44		89.7
								95.49																						53.21		63.1
								100.24																						47.05		91.46
								133.37																						57.69		88.52
								85.33																						64.32		93.39
								90.41																						55.1		100.27
								70.74																						58.73		90.26
								83.6																						76.54		100.92
								79.23																						53.03		97.72
								73.15																						81.91		105.8
								92.84																						46.57		93.55
								95.03																						62.64		117.64
								94.28																						67.79		135.51
								74.05																						55.51		100.43
								80.88																						73.88		127.36
								94.4																						54.49		67.06
								95.66																						70.84		110.01
								25.34																						69.94		106.22
								80.99																						43.35		107.69
								117.15																						62.75		110.12
								104.42																						47.79		79.59
								79.81																						49.08		127.3
								96.64																						55.18		88.26
								69.44																								132.98
								93.36																								74.95
								86.15																								110.77
								108.58																								100.09
								61.87																								108.17
								90.87																								70.03
								105.97																								98.97
								75.6																								94.84
								80.42																								94.56
								84.18																								86.82
								71.45																								89.34
								64.73																								97.16
								75.96																								85.4
								96.94																								132.18
								95.33																								85.32
								86.17																								100.08
								109.99																								90.59
								94.53																								107.89
								73.75																								114.46
								83.2																								100.57
								92.95																								108.47
								73.26																								115.61
								92.95																								138.02
								79.9																								111.83
								74.52																								87.98
								89.48																								78.41
								94.46																								167.98
								119.04																								120.92
								64.7																								119.26
								88.11																								86.18
								85.22																								105.1
								114.59																								95.7
								99.58																								118.04
								106.01																								120.41
								78.12																								126.15
								86.77																								127.87
								101.5																								126.33
								89.35																								80.86
								76.35																								110.33
								101.99																								100.65
								92.68																								93.18
								95.7																								98.43
								92.87																								116.16
								84.08																								90.69
								94.12
								126.05
								90.41
								101.41
								86.32
								110.41
								87.18
								77.99
								86.02
								86.78
								68.09
								84.57
								74.15
								71.84
								68.29
								75.82
								61.51
								73.96
								81.36
								79.79
								66.43
								89.43
								86.12
								70.41
								100.84
								88.25
								71.64
								89.02
								100.65
								74.48
								77.21
								121.58
								107.54
								90.82
								64.49
								82.62
								44.2
								91.7
								99.62
								69.29
								92.63
								69.16
								75.2
								88.77
								64.41
								62.66
								79.86
								83.44
								91.97
								75
								81.51
								102.92
								81.28
								78.96
								81.17
								57.79
								91.8
								89.94

## Sheet: Extended Data Fig 8H
CSB FRAP		Untreated																																			0-30 min after 1 mM FA
Non cycling		Repeat #1									Repeat #2						Repeat #3										Repeat #4										Repeat #1										Repeat #2
		#1	#2	#3	#4	#5	#6	#7	#8	#9	#1	#2	#3	#4	#5	#6	#1	#2	#3	#4	#5	#6	#7	#8	#9	#10	#1	#2	#3	#4	#5	#6	#7	#8	#9	#10	#1	#2	#3	#4	#5	#6	#7	#8	#9	#10	#1	#2	#3
Time (sec)	0	1.01189	1.05189	1.02683	1.06335	1.01265	1.03448	1.04382	1.06263	1.03833	1.01908	0.983876	1.00884	1.03172	1.03201	1.01139	1.01902	1.04787	1.02582	1.05417	1.03506	1.03506	0.997354	1.05196	1.05093	1.06749	1.01902	1.04787	1.02582	1.05417	1.03506	1.03506	0.997354	1.05196	1.05093	1.06749	1.03818	1.0434	1.04794	1.04499	1.0364	1.04622	1.07056	1.08586	1.01315	1.05393	1.04337	1.06041	1.0359
	0.402	1.00099	1.06166	1.00239	1.03043	1.00024	1.03025	1.00424	1.00576	1.01891	0.975708	0.983167	1.00456	1.00064	1.02672	1.00501	1.0189	0.986783	1.00221	0.959247	1.02102	1.02102	0.975056	1.00652	0.963508	1.03043	1.0189	0.986783	1.00221	0.959247	1.02102	1.02102	0.975056	1.00652	0.963508	1.03043	1.03648	1.04176	1.02901	1.00452	1.02334	1.01019	1.02917	1.00737	1.00601	0.968083	1.03558	1.01838	1.02266
	0.802	0.996907	0.97808	0.996214	0.986788	0.983279	0.97932	1.02225	0.960402	1.00512	0.98136	1.03648	1.01096	0.959558	1.00743	0.976602	0.980559	0.994516	0.981805	0.985714	0.999229	0.999229	0.99811	0.97513	1.00683	0.977953	0.980559	0.994516	0.981805	0.985714	0.999229	0.999229	0.99811	0.97513	1.00683	0.977953	1.0121	1.01552	1.00508	1.0073	0.996447	0.988134	0.999328	1.00785	0.987311	0.996704	0.975918	0.992089	1.00491
	1.202	1.00385	0.947251	1.00849	0.954497	0.988383	0.992136	0.962723	0.975073	1.00232	1.04398	0.995001	0.980454	1.01707	0.982776	1.0117	1.00774	0.952545	0.96736	0.989461	0.9862	0.9862	1.02908	0.991423	0.997728	0.940976	1.00774	0.952545	0.96736	0.989461	0.9862	0.9862	1.02908	0.991423	0.997728	0.940976	0.962738	0.94812	0.972464	0.973399	0.959998	0.968274	0.962097	0.965241	0.989712	1.01448	0.971764	0.98692	0.969059
	1.602	0.986358	0.961113	0.96607	0.964928	1.01544	0.963814	0.966975	0.996137	0.935315	0.979873	1.00147	0.995194	0.99102	0.951071	0.995291	0.973783	1.01828	1.0228	1.0114	0.958484	0.958484	1.0004	0.974974	0.981001	0.983154	0.973783	1.01828	1.0228	1.0114	0.958484	0.958484	1.0004	0.974974	0.981001	0.983154	0.950502	0.951205	0.945511	0.969793	0.983821	0.987185	0.938847	0.933675	1.00382	0.966797	0.973366	0.942206	0.967467
	1.635
	1.665
	1.697	0.161615	0.133135	0.15649	0.14217	0.15535	0.147055	0.137574	0.175456	0.156218	0.147734	0.159199	0.175632	0.174007	0.162683	0.162953	0.16462	0.182426	0.184987	0.164608	0.162037	0.162037	0.200445	0.166394	0.170332	0.173424	0.16462	0.182426	0.184987	0.164608	0.162037	0.162037	0.200445	0.166394	0.170332	0.173424	0.141072	0.14046	0.118934	0.132413	0.123372	0.11933	0.125699	0.126787	0.142048	0.128294	0.124299	0.113303	0.119804
	2.097	0.422595	0.409126	0.43561	0.431071	0.482255	0.433744	0.412175	0.477356	0.494745	0.484847	0.452734	0.483037	0.483238	0.518529	0.506753	0.494558	0.553739	0.533557	0.502587	0.441893	0.441893	0.547879	0.470809	0.506718	0.48051	0.494558	0.553739	0.533557	0.502587	0.441893	0.441893	0.547879	0.470809	0.506718	0.48051	0.257493	0.315335	0.240415	0.265721	0.271614	0.263009	0.308788	0.304944	0.32224	0.292555	0.273749	0.293209	0.314326
	2.497	0.554416	0.52205	0.541551	0.527784	0.581343	0.563975	0.524377	0.587088	0.600274	0.581057	0.570849	0.604114	0.620807	0.604741	0.586639	0.588874	0.612843	0.639188	0.621538	0.569648	0.569648	0.72365	0.579744	0.625584	0.600295	0.588874	0.612843	0.639188	0.621538	0.569648	0.569648	0.72365	0.579744	0.625584	0.600295	0.316891	0.367558	0.287332	0.329668	0.323251	0.31821	0.369983	0.356811	0.398453	0.367449	0.344592	0.354335	0.36601
	2.897	0.600628	0.565084	0.574792	0.587117	0.650815	0.597607	0.599492	0.622252	0.642952	0.665706	0.631626	0.668946	0.622067	0.648119	0.654175	0.652085	0.731276	0.692252	0.693134	0.634163	0.634163	0.723346	0.651634	0.666098	0.63003	0.652085	0.731276	0.692252	0.693134	0.634163	0.634163	0.723346	0.651634	0.666098	0.63003	0.346317	0.388576	0.330848	0.373318	0.400258	0.361531	0.393097	0.375861	0.42158	0.391422	0.377282	0.402383	0.412894
	3.297	0.638531	0.626599	0.609102	0.602674	0.647761	0.667837	0.618811	0.665548	0.675799	0.651406	0.654396	0.647292	0.694001	0.703281	0.663364	0.660025	0.729997	0.732319	0.717795	0.654803	0.654803	0.74678	0.651193	0.698668	0.703436	0.660025	0.729997	0.732319	0.717795	0.654803	0.654803	0.74678	0.651193	0.698668	0.703436	0.370891	0.43039	0.352341	0.382024	0.416992	0.358238	0.420028	0.409689	0.43691	0.431332	0.380166	0.426779	0.440246
	3.697	0.651444	0.660691	0.662648	0.662762	0.718444	0.674172	0.632214	0.689628	0.663319	0.713427	0.69163	0.695013	0.721757	0.741518	0.719777	0.691723	0.752298	0.758032	0.765031	0.704205	0.704205	0.786787	0.666051	0.700557	0.713417	0.691723	0.752298	0.758032	0.765031	0.704205	0.704205	0.786787	0.666051	0.700557	0.713417	0.384575	0.430972	0.383577	0.422853	0.429786	0.37105	0.450715	0.439451	0.475356	0.432674	0.388202	0.434418	0.462609
	4.097	0.670267	0.658503	0.67466	0.674256	0.730662	0.652168	0.671067	0.693706	0.733759	0.743393	0.660301	0.726215	0.732393	0.771299	0.754854	0.735439	0.758349	0.75645	0.758857	0.726496	0.726496	0.729667	0.700992	0.743574	0.775706	0.735439	0.758349	0.75645	0.758857	0.726496	0.726496	0.729667	0.700992	0.743574	0.775706	0.399621	0.454786	0.39706	0.456613	0.466489	0.402981	0.484227	0.457063	0.486677	0.461524	0.437907	0.449455	0.482326
	4.497	0.681181	0.690162	0.702645	0.696802	0.732518	0.698983	0.647158	0.729156	0.752958	0.75228	0.703638	0.741579	0.768286	0.77526	0.74301	0.727478	0.79474	0.815124	0.798925	0.721064	0.721064	0.76821	0.71244	0.711118	0.779287	0.727478	0.79474	0.815124	0.798925	0.721064	0.721064	0.76821	0.71244	0.711118	0.779287	0.417165	0.470293	0.450075	0.451145	0.472815	0.398468	0.469971	0.471607	0.498751	0.476553	0.45352	0.469726	0.522826
	4.897	0.685377	0.716226	0.704293	0.7225	0.757648	0.70571	0.675515	0.729991	0.73265	0.727649	0.729444	0.738464	0.769297	0.791362	0.740093	0.732599	0.782604	0.796699	0.77853	0.718916	0.718916	0.799689	0.69782	0.743711	0.783043	0.732599	0.782604	0.796699	0.77853	0.718916	0.718916	0.799689	0.69782	0.743711	0.783043	0.438466	0.480726	0.440713	0.447218	0.451262	0.420421	0.478035	0.480667	0.513563	0.49733	0.455265	0.450242	0.52115
	5.297	0.737735	0.723838	0.730233	0.698577	0.748443	0.770974	0.696417	0.735462	0.787789	0.731924	0.705058	0.765012	0.763786	0.783921	0.742673	0.726234	0.806153	0.783616	0.792454	0.716796	0.716796	0.794115	0.677477	0.765455	0.734824	0.726234	0.806153	0.783616	0.792454	0.716796	0.716796	0.794115	0.677477	0.765455	0.734824	0.433239	0.481537	0.468497	0.453906	0.481191	0.427585	0.487083	0.48578	0.499089	0.459501	0.462192	0.480216	0.519239
	5.697	0.685109	0.740889	0.719662	0.71875	0.715927	0.74506	0.698626	0.775813	0.742944	0.746601	0.716863	0.755718	0.763906	0.80734	0.765824	0.744525	0.846174	0.77217	0.77052	0.778877	0.778877	0.780216	0.734988	0.761217	0.776888	0.744525	0.846174	0.77217	0.77052	0.778877	0.778877	0.780216	0.734988	0.761217	0.776888	0.427833	0.489157	0.434402	0.464197	0.494469	0.415574	0.495765	0.48313	0.53071	0.486668	0.458273	0.475359	0.52821
	6.097	0.70555	0.751723	0.7006	0.728887	0.725038	0.761777	0.679864	0.755651	0.783192	0.6772	0.731272	0.772597	0.777221	0.790484	0.779285	0.739862	0.780862	0.783526	0.804091	0.761116	0.761116	0.824591	0.7365	0.789991	0.75604	0.739862	0.780862	0.783526	0.804091	0.761116	0.761116	0.824591	0.7365	0.789991	0.75604	0.427431	0.482899	0.417502	0.467723	0.480961	0.414581	0.500007	0.505627	0.518236	0.533421	0.457074	0.478195	0.530564
	6.497	0.726349	0.763846	0.719633	0.730616	0.764932	0.762886	0.684044	0.756514	0.771874	0.69892	0.749299	0.76131	0.81062	0.804901	0.752383	0.733876	0.799512	0.82175	0.784865	0.776075	0.776075	0.850317	0.679289	0.786017	0.786744	0.733876	0.799512	0.82175	0.784865	0.776075	0.776075	0.850317	0.679289	0.786017	0.786744	0.452625	0.498222	0.427164	0.483976	0.499956	0.434082	0.501301	0.482279	0.511471	0.517761	0.495798	0.482354	0.55775
	6.897	0.753134	0.716374	0.701092	0.762479	0.735738	0.768459	0.701397	0.771685	0.757477	0.746966	0.744138	0.792547	0.827171	0.807437	0.733768	0.755981	0.814532	0.78871	0.78408	0.78054	0.78054	0.800151	0.728381	0.764451	0.79785	0.755981	0.814532	0.78871	0.78408	0.78054	0.78054	0.800151	0.728381	0.764451	0.79785	0.471704	0.477318	0.439708	0.496979	0.523105	0.42665	0.53145	0.513651	0.517135	0.515618	0.489488	0.467528	0.545564
	7.297	0.759522	0.732661	0.724721	0.749598	0.780888	0.741565	0.714709	0.759431	0.740373	0.804982	0.742073	0.784483	0.809412	0.831047	0.790807	0.783235	0.842596	0.770546	0.803405	0.776938	0.776938	0.786123	0.745409	0.788816	0.793573	0.783235	0.842596	0.770546	0.803405	0.776938	0.776938	0.786123	0.745409	0.788816	0.793573	0.454649	0.488542	0.45082	0.519864	0.492367	0.432052	0.508886	0.512549	0.523008	0.514706	0.50272	0.483594	0.547046
	7.697	0.756203	0.756524	0.703192	0.747802	0.758518	0.751963	0.727884	0.73895	0.7463	0.756435	0.730882	0.778049	0.796765	0.792067	0.804606	0.774661	0.788757	0.761346	0.77338	0.815731	0.815731	0.818417	0.73943	0.784881	0.796977	0.774661	0.788757	0.761346	0.77338	0.815731	0.815731	0.818417	0.73943	0.784881	0.796977	0.469382	0.500676	0.428419	0.506913	0.514573	0.456659	0.494939	0.519155	0.530141	0.528286	0.489441	0.499607	0.541321
	8.097	0.784403	0.76027	0.725679	0.742128	0.714976	0.744972	0.705135	0.744902	0.774927	0.76883	0.701909	0.788142	0.80019	0.791759	0.761189	0.787958	0.797442	0.832913	0.809333	0.757301	0.757301	0.81258	0.769125	0.763803	0.835023	0.787958	0.797442	0.832913	0.809333	0.757301	0.757301	0.81258	0.769125	0.763803	0.835023	0.469687	0.498202	0.427099	0.536113	0.501703	0.42575	0.521959	0.538415	0.536507	0.511456	0.483675	0.484645	0.544274
	8.497	0.745437	0.743666	0.726993	0.769084	0.720087	0.785221	0.733847	0.733225	0.785999	0.756185	0.728123	0.786803	0.799239	0.822955	0.74072	0.755114	0.830551	0.86839	0.770248	0.79114	0.79114	0.836375	0.742154	0.752032	0.824465	0.755114	0.830551	0.86839	0.770248	0.79114	0.79114	0.836375	0.742154	0.752032	0.824465	0.483808	0.512916	0.44716	0.510898	0.507309	0.435188	0.522162	0.514552	0.530409	0.532235	0.49368	0.504343	0.570365
	8.897	0.760885	0.771318	0.750221	0.739741	0.758164	0.783109	0.723452	0.742646	0.754836	0.719296	0.726025	0.781644	0.785194	0.810163	0.737685	0.783748	0.854389	0.808453	0.75208	0.800207	0.800207	0.810163	0.757904	0.76541	0.805406	0.783748	0.854389	0.808453	0.75208	0.800207	0.800207	0.810163	0.757904	0.76541	0.805406	0.47911	0.503091	0.45694	0.525153	0.487153	0.460972	0.512073	0.550067	0.509029	0.521816	0.50444	0.505377	0.544668
	9.297	0.746138	0.739662	0.743973	0.78043	0.743454	0.784311	0.709484	0.741876	0.724874	0.746883	0.733494	0.808972	0.811195	0.78003	0.726522	0.736638	0.785256	0.838214	0.774318	0.779089	0.779089	0.807156	0.728881	0.788184	0.846393	0.736638	0.785256	0.838214	0.774318	0.779089	0.779089	0.807156	0.728881	0.788184	0.846393	0.466382	0.517405	0.438451	0.533039	0.529918	0.462547	0.504337	0.54293	0.533052	0.537185	0.493207	0.492573	0.571894
	9.697	0.74712	0.753278	0.718697	0.754015	0.783246	0.781806	0.709577	0.79598	0.73197	0.738089	0.758581	0.8115	0.795619	0.773278	0.721998	0.786046	0.813978	0.831982	0.77204	0.770889	0.770889	0.836936	0.754778	0.783468	0.827637	0.786046	0.813978	0.831982	0.77204	0.770889	0.770889	0.836936	0.754778	0.783468	0.827637	0.498359	0.495204	0.44144	0.516278	0.497038	0.430745	0.520964	0.546081	0.52741	0.526235	0.507768	0.496773	0.554818
	10.097	0.730369	0.769664	0.736679	0.777434	0.774217	0.787575	0.702981	0.784814	0.724907	0.735463	0.75477	0.812008	0.795744	0.823017	0.750309	0.762182	0.825037	0.837519	0.805752	0.777307	0.777307	0.844395	0.738607	0.775536	0.870369	0.762182	0.825037	0.837519	0.805752	0.777307	0.777307	0.844395	0.738607	0.775536	0.870369	0.469844	0.509161	0.420513	0.511669	0.500952	0.414439	0.506309	0.525379	0.555276	0.530796	0.498385	0.506409	0.611393
	10.497	0.745125	0.762302	0.731391	0.765872	0.759628	0.788931	0.732535	0.831922	0.720764	0.707347	0.699904	0.791856	0.771252	0.810141	0.73894	0.760805	0.809655	0.833602	0.816657	0.780892	0.780892	0.812546	0.741762	0.788053	0.829421	0.760805	0.809655	0.833602	0.816657	0.780892	0.780892	0.812546	0.741762	0.788053	0.829421	0.488293	0.516496	0.435524	0.518971	0.50713	0.459838	0.493654	0.504925	0.53422	0.51045	0.514992	0.486425	0.562909
	10.897	0.751231	0.753953	0.754699	0.749264	0.800408	0.797838	0.71832	0.801361	0.732346	0.70252	0.683935	0.799288	0.784859	0.779681	0.771279	0.768851	0.818033	0.818923	0.780686	0.74442	0.74442	0.855223	0.756418	0.751084	0.848718	0.768851	0.818033	0.818923	0.780686	0.74442	0.74442	0.855223	0.756418	0.751084	0.848718	0.499658	0.532344	0.444594	0.530276	0.52614	0.450262	0.477687	0.514319	0.536228	0.506324	0.494266	0.495895	0.592941
	11.297	0.761071	0.742699	0.743858	0.754459	0.769786	0.767508	0.696052	0.778498	0.797584	0.769034	0.679772	0.796545	0.785462	0.787323	0.744453	0.746396	0.792562	0.828566	0.791169	0.746992	0.746992	0.866967	0.752711	0.781391	0.833349	0.746396	0.792562	0.828566	0.791169	0.746992	0.746992	0.866967	0.752711	0.781391	0.833349	0.468386	0.506077	0.447214	0.52612	0.498231	0.470125	0.516138	0.541686	0.548602	0.526809	0.510553	0.501545	0.593674
	11.697	0.737147	0.72782	0.721622	0.762132	0.769011	0.777226	0.730006	0.811963	0.728121	0.809555	0.721332	0.835987	0.785772	0.797577	0.752773	0.780232	0.829767	0.821153	0.800531	0.782566	0.782566	0.878895	0.757467	0.747125	0.845816	0.780232	0.829767	0.821153	0.800531	0.782566	0.782566	0.878895	0.757467	0.747125	0.845816	0.483625	0.508243	0.458048	0.550369	0.5327	0.471373	0.532746	0.540081	0.515325	0.52432	0.498279	0.50167	0.583255
	12.097	0.759263	0.757982	0.719962	0.722394	0.761922	0.790832	0.717704	0.751652	0.747868	0.749363	0.751565	0.80714	0.769801	0.778546	0.774962	0.760793	0.841407	0.81282	0.792421	0.799063	0.799063	0.840574	0.744458	0.794326	0.835515	0.760793	0.841407	0.81282	0.792421	0.799063	0.799063	0.840574	0.744458	0.794326	0.835515	0.46131	0.511151	0.461711	0.545339	0.543836	0.467332	0.514322	0.502702	0.528908	0.545939	0.481502	0.500113	0.565429
	12.497	0.769089	0.734757	0.762897	0.749542	0.766258	0.795586	0.737348	0.790336	0.758043	0.761687	0.686582	0.815428	0.776678	0.785088	0.761669	0.753241	0.817564	0.862609	0.785542	0.816159	0.816159	0.864062	0.717834	0.763417	0.763743	0.753241	0.817564	0.862609	0.785542	0.816159	0.816159	0.864062	0.717834	0.763417	0.763743	0.45534	0.502795	0.470711	0.53651	0.518518	0.484062	0.541584	0.511132	0.546062	0.532854	0.501033	0.519055	0.589501
	12.897	0.743517	0.759665	0.709049	0.754141	0.723001	0.780096	0.703991	0.806204	0.733288	0.764858	0.72253	0.855026	0.807539	0.781643	0.764024	0.755416	0.813559	0.834575	0.809612	0.800077	0.800077	0.836719	0.743868	0.761723	0.76265	0.755416	0.813559	0.834575	0.809612	0.800077	0.800077	0.836719	0.743868	0.761723	0.76265	0.464663	0.520069	0.461393	0.525748	0.520429	0.439336	0.510882	0.548398	0.550684	0.520446	0.502369	0.499795	0.584878
	13.297	0.770802	0.757769	0.713079	0.729684	0.742807	0.759819	0.70664	0.775496	0.702653	0.784272	0.728029	0.808469	0.773441	0.819251	0.736916	0.742005	0.817962	0.807521	0.815136	0.806655	0.806655	0.853225	0.750527	0.753851	0.790536	0.742005	0.817962	0.807521	0.815136	0.806655	0.806655	0.853225	0.750527	0.753851	0.790536	0.477411	0.500397	0.456355	0.524976	0.517195	0.491475	0.487311	0.573051	0.551903	0.565415	0.493514	0.517735	0.593662
[truncated: 144 more columns]

## Sheet: Extended Data Fig 8I
CSB FRAP
non-cycling
	Repeat	Repeat #1										Repeat #2										Repeat #3										Repeat #4
	Cell	#1	#2	#3	#4	#5	#6	#7	#8	#9	#10	#1	#2	#3	#4	#5	#6	#7	#8	#9	#10	#1	#2	#3	#4	#5	#6	#7	#8	#9	#10	#1	#2	#3	#4	#5	#6	#7	#8	#9	#10
	NT	4.07212	4.2513	7.83411	4.1774	3.66217	0.0579229	10.0864	0.568869	5.63129		4.48531	9.51553	-4.29431	-1.704	-2.72407	4.28703					2.48069	-6.02473	-7.79435	-1.81446	-0.939624	-0.939624	-9.70517	5.28919	1.39065	-6.8961	2.48069	-6.02473	-7.79435	-1.81446	-0.939624	-0.939624	-9.70517	5.28919	1.39065	-6.8961
1mM FA	0-30	49.4645	44.0363	54.2478	41.1627	43.29	52.893	43.7878	40.3522	39.6899	40.9213	45.8544	45.3664	33.4756	46.2921	45.8099	32.4264	45.1236	33.4403	38.1062	29.4336	44.8493	46.2741	44.0752	39.0847	48.7714	42.5125	38.9161				36.409	41.4639	42.0293	35.3711	32.1972	35.0912	35.553	33.5681	33.6525	37.815
	30-60	15.4204	29.7991	32.872	20.2547	32.3248	37.5705	34.0432	25.4827	20.6113	37.8068	22.3226	25.1146	29.1109	26.9846	19.2009	21.5492	20.5926	20.8313	17.694	12.4224	16.3117	24.2866	18.5039	16.7244	15.6966	22.1737	20.6013	10.239	24.4531	22.6181	36.6614	14.174	15.5419	11.1642	19.7692	13.757	13.578	25.8282	10.3846	10.9246
	60-90	19.4369	16.21	18.339	14.8175	31.0988	21.9683	21.9683	14.7109	13.9446	19.0713	7.38128	9.19348	14.7818	17.567	8.34564	9.25979	11.4147	10.2705	12.4914	11.1779	13.6064	10.3114	20.9817	10.5002	11.1929	14.2363	17.7849	17.1384	17.2129	11.5722	3.07524	7.1026	4.23488	5.9119	1.88341	1.48781	4.77107	-0.00264293	8.11551	0.714672
	90-120	16.5218	12.4092	9.82544	14.1332	12.4453	16.2683	15.3857	15.7887	16.7186	18.7026	8.14272	10.8476	7.09107	7.48757	7.40138	15.7145	13.4264	7.09635	1.51376	-1.1465	10.2352	8.30018	11.5951	8.75336	12.7994	1.0543	10.0712	9.62942	10.091	11.7115	2.16618	8.40521	1.9588	5.52964	9.57333	5.4374	3.83128	4.98802	12.3194	1.5217
		Count
	NT	35
	0-30	37
	30-60	40
	60-90	40
	90-120	40

## Sheet: Extended Data Fig 8J
siCtrl		Untreated
WT	Repeat	Repeat #1								Repeat #2									Repeat #3								Repeat #4								Repeat #5
CDKi	Cell	#1	#2	#3	#4	#5	#6	#7	#8	#1	#2	#3	#4	#5	#6	#7	#8	#9	#1	#2	#3	#4	#5	#6	#7	#8	#1	#2	#3	#4	#5	#6	#7	#8	#1	#2	#3	#4	#5	#6	#7	#8	#9	#10	#11	#12	#13	#14	#15
Time (sec)	0	1.03336	1.02476	1.01368	0.991527	0.989537	1.0677	1.04298	1.04287	1.09754	1.04807	1.02586	1.03717	1.05345	1.04941	1.05443	1.0594	1.09798	1.00041	0.987225	1.00069	1.05282	1.03121	1.0152	0.99175	1.05089	1.02034	0.972075	1.05327	1.03726	1.01526	1.04047	0.968337	1.05137	1.0282	1.00304	1.02703	1.01234	1.03679	0.992187	1.02455	1.06628	1.04792	1.03631	1.038	1.0413	1.06834	1.08556	1.08958
	0.403	1.02128	1.01527	1.00451	1.02884	1.00973	1.00222	1.00713	1.05379	1.01459	0.997106	1.04403	0.99735	0.987495	1.00522	1.01183	1.01896	1.05053	1.017	1.01734	1.062	0.984323	1.01913	0.996396	1.03221	1.04819	0.97742	1.04837	1.02426	0.966589	1.01406	0.991626	0.991668	0.999235	1.01281	0.96666	1.00178	1.01209	1.03226	1.00084	1.02283	1.01503	1.03642	1.0342	1.03669	1.02736	1.01615	1.05564	1.04525
	0.803	0.998396	1.0122	1.01992	1.00294	1.01643	0.997503	0.973301	0.973616	0.980142	1.01605	1.00215	1.00865	1.03259	0.987523	1.00341	1.01647	0.960701	0.988491	1.01491	1.01006	1.03716	0.948184	1.01055	0.972739	0.955408	0.992132	0.999632	1.0086	0.974513	0.998239	0.964873	1.01518	0.990102	0.998084	1.01148	1.02041	1.0036	1.00161	0.993984	1.01081	1.00687	1.00307	1.00982	1.0075	1.00344	0.989954	1.01095	1.00619
	1.203	0.975499	0.999438	0.996149	0.986698	1.01337	0.959743	0.988843	0.9804	0.978868	0.978419	0.976975	1.01242	0.964751	1.00346	0.974851	0.993097	0.963943	0.975437	0.993313	0.963374	0.952551	0.995509	0.970987	1.01058	0.954844	1.00909	1.00651	0.961284	1.00454	0.950463	1.00091	1.02249	0.975832	1.00369	0.983549	1.00055	1.00352	0.999071	1.01332	0.998	1.00301	0.991478	0.980438	0.994429	1.00734	1.01615	0.998309	1.00797
	1.603	0.971461	0.948332	0.965738	0.990003	0.970931	0.972836	0.987742	0.949322	0.928855	0.960356	0.950984	0.944406	0.961709	0.954393	0.95548	0.912074	0.926843	1.01866	0.987215	0.96388	0.973139	1.00597	1.00686	0.992718	0.990672	1.00102	0.973411	0.952589	1.0171	1.02198	1.00213	1.00232	0.983462	0.998223	1.00497	0.979041	0.992879	0.999319	0.992698	0.991194	0.990116	1.00545	1.00975	0.998069	0.989223	0.9939	0.990739	0.985837
	1.635
	1.665
	1.698	0.167077	0.145496	0.171468	0.182965	0.150871	0.145391	0.171565	0.158476	0.143896	0.179624	0.187145	0.137686	0.168459	0.206921	0.178971	0.137111	0.155483	0.165146	0.163967	0.185765	0.149905	0.144142	0.148847	0.160159	0.194133	0.153776	0.159421	0.165243	0.160741	0.172363	0.160333	0.174249	0.164121	0.159184	0.136227	0.167119	0.158603	0.152971	0.182523	0.173939	0.165702	0.16917	0.163915	0.133723	0.133895	0.135216	0.170575	0.137906
	2.095	0.491226	0.445127	0.531969	0.532726	0.472563	0.415593	0.52573	0.482125	0.43296	0.430072	0.493444	0.447882	0.436828	0.576989	0.508375	0.423358	0.427801	0.368639	0.520151	0.552301	0.435337	0.46675	0.458844	0.484522	0.506422	0.487869	0.493057	0.481478	0.505402	0.483556	0.476117	0.45963	0.486517	0.460477	0.433367	0.517694	0.435418	0.485947	0.498486	0.518544	0.508004	0.529324	0.499285	0.452299	0.457095	0.473097	0.490037	0.444999
	2.498	0.611416	0.554653	0.609778	0.609787	0.57156	0.501922	0.628698	0.605817	0.542276	0.529626	0.543069	0.568616	0.545394	0.624152	0.655208	0.538561	0.519064	0.471166	0.562218	0.6555	0.565075	0.548741	0.529723	0.579611	0.617571	0.564186	0.604317	0.558335	0.548447	0.565011	0.581986	0.568922	0.558586	0.574278	0.53164	0.61063	0.521484	0.611525	0.616491	0.615275	0.602864	0.653228	0.604952	0.575423	0.571134	0.575617	0.58423	0.571877
	2.898	0.675046	0.622485	0.658401	0.692383	0.633298	0.586733	0.699706	0.671469	0.605941	0.547301	0.587954	0.629559	0.613378	0.692802	0.681287	0.586077	0.610503	0.556801	0.651166	0.692999	0.633601	0.651253	0.615735	0.639259	0.657077	0.658659	0.624642	0.636762	0.62361	0.627442	0.637984	0.634285	0.636838	0.615769	0.562207	0.650586	0.574831	0.642809	0.646285	0.658439	0.654322	0.669402	0.643776	0.615503	0.621801	0.625112	0.652803	0.635283
	3.298	0.735286	0.660882	0.688135	0.694239	0.663736	0.637234	0.693086	0.671812	0.619023	0.597488	0.614325	0.674461	0.647695	0.716582	0.733857	0.618328	0.666901	0.577731	0.683831	0.73694	0.654873	0.655388	0.621733	0.68375	0.706166	0.646177	0.649053	0.636842	0.665683	0.674867	0.654648	0.66768	0.697932	0.633529	0.596686	0.705362	0.602067	0.668814	0.673388	0.695224	0.68429	0.701849	0.690688	0.664914	0.671153	0.649303	0.680414	0.661038
	3.698	0.732711	0.688063	0.741582	0.781166	0.69583	0.690678	0.696049	0.710969	0.65228	0.638751	0.652687	0.714257	0.640466	0.722201	0.696242	0.656328	0.688362	0.621901	0.636858	0.740749	0.677432	0.70837	0.662419	0.708502	0.729759	0.697176	0.675139	0.697038	0.713872	0.697665	0.66068	0.726535	0.720207	0.671349	0.612816	0.719376	0.622053	0.689035	0.702575	0.735047	0.711813	0.744252	0.690943	0.700825	0.694096	0.694165	0.697654	0.693164
	4.098	0.752272	0.750838	0.735253	0.772132	0.717319	0.723841	0.722492	0.728031	0.659294	0.654903	0.713718	0.696946	0.663246	0.756106	0.752446	0.69939	0.68863	0.651438	0.683995	0.722837	0.724264	0.754352	0.695112	0.707521	0.790577	0.70922	0.695109	0.690383	0.677275	0.695043	0.69976	0.720909	0.689429	0.700362	0.663365	0.719207	0.643843	0.722048	0.707261	0.758426	0.723292	0.735324	0.724352	0.718228	0.692603	0.717232	0.71473	0.728517
	4.498	0.72834	0.746888	0.767854	0.762544	0.710766	0.751525	0.76053	0.74642	0.66367	0.669667	0.670232	0.674534	0.705531	0.769181	0.767626	0.687992	0.682072	0.688553	0.699091	0.762985	0.695771	0.710399	0.715917	0.702639	0.751199	0.709959	0.724668	0.703308	0.665264	0.740833	0.68611	0.760864	0.738896	0.699123	0.68571	0.734665	0.655223	0.748206	0.717787	0.741231	0.748871	0.763617	0.754778	0.728529	0.720029	0.741207	0.726699	0.718034
	4.898	0.77565	0.732719	0.752943	0.790741	0.73203	0.715735	0.762997	0.741856	0.682567	0.658633	0.69184	0.777437	0.689474	0.724952	0.71301	0.698081	0.660951	0.705262	0.718257	0.753899	0.701427	0.726784	0.681407	0.733327	0.771439	0.734198	0.77591	0.721354	0.730218	0.757981	0.676055	0.741856	0.710991	0.723154	0.681286	0.744577	0.681566	0.74737	0.730214	0.782225	0.764633	0.75005	0.764987	0.752813	0.721359	0.71288	0.751063	0.749994
	5.298	0.784709	0.739118	0.752951	0.826528	0.721364	0.786894	0.773004	0.75165	0.672821	0.679827	0.660587	0.751439	0.743162	0.787227	0.770132	0.72152	0.664943	0.703741	0.729023	0.767001	0.720232	0.75691	0.71132	0.775756	0.78718	0.731101	0.766728	0.739405	0.6694	0.759858	0.749043	0.783046	0.71518	0.718931	0.68486	0.752049	0.693153	0.766954	0.740136	0.76559	0.768985	0.757464	0.764022	0.742966	0.72807	0.756515	0.765001	0.737244
	5.698	0.762036	0.756375	0.794532	0.838385	0.727487	0.778257	0.789837	0.742162	0.676928	0.665936	0.727077	0.74655	0.721694	0.837365	0.775787	0.676857	0.67014	0.742746	0.740464	0.754983	0.784509	0.754923	0.740799	0.739233	0.796008	0.747648	0.747821	0.732477	0.768366	0.773774	0.743519	0.770936	0.717768	0.755017	0.693898	0.755567	0.691298	0.758644	0.776016	0.790852	0.764789	0.756022	0.763922	0.726667	0.76073	0.727441	0.763434	0.765193
	6.098	0.78317	0.764368	0.769767	0.842738	0.739503	0.7721	0.819261	0.745354	0.71773	0.666502	0.685969	0.801888	0.680074	0.782004	0.730874	0.700034	0.719349	0.74849	0.756458	0.739601	0.763248	0.734437	0.741922	0.761878	0.784426	0.729298	0.769926	0.747668	0.744682	0.782523	0.75983	0.712102	0.741952	0.767027	0.719626	0.787114	0.727158	0.776829	0.771486	0.813478	0.769803	0.807894	0.765982	0.749889	0.762273	0.729024	0.755957	0.762338
	6.498	0.789821	0.749605	0.775583	0.805726	0.748601	0.760773	0.807817	0.762326	0.739421	0.685814	0.703788	0.74888	0.675293	0.775798	0.817135	0.745065	0.683691	0.764315	0.763096	0.803434	0.77727	0.738784	0.741174	0.767399	0.811339	0.728264	0.778739	0.735896	0.759666	0.741466	0.769366	0.736519	0.746091	0.753845	0.739486	0.762283	0.706996	0.772475	0.769077	0.800284	0.779762	0.792494	0.777448	0.752664	0.74334	0.738062	0.758481	0.77637
	6.898	0.800065	0.784851	0.785953	0.814672	0.756453	0.799121	0.776442	0.75417	0.740966	0.715837	0.745856	0.711101	0.68617	0.789746	0.774212	0.746489	0.680838	0.762093	0.736105	0.774269	0.792041	0.759128	0.735065	0.766634	0.758693	0.74998	0.784698	0.754335	0.710295	0.75367	0.803364	0.754761	0.731298	0.763802	0.706951	0.776439	0.718338	0.765028	0.775457	0.786468	0.791601	0.795612	0.766694	0.765899	0.735057	0.739303	0.74616	0.775867
	7.298	0.806559	0.785264	0.775379	0.808679	0.716645	0.773144	0.800826	0.754052	0.755044	0.686898	0.707488	0.682476	0.684116	0.807163	0.769087	0.735294	0.696837	0.746607	0.715475	0.791897	0.795715	0.751405	0.696592	0.782183	0.769618	0.740365	0.749519	0.74417	0.75584	0.815155	0.777055	0.753999	0.799085	0.749012	0.708337	0.78052	0.731338	0.779995	0.775179	0.836715	0.799039	0.788751	0.778883	0.767126	0.777205	0.778742	0.751122	0.746284
	7.698	0.815011	0.791545	0.787367	0.807539	0.755831	0.777783	0.795006	0.783413	0.701556	0.731645	0.733391	0.741872	0.685467	0.740364	0.750639	0.760284	0.675243	0.749189	0.763212	0.788982	0.797301	0.796459	0.697003	0.796115	0.785756	0.758511	0.833518	0.744017	0.764811	0.801737	0.802268	0.750957	0.748973	0.762251	0.71444	0.774421	0.752808	0.777935	0.76264	0.814432	0.781942	0.792797	0.763282	0.771507	0.766778	0.736219	0.772444	0.742262
	8.098	0.803869	0.791261	0.780863	0.838132	0.787692	0.83126	0.80447	0.750944	0.762892	0.714629	0.714797	0.749505	0.71656	0.764884	0.732744	0.725369	0.684819	0.745653	0.728622	0.762369	0.835692	0.791716	0.724607	0.779144	0.801645	0.756217	0.79632	0.734937	0.801165	0.808612	0.79098	0.800025	0.75622	0.760307	0.7151	0.779271	0.728727	0.771201	0.795776	0.822035	0.790891	0.776916	0.779531	0.756768	0.785563	0.756564	0.766674	0.766152
	8.498	0.811935	0.782235	0.781037	0.813224	0.744392	0.802979	0.786624	0.757987	0.703151	0.705464	0.754719	0.76117	0.720493	0.728031	0.731068	0.757536	0.701099	0.762713	0.708771	0.775899	0.799941	0.759019	0.691729	0.789419	0.782501	0.784144	0.782158	0.737266	0.711702	0.797233	0.798258	0.765795	0.773144	0.76705	0.698482	0.775576	0.743502	0.773869	0.771223	0.80222	0.783215	0.775723	0.759542	0.754778	0.748906	0.742609	0.763142	0.764926
	8.898	0.828992	0.771596	0.816267	0.819425	0.740542	0.815721	0.792449	0.778117	0.750046	0.720068	0.739202	0.730631	0.734279	0.780128	0.743478	0.716885	0.701157	0.753558	0.751014	0.802712	0.73777	0.748557	0.73641	0.801005	0.781095	0.783561	0.753998	0.779633	0.791561	0.778657	0.784534	0.788944	0.758379	0.778272	0.700404	0.770901	0.739348	0.776864	0.781833	0.803021	0.7832	0.760422	0.766964	0.753805	0.77838	0.780413	0.743869	0.771879
	9.298	0.825775	0.792614	0.769094	0.777732	0.726915	0.807534	0.781797	0.772187	0.716286	0.749773	0.753664	0.704068	0.72616	0.776471	0.719358	0.729933	0.75304	0.766184	0.738368	0.791846	0.782152	0.768448	0.720453	0.764223	0.786301	0.774424	0.806564	0.802614	0.780273	0.76974	0.796493	0.799221	0.784763	0.776443	0.715668	0.787022	0.738853	0.763009	0.785362	0.801176	0.771459	0.771453	0.763231	0.755169	0.768488	0.776512	0.760135	0.765359
	9.698	0.791288	0.78085	0.789381	0.817871	0.725259	0.829269	0.777469	0.785987	0.735204	0.738012	0.711876	0.740383	0.728337	0.823508	0.692023	0.743248	0.7243	0.746446	0.737704	0.805449	0.792517	0.763448	0.710656	0.77917	0.780065	0.734258	0.770648	0.755986	0.718219	0.741461	0.774251	0.767751	0.782209	0.764809	0.715695	0.772134	0.740632	0.757897	0.789651	0.800009	0.791878	0.763304	0.755099	0.768879	0.773495	0.751813	0.751181	0.759586
	10.098	0.798188	0.765102	0.761958	0.8308	0.725894	0.790185	0.771019	0.759465	0.71043	0.682529	0.717952	0.737521	0.726745	0.751076	0.697697	0.75278	0.702065	0.719151	0.734439	0.738934	0.79833	0.746045	0.71237	0.769953	0.764145	0.722172	0.772478	0.772687	0.764735	0.771859	0.821578	0.807064	0.767588	0.765727	0.726869	0.76671	0.746284	0.746684	0.810759	0.805586	0.789219	0.763622	0.743983	0.75302	0.778057	0.777199	0.749224	0.756373
	10.498	0.771666	0.75522	0.754358	0.81764	0.721745	0.76972	0.763844	0.802942	0.742468	0.733771	0.759939	0.698963	0.714758	0.781525	0.764579	0.760294	0.703401	0.754139	0.749931	0.744625	0.836576	0.80176	0.723264	0.788239	0.788942	0.778096	0.7685	0.772256	0.770552	0.775171	0.776855	0.760633	0.799717	0.75557	0.714468	0.767872	0.768021	0.780391	0.802329	0.778004	0.775151	0.79218	0.754044	0.758948	0.789712	0.758836	0.741278	0.748812
	10.898	0.799933	0.727867	0.743958	0.8087	0.765821	0.774915	0.789836	0.784357	0.723214	0.720381	0.733967	0.74071	0.679451	0.789599	0.752065	0.722193	0.664213	0.774776	0.763818	0.770896	0.801391	0.767015	0.696606	0.762877	0.843291	0.733748	0.768335	0.763689	0.765921	0.804397	0.82825	0.778029	0.793779	0.750003	0.726572	0.775974	0.7459	0.754868	0.826309	0.800985	0.759556	0.77513	0.765541	0.767686	0.767348	0.780763	0.746676	0.770775
	11.298	0.770838	0.752421	0.771506	0.804373	0.733281	0.767725	0.778785	0.817932	0.744005	0.717125	0.758208	0.734631	0.681459	0.785431	0.710015	0.701486	0.663915	0.78923	0.748975	0.771822	0.767498	0.791978	0.704382	0.75723	0.807288	0.770114	0.755355	0.802422	0.770788	0.79127	0.834714	0.765962	0.748395	0.755107	0.727539	0.783902	0.758434	0.752658	0.813438	0.774721	0.78302	0.769189	0.733338	0.79129	0.799716	0.776643	0.727568	0.762032
	11.698	0.79423	0.753544	0.773712	0.782284	0.756271	0.737274	0.819743	0.766963	0.669907	0.705236	0.750677	0.687462	0.715669	0.763558	0.783456	0.688196	0.654539	0.769603	0.736177	0.818391	0.79254	0.737296	0.733347	0.741631	0.776295	0.737085	0.724351	0.75691	0.779977	0.786391	0.791303	0.787822	0.790205	0.757221	0.72706	0.773192	0.756669	0.757719	0.791606	0.807147	0.756753	0.765325	0.764849	0.777802	0.765041	0.793996	0.748054	0.763207
	12.097	0.778182	0.747109	0.808899	0.810069	0.773326	0.742508	0.813236	0.771379	0.702437	0.686568	0.704748	0.685863	0.716267	0.752761	0.717856	0.708543	0.688896	0.800654	0.737893	0.780569	0.814932	0.765096	0.719056	0.75048	0.779329	0.764234	0.766916	0.788049	0.786527	0.774867	0.830707	0.806263	0.775977	0.77441	0.708022	0.790749	0.753372	0.760594	0.81043	0.813107	0.770549	0.757109	0.765688	0.773945	0.765278	0.775742	0.723787	0.743611
	12.497	0.759165	0.743959	0.754231	0.810481	0.74425	0.766193	0.808258	0.775141	0.690971	0.710772	0.695496	0.696754	0.662261	0.758433	0.780299	0.710215	0.663715	0.822418	0.716362	0.830216	0.765688	0.77341	0.722326	0.776253	0.764676	0.727834	0.808477	0.782504	0.770921	0.76019	0.805611	0.792145	0.754685	0.767102	0.691456	0.786731	0.765629	0.748474	0.788501	0.822603	0.780145	0.782867	0.770826	0.77522	0.740835	0.771931	0.728718	0.759318
	12.897	0.802237	0.77134	0.772477	0.785295	0.754183	0.783688	0.831194	0.751326	0.702891	0.711853	0.699612	0.66727	0.680445	0.75835	0.736111	0.689035	0.678685	0.803733	0.764058	0.798434	0.776977	0.753631	0.702269	0.768628	0.776666	0.762209	0.780489	0.73884	0.781954	0.734509	0.802653	0.772067	0.742072	0.778393	0.682972	0.788632	0.753261	0.744047	0.793917	0.815683	0.762303	0.777988	0.788081	0.745171	0.752257	0.749532	0.740537	0.771354
	13.297	0.826105	0.776647	0.760285	0.82311	0.75498	0.764676	0.791614	0.748462	0.689603	0.71906	0.690888	0.645553	0.663824	0.744267	0.675314	0.694206	0.678247	0.782153	0.729138	0.786092	0.749392	0.759242	0.723763	0.785783	0.786826	0.753541	0.749036	0.778385	0.748894	0.75225	0.811207	0.785	0.770466	0.789487	0.694139	0.774853	0.759274	0.759813	0.807548	0.816753	0.760359	0.765944	0.729874	0.741249	0.752935	0.755407	0.739501	0.736948
[truncated: 182 more columns]

## Sheet: Extended Data Fig 8K
siCSA	Untreated
WT	Repeat#1										Repeat#2										Repeat#3								Repeat#4									Repeat#5
CDKi	#1	#2	#3	#4	#5	#6	#7	#8	#9	#10	#1	#2	#3	#4	#5	#6	#7	#8	#9	#10	#1	#2	#3	#4	#5	#6	#7	#8	#1	#2	#3	#4	#5	#6	#7	#8	#9	#1	#2	#3	#4	#5	#6	#7	#8	#9	#10	#11	#12
	1.03118	1.00826	1.00794	0.981526	1.02397	1.03811	1.04199	1.02065	1.02065	1.04023	1.03118	1.00826	1.00794	0.981526	1.02397	1.03811	1.04199	1.02065	1.02065	1.04023	1.0368	0.988647	1.01092	1.05254	1.05254	1.03849	1.04096	1.00121	1.02638	1.00303	1.04027	1.02616	1.04137	1.03173	1.03871	1.00381	1.03181	1.0228	1.05186	1.06927	0.995979	1.04628	1.01623	1.01384	1.03368	1.0624	1.00657	1.05302	1.04471
	1.00004	1.01977	0.995119	0.994113	0.998471	0.958973	0.991904	1.00536	1.00536	1.01733	1.00004	1.01977	0.995119	0.994113	0.998471	0.958973	0.991904	1.00536	1.00536	1.01733	1.02137	0.996877	1.02602	0.984842	0.984842	1.00661	1.00863	1.01269	1.02107	1.00212	1.01824	0.997497	1.01782	0.992974	1.02462	1.00629	1.03083	0.997949	1.00082	1.05154	1.00488	1.04416	0.991523	1.0058	1.03673	1.04115	0.989367	1.01461	1.02744
	0.997305	0.988827	0.984595	1.02276	0.946933	1.01273	1.01121	0.979917	0.979917	1.01689	0.997305	0.988827	0.984595	1.02276	0.946933	1.01273	1.01121	0.979917	0.979917	1.01689	1.01588	0.996922	1.00916	0.965915	0.965915	1.01183	1.00354	0.996338	1.00402	0.993884	0.977397	0.991973	0.970284	0.967563	0.992454	0.985966	0.972068	1.01122	1.02148	1.01775	0.981828	0.967543	1.0083	1.00025	1.005	1.01784	1.00135	1.00432	1.05005
	0.976642	1.00064	1.00124	1.01644	1.03952	1.01131	0.976422	0.993485	0.993485	0.962393	0.976642	1.00064	1.00124	1.01644	1.03952	1.01131	0.976422	0.993485	0.993485	0.962393	0.970866	0.988786	0.99154	1.00795	1.00795	0.985402	0.979676	0.98231	0.983344	1.01425	0.980445	1.00227	0.985104	1.00806	0.976312	1.00018	0.973372	0.993562	1.00004	0.994702	1.00471	1.03158	0.994739	0.995833	1.00196	0.996482	0.988381	0.99484	0.991648
	0.994838	0.982508	1.0111	0.985163	0.991098	0.978874	0.978471	1.00058	1.00058	0.963157	0.994838	0.982508	1.0111	0.985163	0.991098	0.978874	0.978471	1.00058	1.00058	0.963157	0.955083	1.02877	0.962352	0.98875	0.98875	0.957674	0.9672	1.00745	0.965186	0.98671	0.983647	0.982103	0.985422	0.999669	0.967906	1.00376	0.991919	0.995218	0.978487	0.98755	1.01346	1.00088	0.996957	1.00392	0.993042	0.985675	1.01027	1.00084	0.958304
	0.214435	0.211394	0.202693	0.238287	0.177299	0.194389	0.197059	0.192358	0.192358	0.179783	0.214435	0.211394	0.202693	0.238287	0.177299	0.194389	0.197059	0.192358	0.192358	0.179783	0.169879	0.189341	0.159881	0.175473	0.175473	0.170082	0.189149	0.194813	0.191483	0.167311	0.166534	0.196366	0.178994	0.178215	0.183113	0.172139	0.182866	0.235949	0.151737	0.152963	0.166441	0.168706	0.143965	0.170254	0.140261	0.156919	0.2056	0.161242	0.180633
	0.412138	0.478533	0.557924	0.530939	0.486933	0.473881	0.534067	0.481351	0.481351	0.476049	0.412138	0.478533	0.557924	0.530939	0.486933	0.473881	0.534067	0.481351	0.481351	0.476049	0.497365	0.434919	0.431537	0.50807	0.50807	0.44013	0.529693	0.462189	0.514769	0.446201	0.47071	0.408786	0.466846	0.518752	0.515171	0.505203	0.494003	0.565911	0.435805	0.505628	0.509414	0.464817	0.430567	0.526389	0.449578	0.485998	0.545561	0.462004	0.592869
	0.527851	0.570645	0.622326	0.618504	0.560995	0.577434	0.606057	0.581498	0.581498	0.570534	0.527851	0.570645	0.622326	0.618504	0.560995	0.577434	0.606057	0.581498	0.581498	0.570534	0.570916	0.54009	0.535573	0.61192	0.61192	0.561773	0.58009	0.554505	0.585897	0.571492	0.543009	0.4967	0.572785	0.63369	0.609251	0.575391	0.605433	0.636389	0.541238	0.599012	0.583185	0.576529	0.503965	0.619223	0.567094	0.588306	0.641246	0.55142	0.651939
	0.593931	0.642248	0.689838	0.694767	0.632863	0.625677	0.645177	0.64641	0.64641	0.62904	0.593931	0.642248	0.689838	0.694767	0.632863	0.625677	0.645177	0.64641	0.64641	0.62904	0.631769	0.61031	0.598554	0.655209	0.655209	0.619283	0.631125	0.595806	0.644834	0.653117	0.596711	0.5465	0.647427	0.662581	0.644442	0.692698	0.661272	0.706372	0.621008	0.648746	0.641719	0.625116	0.548403	0.670019	0.614853	0.637452	0.684188	0.632617	0.705181
	0.605121	0.659922	0.7126	0.733624	0.649658	0.671411	0.665512	0.658915	0.658915	0.696331	0.605121	0.659922	0.7126	0.733624	0.649658	0.671411	0.665512	0.658915	0.658915	0.696331	0.68272	0.619061	0.625037	0.680955	0.680955	0.646266	0.699928	0.635473	0.678164	0.650854	0.61208	0.578836	0.650963	0.692079	0.685655	0.683505	0.664183	0.72367	0.629819	0.699012	0.680754	0.651018	0.592029	0.698021	0.651686	0.675529	0.705277	0.649773	0.740708
	0.65838	0.654186	0.761231	0.73638	0.69022	0.660084	0.716526	0.691391	0.691391	0.707109	0.65838	0.654186	0.761231	0.73638	0.69022	0.660084	0.716526	0.691391	0.691391	0.707109	0.695746	0.652903	0.667881	0.71279	0.71279	0.673555	0.724105	0.672256	0.709435	0.666786	0.627377	0.61258	0.67525	0.721132	0.736305	0.706587	0.714456	0.736118	0.653605	0.722011	0.704683	0.691201	0.605794	0.717787	0.685929	0.695419	0.721637	0.690551	0.757548
	0.662816	0.689698	0.733821	0.769707	0.708338	0.70555	0.725375	0.712816	0.712816	0.731154	0.662816	0.689698	0.733821	0.769707	0.708338	0.70555	0.725375	0.712816	0.712816	0.731154	0.715048	0.683339	0.677244	0.720303	0.720303	0.69405	0.739565	0.694702	0.706362	0.697516	0.692869	0.624656	0.708836	0.748594	0.748662	0.706039	0.710921	0.734455	0.662363	0.731001	0.712903	0.708604	0.646029	0.730164	0.704979	0.71104	0.744874	0.698682	0.734906
	0.698873	0.71756	0.767045	0.746708	0.705561	0.743035	0.753169	0.696384	0.696384	0.767595	0.698873	0.71756	0.767045	0.746708	0.705561	0.743035	0.753169	0.696384	0.696384	0.767595	0.703868	0.715032	0.684617	0.745387	0.745387	0.709291	0.771433	0.711535	0.725753	0.693387	0.694122	0.628613	0.717415	0.786159	0.752259	0.708212	0.705341	0.771522	0.686212	0.707376	0.736462	0.733632	0.672675	0.733614	0.720005	0.720858	0.726089	0.739206	0.784598
	0.713363	0.748639	0.767537	0.762061	0.731243	0.741751	0.770293	0.742177	0.742177	0.759615	0.713363	0.748639	0.767537	0.762061	0.731243	0.741751	0.770293	0.742177	0.742177	0.759615	0.761421	0.691128	0.737806	0.773612	0.773612	0.706887	0.757916	0.709574	0.756539	0.715583	0.701651	0.682054	0.761368	0.733998	0.770803	0.755857	0.756464	0.753028	0.702537	0.762926	0.741228	0.736482	0.670637	0.751345	0.729598	0.744169	0.760033	0.728305	0.817242
	0.705235	0.728361	0.783569	0.774159	0.746572	0.749767	0.747637	0.740368	0.740368	0.75321	0.705235	0.728361	0.783569	0.774159	0.746572	0.749767	0.747637	0.740368	0.740368	0.75321	0.72632	0.723814	0.727409	0.770253	0.770253	0.672697	0.746275	0.739358	0.762649	0.726081	0.717865	0.673693	0.797386	0.801677	0.771406	0.742881	0.774977	0.717286	0.726351	0.765901	0.757808	0.730766	0.693957	0.74527	0.733812	0.750422	0.757875	0.738117	0.778207
	0.737169	0.742926	0.810042	0.793952	0.739149	0.760928	0.773749	0.735752	0.735752	0.786417	0.737169	0.742926	0.810042	0.793952	0.739149	0.760928	0.773749	0.735752	0.735752	0.786417	0.749596	0.71982	0.732364	0.763149	0.763149	0.715013	0.772016	0.731195	0.771926	0.74464	0.718183	0.683488	0.755853	0.80104	0.777942	0.745642	0.768233	0.765337	0.71704	0.749402	0.761522	0.752973	0.712287	0.72697	0.730061	0.761429	0.78574	0.740535	0.822091
	0.732558	0.738439	0.796051	0.79233	0.751464	0.779566	0.761927	0.73575	0.73575	0.818073	0.732558	0.738439	0.796051	0.79233	0.751464	0.779566	0.761927	0.73575	0.73575	0.818073	0.735944	0.718215	0.772443	0.778091	0.778091	0.68757	0.779834	0.741875	0.774273	0.72679	0.713302	0.679901	0.772438	0.781673	0.79473	0.753853	0.778829	0.755434	0.733899	0.745433	0.784002	0.732677	0.721552	0.755515	0.720254	0.765637	0.776242	0.773643	0.790986
	0.749576	0.764609	0.805635	0.79923	0.785514	0.774933	0.773601	0.772491	0.772491	0.79809	0.749576	0.764609	0.805635	0.79923	0.785514	0.774933	0.773601	0.772491	0.772491	0.79809	0.749669	0.73982	0.736307	0.78352	0.78352	0.711416	0.769112	0.751088	0.764301	0.742019	0.722634	0.688315	0.790524	0.812973	0.802748	0.808998	0.768813	0.800928	0.731953	0.767146	0.753989	0.741722	0.701173	0.74437	0.74358	0.800745	0.761153	0.773627	0.80671
	0.722363	0.750929	0.799749	0.7893	0.761367	0.758359	0.780659	0.755967	0.755967	0.831771	0.722363	0.750929	0.799749	0.7893	0.761367	0.758359	0.780659	0.755967	0.755967	0.831771	0.759031	0.73857	0.79077	0.800265	0.800265	0.753103	0.740042	0.751355	0.755086	0.722967	0.735489	0.700657	0.801175	0.804627	0.802877	0.740489	0.763523	0.768759	0.745059	0.795247	0.763589	0.756912	0.730693	0.772459	0.749979	0.774217	0.765625	0.779953	0.828558
	0.715262	0.756811	0.84611	0.810933	0.77072	0.750434	0.778776	0.764025	0.764025	0.830943	0.715262	0.756811	0.84611	0.810933	0.77072	0.750434	0.778776	0.764025	0.764025	0.830943	0.773746	0.749572	0.785978	0.8126	0.8126	0.734668	0.750979	0.737784	0.76311	0.733086	0.769368	0.706803	0.779684	0.826636	0.787784	0.761117	0.773111	0.780728	0.735568	0.738846	0.750974	0.76911	0.73797	0.768425	0.755631	0.793157	0.77683	0.773568	0.81854
	0.720241	0.762651	0.825923	0.843337	0.785918	0.74767	0.791794	0.775795	0.775795	0.771826	0.720241	0.762651	0.825923	0.843337	0.785918	0.74767	0.791794	0.775795	0.775795	0.771826	0.745144	0.769284	0.796319	0.81362	0.81362	0.733675	0.745685	0.745394	0.756776	0.727449	0.758331	0.704801	0.784608	0.801841	0.783951	0.781359	0.775741	0.774467	0.774176	0.79692	0.780358	0.741394	0.733398	0.756003	0.768613	0.775603	0.754256	0.785398	0.816126
	0.77236	0.737932	0.818411	0.843556	0.782091	0.764173	0.797591	0.796851	0.796851	0.800619	0.77236	0.737932	0.818411	0.843556	0.782091	0.764173	0.797591	0.796851	0.796851	0.800619	0.774353	0.777479	0.778695	0.78211	0.78211	0.759107	0.754299	0.767606	0.784772	0.734431	0.760938	0.735608	0.798011	0.781079	0.788478	0.786099	0.804709	0.774855	0.779845	0.81687	0.789862	0.766254	0.751025	0.771713	0.747284	0.774225	0.770219	0.793699	0.810374
	0.746614	0.744684	0.816793	0.826624	0.778911	0.758643	0.801195	0.77252	0.77252	0.825029	0.746614	0.744684	0.816793	0.826624	0.778911	0.758643	0.801195	0.77252	0.77252	0.825029	0.789551	0.756697	0.758993	0.815642	0.815642	0.736908	0.772552	0.751925	0.786039	0.727143	0.787748	0.712841	0.769236	0.778533	0.793157	0.817047	0.767494	0.764708	0.762411	0.793	0.792837	0.765531	0.729107	0.761509	0.742035	0.788045	0.728589	0.784891	0.802803
	0.74704	0.759329	0.832691	0.852807	0.759583	0.76788	0.794023	0.757632	0.757632	0.876426	0.74704	0.759329	0.832691	0.852807	0.759583	0.76788	0.794023	0.757632	0.757632	0.876426	0.772532	0.763364	0.771682	0.788892	0.788892	0.763015	0.771017	0.780117	0.75737	0.775086	0.746033	0.7149	0.760755	0.815547	0.796602	0.799475	0.772165	0.734388	0.762193	0.805914	0.77736	0.770349	0.738729	0.752535	0.752921	0.778083	0.751336	0.768466	0.807785
	0.74472	0.744269	0.843262	0.848818	0.779763	0.785161	0.806301	0.774574	0.774574	0.796266	0.74472	0.744269	0.843262	0.848818	0.779763	0.785161	0.806301	0.774574	0.774574	0.796266	0.792876	0.777547	0.778098	0.794447	0.794447	0.767594	0.754898	0.753296	0.760235	0.744241	0.73896	0.745735	0.717046	0.805337	0.789833	0.816721	0.780349	0.768577	0.768823	0.799613	0.768397	0.746067	0.767696	0.748951	0.749737	0.7696	0.76192	0.774952	0.803687
	0.738086	0.747259	0.822142	0.82507	0.776105	0.777104	0.783683	0.806453	0.806453	0.819846	0.738086	0.747259	0.822142	0.82507	0.776105	0.777104	0.783683	0.806453	0.806453	0.819846	0.775501	0.76725	0.763964	0.781602	0.781602	0.764029	0.766209	0.76523	0.75466	0.732858	0.77787	0.72596	0.735322	0.843254	0.774941	0.829826	0.778857	0.743306	0.745492	0.809466	0.777971	0.749027	0.756288	0.751845	0.765383	0.773613	0.763166	0.78718	0.816327
	0.740928	0.737585	0.829881	0.807385	0.806265	0.750026	0.801456	0.778457	0.778457	0.819851	0.740928	0.737585	0.829881	0.807385	0.806265	0.750026	0.801456	0.778457	0.778457	0.819851	0.755985	0.776561	0.745381	0.804713	0.804713	0.760286	0.753779	0.763713	0.758697	0.769558	0.763664	0.71621	0.762406	0.823151	0.78983	0.829266	0.768966	0.790284	0.786897	0.793182	0.783309	0.774624	0.740106	0.759067	0.749925	0.78352	0.761038	0.785488	0.808518
	0.767958	0.766029	0.814571	0.826109	0.778678	0.785812	0.811969	0.783487	0.783487	0.781446	0.767958	0.766029	0.814571	0.826109	0.778678	0.785812	0.811969	0.783487	0.783487	0.781446	0.756316	0.764246	0.735335	0.807155	0.807155	0.756686	0.763287	0.758054	0.755976	0.812897	0.754172	0.718173	0.745474	0.820698	0.784397	0.808333	0.768377	0.777225	0.777884	0.791368	0.783243	0.748823	0.738546	0.763235	0.766871	0.779399	0.756051	0.801968	0.813412
	0.744443	0.797467	0.817029	0.845245	0.785908	0.777488	0.768681	0.790264	0.790264	0.828731	0.744443	0.797467	0.817029	0.845245	0.785908	0.777488	0.768681	0.790264	0.790264	0.828731	0.74852	0.770737	0.768505	0.819906	0.819906	0.753186	0.781058	0.762826	0.792247	0.791671	0.754849	0.717394	0.768657	0.796122	0.770491	0.831004	0.792176	0.78214	0.77597	0.78984	0.760325	0.734184	0.701153	0.751486	0.764671	0.781888	0.762378	0.796038	0.821344
	0.761175	0.77759	0.824268	0.819373	0.794887	0.79655	0.804334	0.80197	0.80197	0.841529	0.761175	0.77759	0.824268	0.819373	0.794887	0.79655	0.804334	0.80197	0.80197	0.841529	0.788045	0.783908	0.769887	0.806182	0.806182	0.787008	0.761682	0.764924	0.789619	0.815013	0.74178	0.714436	0.7693	0.808886	0.781233	0.823978	0.794002	0.78905	0.736385	0.793025	0.763748	0.769257	0.717323	0.738724	0.751776	0.74229	0.76689	0.788096	0.816643
	0.757281	0.802456	0.845123	0.839408	0.783562	0.790265	0.766912	0.810048	0.810048	0.827819	0.757281	0.802456	0.845123	0.839408	0.783562	0.790265	0.766912	0.810048	0.810048	0.827819	0.783338	0.765127	0.777976	0.787974	0.787974	0.796998	0.769372	0.787809	0.768956	0.771562	0.731839	0.70393	0.792709	0.816504	0.804666	0.81041	0.80134	0.758224	0.785826	0.787897	0.772959	0.767089	0.714182	0.751571	0.762443	0.721299	0.727524	0.791001	0.79788
	0.761834	0.781201	0.813726	0.815576	0.79267	0.766155	0.780287	0.811304	0.811304	0.805475	0.761834	0.781201	0.813726	0.815576	0.79267	0.766155	0.780287	0.811304	0.811304	0.805475	0.767769	0.740216	0.764215	0.768998	0.768998	0.754179	0.795753	0.806131	0.779612	0.796776	0.769207	0.711636	0.775166	0.778716	0.775976	0.777837	0.809007	0.772382	0.776999	0.790135	0.757724	0.755	0.72033	0.748061	0.74041	0.746677	0.757599	0.787863	0.822503
	0.751921	0.782175	0.843997	0.824608	0.748601	0.757845	0.79962	0.790068	0.790068	0.821033	0.751921	0.782175	0.843997	0.824608	0.748601	0.757845	0.79962	0.790068	0.790068	0.821033	0.730283	0.759717	0.775772	0.782143	0.782143	0.80679	0.766557	0.808391	0.786143	0.784589	0.770737	0.725356	0.770835	0.787472	0.775126	0.793596	0.80541	0.780973	0.79667	0.796043	0.749997	0.755898	0.711269	0.754297	0.750942	0.764731	0.751433	0.797434	0.823086
	0.775463	0.786942	0.816882	0.833434	0.730334	0.776674	0.784805	0.774956	0.774956	0.800312	0.775463	0.786942	0.816882	0.833434	0.730334	0.776674	0.784805	0.774956	0.774956	0.800312	0.7471	0.764218	0.769636	0.758681	0.758681	0.79998	0.725472	0.767235	0.765933	0.78575	0.770876	0.725312	0.767892	0.775539	0.76553	0.785964	0.783	0.790491	0.769155	0.787429	0.752942	0.765433	0.736719	0.750459	0.732778	0.750634	0.759852	0.778972	0.82516
	0.746211	0.787406	0.81	0.830461	0.758508	0.794274	0.777528	0.785505	0.785505	0.828551	0.746211	0.787406	0.81	0.830461	0.758508	0.794274	0.777528	0.785505	0.785505	0.828551	0.766096	0.783304	0.78233	0.764784	0.764784	0.787364	0.758646	0.76503	0.782187	0.754402	0.778943	0.736104	0.788889	0.769627	0.795756	0.789271	0.764932	0.763908	0.779644	0.776024	0.735044	0.78047	0.729965	0.743702	0.718473	0.737528	0.750392	0.784107	0.796791
[truncated: 194 more columns]

## Sheet: Extended Data Fig 8L
siSPRTN	Untreated
	Repeat#1										Repeat#2										Repeat#3									Repeat#4									Repeat#5
WT	#1	#2	#3	#4	#5	#6	#7	#8	#9	#10	#1	#2	#3	#4	#5	#6	#7	#8	#9	#10	#1	#2	#3	#4	#5	#6	#7	#8	#9	#1	#2	#3	#4	#5	#6	#7	#8	#9	#1	#2	#3	#4	#5	#6	#7	#8	#9	#10	#11
CDKi	1.00433	1.05476	1.0327	1.05578	1.00152	1.03291	1.06691	1.0086	1.01483	1.05924	1.05544	1.02167	1.05329	1.04984	1.06723	1.0854	1.07066	1.05339	1.06178	1.08503	1.01695	1.00156	1.03077	1.00209	1.00209	1.0165	1.01445	1.02452	1.06102	0.995741	1.04192	1.0027	1.04064	1.03697	1.00096	1.03694	0.974592	0.979704	1.00462	1.03977	1.00336	1.02911	1.02225	1.02679	1.0448	1.03689	1.02157	1.03853	1.01653
	1.02328	0.986631	1.01939	1.01163	1.00314	1.00317	1.04049	0.994378	0.949976	1.00065	1.06811	0.977248	1.01315	1.00076	1.01905	1.01996	0.988118	1.03913	0.982269	0.954176	1.02009	1.00141	0.994505	1.01226	1.01226	0.990321	1.02504	0.988031	1.03621	0.997421	1.02457	0.984202	1.0073	0.993336	0.995136	0.955544	1.04206	1.05229	0.993238	1.00676	1.01597	1.01346	1.02818	1.02244	1.01518	0.99645	1.00931	0.97076	1.0194
	1.00446	1.00288	0.999763	0.983472	0.992469	0.998897	0.997006	0.998479	0.986797	0.98318	0.995698	1.00651	0.997454	0.993226	0.972033	0.988852	0.993164	0.981724	1.03333	1.00948	1.02218	0.994083	0.990023	0.979183	0.979183	0.989856	1.00535	0.977667	0.969459	1.0218	0.978681	1.01462	1.0026	1.04047	1.06267	1.03261	1.01076	1.00738	1.00332	0.986878	1.0171	1.00704	0.961056	1.01653	0.971414	1.00624	0.987964	0.989308	0.966049
	0.992101	0.979377	0.980674	1.00431	0.996625	0.975004	0.945992	1.00315	1.01847	0.993427	0.959758	0.989888	0.976451	0.969832	0.975168	0.934022	0.977818	1.0023	0.984096	0.983003	0.997838	1.00065	0.994056	1.0021	1.0021	0.980003	0.968695	1.012	0.952361	0.976483	0.998539	1.00922	0.976474	0.963681	0.979015	0.997552	0.988099	0.971075	0.991743	0.992068	1.00877	0.961309	0.990025	0.984394	0.993589	0.979983	0.983562	1.0062	1.00118
	0.975826	0.976353	0.96747	0.944802	1.00625	0.99002	0.949603	0.995385	1.02992	0.963508	0.920987	1.00468	0.959656	0.986344	0.966514	0.971772	0.970241	0.923454	0.93852	0.968314	0.942952	1.00229	0.99065	1.00436	1.00436	1.02332	0.986463	0.997776	0.980948	1.00855	0.956291	0.989251	0.97298	0.965538	0.962216	0.977357	0.984486	0.989559	1.00707	0.974525	0.954808	0.989082	0.998489	0.949841	0.975013	0.980433	0.997595	0.995205	0.996835
	0.145818	0.141313	0.151194	0.155779	0.143133	0.168718	0.167361	0.151321	0.140072	0.151225	0.172343	0.174162	0.174294	0.17211	0.175212	0.148446	0.172282	0.170648	0.142627	0.152049	0.149105	0.164181	0.160507	0.191762	0.191762	0.178495	0.168854	0.149436	0.137241	0.165077	0.145503	0.13974	0.150557	0.186933	0.126047	0.116209	0.166004	0.159522	0.155732	0.152311	0.149233	0.184942	0.136743	0.136571	0.147773	0.143678	0.176021	0.153064	0.168848
	0.383732	0.422946	0.446902	0.46132	0.421708	0.490375	0.459301	0.451648	0.44163	0.412253	0.570079	0.447535	0.442763	0.417465	0.449765	0.376475	0.5075	0.52034	0.452562	0.481256	0.416981	0.42545	0.433797	0.478149	0.478149	0.50003	0.471709	0.438763	0.489286	0.418783	0.439287	0.420819	0.472633	0.515197	0.411229	0.406926	0.503519	0.532427	0.469738	0.483493	0.44098	0.472979	0.459753	0.422123	0.387675	0.427667	0.539962	0.477387	0.505916
	0.468238	0.522412	0.569362	0.597952	0.481486	0.592474	0.56625	0.541783	0.552673	0.549021	0.65142	0.544588	0.521905	0.534674	0.5379	0.487501	0.597968	0.604066	0.552155	0.601811	0.525241	0.556256	0.537163	0.546981	0.546981	0.617077	0.540465	0.572756	0.590405	0.517362	0.510778	0.503939	0.594611	0.630997	0.521543	0.491346	0.624466	0.626903	0.548821	0.579381	0.56401	0.579022	0.567539	0.511285	0.505882	0.555585	0.653569	0.555904	0.576369
	0.530565	0.566571	0.650443	0.658388	0.576584	0.679015	0.647472	0.598581	0.611892	0.600182	0.704663	0.611037	0.555519	0.568101	0.564518	0.566564	0.618653	0.672722	0.618613	0.650615	0.583294	0.592976	0.599597	0.582035	0.582035	0.692425	0.589867	0.604443	0.677237	0.54923	0.553867	0.526658	0.622795	0.689207	0.554125	0.557814	0.639284	0.686943	0.625708	0.62756	0.606201	0.648605	0.617302	0.579767	0.571916	0.619867	0.715592	0.627567	0.630784
	0.551763	0.617663	0.678792	0.676202	0.588606	0.698602	0.649636	0.633134	0.631661	0.668353	0.695903	0.67151	0.613471	0.658414	0.5939	0.614767	0.671603	0.610711	0.674903	0.655703	0.636678	0.655143	0.641474	0.635104	0.635104	0.69522	0.613764	0.656474	0.701758	0.557383	0.604919	0.626286	0.633655	0.722692	0.573153	0.582676	0.698324	0.694972	0.693073	0.679718	0.654806	0.687367	0.679718	0.605575	0.591235	0.655323	0.710936	0.66784	0.662543
	0.583477	0.657312	0.71095	0.696302	0.627291	0.742996	0.711796	0.666804	0.681744	0.707907	0.70212	0.661542	0.636227	0.655163	0.63051	0.675385	0.72471	0.671815	0.675282	0.700188	0.684997	0.6706	0.676886	0.699193	0.699193	0.719177	0.683595	0.682466	0.731103	0.618025	0.666758	0.634393	0.728464	0.752487	0.626607	0.607718	0.722765	0.734309	0.721525	0.695123	0.671932	0.705498	0.698257	0.63395	0.621979	0.674896	0.720216	0.679831	0.697311
	0.577694	0.661027	0.703806	0.673052	0.63893	0.701048	0.697063	0.694752	0.732545	0.703712	0.70688	0.652648	0.651121	0.68111	0.688153	0.691373	0.714547	0.706733	0.694768	0.691535	0.674152	0.707378	0.687091	0.703294	0.703294	0.763207	0.681155	0.723402	0.716454	0.636063	0.687113	0.672968	0.690177	0.734426	0.661235	0.671865	0.730272	0.775999	0.709839	0.691951	0.703861	0.726249	0.72499	0.652794	0.636399	0.688743	0.757207	0.714954	0.695838
	0.610576	0.697813	0.719278	0.721948	0.630409	0.774764	0.687061	0.691407	0.736636	0.709419	0.72919	0.711036	0.636881	0.661906	0.711361	0.685087	0.753199	0.710479	0.727269	0.708936	0.71357	0.699199	0.699355	0.760502	0.760502	0.790339	0.711253	0.686085	0.689553	0.654111	0.696148	0.619965	0.680343	0.733974	0.700908	0.618911	0.778979	0.78196	0.748051	0.7154	0.712577	0.738015	0.73414	0.660822	0.680381	0.709078	0.751538	0.711999	0.728664
	0.648192	0.715863	0.705676	0.802021	0.668955	0.761295	0.717842	0.73472	0.678512	0.711157	0.759571	0.647828	0.650474	0.697174	0.730077	0.652728	0.739331	0.71328	0.700928	0.713033	0.721143	0.737768	0.710643	0.754145	0.754145	0.764749	0.703439	0.751864	0.702134	0.651371	0.699837	0.688201	0.7061	0.729071	0.698301	0.663024	0.789977	0.752608	0.732757	0.738204	0.737631	0.754528	0.744706	0.704447	0.696409	0.722881	0.792549	0.746118	0.745238
	0.655241	0.724933	0.729953	0.780927	0.640152	0.805349	0.733878	0.739529	0.764392	0.709318	0.715954	0.691182	0.639139	0.686205	0.691958	0.691873	0.733993	0.746765	0.715971	0.681915	0.738624	0.74737	0.754091	0.768057	0.768057	0.784041	0.735777	0.737001	0.745157	0.704885	0.747475	0.684371	0.707427	0.724086	0.666891	0.706773	0.769211	0.7762	0.732675	0.721775	0.75303	0.778594	0.770457	0.684778	0.718695	0.752258	0.78506	0.728954	0.754016
	0.655477	0.7571	0.716549	0.762253	0.654974	0.819686	0.736584	0.732714	0.704163	0.733653	0.744856	0.707273	0.649092	0.703008	0.696438	0.724647	0.697358	0.726408	0.71984	0.743044	0.741338	0.75246	0.765679	0.78619	0.78619	0.810139	0.766162	0.747829	0.7573	0.713568	0.75609	0.668164	0.742798	0.728656	0.692988	0.71133	0.765582	0.807706	0.756902	0.730097	0.753311	0.746185	0.772239	0.723204	0.686366	0.749246	0.794069	0.768682	0.735519
	0.648041	0.720923	0.7145	0.748295	0.690567	0.827584	0.728629	0.713176	0.75816	0.704548	0.720749	0.701012	0.650728	0.704405	0.661732	0.671462	0.738801	0.731166	0.729983	0.726179	0.702478	0.725932	0.757345	0.777217	0.777217	0.819507	0.759213	0.753411	0.732649	0.715981	0.741624	0.69944	0.736067	0.734668	0.67704	0.687957	0.785224	0.784387	0.756803	0.728932	0.737347	0.768417	0.783266	0.720479	0.702653	0.761562	0.77616	0.746998	0.739386
	0.661339	0.728279	0.735073	0.730177	0.67119	0.824991	0.735051	0.764883	0.746875	0.742251	0.718039	0.660349	0.680868	0.718877	0.662234	0.658801	0.699007	0.728181	0.719734	0.681747	0.738817	0.7515	0.75367	0.775278	0.775278	0.800652	0.747493	0.75293	0.758093	0.694666	0.729633	0.705112	0.714325	0.756776	0.723123	0.692742	0.77969	0.821163	0.758348	0.716299	0.742704	0.757881	0.790768	0.718247	0.729952	0.75272	0.801386	0.75794	0.779172
	0.693327	0.729975	0.731621	0.770854	0.703836	0.764305	0.74869	0.735055	0.772778	0.749773	0.732933	0.707431	0.673963	0.708384	0.67993	0.611814	0.781971	0.71612	0.739637	0.734287	0.726169	0.725886	0.745424	0.765681	0.765681	0.795532	0.761653	0.735015	0.739733	0.7539	0.725369	0.707719	0.690935	0.769395	0.706119	0.682132	0.795544	0.798654	0.76126	0.702965	0.76374	0.75786	0.780336	0.729107	0.69336	0.733565	0.787846	0.753299	0.773289
	0.702143	0.751013	0.712364	0.766686	0.695174	0.839624	0.731329	0.758749	0.760361	0.721816	0.755822	0.706888	0.678063	0.694274	0.654261	0.66418	0.751206	0.793881	0.716488	0.743348	0.742332	0.743337	0.748793	0.76309	0.76309	0.786127	0.738646	0.706193	0.773185	0.739868	0.769117	0.737142	0.753871	0.78868	0.689846	0.714417	0.831964	0.770877	0.756273	0.717098	0.743758	0.757364	0.786501	0.74126	0.69203	0.729016	0.792149	0.719349	0.767865
	0.705957	0.759858	0.732227	0.767152	0.717119	0.80937	0.747973	0.746605	0.760111	0.711679	0.757152	0.740506	0.731336	0.687025	0.67613	0.660256	0.773669	0.777629	0.716952	0.71853	0.756049	0.728164	0.770174	0.756354	0.756354	0.79353	0.734042	0.760046	0.762171	0.727102	0.764044	0.67755	0.776846	0.74715	0.777535	0.713054	0.813222	0.769155	0.772854	0.70814	0.740141	0.790889	0.780537	0.743169	0.733566	0.759673	0.800017	0.75795	0.774686
	0.713107	0.749182	0.773452	0.749345	0.703383	0.773655	0.778142	0.758248	0.769236	0.719214	0.716655	0.752522	0.712272	0.721904	0.708754	0.680649	0.751593	0.731645	0.736272	0.73623	0.762861	0.720301	0.771061	0.72942	0.72942	0.797717	0.754421	0.771368	0.751883	0.728941	0.773267	0.704725	0.704572	0.788207	0.743496	0.703315	0.782838	0.814354	0.773256	0.719224	0.762267	0.780381	0.802348	0.753811	0.734605	0.756594	0.764507	0.767411	0.768465
	0.70669	0.747119	0.742986	0.769065	0.712269	0.792593	0.726881	0.752908	0.772829	0.745489	0.746834	0.774417	0.695023	0.695501	0.729494	0.645909	0.741928	0.755156	0.715514	0.725421	0.736829	0.74581	0.746755	0.797127	0.797127	0.814603	0.730066	0.794547	0.747068	0.755219	0.723306	0.692154	0.749077	0.775231	0.773975	0.712132	0.821475	0.808829	0.766562	0.714718	0.754288	0.765851	0.827727	0.743535	0.732463	0.765727	0.792806	0.740576	0.755716
	0.715552	0.752513	0.772904	0.802908	0.750761	0.801665	0.741703	0.750239	0.742256	0.734395	0.773409	0.745954	0.711117	0.737847	0.705328	0.660977	0.728413	0.764308	0.743166	0.797427	0.758797	0.76903	0.786531	0.768716	0.768716	0.829651	0.778685	0.758654	0.774091	0.770785	0.792429	0.717702	0.769954	0.793213	0.760072	0.688104	0.787706	0.820689	0.768765	0.725008	0.745074	0.758878	0.791941	0.73552	0.752134	0.763079	0.769515	0.721413	0.776604
	0.703531	0.749892	0.777112	0.805983	0.707994	0.775372	0.76602	0.765005	0.752539	0.735518	0.723406	0.739393	0.687163	0.736917	0.691048	0.641398	0.743101	0.75328	0.705183	0.765982	0.765036	0.761655	0.768453	0.795545	0.795545	0.79228	0.748729	0.773226	0.755642	0.779945	0.754734	0.710835	0.813426	0.768552	0.772145	0.680935	0.783962	0.80222	0.754175	0.711445	0.72455	0.783536	0.806413	0.706596	0.75824	0.746451	0.810151	0.739307	0.761633
	0.739953	0.745161	0.765005	0.801678	0.716089	0.789954	0.756846	0.759242	0.755895	0.738592	0.713813	0.686398	0.710137	0.718397	0.698436	0.600412	0.743872	0.736529	0.756112	0.771277	0.762858	0.785488	0.791072	0.735771	0.735771	0.801726	0.727472	0.751957	0.745327	0.805973	0.754061	0.684987	0.748857	0.77546	0.730008	0.684451	0.774239	0.825099	0.775258	0.733929	0.741811	0.767621	0.748829	0.730651	0.701307	0.738641	0.782219	0.70255	0.780239
	0.731274	0.745529	0.751547	0.78945	0.69254	0.811094	0.796811	0.811193	0.774875	0.738468	0.746838	0.733399	0.697991	0.686583	0.682587	0.625302	0.744206	0.72237	0.740217	0.779721	0.746694	0.768906	0.774716	0.693605	0.693605	0.802079	0.708229	0.757327	0.786024	0.748493	0.735517	0.695305	0.737653	0.760324	0.718715	0.697166	0.794749	0.843959	0.770165	0.731849	0.746346	0.771267	0.765342	0.756833	0.719338	0.782672	0.797081	0.743014	0.791661
	0.75878	0.734518	0.741875	0.765325	0.724452	0.767903	0.765404	0.771732	0.776197	0.718465	0.694104	0.722896	0.711521	0.705363	0.669739	0.64067	0.746594	0.727532	0.761176	0.734787	0.783496	0.774727	0.777648	0.723419	0.723419	0.786799	0.767478	0.836371	0.763072	0.740025	0.749398	0.698985	0.730564	0.811722	0.738743	0.690466	0.79438	0.825312	0.761874	0.715103	0.762393	0.778326	0.776358	0.76494	0.720576	0.776434	0.794935	0.772538	0.782092
	0.727666	0.732363	0.735841	0.774232	0.721576	0.759246	0.743635	0.813151	0.780576	0.743273	0.722007	0.685459	0.701949	0.688489	0.702473	0.630269	0.770634	0.722157	0.710233	0.723994	0.771925	0.774002	0.781958	0.732333	0.732333	0.764584	0.772273	0.840258	0.733759	0.728857	0.754428	0.724131	0.72998	0.788142	0.732871	0.731039	0.780564	0.844043	0.776421	0.711261	0.753188	0.769756	0.729774	0.741964	0.712513	0.757599	0.771536	0.728805	0.785143
	0.741598	0.729359	0.701869	0.739741	0.706146	0.788635	0.742136	0.797175	0.765264	0.722253	0.766289	0.701154	0.713858	0.690133	0.683015	0.645138	0.748859	0.681314	0.692021	0.72341	0.756287	0.757633	0.78499	0.7774	0.7774	0.821681	0.78569	0.79338	0.67971	0.727596	0.763866	0.719304	0.750872	0.770598	0.740365	0.746045	0.789466	0.850281	0.753602	0.730432	0.725464	0.765983	0.792541	0.756084	0.75518	0.762504	0.778525	0.706728	0.769509
	0.72569	0.734807	0.729014	0.758055	0.693104	0.792737	0.75869	0.791322	0.757678	0.741495	0.743198	0.675179	0.744597	0.711246	0.690928	0.657423	0.734174	0.7164	0.704735	0.735106	0.756679	0.718185	0.788067	0.82937	0.82937	0.801486	0.756823	0.778088	0.735037	0.714813	0.816499	0.72509	0.719363	0.835614	0.739953	0.755357	0.8467	0.865922	0.75289	0.703083	0.739473	0.764316	0.761519	0.744787	0.722312	0.776403	0.772216	0.728303	0.767337
	0.745455	0.733581	0.752586	0.739358	0.681139	0.823585	0.754381	0.810583	0.741099	0.743777	0.719977	0.703354	0.726703	0.709221	0.685816	0.667371	0.715837	0.696341	0.653554	0.707672	0.740301	0.729962	0.796073	0.792445	0.792445	0.768684	0.729181	0.784901	0.720008	0.699986	0.781495	0.681625	0.708289	0.844222	0.704934	0.7545	0.831836	0.87634	0.748203	0.736301	0.723562	0.775813	0.74443	0.757324	0.700412	0.801814	0.773923	0.702638	0.773774
	0.730123	0.727475	0.742793	0.732466	0.69885	0.829719	0.77356	0.783834	0.760653	0.738984	0.701858	0.719848	0.686672	0.689807	0.7183	0.642688	0.759722	0.71991	0.688087	0.723069	0.759326	0.744093	0.784875	0.789673	0.789673	0.807396	0.784325	0.769132	0.740523	0.737292	0.776348	0.662885	0.758833	0.83198	0.792117	0.743133	0.770975	0.829046	0.760489	0.722532	0.743943	0.791041	0.76704	0.736885	0.686421	0.747494	0.766077	0.754531	0.761802
	0.709517	0.733779	0.748153	0.7257	0.734011	0.797123	0.728983	0.748179	0.760927	0.736653	0.745624	0.722177	0.681511	0.685759	0.670268	0.65279	0.773462	0.700454	0.71623	0.747806	0.762115	0.749575	0.760637	0.794522	0.794522	0.814204	0.767174	0.756666	0.728556	0.793292	0.774754	0.674907	0.685862	0.783928	0.732202	0.730089	0.819204	0.838235	0.754945	0.719226	0.724079	0.79046	0.763006	0.738478	0.711734	0.738978	0.744808	0.762896	0.80675
	0.740814	0.744958	0.703214	0.742007	0.686514	0.797323	0.737148	0.794569	0.733035	0.736524	0.71289	0.747698	0.700784	0.691182	0.689544	0.644004	0.720135	0.732622	0.698891	0.757697	0.719206	0.767572	0.782879	0.788551	0.788551	0.84173	0.78237	0.763731	0.767045	0.800981	0.769634	0.699889	0.701401	0.797051	0.795839	0.732578	0.809237	0.843404	0.768003	0.709097	0.717175	0.779131	0.7779	0.741129	0.700568	0.729386	0.766159	0.745765	0.784692
[truncated: 181 more columns]
