# Supplementary material for: Transcription-coupled DNA–protein crosslink repair by CSB and CRL4CSA-mediated degradation
Source: Nat Cell Biol. 2024 Apr 10;26(5):770–83. doi: 10.1038/s41556-024-01394-y (PMC11098752; doi:10.1038/s41556-024-01394-y)
Supplement: Supplementary file 24 — Statistical source data. [file 41556_2024_1394_MOESM24_ESM.xlsx]

## Sheet: Extended Data Fig 9A
				1 mM Formaldehyde
	Untreated			0 hr			3 hr			0 hr + MG132			3 hr + MG132
RFI	1	1	1	0.94	1.08	1.1	0.63	0.74	0.6	1.12	1.25	0.81	1.15	1.29	1.13
