# Supplementary material for: Transcription-coupled DNA–protein crosslink repair by CSB and CRL4CSA-mediated degradation
Source: Nat Cell Biol. 2024 Apr 10;26(5):770–83. doi: 10.1038/s41556-024-01394-y (PMC11098752; doi:10.1038/s41556-024-01394-y)
Supplement: Supplementary file 25 — Statistical source data. [file 41556_2024_1394_MOESM25_ESM.xlsx]

## Sheet: Extended Data Fig 10A
MG132		MG132 only (CDKi)																								MG132 + FA 0-30 min (CDKi)
CDKi
	Repeat	Repeat #1								Repeat #2								Repeat #3								Repeat #1										Repeat #2										Repeat #3
	Cell	#1	#2	#3	#4	#5	#6	#7	#8	#1	#2	#3	#4	#5	#6	#7	#8	#1	#2	#3	#4	#5	#6	#7	#8	#1	#2	#3	#4	#5	#6	#7	#8	#9	#10	#1	#2	#3	#4	#5	#6	#7	#8	#9	#10	#1	#2	#3	#4
Time (sec)	0	1.00767	1.02126	1.025	1.01081	1.03377	1.0055	1.00166	1.03127	1.00767	1.02126	1.025	1.01081	1.03377	1.0055	1.00166	1.03127	1.01233	1.00923	1.02859	0.995263	1.03016	1.03253	1.01799	1.05368	1.05206	1.03142	1.08119	1.04124	1.03295	1.06746	1.06762	1.03606	1.08284	1.01272	1.04104	1.01011	1.03259	1.02859	1.04106	1.02406	1.0344	1.06501	1.03673	1.02388	1.05086	1.04257	1.00479	1.04842
	0.4	1.00535	1.03625	1.02846	1.00299	1.02483	1.01649	1.01694	1.00978	1.00535	1.03625	1.02846	1.00299	1.02483	1.01649	1.01694	1.00978	1.01181	1.02213	1.02953	0.993697	1.01482	1.0092	1.00436	1.0111	1.01113	1.0151	1.00804	1.0318	1.02897	1.03995	1.04349	1.00125	1.02651	1.00068	1.00138	1.02176	1.01533	1.02613	1.03093	1.01709	1.00814	1.02988	1.01183	1.01221	1.029	1.01246	1.01695	1.03986
	0.8	1.02109	0.97269	0.979182	0.998658	0.993419	0.988491	1.02466	1.00108	1.02109	0.97269	0.979182	0.998658	0.993419	0.988491	1.02466	1.00108	1.00137	1.01383	0.98193	1.04002	0.991621	0.994091	1.00347	0.969912	1.00568	1.01143	0.996116	0.998804	0.993536	0.967694	0.994528	1.00105	0.972235	0.997278	1.01145	0.993682	1.00489	0.998354	0.982708	1.00585	0.991365	0.999314	0.990275	0.993135	0.997044	0.989525	1.00408	0.976466
	1.203	0.973222	0.975564	0.974604	0.98737	0.973651	0.981411	1.01857	1.00754	0.973222	0.975564	0.974604	0.98737	0.973651	0.981411	1.01857	1.00754	1.02372	0.978727	0.99792	0.998839	0.997143	0.995807	0.992919	0.982137	0.980607	0.990839	0.971603	0.971018	0.983392	0.978287	0.957498	0.986006	0.956758	1.01152	0.981475	1.00965	1.00562	0.974866	0.98892	0.980578	0.979612	0.954889	0.975457	1.00186	0.963346	0.99696	0.994809	0.980164
	1.603	0.992659	0.994232	0.992752	1.00017	0.974329	1.00812	0.938166	0.950339	0.992659	0.994232	0.992752	1.00017	0.974329	1.00812	0.938166	0.950339	0.950768	0.976085	0.962023	0.972177	0.966248	0.968373	0.981269	0.983171	0.950524	0.951209	0.943048	0.957138	0.961156	0.946604	0.936858	0.975644	0.961658	0.977803	0.96466	0.964798	0.941565	0.972058	0.956381	0.972423	0.986477	0.950901	0.985703	0.968916	0.959748	0.958488	0.979374	0.955084
	1.655
	1.705
	1.758	0.175331	0.174423	0.17315	0.162263	0.161921	0.1958	0.154908	0.145696	0.175331	0.174423	0.17315	0.162263	0.161921	0.1958	0.154908	0.145696	0.163983	0.173085	0.183543	0.164023	0.151423	0.158305	0.138165	0.115776	0.137971	0.140567	0.112445	0.132999	0.117758	0.126588	0.111492	0.126659	0.11838	0.119416	0.134306	0.125878	0.121947	0.123379	0.142987	0.141149	0.12244	0.128374	0.128971	0.127865	0.12372	0.116763	0.116032	0.104821
	2.155	0.424875	0.492357	0.496542	0.449068	0.461818	0.563516	0.46919	0.450074	0.424875	0.492357	0.496542	0.449068	0.461818	0.563516	0.46919	0.450074	0.457231	0.505482	0.488964	0.450961	0.461371	0.466795	0.497368	0.370553	0.2651	0.275137	0.229776	0.281797	0.267153	0.255409	0.252024	0.280888	0.301359	0.335739	0.270058	0.244107	0.266776	0.251938	0.304625	0.286528	0.244925	0.258493	0.284497	0.238877	0.27448	0.264027	0.265964	0.294166
	2.558	0.52771	0.553917	0.577305	0.568558	0.566058	0.65666	0.577518	0.550869	0.52771	0.553917	0.577305	0.568558	0.566058	0.65666	0.577518	0.550869	0.609037	0.586332	0.562812	0.563688	0.538706	0.588844	0.578166	0.490822	0.332373	0.32297	0.289904	0.343344	0.352078	0.294562	0.301982	0.347915	0.343285	0.39434	0.298451	0.309514	0.312017	0.32834	0.349798	0.332585	0.31037	0.291503	0.344889	0.282003	0.359129	0.325588	0.329631	0.337765
	2.958	0.546772	0.628718	0.632067	0.587982	0.619553	0.711526	0.643445	0.644469	0.546772	0.628718	0.632067	0.587982	0.619553	0.711526	0.643445	0.644469	0.629509	0.626294	0.625434	0.628632	0.586134	0.608632	0.636911	0.53711	0.369888	0.339538	0.327731	0.394634	0.378688	0.366298	0.315523	0.39154	0.366899	0.440669	0.335745	0.342247	0.344268	0.368728	0.389114	0.376586	0.351999	0.350208	0.378813	0.323801	0.394982	0.349931	0.34989	0.388009
	3.358	0.597426	0.692763	0.664495	0.630315	0.682696	0.768547	0.684949	0.677312	0.597426	0.692763	0.664495	0.630315	0.682696	0.768547	0.684949	0.677312	0.682897	0.686341	0.651731	0.658868	0.627244	0.661249	0.712189	0.543555	0.395781	0.383095	0.343355	0.400482	0.375845	0.365561	0.325477	0.385256	0.374953	0.444687	0.357388	0.347828	0.366012	0.365659	0.410465	0.386923	0.378886	0.381298	0.407447	0.343272	0.422292	0.377983	0.396378	0.428477
	3.758	0.633528	0.706393	0.713332	0.668996	0.665585	0.742373	0.709966	0.726742	0.633528	0.706393	0.713332	0.668996	0.665585	0.742373	0.709966	0.726742	0.712221	0.689221	0.713784	0.662745	0.646905	0.665188	0.690847	0.607215	0.402049	0.380005	0.362101	0.418204	0.407374	0.393613	0.346256	0.419344	0.400793	0.464789	0.399006	0.375361	0.382609	0.396492	0.434332	0.417957	0.42618	0.391351	0.434208	0.350282	0.438631	0.39367	0.406101	0.443467
	4.158	0.674183	0.712841	0.728471	0.69561	0.702309	0.770469	0.720177	0.751933	0.674183	0.712841	0.728471	0.69561	0.702309	0.770469	0.720177	0.751933	0.702299	0.694656	0.69145	0.690948	0.655183	0.737363	0.747119	0.625964	0.40728	0.418878	0.350213	0.418973	0.420278	0.385441	0.360414	0.411255	0.394453	0.499848	0.395853	0.387465	0.384132	0.418895	0.426374	0.426404	0.411095	0.386313	0.44237	0.366892	0.432596	0.408995	0.425713	0.453637
	4.558	0.676075	0.742732	0.726929	0.677668	0.716086	0.801813	0.739192	0.785375	0.676075	0.742732	0.726929	0.677668	0.716086	0.801813	0.739192	0.785375	0.725476	0.697246	0.714096	0.686766	0.682655	0.716711	0.729576	0.643817	0.431108	0.430397	0.394119	0.417674	0.423873	0.397038	0.353464	0.444828	0.418735	0.489184	0.402656	0.389893	0.400198	0.432241	0.453019	0.443939	0.412673	0.410962	0.484329	0.374255	0.46205	0.424125	0.431214	0.472767
	4.958	0.719867	0.741445	0.756215	0.678784	0.728253	0.805965	0.746517	0.747678	0.719867	0.741445	0.756215	0.678784	0.728253	0.805965	0.746517	0.747678	0.718572	0.719709	0.722749	0.704321	0.692599	0.728487	0.750928	0.659004	0.42805	0.418128	0.379725	0.460979	0.429749	0.40278	0.359949	0.442338	0.407175	0.515849	0.419646	0.408288	0.4034	0.446039	0.463481	0.462357	0.440489	0.413995	0.491001	0.384088	0.458843	0.43436	0.445125	0.464731
	5.357	0.718043	0.753632	0.747084	0.721102	0.739652	0.792922	0.76623	0.808718	0.718043	0.753632	0.747084	0.721102	0.739652	0.792922	0.76623	0.808718	0.727817	0.73837	0.753824	0.745225	0.716796	0.744791	0.802698	0.700048	0.448362	0.444699	0.366326	0.446865	0.443863	0.402881	0.365814	0.467773	0.421165	0.488554	0.420569	0.419384	0.406687	0.450675	0.477043	0.446194	0.449218	0.388758	0.478795	0.387351	0.482223	0.4406	0.454587	0.484741
	5.757	0.696901	0.750695	0.74144	0.703557	0.723554	0.784379	0.751463	0.820409	0.696901	0.750695	0.74144	0.703557	0.723554	0.784379	0.751463	0.820409	0.728653	0.749709	0.751213	0.75623	0.705764	0.749746	0.785159	0.684762	0.431084	0.452681	0.399956	0.465492	0.450635	0.425464	0.36374	0.451036	0.437545	0.489346	0.434779	0.446001	0.409973	0.457582	0.480204	0.463099	0.452862	0.399825	0.47369	0.39624	0.463339	0.428749	0.434725	0.485106
	6.157	0.699437	0.767196	0.777456	0.726093	0.753618	0.814061	0.769766	0.82257	0.699437	0.767196	0.777456	0.726093	0.753618	0.814061	0.769766	0.82257	0.726894	0.768062	0.746397	0.71537	0.723685	0.719307	0.729308	0.694186	0.44926	0.454834	0.400301	0.46093	0.451721	0.450502	0.390414	0.460136	0.445284	0.511039	0.465646	0.436785	0.409919	0.50136	0.475759	0.47105	0.474074	0.429471	0.474443	0.404168	0.462151	0.430851	0.459038	0.50029
	6.557	0.706024	0.757299	0.776161	0.715298	0.708121	0.846196	0.780579	0.800284	0.706024	0.757299	0.776161	0.715298	0.708121	0.846196	0.780579	0.800284	0.700294	0.733783	0.754982	0.715293	0.759056	0.727389	0.781523	0.720769	0.461693	0.435704	0.412141	0.457288	0.458874	0.434444	0.352234	0.483415	0.435609	0.52183	0.442222	0.420382	0.451265	0.517892	0.44561	0.4714	0.476785	0.426566	0.490575	0.404975	0.469848	0.444048	0.455214	0.50242
	6.957	0.76706	0.77551	0.766242	0.754951	0.738222	0.804561	0.774549	0.801398	0.76706	0.77551	0.766242	0.754951	0.738222	0.804561	0.774549	0.801398	0.709407	0.749906	0.737071	0.769299	0.734077	0.74596	0.790405	0.705515	0.467187	0.434135	0.422099	0.492352	0.453108	0.412966	0.416313	0.506737	0.450007	0.509452	0.433645	0.441158	0.446913	0.497329	0.476636	0.483733	0.475166	0.462515	0.517587	0.414248	0.489485	0.448036	0.479752	0.514527
	7.357	0.723782	0.773967	0.749481	0.76024	0.731658	0.813276	0.782579	0.79265	0.723782	0.773967	0.749481	0.76024	0.731658	0.813276	0.782579	0.79265	0.69904	0.765603	0.754655	0.760026	0.731925	0.732773	0.778403	0.737655	0.462253	0.442494	0.431194	0.480896	0.462503	0.444702	0.39567	0.48564	0.47044	0.50475	0.434719	0.442479	0.443327	0.514926	0.481536	0.470482	0.459012	0.45446	0.521809	0.417203	0.490468	0.458681	0.441154	0.511393
	7.757	0.746222	0.76484	0.739399	0.771382	0.768559	0.814553	0.788118	0.79483	0.746222	0.76484	0.739399	0.771382	0.768559	0.814553	0.788118	0.79483	0.701441	0.732183	0.731741	0.759905	0.741243	0.726632	0.787737	0.726446	0.484346	0.447446	0.41454	0.456403	0.461656	0.443525	0.400829	0.47559	0.479563	0.512373	0.434252	0.419462	0.458128	0.475538	0.479426	0.471522	0.452633	0.452086	0.498492	0.417261	0.473298	0.478349	0.439673	0.494125
	8.157	0.744809	0.781992	0.757083	0.757634	0.752294	0.83348	0.767518	0.779813	0.744809	0.781992	0.757083	0.757634	0.752294	0.83348	0.767518	0.779813	0.740945	0.764596	0.72768	0.768848	0.739227	0.749182	0.806889	0.733742	0.482079	0.438054	0.419911	0.481856	0.481661	0.437633	0.399342	0.477099	0.447926	0.504325	0.433469	0.485412	0.440389	0.479023	0.480528	0.47143	0.448465	0.432229	0.517484	0.41533	0.485062	0.448663	0.469254	0.490779
	8.557	0.736718	0.767144	0.750985	0.762477	0.790823	0.840775	0.790099	0.801292	0.736718	0.767144	0.750985	0.762477	0.790823	0.840775	0.790099	0.801292	0.727969	0.77891	0.762842	0.765533	0.751012	0.751223	0.789051	0.70411	0.473957	0.458588	0.401698	0.478656	0.482556	0.426394	0.406854	0.469929	0.471787	0.533737	0.437628	0.470406	0.442101	0.479339	0.481686	0.493872	0.467083	0.456582	0.499454	0.438359	0.493006	0.445332	0.457214	0.512333
	8.957	0.725511	0.772052	0.757654	0.723371	0.766985	0.829365	0.772245	0.822123	0.725511	0.772052	0.757654	0.723371	0.766985	0.829365	0.772245	0.822123	0.681619	0.735606	0.756165	0.782966	0.760978	0.739977	0.707259	0.689219	0.488584	0.457919	0.412626	0.490655	0.47062	0.437615	0.405122	0.486318	0.448934	0.518377	0.452603	0.453603	0.44957	0.494888	0.500812	0.496895	0.473538	0.442653	0.509185	0.443798	0.496426	0.46429	0.46087	0.500837
	9.357	0.76624	0.766858	0.770024	0.762716	0.786047	0.822707	0.772208	0.796775	0.76624	0.766858	0.770024	0.762716	0.786047	0.822707	0.772208	0.796775	0.718658	0.725777	0.753988	0.788225	0.761277	0.725488	0.761294	0.723778	0.499946	0.431061	0.414729	0.479948	0.483074	0.435602	0.395522	0.462477	0.431632	0.526852	0.460849	0.476966	0.47636	0.49494	0.479938	0.488376	0.48409	0.456237	0.515194	0.448328	0.486577	0.475213	0.441869	0.508899
	9.757	0.75554	0.767391	0.768665	0.701294	0.784498	0.812613	0.778227	0.840896	0.75554	0.767391	0.768665	0.701294	0.784498	0.812613	0.778227	0.840896	0.709577	0.732547	0.793296	0.777668	0.729412	0.734122	0.772757	0.732039	0.491149	0.44276	0.405877	0.485614	0.49091	0.428989	0.430752	0.493384	0.443871	0.500663	0.436348	0.450168	0.44987	0.490523	0.471567	0.493508	0.478865	0.437649	0.502741	0.446771	0.520901	0.464966	0.455634	0.504869
	10.157	0.775424	0.762081	0.79259	0.725322	0.799395	0.825488	0.779489	0.817996	0.775424	0.762081	0.79259	0.725322	0.799395	0.825488	0.779489	0.817996	0.713905	0.730476	0.756984	0.750258	0.739997	0.771019	0.774166	0.722785	0.509273	0.436646	0.417949	0.46292	0.488453	0.417006	0.413291	0.500442	0.453247	0.498895	0.441374	0.485595	0.4548	0.48563	0.460519	0.499822	0.462018	0.434022	0.517134	0.44243	0.54114	0.454685	0.46633	0.503613
	10.557	0.773047	0.724526	0.785037	0.742284	0.783576	0.844227	0.757657	0.784971	0.773047	0.724526	0.785037	0.742284	0.783576	0.844227	0.757657	0.784971	0.725002	0.742073	0.749104	0.74681	0.758635	0.743518	0.743354	0.719837	0.502705	0.4399	0.397647	0.485956	0.488644	0.424513	0.431559	0.486257	0.451084	0.488139	0.423886	0.45461	0.428587	0.471064	0.49149	0.494705	0.462947	0.463342	0.531898	0.42841	0.507547	0.475952	0.465789	0.518264
	10.957	0.758128	0.762912	0.800106	0.764075	0.777211	0.821516	0.774874	0.793569	0.758128	0.762912	0.800106	0.764075	0.777211	0.821516	0.774874	0.793569	0.734396	0.73042	0.751833	0.76449	0.743035	0.762078	0.757973	0.732806	0.500678	0.447191	0.406951	0.472668	0.503683	0.432097	0.426029	0.504446	0.442562	0.508886	0.448307	0.466055	0.432854	0.489747	0.515098	0.487713	0.468693	0.430762	0.514015	0.417154	0.522758	0.477737	0.455852	0.503503
	11.357	0.749224	0.767757	0.753006	0.761481	0.785699	0.820919	0.780413	0.774232	0.749224	0.767757	0.753006	0.761481	0.785699	0.820919	0.780413	0.774232	0.738328	0.747938	0.733553	0.749187	0.755005	0.770139	0.736648	0.729442	0.497846	0.435199	0.408923	0.498383	0.49178	0.439353	0.409825	0.49503	0.425197	0.513629	0.439015	0.449086	0.441721	0.474075	0.516053	0.50187	0.490443	0.445714	0.515383	0.441184	0.503549	0.484947	0.462231	0.500101
	11.757	0.764452	0.762545	0.763734	0.759724	0.760936	0.829361	0.827703	0.802214	0.764452	0.762545	0.763734	0.759724	0.760936	0.829361	0.827703	0.802214	0.755859	0.739661	0.758978	0.776668	0.759505	0.762248	0.761953	0.728037	0.505777	0.434249	0.419621	0.490782	0.495307	0.446605	0.432174	0.491717	0.44072	0.523083	0.458483	0.483429	0.461787	0.479447	0.483686	0.501704	0.475523	0.44321	0.519983	0.440403	0.516856	0.487352	0.465977	0.511043
	12.157	0.764135	0.746719	0.774569	0.763746	0.762209	0.80463	0.765478	0.818602	0.764135	0.746719	0.774569	0.763746	0.762209	0.80463	0.765478	0.818602	0.728169	0.728865	0.761757	0.765347	0.766238	0.770712	0.752466	0.741495	0.494051	0.434073	0.416758	0.463074	0.482278	0.451841	0.441177	0.504463	0.450494	0.498681	0.446235	0.482596	0.441064	0.469103	0.496069	0.505025	0.478576	0.454416	0.526175	0.459796	0.490183	0.467407	0.447033	0.515156
	12.557	0.751564	0.74634	0.755996	0.742905	0.76403	0.792652	0.806317	0.816894	0.751564	0.74634	0.755996	0.742905	0.76403	0.792652	0.806317	0.816894	0.720478	0.731557	0.788819	0.788863	0.766363	0.790952	0.773491	0.70051	0.493584	0.442994	0.434723	0.475554	0.487552	0.443514	0.449023	0.477684	0.483286	0.534651	0.442038	0.4562	0.432778	0.482037	0.499292	0.495125	0.462846	0.45239	0.518442	0.454951	0.515106	0.467384	0.477438	0.510462
	12.957	0.765506	0.762182	0.746137	0.731484	0.780403	0.844602	0.802159	0.809955	0.765506	0.762182	0.746137	0.731484	0.780403	0.844602	0.802159	0.809955	0.77238	0.748756	0.766173	0.773395	0.762935	0.778847	0.766457	0.729594	0.497417	0.444216	0.411908	0.472962	0.492899	0.453105	0.448674	0.457466	0.447509	0.512096	0.429607	0.473905	0.456707	0.504572	0.499427	0.503685	0.480893	0.454553	0.497083	0.449859	0.505274	0.481484	0.464188	0.519339
	13.357	0.752955	0.77	0.759732	0.739877	0.81565	0.83733	0.767287	0.778946	0.752955	0.77	0.759732	0.739877	0.81565	0.83733	0.767287	0.778946	0.740312	0.743649	0.772176	0.765983	0.731348	0.786878	0.749745	0.715022	0.511629	0.446033	0.398414	0.491232	0.511111	0.440946	0.440102	0.493452	0.467422	0.534393	0.45472	0.474472	0.463093	0.51358	0.507646	0.50841	0.473045	0.444615	0.542376	0.449244	0.522458	0.496042	0.484342	0.513076
[truncated: 96 more columns]

## Sheet: Extended Data Fig 10B
VCPi		VCPi only (CDKi)																																		VCPi +FA 0-30 min (CDKi)
CDKi
	Repeat	Repeat #1										Repeat #2								Repeat #3								Repeat #4								Repeat #1										Repeat #2
	Cell	#1	#2	#3	#4	#5	#6	#7	#8	#9	#10	#1	#2	#3	#4	#5	#6	#7	#8	#1	#2	#3	#4	#5	#6	#7	#8	#1	#2	#3	#4	#5	#6	#7	#8	#1	#2	#3	#4	#5	#6	#7	#8	#9	#10	#1	#2	#3	#4
Time (sec)	0	1.02279	1.02393	1.06281	1.01941	1.02891	1.01178	1.03642	1.00806	0.995606	0.992933	1.05271	1.01335	1.01759	1.02122	1.00951	1.05075	0.999927	1.04606	1.05271	1.01335	1.01759	1.02122	1.00951	1.05075	0.999927	1.04606	1.02385	1.02905	1.0077	1.01782	1.01599	1.04759	1.00606	1.03379	1.06321	1.02546	1.02708	1.042	1.0323	1.04169	1.03399	1.05336	1.02786	1.02786	1.0554	1.02259	1.0306	1.03435
	0.4	1.00776	0.984018	1.01544	1.00567	0.99806	1.00341	1.01174	1.02649	1.02061	1.01263	0.983969	0.984734	1.02821	1.0137	1.01931	1.00952	1.00008	0.998996	0.983969	0.984734	1.02821	1.0137	1.01931	1.00952	1.00008	0.998996	1.01584	0.981838	1.03707	1.02071	1.04432	1.0101	1.00483	1.01217	0.999344	0.991195	1.00619	1.02021	1.02055	1.02207	1.01499	1.02448	1.00349	1.00349	1.01087	1.0383	1.00669	0.997103
	0.8	1.02261	0.964592	0.984854	0.975849	1.02103	0.996944	0.981671	0.998022	1.00294	0.998836	1.00794	1.00679	1.00415	0.99845	0.994848	0.978888	1.0045	1.00023	1.00794	1.00679	1.00415	0.99845	0.994848	0.978888	1.0045	1.00023	0.996025	0.986417	0.970972	0.985716	0.99659	0.99745	1.03259	1.01924	1.00091	1.00453	0.997811	0.9892	0.980667	0.990812	1.01581	0.989684	0.992439	0.992439	1.00247	0.991169	1.01755	1.00171
	1.203	0.974508	1.00916	0.97412	1.00541	0.984111	0.999219	1.00578	0.998856	1.00813	0.999116	0.970804	1.00258	0.978205	0.981031	1.00054	0.991017	1.00632	0.984049	0.970804	1.00258	0.978205	0.981031	1.00054	0.991017	1.00632	0.984049	0.980307	1.01565	0.995042	0.986394	0.97183	0.96154	0.985762	0.97508	0.975493	1.00403	0.985333	0.96109	0.989171	0.963933	0.966173	0.973971	0.986863	0.986863	0.992404	0.993229	0.985018	0.993984
	1.603	0.972322	1.0183	0.962776	0.993663	0.967889	0.988647	0.964389	0.968576	0.972712	0.996481	0.984576	0.992546	0.971855	0.985599	0.975801	0.969825	0.989174	0.97067	0.984576	0.992546	0.971855	0.985599	0.975801	0.969825	0.989174	0.97067	0.983971	0.98705	0.989216	0.989357	0.971268	0.983327	0.970763	0.959713	0.961044	0.974794	0.983581	0.987505	0.977312	0.981495	0.969029	0.958511	0.989351	0.989351	0.93886	0.954709	0.960142	0.972852
	1.655
	1.705
	1.758	0.140565	0.163835	0.150247	0.166818	0.1568	0.169143	0.154586	0.17485	0.157782	0.16693	0.161886	0.177289	0.135316	0.166631	0.165771	0.128463	0.153032	0.156284	0.161886	0.177289	0.135316	0.166631	0.165771	0.128463	0.153032	0.156284	0.168617	0.152164	0.161241	0.158644	0.15355	0.157841	0.167515	0.163804	0.146749	0.142406	0.134948	0.130045	0.144673	0.137124	0.135967	0.142533	0.14055	0.14055	0.120581	0.127668	0.137038	0.151203
	2.155	0.377465	0.508979	0.478915	0.465355	0.507319	0.476657	0.429981	0.491038	0.515282	0.45553	0.515392	0.529069	0.418314	0.41927	0.48113	0.407457	0.429668	0.429113	0.515392	0.529069	0.418314	0.41927	0.48113	0.407457	0.429668	0.429113	0.495191	0.440556	0.464136	0.416413	0.431072	0.495413	0.45431	0.511076	0.342685	0.352084	0.306441	0.294499	0.384261	0.348219	0.35485	0.347969	0.347188	0.347188	0.263893	0.27179	0.291165	0.290629
	2.558	0.479829	0.600132	0.598862	0.534497	0.57091	0.58755	0.554165	0.5889	0.603052	0.566054	0.636212	0.592043	0.527292	0.518173	0.588613	0.503894	0.522235	0.527869	0.636212	0.592043	0.527292	0.518173	0.588613	0.503894	0.522235	0.527869	0.579931	0.518517	0.550777	0.5217	0.542443	0.593275	0.554424	0.575701	0.397396	0.429561	0.373693	0.365269	0.443768	0.431085	0.436289	0.402053	0.446217	0.446217	0.331214	0.319009	0.343211	0.363716
	2.958	0.56327	0.637121	0.651928	0.615932	0.669636	0.622868	0.649904	0.662004	0.65284	0.616632	0.673621	0.627986	0.6016	0.582674	0.637065	0.575584	0.576652	0.607695	0.673621	0.627986	0.6016	0.582674	0.637065	0.575584	0.576652	0.607695	0.640476	0.608297	0.599953	0.59487	0.598935	0.632667	0.62612	0.634845	0.444568	0.461654	0.417357	0.389587	0.476825	0.479724	0.473144	0.440072	0.476758	0.476758	0.357637	0.35882	0.368769	0.411676
	3.358	0.595507	0.6711	0.684147	0.662925	0.692119	0.645467	0.6328	0.693072	0.684989	0.635416	0.686997	0.679152	0.617317	0.630568	0.686933	0.585303	0.639905	0.609982	0.686997	0.679152	0.617317	0.630568	0.686933	0.585303	0.639905	0.609982	0.710388	0.65149	0.659964	0.622333	0.647877	0.727406	0.675596	0.67811	0.495295	0.486942	0.439293	0.421041	0.471649	0.482103	0.511833	0.4583	0.516622	0.516622	0.386439	0.357	0.406259	0.438674
	3.758	0.638529	0.684169	0.724441	0.693084	0.71466	0.692596	0.689813	0.693042	0.712572	0.668174	0.711525	0.735287	0.639809	0.63055	0.714289	0.623582	0.66693	0.653164	0.711525	0.735287	0.639809	0.63055	0.714289	0.623582	0.66693	0.653164	0.73699	0.648616	0.659117	0.652434	0.662234	0.734685	0.670513	0.723362	0.476104	0.517331	0.45413	0.442459	0.546631	0.510479	0.509782	0.528261	0.544896	0.544896	0.414417	0.407399	0.448444	0.458992
	4.158	0.660291	0.728093	0.732456	0.684712	0.739062	0.692339	0.729569	0.697795	0.728772	0.703881	0.706683	0.715291	0.66171	0.647767	0.73022	0.616395	0.673426	0.676729	0.706683	0.715291	0.66171	0.647767	0.73022	0.616395	0.673426	0.676729	0.754511	0.673352	0.666907	0.701315	0.703199	0.741962	0.692821	0.735658	0.490813	0.517524	0.497678	0.457063	0.526916	0.516679	0.529923	0.499765	0.549963	0.549963	0.45155	0.434285	0.456817	0.488547
	4.558	0.666693	0.683873	0.724559	0.704402	0.717254	0.711109	0.731361	0.760334	0.742739	0.71404	0.737232	0.726837	0.685965	0.68772	0.710918	0.644926	0.682165	0.718378	0.737232	0.726837	0.685965	0.68772	0.710918	0.644926	0.682165	0.718378	0.750936	0.685531	0.709977	0.703997	0.708161	0.727656	0.701248	0.716636	0.48041	0.517388	0.502545	0.500254	0.536662	0.560477	0.537692	0.557485	0.557215	0.557215	0.442873	0.441004	0.451141	0.505385
	4.958	0.687894	0.715106	0.749119	0.734003	0.752023	0.763093	0.739532	0.742688	0.728089	0.720856	0.741184	0.757549	0.696282	0.72382	0.757753	0.660206	0.714724	0.716814	0.741184	0.757549	0.696282	0.72382	0.757753	0.660206	0.714724	0.716814	0.758998	0.681508	0.721522	0.717822	0.749273	0.792333	0.722158	0.755049	0.454081	0.539227	0.515749	0.486354	0.552099	0.542112	0.527442	0.542905	0.583123	0.583123	0.459278	0.456934	0.464926	0.522867
	5.357	0.756683	0.734337	0.796612	0.734361	0.753694	0.737689	0.726649	0.75469	0.747446	0.707644	0.742311	0.795355	0.70456	0.713576	0.766934	0.682172	0.682428	0.739252	0.742311	0.795355	0.70456	0.713576	0.766934	0.682172	0.682428	0.739252	0.772777	0.678895	0.713025	0.73921	0.717777	0.791364	0.714798	0.750553	0.490716	0.564165	0.517829	0.484568	0.561744	0.586029	0.556351	0.533545	0.585806	0.585806	0.435792	0.47037	0.487088	0.520225
	5.757	0.706416	0.702755	0.759449	0.719539	0.783215	0.753357	0.768834	0.725444	0.767247	0.730452	0.765698	0.78474	0.712476	0.711279	0.76073	0.68827	0.723647	0.729754	0.765698	0.78474	0.712476	0.711279	0.76073	0.68827	0.723647	0.729754	0.760357	0.683525	0.727458	0.752885	0.7242	0.75145	0.691295	0.731924	0.498129	0.559017	0.501791	0.507302	0.537306	0.58397	0.578841	0.537274	0.61265	0.61265	0.460653	0.471617	0.481847	0.52112
	6.157	0.715134	0.743206	0.757511	0.739035	0.781789	0.771504	0.764598	0.728291	0.778898	0.731584	0.780154	0.777276	0.724076	0.732733	0.751998	0.691931	0.69253	0.728157	0.780154	0.777276	0.724076	0.732733	0.751998	0.691931	0.69253	0.728157	0.770112	0.68462	0.729142	0.757586	0.731452	0.772689	0.731552	0.778287	0.483373	0.553364	0.51309	0.502774	0.605747	0.559692	0.555242	0.537799	0.600521	0.600521	0.469449	0.508091	0.472321	0.526994
	6.557	0.693537	0.751856	0.780041	0.762212	0.780462	0.770403	0.767227	0.728063	0.758915	0.750414	0.758468	0.77066	0.779683	0.732759	0.757199	0.707978	0.775625	0.747642	0.758468	0.77066	0.779683	0.732759	0.757199	0.707978	0.775625	0.747642	0.771008	0.737324	0.710023	0.736674	0.731948	0.800435	0.746825	0.755522	0.502264	0.568663	0.523209	0.48989	0.58292	0.572396	0.583497	0.549264	0.608654	0.608654	0.478891	0.473751	0.493049	0.535509
	6.957	0.691739	0.760636	0.777849	0.774402	0.753241	0.742387	0.761497	0.719264	0.759422	0.74691	0.753022	0.771628	0.722738	0.740961	0.751842	0.705586	0.743179	0.727301	0.753022	0.771628	0.722738	0.740961	0.751842	0.705586	0.743179	0.727301	0.792155	0.730231	0.718723	0.767826	0.764162	0.805254	0.772579	0.77152	0.49046	0.565606	0.530522	0.49497	0.587182	0.579517	0.57855	0.535808	0.639655	0.639655	0.474956	0.47222	0.506612	0.545259
	7.357	0.719791	0.787021	0.797331	0.784148	0.762982	0.784966	0.767608	0.7357	0.728151	0.756484	0.759853	0.78453	0.728241	0.729541	0.759464	0.731132	0.761445	0.752365	0.759853	0.78453	0.728241	0.729541	0.759464	0.731132	0.761445	0.752365	0.786999	0.743673	0.718572	0.768634	0.763093	0.778472	0.732123	0.773132	0.526536	0.571483	0.534947	0.521542	0.585313	0.60753	0.611453	0.562714	0.615222	0.615222	0.48678	0.457486	0.502548	0.54555
	7.757	0.711184	0.78874	0.760736	0.77053	0.736232	0.796262	0.771567	0.73914	0.75629	0.741968	0.774488	0.783551	0.757821	0.754707	0.775248	0.700197	0.744997	0.758905	0.774488	0.783551	0.757821	0.754707	0.775248	0.700197	0.744997	0.758905	0.779012	0.731228	0.75786	0.756565	0.753596	0.824586	0.742578	0.774013	0.494407	0.573011	0.530125	0.50435	0.577849	0.595866	0.582082	0.562442	0.615649	0.615649	0.486295	0.456574	0.516167	0.551298
	8.157	0.694715	0.768573	0.799895	0.786588	0.757036	0.760465	0.787436	0.736181	0.790805	0.741171	0.758841	0.779293	0.736918	0.750613	0.751887	0.701299	0.730239	0.754641	0.758841	0.779293	0.736918	0.750613	0.751887	0.701299	0.730239	0.754641	0.778622	0.742448	0.752097	0.751621	0.777638	0.840399	0.749373	0.785613	0.535503	0.573139	0.527448	0.535449	0.58749	0.575624	0.576332	0.580589	0.632105	0.632105	0.494333	0.483158	0.489841	0.553546
	8.557	0.704638	0.786418	0.797725	0.752324	0.780685	0.771319	0.734845	0.708466	0.787493	0.749822	0.746829	0.783961	0.730299	0.747392	0.772583	0.717664	0.724445	0.725231	0.746829	0.783961	0.730299	0.747392	0.772583	0.717664	0.724445	0.725231	0.829904	0.760496	0.759178	0.784672	0.773794	0.796512	0.786847	0.774372	0.51408	0.574153	0.51466	0.548094	0.565019	0.584082	0.587974	0.535909	0.608879	0.608879	0.471471	0.486723	0.505892	0.537133
	8.957	0.689656	0.775055	0.812142	0.765897	0.734504	0.768511	0.768636	0.714267	0.786139	0.742963	0.759999	0.802073	0.727409	0.744406	0.796594	0.730789	0.741982	0.75107	0.759999	0.802073	0.727409	0.744406	0.796594	0.730789	0.741982	0.75107	0.828436	0.747533	0.753991	0.772161	0.759167	0.854996	0.794849	0.791697	0.537535	0.5809	0.520201	0.538352	0.576983	0.572831	0.608053	0.573703	0.613886	0.613886	0.50152	0.465036	0.49683	0.566729
	9.357	0.713521	0.800085	0.83222	0.773793	0.753134	0.763057	0.758928	0.738958	0.797547	0.739735	0.761625	0.801046	0.748218	0.747808	0.746171	0.741662	0.724569	0.767689	0.761625	0.801046	0.748218	0.747808	0.746171	0.741662	0.724569	0.767689	0.793381	0.723604	0.767061	0.754018	0.75736	0.817262	0.7609	0.752994	0.514042	0.551909	0.515792	0.539699	0.568102	0.588671	0.589835	0.56089	0.60094	0.60094	0.472126	0.458761	0.509095	0.541427
	9.757	0.695951	0.773952	0.78831	0.766086	0.767139	0.768112	0.758967	0.736078	0.766141	0.73345	0.783274	0.76328	0.775575	0.748614	0.77364	0.709342	0.734377	0.772255	0.783274	0.76328	0.775575	0.748614	0.77364	0.709342	0.734377	0.772255	0.792455	0.744472	0.778671	0.772164	0.787909	0.84197	0.784286	0.789041	0.540582	0.565445	0.517347	0.552297	0.57011	0.591351	0.603223	0.544736	0.620496	0.620496	0.484794	0.473644	0.52835	0.554948
	10.157	0.718298	0.772008	0.804574	0.748931	0.78543	0.758845	0.752234	0.741061	0.769694	0.742918	0.780745	0.7835	0.771516	0.767105	0.758984	0.7389	0.733925	0.774953	0.780745	0.7835	0.771516	0.767105	0.758984	0.7389	0.733925	0.774953	0.813399	0.73845	0.774517	0.784312	0.765464	0.849737	0.781709	0.784156	0.508092	0.591459	0.537742	0.542269	0.568356	0.580137	0.587341	0.570304	0.64039	0.64039	0.497523	0.478621	0.52879	0.578337
	10.557	0.71208	0.794642	0.797173	0.740879	0.776056	0.761737	0.766174	0.719498	0.816089	0.753958	0.781688	0.796248	0.746389	0.747481	0.758734	0.743949	0.75717	0.776108	0.781688	0.796248	0.746389	0.747481	0.758734	0.743949	0.75717	0.776108	0.777791	0.765673	0.787715	0.7636	0.748481	0.821262	0.739486	0.768287	0.547695	0.590629	0.504933	0.551016	0.578856	0.580224	0.585794	0.593483	0.626233	0.626233	0.502084	0.453739	0.524398	0.574347
	10.957	0.716481	0.789985	0.805405	0.749768	0.765034	0.752592	0.736648	0.726821	0.790807	0.763679	0.778387	0.772356	0.749696	0.772839	0.748029	0.722581	0.756707	0.77021	0.778387	0.772356	0.749696	0.772839	0.748029	0.722581	0.756707	0.77021	0.818313	0.741345	0.771163	0.785771	0.754991	0.814716	0.74508	0.772821	0.532504	0.577525	0.531765	0.518664	0.612643	0.586549	0.589095	0.585512	0.64828	0.64828	0.485526	0.479769	0.542736	0.584336
	11.357	0.703758	0.753332	0.794422	0.760722	0.714278	0.77079	0.787089	0.723881	0.762143	0.775487	0.781665	0.797796	0.777325	0.76621	0.744897	0.728596	0.744587	0.774925	0.781665	0.797796	0.777325	0.76621	0.744897	0.728596	0.744587	0.774925	0.79338	0.744282	0.785353	0.785942	0.761693	0.780573	0.756517	0.773115	0.503692	0.576373	0.520209	0.535146	0.597179	0.618517	0.598028	0.602163	0.609225	0.609225	0.489804	0.485649	0.527364	0.575613
	11.757	0.715427	0.726296	0.756291	0.759297	0.747199	0.78742	0.754879	0.743853	0.766266	0.772491	0.780892	0.797826	0.744735	0.781943	0.762392	0.723322	0.742666	0.754944	0.780892	0.797826	0.744735	0.781943	0.762392	0.723322	0.742666	0.754944	0.78703	0.716403	0.799038	0.771552	0.759207	0.808791	0.757482	0.77033	0.539774	0.595577	0.514443	0.533045	0.591251	0.597989	0.612507	0.561896	0.641329	0.641329	0.48357	0.478485	0.52982	0.573488
	12.157	0.728586	0.777339	0.802885	0.746173	0.731019	0.766336	0.762829	0.723371	0.753476	0.749328	0.77296	0.781603	0.72795	0.768742	0.758269	0.744091	0.770118	0.748931	0.77296	0.781603	0.72795	0.768742	0.758269	0.744091	0.770118	0.748931	0.806172	0.72476	0.753511	0.77696	0.776994	0.77126	0.763825	0.788263	0.525209	0.580045	0.538674	0.522804	0.608152	0.610901	0.603799	0.58178	0.640139	0.640139	0.492209	0.478264	0.516971	0.572942
	12.557	0.71596	0.703358	0.84696	0.755416	0.74189	0.78517	0.759511	0.733591	0.779732	0.770144	0.758082	0.802396	0.729739	0.770373	0.744783	0.753159	0.805062	0.747741	0.758082	0.802396	0.729739	0.770373	0.744783	0.753159	0.805062	0.747741	0.804258	0.741851	0.779616	0.793341	0.78828	0.796229	0.791811	0.741404	0.529382	0.573971	0.539009	0.535477	0.636587	0.61741	0.601895	0.587267	0.621814	0.621814	0.468473	0.479532	0.549862	0.581536
	12.957	0.731047	0.767062	0.804823	0.762724	0.72895	0.768117	0.760349	0.70609	0.760832	0.767611	0.761559	0.79	0.75635	0.766772	0.777939	0.733748	0.746176	0.757943	0.761559	0.79	0.75635	0.766772	0.777939	0.733748	0.746176	0.757943	0.786099	0.7272	0.771978	0.787844	0.773332	0.803998	0.781874	0.744011	0.550912	0.598756	0.538082	0.517478	0.608808	0.634083	0.574358	0.606087	0.627145	0.627145	0.475746	0.469369	0.541436	0.585069
	13.357	0.702918	0.76143	0.795646	0.757287	0.746446	0.766082	0.75402	0.710268	0.797645	0.730921	0.778094	0.802157	0.764104	0.738691	0.765423	0.76448	0.736535	0.755173	0.778094	0.802157	0.764104	0.738691	0.765423	0.76448	0.736535	0.755173	0.77923	0.760518	0.786772	0.78631	0.765599	0.786788	0.798857	0.771193	0.54073	0.58396	0.522954	0.547356	0.580735	0.620571	0.58889	0.585384	0.608964	0.608964	0.492982	0.501031	0.540268	0.56965
[truncated: 144 more columns]

## Sheet: Extended Data Fig 10C
NAEi		NAEi only (CDKi)																										NAEi + FA 0-30 min (CDKi)
CDKi
	Repeat	Repeat #1										Repeat #2								Repeat #3								Repeat #1												Repeat #2
	Cell	#1	#2	#3	#4	#5	#6	#7	#8	#9	#10	#1	#2	#3	#4	#5	#6	#7	#8	#1	#2	#3	#4	#5	#6	#7	#8	#1	#2	#3	#4	#5	#6	#7	#8	#9	#10	#11	#12	#1	#2	#3	#4	#5	#6	#7	#8	#9	#10
Time (sec)	0	1.01661	0.999816	0.997683	1.02976	1.0293	1.04401	0.995149	1.01157	1.01496	0.992324	1.04262	1.03393	1.03962	1.03515	1.07029	1.05018	1.01539	1.02469	1.03641	0.977114	0.997934	1.02367	0.997772	1.00731	0.989132	0.989132	1.0392	1.05926	1.03394	1.04805	0.998603	1.05956	1.07797	1.05408	1.03576	1.0593	1.02076	1.04604	1.04512	1.0139	1.03381	1.09194	1.05533	1.03114	0.991855	1.04903	1.03208	1.04832
	0.4	1.02071	1.03015	1.02987	0.988161	0.989333	0.993973	1.01829	0.999359	0.992126	1.013	1.00679	1.04193	0.994428	1.00769	1.01587	1.02072	1.01832	1.00474	1.02034	1.02154	1.03061	0.996315	1.00013	1.00617	1.00173	1.00173	1.01652	1.00246	1.05652	1.00328	1.03411	1.02347	1.04545	1.02924	0.999525	1.02251	1.04301	1.0252	1.02442	1.01237	1.00351	1.00211	1.03603	1.04469	1.00398	1.04102	1.05528	1.0159
	0.8	1.01199	1.00367	1.00379	0.976387	0.969491	1.00672	1.00137	1.00693	1.00404	0.999995	0.997393	0.963001	1.02499	1.0043	0.976456	1.00985	1.01158	1.01052	0.982496	1.00366	0.999724	1.01596	1.0218	0.996008	1.01442	1.01442	1.01014	1.01915	0.973009	1.01847	1.02861	1.0047	1.00812	0.970755	1.0586	0.978603	0.987337	0.977861	1.01201	0.982087	0.997505	1.00063	1.00015	1.01705	1.0316	1.0022	1.01452	0.995194
	1.203	0.990241	0.989276	0.987185	1.0221	0.996093	0.970645	0.987176	0.987632	0.995537	1.01365	0.97652	0.9857	0.978941	0.975393	0.957513	0.950065	0.978743	1.00288	0.977457	1.00525	0.968059	1.0018	0.985517	1.01223	1.00559	1.00559	0.992368	0.970379	0.988957	0.974876	0.970886	0.964105	0.956892	0.966882	0.969665	0.987625	0.974057	0.988674	0.968365	1.0009	1.02353	0.968351	0.961983	0.965786	0.981902	0.962818	0.967434	0.963596
	1.603	0.960451	0.97709	0.981477	0.983586	1.01579	0.984647	0.998019	0.994509	0.993333	0.98103	0.976672	0.975439	0.962017	0.977462	0.979874	0.969195	0.97597	0.957183	0.983296	0.992431	1.00367	0.962259	0.994774	0.978277	0.989125	0.989125	0.941773	0.948749	0.947583	0.955331	0.967787	0.948165	0.911566	0.979042	0.93645	0.951961	0.974834	0.962217	0.950091	0.990743	0.941643	0.936959	0.946511	0.941336	0.990664	0.944933	0.930688	0.976985
	1.655
	1.705
	1.758	0.164123	0.291614	0.180119	0.194794	0.190188	0.196134	0.184003	0.18077	0.208921	0.18749	0.128986	0.116589	0.123931	0.169896	0.179608	0.169667	0.191941	0.161236	0.180474	0.166965	0.18876	0.163996	0.189956	0.191302	0.171713	0.171713	0.139765	0.113259	0.122704	0.109401	0.165543	0.142112	0.102987	0.165689	0.129816	0.139319	0.112443	0.127637	0.127284	0.122898	0.10146	0.114917	0.138156	0.100391	0.110639	0.110518	0.0998655	0.09308
	2.155	0.515345	0.461152	0.495397	0.423563	0.41121	0.522251	0.432101	0.491313	0.450044	0.47	0.406941	0.423283	0.428572	0.496199	0.525364	0.453007	0.485739	0.491889	0.504787	0.467019	0.526888	0.495331	0.465757	0.45121	0.53019	0.53019	0.334627	0.307537	0.362551	0.287018	0.409216	0.318567	0.324865	0.347204	0.363521	0.350546	0.298417	0.321644	0.303966	0.312314	0.311528	0.334097	0.408267	0.318676	0.357328	0.302331	0.252611	0.314241
	2.558	0.59977	0.518593	0.597738	0.545452	0.498648	0.605459	0.555523	0.572705	0.543402	0.571729	0.507778	0.537961	0.560654	0.597417	0.604063	0.554506	0.607837	0.579294	0.587159	0.580616	0.62869	0.62588	0.580325	0.580147	0.661147	0.661147	0.387871	0.384336	0.454014	0.395534	0.476411	0.410318	0.400071	0.418689	0.440684	0.415256	0.369869	0.359907	0.372908	0.358489	0.376112	0.3858	0.432477	0.37718	0.445445	0.390236	0.338221	0.382792
	2.958	0.646613	0.553829	0.649439	0.583842	0.572803	0.649639	0.610454	0.621509	0.583395	0.604295	0.605731	0.569649	0.662961	0.62799	0.678184	0.620584	0.644544	0.662948	0.670583	0.63662	0.709512	0.685079	0.6495	0.635557	0.67502	0.67502	0.414474	0.414426	0.462748	0.436219	0.489727	0.427175	0.47154	0.475116	0.474136	0.444439	0.395845	0.392848	0.404831	0.373537	0.394649	0.424221	0.47531	0.440657	0.534895	0.4344	0.396425	0.410902
	3.358	0.682397	0.604073	0.690702	0.594487	0.600167	0.720182	0.64201	0.637261	0.625639	0.658313	0.640902	0.647195	0.665526	0.650163	0.721845	0.620316	0.705168	0.634866	0.678943	0.69154	0.739214	0.691903	0.657081	0.644107	0.724845	0.724845	0.473971	0.437658	0.477585	0.475008	0.529362	0.466043	0.482012	0.473289	0.504274	0.475341	0.413962	0.446729	0.431946	0.429438	0.445665	0.431682	0.51858	0.426934	0.513722	0.48907	0.425152	0.433654
	3.758	0.683818	0.618193	0.679204	0.642933	0.656201	0.75527	0.662714	0.69778	0.663192	0.669073	0.657553	0.669675	0.692001	0.669917	0.737611	0.659443	0.714323	0.666384	0.689619	0.704079	0.769021	0.724144	0.687046	0.686666	0.757177	0.757177	0.49319	0.466966	0.553424	0.455757	0.546587	0.478053	0.478486	0.522019	0.524046	0.498433	0.45193	0.457889	0.454532	0.47329	0.488652	0.434839	0.525786	0.466101	0.547785	0.485256	0.407899	0.446644
	4.158	0.723702	0.657147	0.736853	0.646928	0.652781	0.756657	0.675174	0.713115	0.690922	0.708109	0.693843	0.692195	0.714125	0.713955	0.732602	0.670467	0.704319	0.731899	0.732011	0.739278	0.717292	0.742744	0.715152	0.711011	0.766934	0.766934	0.489143	0.449394	0.550294	0.456979	0.571142	0.507547	0.496358	0.526966	0.547078	0.521571	0.468263	0.468724	0.44992	0.463949	0.461432	0.487814	0.515733	0.453505	0.564507	0.508281	0.423098	0.469093
	4.558	0.695403	0.660388	0.727209	0.669	0.662319	0.757399	0.719532	0.701879	0.706995	0.728625	0.698812	0.731324	0.715958	0.674893	0.731932	0.689188	0.707861	0.739199	0.72537	0.75196	0.759085	0.770466	0.739034	0.728996	0.789716	0.789716	0.495809	0.480138	0.546817	0.500253	0.565688	0.488781	0.487445	0.559362	0.537841	0.50807	0.447728	0.5017	0.456567	0.494639	0.473855	0.516279	0.513959	0.445906	0.59638	0.513916	0.447507	0.470169
	4.958	0.737895	0.674744	0.760211	0.705446	0.71477	0.784649	0.687046	0.699339	0.722229	0.723738	0.708452	0.723403	0.74698	0.700379	0.724773	0.698977	0.731656	0.724624	0.767336	0.743907	0.761544	0.750979	0.758277	0.712973	0.787899	0.787899	0.527837	0.505035	0.579089	0.507459	0.572659	0.495395	0.503867	0.580675	0.54517	0.536003	0.428846	0.472731	0.472473	0.458144	0.498137	0.529382	0.531976	0.479556	0.576197	0.523762	0.491777	0.477794
	5.357	0.776764	0.653625	0.724708	0.684738	0.692817	0.780145	0.740232	0.738681	0.721539	0.764428	0.723503	0.719797	0.750991	0.727316	0.74683	0.699979	0.752009	0.736072	0.732418	0.748791	0.764724	0.743034	0.735806	0.706672	0.796605	0.796605	0.513487	0.461874	0.56949	0.530814	0.565811	0.518539	0.546656	0.604408	0.543216	0.54103	0.44559	0.50495	0.502403	0.475912	0.495772	0.511493	0.529231	0.48464	0.564518	0.51874	0.475941	0.491733
	5.757	0.786352	0.746958	0.767547	0.712004	0.730248	0.797496	0.726524	0.733823	0.734476	0.730881	0.717542	0.785083	0.733497	0.717856	0.74379	0.700297	0.72662	0.759649	0.738969	0.78732	0.768823	0.762618	0.763185	0.72251	0.78609	0.78609	0.519759	0.51628	0.550374	0.541936	0.566704	0.521702	0.519085	0.555114	0.544226	0.539977	0.449791	0.495446	0.46393	0.501115	0.485171	0.536327	0.53316	0.511625	0.555617	0.534705	0.492784	0.452607
	6.157	0.773657	0.712615	0.775179	0.712962	0.728187	0.795475	0.732742	0.739409	0.749702	0.743948	0.724753	0.748825	0.777412	0.73801	0.747244	0.70701	0.749257	0.767839	0.765869	0.797455	0.786288	0.772135	0.754766	0.753873	0.801529	0.801529	0.540854	0.484815	0.579295	0.498577	0.577687	0.53659	0.552062	0.57951	0.564958	0.559682	0.486898	0.493631	0.502713	0.488405	0.517885	0.533549	0.523395	0.467337	0.574406	0.549127	0.492606	0.491737
	6.557	0.772763	0.744305	0.776046	0.689341	0.77806	0.812191	0.736705	0.771324	0.741434	0.766443	0.732749	0.747109	0.764138	0.715773	0.758019	0.723377	0.772897	0.769176	0.76708	0.79597	0.786826	0.764851	0.748307	0.76774	0.803709	0.803709	0.533309	0.484412	0.577456	0.51374	0.589874	0.550434	0.504419	0.565625	0.531062	0.5548	0.505405	0.489883	0.500816	0.498982	0.509525	0.533804	0.545249	0.486942	0.614038	0.537998	0.490644	0.496884
	6.957	0.756064	0.728752	0.802456	0.694724	0.779214	0.793909	0.753522	0.77447	0.733057	0.778732	0.736257	0.746662	0.735858	0.706925	0.768691	0.700294	0.758041	0.77866	0.780582	0.763244	0.79327	0.792609	0.74612	0.786622	0.794216	0.794216	0.554696	0.482211	0.565288	0.520259	0.57155	0.564354	0.512818	0.587114	0.568996	0.560035	0.456749	0.496752	0.490967	0.5053	0.518182	0.541582	0.545063	0.496734	0.58726	0.561471	0.428516	0.488147
	7.357	0.766468	0.744732	0.827743	0.703925	0.770934	0.798275	0.731515	0.755347	0.762961	0.784185	0.743022	0.734901	0.782162	0.730589	0.765473	0.734121	0.778065	0.730455	0.75745	0.800349	0.784799	0.777796	0.762662	0.777973	0.78857	0.78857	0.553026	0.495777	0.62302	0.565788	0.55821	0.587708	0.529556	0.610922	0.576465	0.539828	0.496628	0.521844	0.509118	0.512765	0.55768	0.553458	0.534319	0.492785	0.594253	0.546234	0.457216	0.472063
	7.757	0.796561	0.739423	0.805428	0.734035	0.767513	0.806376	0.777215	0.753799	0.761227	0.789686	0.749701	0.750896	0.773125	0.733222	0.752393	0.721115	0.769028	0.732791	0.793646	0.806187	0.754938	0.783999	0.75556	0.785914	0.797313	0.797313	0.57416	0.509032	0.586113	0.569547	0.586799	0.548329	0.53172	0.588598	0.615016	0.574001	0.483551	0.526828	0.488326	0.512387	0.542631	0.533591	0.565572	0.496558	0.56608	0.547236	0.457028	0.491022
	8.157	0.768188	0.732981	0.776379	0.724843	0.794454	0.795223	0.763411	0.769673	0.781486	0.782966	0.772108	0.721669	0.754919	0.703236	0.759547	0.689113	0.804057	0.772492	0.756472	0.798349	0.81531	0.793473	0.794895	0.797779	0.793357	0.793357	0.556351	0.505531	0.596969	0.525248	0.575178	0.594165	0.534932	0.586069	0.631852	0.548285	0.478347	0.509342	0.510766	0.511697	0.55637	0.550141	0.578069	0.464121	0.614925	0.565922	0.473728	0.496584
	8.557	0.785082	0.763219	0.813046	0.729522	0.799003	0.79951	0.79069	0.751927	0.784604	0.7491	0.734085	0.746621	0.733867	0.704748	0.76839	0.726081	0.754545	0.73801	0.795651	0.807607	0.796444	0.806864	0.794236	0.771972	0.775739	0.775739	0.552786	0.533344	0.608003	0.564411	0.564758	0.550187	0.548848	0.590245	0.570103	0.572164	0.458876	0.475779	0.539772	0.515398	0.521109	0.523827	0.549593	0.461706	0.591704	0.530962	0.508101	0.511301
	8.957	0.795451	0.785118	0.840521	0.724255	0.776877	0.840439	0.773111	0.770447	0.774876	0.779128	0.734043	0.753631	0.748526	0.696599	0.794775	0.719742	0.75747	0.736567	0.754478	0.816979	0.786423	0.812265	0.821706	0.775266	0.807922	0.807922	0.582463	0.515542	0.604971	0.537156	0.571923	0.576943	0.55121	0.630229	0.614733	0.556737	0.481747	0.506704	0.53188	0.537737	0.540661	0.531957	0.570839	0.501366	0.597806	0.548128	0.501371	0.521471
	9.357	0.808461	0.795845	0.842535	0.700152	0.798852	0.81767	0.754812	0.77165	0.805672	0.788852	0.727971	0.738354	0.773301	0.715591	0.772487	0.711836	0.794444	0.730025	0.767637	0.845234	0.827005	0.829801	0.753527	0.814864	0.816325	0.816325	0.563167	0.523173	0.582209	0.527215	0.564114	0.591631	0.531583	0.597137	0.574174	0.569274	0.505801	0.509843	0.541454	0.524562	0.537921	0.532071	0.544211	0.47328	0.587379	0.520241	0.511713	0.50384
	9.757	0.779265	0.79731	0.806563	0.756721	0.787747	0.766994	0.781541	0.770101	0.769694	0.786582	0.722316	0.777911	0.768008	0.729962	0.769531	0.708466	0.737533	0.741295	0.805854	0.842216	0.781371	0.788697	0.791024	0.813831	0.793976	0.793976	0.600942	0.499363	0.560466	0.554836	0.590936	0.562207	0.507186	0.619975	0.574031	0.576852	0.475336	0.514359	0.544746	0.517544	0.536056	0.572037	0.548938	0.482221	0.623278	0.571327	0.478408	0.473756
	10.157	0.763477	0.812621	0.826978	0.732955	0.827908	0.813874	0.781596	0.776497	0.763354	0.792821	0.75238	0.753165	0.776723	0.737316	0.759986	0.693334	0.748077	0.740696	0.788043	0.829334	0.770145	0.81155	0.777968	0.806348	0.806157	0.806157	0.599431	0.520368	0.611426	0.535213	0.599395	0.562591	0.535579	0.621841	0.5996	0.576339	0.504973	0.52191	0.565974	0.512458	0.558649	0.535236	0.549883	0.488825	0.611036	0.537513	0.484945	0.503571
	10.557	0.77258	0.839656	0.809738	0.719196	0.813236	0.804386	0.783802	0.75674	0.781209	0.773043	0.717819	0.78613	0.768587	0.720813	0.804503	0.72121	0.740207	0.754602	0.78718	0.847451	0.811203	0.835331	0.774644	0.801975	0.826084	0.826084	0.570617	0.529021	0.590737	0.528919	0.591356	0.601599	0.560057	0.594804	0.599792	0.564694	0.514334	0.471132	0.545883	0.497319	0.544984	0.537756	0.515862	0.490444	0.612586	0.518254	0.486053	0.50024
	10.957	0.77849	0.841562	0.84878	0.728773	0.842519	0.816345	0.76087	0.764475	0.792013	0.769647	0.750858	0.777866	0.756294	0.724741	0.742058	0.722362	0.725535	0.732748	0.767256	0.828269	0.781626	0.831774	0.790067	0.805039	0.786933	0.786933	0.584287	0.556315	0.57677	0.506672	0.571209	0.582994	0.544512	0.61396	0.617719	0.580088	0.480332	0.518377	0.535168	0.532452	0.564248	0.527576	0.565713	0.503794	0.605074	0.534818	0.495977	0.501136
	11.357	0.78782	0.840816	0.830722	0.738756	0.833669	0.795348	0.766471	0.779366	0.775694	0.790067	0.73462	0.776414	0.779375	0.715536	0.759549	0.714008	0.743711	0.729049	0.781604	0.807837	0.824048	0.806863	0.77287	0.794661	0.780729	0.780729	0.61457	0.52114	0.58091	0.55482	0.547825	0.59124	0.521736	0.545939	0.584754	0.578424	0.444736	0.515351	0.497391	0.557719	0.585264	0.543896	0.531602	0.485675	0.588134	0.552966	0.488165	0.513135
	11.757	0.786255	0.85611	0.830674	0.737472	0.828237	0.786188	0.781773	0.759867	0.805902	0.777406	0.756939	0.765526	0.783143	0.694739	0.764516	0.718438	0.731345	0.745992	0.779412	0.78356	0.829222	0.778285	0.759634	0.799403	0.828327	0.828327	0.582619	0.510833	0.61279	0.547216	0.567524	0.546246	0.553265	0.586669	0.589409	0.572064	0.492652	0.512975	0.502582	0.553464	0.545466	0.525707	0.578463	0.509294	0.56898	0.524292	0.502416	0.502009
	12.157	0.765046	0.851793	0.832164	0.738758	0.806703	0.768745	0.791789	0.749716	0.789497	0.800835	0.765791	0.743653	0.772254	0.714638	0.759229	0.734602	0.746782	0.717966	0.743604	0.816264	0.785933	0.801871	0.760487	0.792809	0.791513	0.791513	0.578347	0.537026	0.603911	0.558735	0.57719	0.585628	0.546129	0.602879	0.607857	0.558454	0.471118	0.509644	0.532494	0.546966	0.551452	0.548924	0.580447	0.511575	0.563971	0.532201	0.487347	0.506837
	12.557	0.738972	0.870763	0.859319	0.732207	0.810177	0.782154	0.767716	0.761576	0.79646	0.778314	0.765222	0.750288	0.766587	0.738743	0.77935	0.725385	0.759427	0.753615	0.773068	0.795268	0.796889	0.806839	0.770193	0.80511	0.807498	0.807498	0.616455	0.556932	0.60884	0.553622	0.539443	0.591971	0.560102	0.584488	0.60786	0.579867	0.51135	0.508914	0.530904	0.511448	0.576983	0.510528	0.574832	0.501166	0.578052	0.53491	0.510861	0.492192
	12.957	0.762231	0.897997	0.84552	0.697747	0.820394	0.759772	0.767178	0.749336	0.794005	0.790742	0.763221	0.773485	0.744212	0.682708	0.753355	0.704039	0.759286	0.724704	0.793968	0.8157	0.804734	0.813617	0.738867	0.795353	0.781826	0.781826	0.59389	0.527513	0.618175	0.604141	0.583493	0.599607	0.545896	0.623413	0.610254	0.577466	0.501346	0.507258	0.544797	0.527619	0.595824	0.54931	0.581398	0.487044	0.54658	0.583151	0.51364	0.537354
	13.357	0.769594	0.867943	0.820403	0.733384	0.810616	0.808192	0.779407	0.773203	0.773479	0.79127	0.744785	0.740817	0.754618	0.703244	0.729775	0.710942	0.761872	0.746782	0.756164	0.818964	0.817096	0.813661	0.777714	0.791539	0.789388	0.789388	0.583201	0.535613	0.618332	0.536212	0.561584	0.596721	0.522545	0.636609	0.611568	0.568545	0.459692	0.528125	0.511619	0.522623	0.583331	0.540687	0.545937	0.478381	0.609025	0.559831	0.515155	0.527407
[truncated: 110 more columns]

## Sheet: Extended Data Fig 10D
	Repeat	Repeat #1																			Repeat #2
WT	Cell	1	2	3	4	5	6	7	8	9	10	11	12	13	14	15	16	17	18	19	1	2	3	4	5	6	7	8	9	10	11	12	13	14	15	16	17	18	19	20	21	22	23	24	25	26	27	28	29
	Untreated	3.50024	-7.25413	3.79927	-12.8142	-4.75193	23.3853	2.71777	-1.1925	14.8545											-6.91169	0.429161	-3.87391	-0.907421	-7.13528	11.1629	6.26169	-1.82085	1.9799	15.4263	-6.60863	-3.41809	-0.673708	2.61004	-3.0491	3.38668	1.78326	6.31595	-9.68638	-16.8463	-2.94687	-7.2381
Time after 0.3mM FA pulse	0-30 min	35.4063	57.8474	18.3635	34.5313	36.252	34.9417	25.9783	35.8696	26.0375	20.6032	19.1071	30.8094	25.3754	11.4939	16.8093	16.8093				43.2176	60.5199	43.0848	35.9391	40.6853	42.8411	38.692	30.1971	37.1432	24.0401	38.8663	17.8701	33.4219	28.2657	38.613	30.8532	14.919	27.2289	17.3828	19.3062
	30-60 min	23.0179	24.2635	28.4484	22.2958	6.9408	22.5528	13.7717	17.8771	16.9731	39.0038	9.97261	30.5089	2.09732	25.8045	20.5173	22.3907	20.2265	17.4123	22.3644	41.7219	38.6118	12.664	42.9386	32.9491	27.3007	40.2566	19.5769	39.9546	11.4511	26.8907	26.1542	12.748	19.0661	16.6236	20.8446	-0.532934	19.7384	19.5356	15.3123	33.4752
	60-90 min	8.02262	23.7137	-4.34833	20.784	14.8503	6.75812	12.0799	11.7239	14.9296	15.3133	18.9788	7.37912	-10.4741	-0.621662	4.12754	-14.9493	-2.05221	2.22019	-0.661006	16.6898	-0.557932	8.28114	6.25745	27.2711	-4.89179	21.4328	9.73935	41.385	6.86553	17.4193	17.4193	10.3566	9.23134	8.20166	10.3381	10.7046	24.6944
	90-120 min	-16.6287	8.66996	3.21732	-13.0797	8.31848	10.7519	10.7519	-8.27471	7.42075	-4.92838	17.1166	19.2284	-2.11004	7.11594	4.13331	-10.8679	12.1058			27.4006	21.3528	25.5137	17.9293	16.6927	26.0134	21.4287	27.3503	27.3503	44.5697	21.2322	1.91847	-5.7917	12.2437	10.2114	-12.7235	45.044	22.4742	-4.95724
	Repeat	Repeat #1															Repeat #2																		Repeat #3
	Cell	1	2	3	4	5	6	7	8	9	10	11	12	13	14	15	1	2	3	4	5	6	7	8	9	10	11	12	13	14	15	16	17	18	1	2	3	4	5	6	7	8	9	10	11	12	13	14	15
VCPi	VCPi only	-3.26651	9.10045	3.28009	12.6192	20.1844	0.472622	9.0288	11.8035	-5.69893	-3.60806	10.5978	-10.5179	-0.179104	9.64547	-6.6885	13.4652	11.5073	-6.01017	3.31283	-1.20445	-0.143249	7.21662	-2.61986	1.22877	7.13173	5.80399	-8.10108	11.9292	-5.96971	5.13308				-17.2367	-12.054	-6.7878	0.269086	-7.607	-13.2902	-7.04467	0.065941	-10.1309	-2.3907	2.78681	-3.28186	4.60826	8.66805	-12.339
Time after a 300 μM FA pulse	0-30 min	13.6567	19.9201	13.4342	29.1533	31.9387	12.4582	10.7371	28.4035	32.5429	13.6298	27.7136	15.4531	26.942			35.8647	41.3321	55.5838	47.7144	42.0008	55.9145	28.3963	28.7347	25.3688	32.357	31.2235	40.3838	41.197	45.1521	31.1307				55.8318	41.95	32.5098	40.1477	31.0493	30.4879	46.2168	29.2783	38.0845	33.898	38.4137	40.455	45.761	27.1277	27.5736
	30-60 min	14.8926	21.011	23.116	15.0986	36.9997	11.5743	8.95691	19.7289	18.4146	39.656	21.5175	5.05207	14.062	21.6041		21.1895	44.2115	23.0978	41.8345	58.0718	14.1318	33.4984	39.4549	26.0346	27.0512	42.5679	18.9676	29.9232	40.6868					29.4758	29.0509	33.574	34.026	34.6913	46.4337	37.6113	27.2229	49.5412	40.0002	18.8884	15.8849	22.9282	25.0543	18.5641
	60-90 min	13.5412	11.6919	13.1824	18.2058	15.4749	21.8809	4.48314	18.508	18.508	3.49948						32.2813	21.016	18.0533	11.7841	45.3633	23.4211	30.6208	25.9961	32.6721	23.7489	33.6485	21.2435	28.0457	15.0911	12.3069	16.3557			29.535	33.3687	29.4998	25.2702	10.6999	21.4267	27.5571	9.82159	4.6771	6.57103	36.0169	39.5086	26.66	7.63428	21.3907
	90-120 min	8.07143	30.1805	23.0527	9.97304	4.31007	22.8278	16.0207	11.9481	14.1102	4.49305	4.83664	8.32942	9.97093	0.318534		15.1573	18.1852	17.8639	-4.7243	25.34	15.8121	38.4508	19.0554	20.3166	20.6204	15.2254	20.555	19.2055	7.31632	10.1473	8.16521	16.6303	11.0847	23.1604	20.5348	21.2889	30.8658	10.8	29.9989	19.0335	10.5101	11.6373	25.8162	25.309	1.45463	18.1233	30.0413	7.27976
	Repeat	Repeat #1																Repeat #2																		Repeat #3
	Cell	1	2	3	4	5	6	7	8	9	10	11	12	13	14	15	16	1	2	3	4	5	6	7	8	9	10	11	12	13	14	15	16	17	18	1	2	3	4	5	6	7	8	9	10	11	12	13	14
MG132	MG132 only	-21.419	-15.4237	-9.25759	-9.25759	6.09287	-4.8489	-4.56175	-9.44174	-8.01295	-17.1736	-7.85771						15.1623	6.73792	6.67084	2.03188	-2.26136	-10.1221	-1.50686	12.2896	5.44411	-10.3085	7.89488	-0.156179	0.84723	-0.960754	2.58229	-1.09971			3.75216	-6.86012	-12.2437	2.56833	6.77695	13.4739	13.4739	16.1194	8.37406	-2.60496	-6.22131	-3.4971	8.60965	9.10239
Time after a 300 μM FA pulse	0-30 min	49.4228	51.2226	36.7329	36.3558	31.3269	54.5996	43.797	37.0242	27.0344	50.7664	30.0435	46.9777	36.4221	53.4949	35.0866		47.1997	39.6475	52.1873	64.3487	44.1872	51.2706	42.2193	56.5898	48.7693	48.3377	63.9629	56.0824	51.1251	28.4987	44.7667				61.9412	58.7846	41.5425	47.0941	51.1264	38.0812	49.3458	60.7325	46.3942	34.7538	48.5819	43.6343	45.363	46.6854
	30-60 min	37.5618	29.6775	35.3722	32.0713	29.4552	39.9088	32.6302	18.8106	17.7337	26.8037	29.0484	24.5688	-1.09084	14.8659	-2.72204	24.5792	48.1395	33.1296	43.4051	35.7172	38.6368	46.9605	24.8281	33.2742	38.6218	38.6218	28.1416	44.6339	37.5994	19.1241	32.4561	38.028	15.4252		44.7993	51.1859	51.4164	53.3165	48.0614	59.1503	23.0947	31.0593	26.9462	45.7298	45.0548	46.1029	42.3283	45.3266
	60-90 min	20.9439	42.012	12.3236	37.4219	17.3843	20.9362	27.6007	33.6839	27.7107	30.7115	25.2433	27.0609	17.7035	48.0582	35.7759		-8.27366	44.2069	29.7572	23.9884	27.5611	21.1068	10.1356	42.6919	32.0235	13.8966	27.2252	27.7445	33.5899	35.5399	37.7955	30.0864	16.5223		5.73339	51.17	60.2256	28.5236	34.7318	62.4054	42.3923	17.9428	28.2803	36.724	39.9037	38.2942	49.4307	34.8875
	90-120 min	38.1092	27.7318	47.107	3.95181	19.2878	23.7753	9.27562	8.56294	-5.00177	18.7905	13.8025	11.8109	33.9093	46.8922	21.1782	19.0856	5.75939	19.834	13.6834	15.4191	0.772366	12.0384	7.35001	20.5506	23.6289	12.4602	29.2679	23.0279	28.2459	27.7978	15.0044	5.25183	29.2089	3.71298	47.5662	39.7526	44.6551	30.2511	47.4834	34.7001	26.8055	27.4391	43.353	22.5771	36.6003	17.5336	38.1107	26.6869
		WT	VCPi	MG132
	No FA	122	50	46
Time after a 300 μM FA pulse	0-30 min	82	45	48
	30-60 min	52	48	49
	60-90 min	56	45	52
	90-120 min	53	51	54
[truncated: 102 more columns]

## Sheet: Extended Data Fig 10E
regular		Untreated																																															MG132 only
MG132
	Repeat	Repeat #1																		Repeat #2												Repeat #3																	Repeat #1
	Cell	1	2	3	4	5	6	7	8	9	10	11	12	13	14	15	16	17	18	1	2	3	4	5	6	7	8	9	10	11	12	1	2	3	4	5	6	7	8	9	10	11	12	13	14	15	16	17	1
Time (sec)	0	1.17381	1.04496	1.1645	1.05721	0.958447	1.08597	1.03209	0.98465	1.03993	1.06956	1.0648	1.00927	1.08131	1.11917	1.04991	1.0742	1.10284	1.06469	1.11232	1.07141	1.1477	1.13958	1.02858	1.04714	1.04184	1.09146	1.09454	1.092	1.06678	1.02347	1.11627	1.06652	1.08911	1.09882	1.12154	1.09721	1.05416	1.05348	0.997181	1.07167	1.07405	1.01994	1.04561	1.06983	1.04764	1.05442	0.998632	1.09667
	0.4	1.04025	1.05856	1.07919	1.06212	0.9939	1.13117	1.02642	0.972559	0.959972	0.997215	0.988051	1.02424	1.08238	1.0372	0.978592	1.02629	1.08785	1.01672	1.07894	1.01692	1.08084	1.00382	1.0336	1.04631	1.07129	1.07019	1.06217	1.12383	1.0663	0.999579	1.04315	1.03322	1.04506	1.06567	1.08827	1.02687	1.02187	1.01292	0.97426	1.04507	1.06879	1.03439	0.982639	1.05217	0.995649	1.03934	0.987081	1.06121
	0.8	1.00389	1.02921	1.04337	1.01111	1.03188	1.04461	1.01796	0.994736	1.00964	1.03549	1.01198	1.01847	1.05528	1.0179	0.981147	1.02359	1.02081	1.00283	1.00493	0.996771	1.01712	1.00223	1.01141	1.03184	1.01293	0.975699	1.04812	1.0077	1.01823	0.990215	0.996572	1.01951	1.03459	1.08053	1.03686	1.03105	1.03237	1.03066	0.975528	1.00573	1.01194	1.00326	0.99041	0.957019	1.04938	1.0269	0.995671	1.03764
	1.203	1.03894	1.0198	0.959999	1.02181	0.994106	1.01241	0.977511	0.926313	1.00316	1.03095	1.03352	1.01267	0.976796	0.981168	1.0068	1.00914	0.97557	1.012	1.00313	1.07857	1.0011	0.969713	0.997061	0.981969	0.993537	1.05501	1.01214	1.02563	0.9547	1.00464	0.98034	1.01517	1.00968	0.981525	1.01394	0.997584	0.997526	0.990494	1.0304	0.978104	1.01399	0.988334	1.03744	1.01252	1.00863	0.988917	0.995763	0.989964
	1.603	0.957169	0.950988	0.996627	0.967075	0.974011	0.942978	1.00453	1.07895	0.987199	0.933558	0.954505	0.968859	0.967926	1.00093	1.01205	0.967269	1.00362	0.985173	0.991943	0.92466	0.981778	1.02806	0.99153	0.986192	0.993538	0.969295	0.939735	0.966672	1.02707	1.00514	1.02309	0.965329	0.95573	0.937948	0.949201	0.971366	0.970101	0.978847	0.994068	1.01617	0.974061	1.0084	0.972148	1.03046	0.941986	0.98418	1.00857	0.972391
	1.655
	1.705
	1.758	0.147586	0.179437	0.144534	0.12657	0.142388	0.141902	0.178286	0.114881	0.141373	0.140981	0.175033	0.178723	0.156394	0.158893	0.149766	0.162638	0.144554	0.174868	0.159434	0.135212	0.186701	0.177312	0.151499	0.14748	0.145339	0.203761	0.13831	0.158913	0.167241	0.163	0.16013	0.132072	0.18376	0.132584	0.135297	0.15825	0.180901	0.210459	0.204779	0.137598	0.164595	0.189803	0.173135	0.171677	0.225018	0.219788	0.163354	0.171902
	2.155	0.375685	0.420058	0.37198	0.375434	0.427569	0.37086	0.463905	0.336041	0.383634	0.392911	0.39857	0.348596	0.44433	0.410887	0.40221	0.415021	0.423519	0.444233	0.386682	0.388942	0.46228	0.464707	0.411082	0.43587	0.446905	0.421902	0.366349	0.437832	0.424423	0.399492	0.415131	0.420408	0.47556	0.407367	0.384823	0.403995	0.3958	0.477814	0.42983	0.335532	0.48865	0.400778	0.466638	0.464999	0.442289	0.433982	0.402025	0.508308
	2.558	0.547562	0.476268	0.415032	0.456698	0.497302	0.415355	0.534361	0.526567	0.515152	0.496683	0.484004	0.473512	0.487665	0.49309	0.501395	0.496585	0.466461	0.537985	0.47237	0.454393	0.585687	0.549833	0.499025	0.514162	0.553279	0.49369	0.450901	0.545375	0.555186	0.513955	0.514947	0.526709	0.60372	0.536248	0.487146	0.495841	0.526393	0.618619	0.476608	0.464691	0.541802	0.474911	0.555337	0.555892	0.539344	0.526418	0.433864	0.584107
	2.958	0.493689	0.553939	0.528308	0.547529	0.519318	0.542809	0.598845	0.582089	0.540983	0.560427	0.517039	0.556992	0.5623	0.560519	0.555897	0.511785	0.537753	0.553575	0.555388	0.511166	0.600163	0.578134	0.491387	0.546996	0.547907	0.562306	0.546157	0.583211	0.597712	0.565529	0.560641	0.62339	0.606773	0.576224	0.555364	0.610725	0.549836	0.615209	0.565532	0.492698	0.61211	0.520498	0.597281	0.577553	0.641616	0.556048	0.519875	0.629585
	3.358	0.561484	0.594555	0.606843	0.515966	0.61976	0.56348	0.607798	0.56444	0.579505	0.556025	0.553038	0.54673	0.565464	0.58631	0.605412	0.550079	0.576673	0.595521	0.568737	0.531399	0.656896	0.585016	0.522371	0.582355	0.594481	0.599322	0.585662	0.592243	0.641241	0.548778	0.57525	0.653949	0.608619	0.661698	0.554038	0.632023	0.564612	0.635695	0.543474	0.53816	0.616085	0.56648	0.580945	0.668513	0.604374	0.556068	0.55289	0.645555
	3.758	0.610057	0.596473	0.59651	0.637223	0.655429	0.577888	0.600736	0.447009	0.656093	0.525831	0.566918	0.543131	0.614888	0.625541	0.601812	0.584437	0.592757	0.630974	0.598562	0.543434	0.646807	0.658584	0.540633	0.663376	0.570952	0.582176	0.597656	0.623371	0.641219	0.613043	0.614002	0.61707	0.611916	0.661008	0.551339	0.619474	0.57195	0.699896	0.587385	0.58949	0.626791	0.536927	0.630948	0.70554	0.610958	0.666526	0.563812	0.668857
	4.158	0.569265	0.622197	0.591589	0.617825	0.654855	0.58528	0.612691	0.618538	0.62283	0.567721	0.599632	0.618848	0.627986	0.64054	0.590893	0.645651	0.655977	0.634255	0.619375	0.561992	0.676556	0.633532	0.546826	0.672581	0.613795	0.643473	0.597799	0.627909	0.642967	0.63484	0.644834	0.658177	0.662616	0.628121	0.59079	0.665631	0.614539	0.668191	0.591215	0.574932	0.635986	0.614746	0.680806	0.703631	0.657925	0.607575	0.574906	0.661501
	4.558	0.575033	0.652722	0.613562	0.624211	0.591406	0.593772	0.603379	0.667742	0.622363	0.592412	0.621523	0.605322	0.609886	0.661766	0.588347	0.65891	0.64402	0.642114	0.621065	0.570641	0.691816	0.644428	0.574399	0.705801	0.586601	0.609386	0.635786	0.62796	0.620712	0.662752	0.670596	0.6948	0.677943	0.675256	0.582627	0.671151	0.575227	0.68235	0.555427	0.600676	0.640301	0.605423	0.61825	0.664718	0.638976	0.59453	0.60122	0.668478
	4.958	0.602075	0.681636	0.647595	0.587308	0.616218	0.650619	0.647771	0.581111	0.672175	0.600599	0.607136	0.629446	0.616347	0.673614	0.578817	0.6178	0.629183	0.656471	0.61604	0.604533	0.725148	0.685823	0.580105	0.620448	0.647076	0.632813	0.632648	0.593611	0.627078	0.610655	0.727144	0.56392	0.664452	0.722773	0.604573	0.645534	0.609927	0.72685	0.614128	0.629557	0.620726	0.584241	0.686707	0.6502	0.656375	0.63065	0.594254	0.6824
	5.357	0.599325	0.682029	0.616858	0.644213	0.637851	0.632998	0.646852	0.648958	0.637949	0.613709	0.623033	0.637794	0.637206	0.694308	0.614682	0.667394	0.658088	0.678489	0.679908	0.655049	0.750327	0.700846	0.556118	0.661358	0.610977	0.623973	0.629952	0.587728	0.647289	0.658753	0.708991	0.630442	0.682686	0.675958	0.608132	0.63664	0.624305	0.680268	0.608829	0.619568	0.634653	0.615562	0.68541	0.660033	0.599523	0.631557	0.612593	0.679509
	5.757	0.66389	0.722432	0.698106	0.623981	0.645734	0.694575	0.638807	0.704963	0.723686	0.627909	0.675603	0.638401	0.641125	0.690425	0.598679	0.646673	0.608057	0.657312	0.668453	0.653225	0.704726	0.691859	0.567636	0.732926	0.649998	0.67665	0.674437	0.582841	0.645643	0.649888	0.732804	0.685007	0.698108	0.674457	0.6277	0.688602	0.616866	0.708492	0.639817	0.614556	0.613105	0.590167	0.646616	0.687751	0.650848	0.660517	0.628471	0.667468
	6.157	0.645048	0.735122	0.612188	0.620885	0.623361	0.683249	0.638479	0.692471	0.66368	0.605995	0.639644	0.638199	0.602386	0.697856	0.580257	0.638104	0.652404	0.63408	0.640458	0.619175	0.717061	0.73287	0.573697	0.664206	0.647061	0.659194	0.628858	0.634956	0.693627	0.633234	0.695237	0.634516	0.705403	0.728011	0.615829	0.68269	0.603215	0.718889	0.650573	0.63864	0.641002	0.635179	0.696756	0.69825	0.618028	0.684746	0.633768	0.752617
	6.557	0.604865	0.686494	0.676807	0.601755	0.622214	0.614486	0.619181	0.712017	0.66679	0.624446	0.649141	0.614912	0.63239	0.675716	0.588277	0.719478	0.641483	0.683968	0.654966	0.600627	0.706608	0.701304	0.62823	0.660945	0.605335	0.665323	0.644572	0.667904	0.695672	0.674303	0.678835	0.63093	0.727184	0.663237	0.66393	0.687421	0.602343	0.728635	0.618111	0.657253	0.651538	0.650804	0.684671	0.675605	0.642033	0.652719	0.628678	0.713009
	6.957	0.652912	0.671404	0.628268	0.621024	0.658217	0.611937	0.604858	0.760546	0.653761	0.615551	0.643599	0.567423	0.622908	0.654118	0.579673	0.708462	0.629724	0.619756	0.633886	0.600333	0.675749	0.69882	0.622597	0.695092	0.660801	0.644355	0.632935	0.676955	0.668575	0.658231	0.700783	0.607402	0.75043	0.715853	0.629959	0.695378	0.567176	0.718886	0.6578	0.658299	0.640511	0.672118	0.694224	0.70586	0.671676	0.696483	0.613885	0.739981
	7.357	0.632194	0.614232	0.612134	0.615746	0.626799	0.637563	0.639931	0.627358	0.64258	0.647934	0.639922	0.597607	0.620471	0.699368	0.570636	0.722766	0.608533	0.633604	0.634814	0.669011	0.744152	0.710502	0.604007	0.664448	0.614463	0.650547	0.643831	0.675548	0.734772	0.67352	0.648318	0.587816	0.726076	0.712302	0.61468	0.725974	0.614006	0.639194	0.657301	0.624707	0.641681	0.603679	0.706879	0.67081	0.63518	0.653632	0.618206	0.68144
	7.757	0.604572	0.630821	0.627041	0.609616	0.658474	0.661349	0.579527	0.64504	0.667188	0.616018	0.653849	0.60728	0.612725	0.669693	0.578066	0.667399	0.65108	0.629493	0.685336	0.629268	0.703732	0.671806	0.634806	0.673546	0.605323	0.649348	0.669968	0.670307	0.721445	0.685884	0.708749	0.63673	0.71043	0.698575	0.639959	0.696002	0.614579	0.689454	0.639886	0.623358	0.62878	0.62295	0.652332	0.652092	0.640892	0.662006	0.633666	0.696852
	8.157	0.627841	0.655623	0.689447	0.666059	0.63751	0.64141	0.622395	0.656358	0.634095	0.586823	0.671346	0.643593	0.606162	0.689063	0.586911	0.694237	0.658887	0.62183	0.679827	0.672288	0.695707	0.751254	0.633934	0.707674	0.615169	0.628131	0.67699	0.682529	0.664856	0.677094	0.703585	0.597788	0.719785	0.71875	0.724001	0.677006	0.571243	0.677913	0.614833	0.622593	0.644948	0.598554	0.667632	0.704335	0.690578	0.673709	0.621706	0.663542
	8.557	0.640871	0.635028	0.659921	0.649045	0.610282	0.657074	0.677337	0.623974	0.611731	0.609431	0.683122	0.603642	0.615132	0.671645	0.607357	0.698984	0.638452	0.614703	0.637946	0.678944	0.724182	0.68302	0.654331	0.688847	0.594105	0.645344	0.625022	0.66092	0.642073	0.632458	0.660868	0.609548	0.72582	0.658709	0.633016	0.655983	0.648574	0.604489	0.643249	0.65766	0.590436	0.634895	0.703127	0.675707	0.665672	0.65935	0.613817	0.662926
	8.957	0.618964	0.674356	0.664212	0.601582	0.59744	0.672094	0.61429	0.646918	0.677436	0.637555	0.678843	0.590076	0.614529	0.692031	0.580769	0.72765	0.663524	0.631517	0.643063	0.680503	0.721962	0.748607	0.612061	0.751109	0.628996	0.652309	0.593402	0.633166	0.587354	0.660899	0.744193	0.661043	0.752443	0.66705	0.656598	0.663271	0.617435	0.61588	0.579664	0.669497	0.655946	0.622964	0.655963	0.687884	0.641586	0.664112	0.613769	0.717626
	9.357	0.592364	0.652509	0.689304	0.616458	0.609065	0.636588	0.640561	0.651759	0.651643	0.588796	0.636471	0.596883	0.641794	0.705598	0.552958	0.734744	0.656197	0.66811	0.617574	0.725706	0.70678	0.689357	0.49617	0.709673	0.622903	0.627478	0.607798	0.592083	0.614504	0.655313	0.729767	0.596064	0.725806	0.678329	0.636828	0.675889	0.60587	0.655494	0.608631	0.64757	0.611104	0.655534	0.682102	0.702694	0.674718	0.71453	0.635547	0.706975
	9.757	0.596781	0.657291	0.671027	0.648962	0.579871	0.623123	0.6132	0.6126	0.653361	0.635575	0.669041	0.624471	0.630487	0.677043	0.589415	0.692845	0.633992	0.650715	0.648593	0.682048	0.759749	0.633281	0.509552	0.728708	0.639371	0.636223	0.590911	0.626958	0.670236	0.651244	0.699191	0.599647	0.717544	0.603906	0.632348	0.649189	0.623421	0.677774	0.602913	0.672667	0.623704	0.654908	0.733846	0.635185	0.631154	0.661423	0.613068	0.70816
	10.157	0.595039	0.647393	0.617021	0.717394	0.565992	0.613848	0.642754	0.600639	0.65924	0.627749	0.654844	0.624931	0.651022	0.661706	0.581239	0.673787	0.651293	0.651155	0.618282	0.635816	0.718815	0.720794	0.547675	0.718722	0.603451	0.67041	0.612273	0.601468	0.698263	0.62602	0.670141	0.631027	0.678594	0.683001	0.653411	0.65575	0.624748	0.674667	0.617404	0.623128	0.645214	0.607943	0.686402	0.668273	0.618884	0.687349	0.614512	0.724623
	10.557	0.622864	0.662917	0.64513	0.637059	0.56344	0.611644	0.634325	0.626227	0.698542	0.578557	0.666376	0.632497	0.658989	0.66103	0.561663	0.726794	0.652603	0.612545	0.661269	0.63519	0.74117	0.717685	0.540143	0.726335	0.646354	0.592344	0.595032	0.590779	0.690417	0.605639	0.691177	0.567401	0.724873	0.652495	0.608506	0.634224	0.62117	0.671899	0.610762	0.61822	0.593742	0.628236	0.682091	0.747108	0.671912	0.741887	0.629115	0.765473
	10.957	0.631399	0.661264	0.630909	0.611506	0.513823	0.627087	0.56347	0.609709	0.60994	0.628583	0.623886	0.639584	0.642571	0.654159	0.606625	0.677931	0.650333	0.614425	0.599554	0.616619	0.698821	0.69663	0.497809	0.725011	0.637315	0.574711	0.650539	0.58467	0.683031	0.589772	0.70346	0.601739	0.71329	0.583002	0.627642	0.655337	0.574172	0.680279	0.668693	0.653548	0.603271	0.646421	0.675194	0.665786	0.658705	0.668573	0.587662	0.706848
	11.357	0.639367	0.637228	0.648528	0.635457	0.564858	0.600841	0.570158	0.590442	0.656789	0.675732	0.646898	0.619207	0.647845	0.640876	0.575632	0.679382	0.652098	0.633022	0.646292	0.5861	0.690564	0.730477	0.535607	0.710577	0.597684	0.634535	0.650954	0.640598	0.683853	0.601571	0.672061	0.640198	0.710095	0.608827	0.617136	0.67919	0.607439	0.688892	0.620932	0.637309	0.572584	0.64437	0.70042	0.667378	0.638732	0.648181	0.634948	0.70993
	11.757	0.590623	0.61972	0.615366	0.613354	0.554148	0.578101	0.446908	0.509241	0.640153	0.615869	0.640874	0.597971	0.624101	0.676116	0.568982	0.70966	0.649624	0.604277	0.627618	0.660623	0.732471	0.671361	0.577329	0.66002	0.599932	0.623626	0.60515	0.598259	0.634474	0.567663	0.698912	0.565865	0.75632	0.598999	0.583342	0.646984	0.603447	0.639614	0.590039	0.634507	0.624708	0.619776	0.698344	0.684259	0.682308	0.656452	0.626055	0.751927
	12.157	0.637001	0.607177	0.623793	0.607699	0.575816	0.568981	0.689505	0.484802	0.677116	0.600883	0.616362	0.605989	0.604899	0.642433	0.511027	0.734299	0.644688	0.655456	0.671244	0.635687	0.700111	0.718818	0.591933	0.655009	0.598568	0.563748	0.62214	0.59154	0.628074	0.645824	0.622684	0.63336	0.719897	0.623085	0.601626	0.648891	0.574609	0.648654	0.64851	0.633789	0.571235	0.614826	0.61873	0.659588	0.670158	0.719042	0.622819	0.713111
	12.557	0.591463	0.631877	0.597987	0.640643	0.594852	0.592708	0.575102	0.618425	0.648155	0.539152	0.631676	0.635626	0.627666	0.619262	0.556436	0.708835	0.647652	0.649683	0.654776	0.650312	0.70397	0.697183	0.625235	0.592665	0.590218	0.543151	0.584279	0.600436	0.627311	0.630177	0.670658	0.632724	0.683174	0.670736	0.607236	0.642681	0.573724	0.651937	0.623628	0.607077	0.550909	0.599964	0.618793	0.67147	0.684974	0.645997	0.646606	0.71939
	12.957	0.585726	0.63823	0.596867	0.615425	0.615744	0.535387	0.621308	0.458886	0.626649	0.553561	0.608472	0.631026	0.628479	0.638299	0.528959	0.703952	0.634866	0.624394	0.643455	0.630592	0.682164	0.703973	0.624172	0.591587	0.58264	0.586899	0.627182	0.627438	0.658368	0.663402	0.644833	0.611097	0.732927	0.639603	0.554015	0.66912	0.55968	0.646872	0.58549	0.620478	0.559901	0.577838	0.627197	0.665548	0.735551	0.620582	0.628014	0.711559
	13.357	0.613389	0.683183	0.594438	0.621771	0.600806	0.572858	0.635108	0.552493	0.665955	0.564361	0.606134	0.609325	0.594012	0.6098	0.563519	0.663564	0.633244	0.653229	0.631988	0.620348	0.680723	0.644101	0.641704	0.621118	0.568937	0.610021	0.609524	0.581676	0.643287	0.651231	0.651632	0.635093	0.699101	0.603107	0.554802	0.707623	0.566563	0.633338	0.623021	0.601272	0.554868	0.576384	0.633452	0.619003	0.712298	0.627632	0.633183	0.692823
[truncated: 248 more columns]

## Sheet: Extended Data Fig 10F
VCPi		Untreated																																						VCPi only
regular
	Repeat	Repeat #1												Repeat #2												Repeat #3														Repeat #1
	Cell	1	2	3	4	5	6	7	8	9	10	11	12	1	2	3	4	5	6	7	8	9	10	11	12	1	2	3	4	5	6	7	8	9	10	11	12	13	14	1	2	3	4	5	6	7	8	9	10
Time (sec)	0	1.05255	1.10805	1.18857	1.07636	1.14485	1.07909	1.09282	1.09088	1.06769	1.13282	1.13936	1.02419	1.11232	1.07141	1.1477	1.13958	1.02858	1.04714	1.04184	1.09146	1.09454	1.092	1.06678	1.02347	1.04661	0.994413	1.02341	1.15427	1.03301	1.12662	1.09595	1.0355	1.12751	1.09048	1.08224	1.1045	1.08696	1.08707	1.17075	1.09547	1.08383	1.06999	1.0569	1.11576	1.0231	1.0074	1.0339	1.10765
	0.4	1.05298	1.00684	1.11362	1.06873	1.00286	1.03441	1.09283	1.06113	1.0356	1.08463	1.07931	1.06128	1.07894	1.01692	1.08084	1.00382	1.0336	1.04631	1.07129	1.07019	1.06217	1.12383	1.0663	0.999579	1.02849	1.03755	1.05758	1.07514	1.03684	1.03542	1.02803	1.02162	1.02346	0.995951	1.01815	1.04878	1.04965	1.08729	1.06091	1.00117	1.05684	1.0629	1.03691	1.02025	1.00415	1.02985	0.965385	1.00026
	0.8	1.00845	1.03998	1.11126	1.02842	1.04628	1.0366	1.03958	1.01552	1.01965	1.02981	1.0613	1.00901	1.00493	0.996771	1.01712	1.00223	1.01141	1.03184	1.01293	0.975699	1.04812	1.0077	1.01823	0.990215	1.03717	1.03029	1.0247	1.06507	1.02554	0.998663	1.01965	1.01369	1.02085	1.03879	1.03649	1.0355	1.02205	1.09739	1.02627	1.04121	1.01653	1.01245	1.04617	1.02716	1.02286	1.04545	1.05302	0.97257
	1.203	0.992697	0.968291	0.925207	1.0129	1.05739	0.968149	1.00996	0.996588	0.980549	1.01332	1.00361	0.989988	1.00313	1.07857	1.0011	0.969713	0.997061	0.981969	0.993537	1.05501	1.01214	1.02563	0.9547	1.00464	1.00058	1.01413	0.971493	0.971489	0.98328	1.01315	0.980096	0.999881	0.996533	1.00029	1.02238	0.994231	1.00387	0.957737	0.999075	1.0005	1.00854	1.00184	1.01284	1.00089	1.00902	0.988674	0.994579	1.05256
	1.603	0.998854	0.991732	0.963533	0.958679	0.896332	0.995254	0.95046	0.98789	0.999799	0.956874	0.935088	1.001	0.991943	0.92466	0.981778	1.02806	0.99153	0.986192	0.993538	0.969295	0.939735	0.966672	1.02707	1.00514	0.96225	0.955576	1.00381	0.963436	0.991183	0.988184	1.00025	0.986428	0.982612	0.960928	0.94113	0.970268	0.974078	0.944876	0.974659	0.958297	0.974925	0.985712	0.940985	0.971941	0.968122	0.965871	0.952403	0.974866
	1.655
	1.705
	1.758	0.136529	0.180285	0.13664	0.12489	0.115178	0.11576	0.148125	0.150142	0.126803	0.180144	0.155487	0.160571	0.159434	0.135212	0.186701	0.177312	0.151499	0.14748	0.145339	0.203761	0.13831	0.158913	0.167241	0.163	0.179389	0.137091	0.158712	0.154282	0.111848	0.175008	0.115763	0.161131	0.125934	0.150171	0.132077	0.17879	0.175608	0.126656	0.149095	0.160899	0.154315	0.137092	0.131496	0.155512	0.163131	0.139151	0.0910022	0.107977
	2.155	0.404287	0.472515	0.389487	0.492498	0.404933	0.39537	0.394286	0.411897	0.357815	0.4342	0.466549	0.454852	0.386682	0.388942	0.46228	0.464707	0.411082	0.43587	0.446905	0.421902	0.366349	0.437832	0.424423	0.399492	0.365397	0.374235	0.374676	0.403202	0.30778	0.397865	0.361322	0.368289	0.359702	0.398033	0.413815	0.388105	0.428302	0.448886	0.449018	0.420201	0.369628	0.352716	0.370902	0.304777	0.376121	0.381405	0.407609	0.499629
	2.558	0.491824	0.52548	0.544435	0.601138	0.458721	0.468654	0.498402	0.534101	0.441822	0.557882	0.51604	0.526755	0.47237	0.454393	0.585687	0.549833	0.499025	0.514162	0.553279	0.49369	0.450901	0.545375	0.555186	0.513955	0.405756	0.464632	0.430383	0.42112	0.432084	0.444265	0.4278	0.458832	0.440953	0.494177	0.489395	0.526769	0.524972	0.527041	0.492724	0.480059	0.453085	0.448922	0.416784	0.402514	0.436293	0.418041	0.464516	0.479577
	2.958	0.461778	0.587155	0.684896	0.612685	0.549215	0.490268	0.565704	0.570118	0.483683	0.592966	0.623916	0.607014	0.555388	0.511166	0.600163	0.578134	0.491387	0.546996	0.547907	0.562306	0.546157	0.583211	0.597712	0.565529	0.42649	0.467806	0.496144	0.520257	0.457865	0.527121	0.510223	0.500704	0.502559	0.494156	0.495662	0.542537	0.510339	0.566523	0.606175	0.55732	0.490402	0.491779	0.458878	0.477991	0.499994	0.478338	0.516531	0.544635
	3.358	0.532106	0.648554	0.700101	0.66901	0.57054	0.519836	0.613225	0.631501	0.529362	0.657306	0.654597	0.646909	0.568737	0.531399	0.656896	0.585016	0.522371	0.582355	0.594481	0.599322	0.585662	0.592243	0.641241	0.548778	0.50834	0.525944	0.464585	0.568382	0.432364	0.537574	0.512624	0.526055	0.560392	0.507242	0.578033	0.573533	0.544788	0.56454	0.651783	0.566248	0.571551	0.526505	0.524934	0.516021	0.533765	0.502161	0.591655	0.609388
	3.758	0.573355	0.632595	0.671802	0.681568	0.561747	0.545538	0.616472	0.643366	0.557769	0.661578	0.601648	0.691242	0.598562	0.543434	0.646807	0.658584	0.540633	0.663376	0.570952	0.582176	0.597656	0.623371	0.641219	0.613043	0.422892	0.507694	0.535161	0.593708	0.519345	0.554497	0.579842	0.518788	0.594162	0.587326	0.550031	0.597758	0.594064	0.56056	0.633507	0.592924	0.602259	0.48309	0.519471	0.502617	0.559976	0.537658	0.607562	0.655828
	4.158	0.600812	0.653962	0.70187	0.695003	0.576533	0.597148	0.664977	0.691546	0.556837	0.641965	0.74229	0.670288	0.619375	0.561992	0.676556	0.633532	0.546826	0.672581	0.613795	0.643473	0.597799	0.627909	0.642967	0.63484	0.500131	0.539737	0.567287	0.564103	0.42513	0.603385	0.578559	0.530479	0.623408	0.570813	0.597727	0.650949	0.58447	0.590219	0.630057	0.591811	0.592465	0.561233	0.550855	0.499956	0.570357	0.564838	0.622211	0.551346
	4.558	0.555576	0.682219	0.74038	0.689396	0.59367	0.590455	0.660493	0.670885	0.571889	0.643755	0.681244	0.748524	0.621065	0.570641	0.691816	0.644428	0.574399	0.705801	0.586601	0.609386	0.635786	0.62796	0.620712	0.662752	0.502803	0.560592	0.534757	0.574916	0.556943	0.584717	0.568189	0.53414	0.629442	0.614365	0.570313	0.635098	0.591814	0.619266	0.688154	0.620532	0.579711	0.585823	0.569838	0.519493	0.584167	0.55405	0.591433	0.587233
	4.958	0.635905	0.702165	0.733361	0.741197	0.655024	0.615402	0.714241	0.66527	0.600655	0.672352	0.711693	0.713977	0.61604	0.604533	0.725148	0.685823	0.580105	0.620448	0.647076	0.632813	0.632648	0.593611	0.627078	0.610655	0.544267	0.563813	0.550753	0.589434	0.529861	0.615829	0.557991	0.535829	0.598526	0.585722	0.641169	0.644849	0.628568	0.586511	0.62563	0.576102	0.5951	0.56374	0.578347	0.528796	0.581901	0.594481	0.568778	0.546395
	5.357	0.649523	0.688415	0.727802	0.809569	0.650621	0.633538	0.68957	0.680659	0.613689	0.661297	0.711834	0.695895	0.679908	0.655049	0.750327	0.700846	0.556118	0.661358	0.610977	0.623973	0.629952	0.587728	0.647289	0.658753	0.552016	0.555108	0.536617	0.614756	0.477507	0.601554	0.592545	0.515331	0.573398	0.612578	0.582264	0.653832	0.619881	0.624027	0.649432	0.665449	0.594752	0.587613	0.571137	0.577122	0.587211	0.613768	0.643551	0.586408
	5.757	0.687634	0.647949	0.747612	0.734668	0.590561	0.634368	0.691559	0.684217	0.598993	0.672007	0.737066	0.705149	0.668453	0.653225	0.704726	0.691859	0.567636	0.732926	0.649998	0.67665	0.674437	0.582841	0.645643	0.649888	0.565865	0.558491	0.533128	0.605833	0.549615	0.582946	0.588165	0.529639	0.574108	0.55347	0.611146	0.626557	0.570579	0.669322	0.643462	0.641852	0.605342	0.565128	0.570015	0.551156	0.611197	0.575763	0.609368	0.569308
	6.157	0.668581	0.663335	0.734746	0.764698	0.605247	0.60681	0.741402	0.684343	0.611653	0.67512	0.679689	0.664075	0.640458	0.619175	0.717061	0.73287	0.573697	0.664206	0.647061	0.659194	0.628858	0.634956	0.693627	0.633234	0.553475	0.555298	0.575787	0.596513	0.540773	0.600452	0.59747	0.531005	0.578207	0.581429	0.588991	0.617718	0.613547	0.679835	0.657201	0.628758	0.621335	0.536892	0.612921	0.517701	0.604207	0.577237	0.635899	0.582805
	6.557	0.684278	0.675424	0.84032	0.737127	0.612132	0.617706	0.766989	0.701674	0.610212	0.694178	0.744181	0.64319	0.654966	0.600627	0.706608	0.701304	0.62823	0.660945	0.605335	0.665323	0.644572	0.667904	0.695672	0.674303	0.547484	0.550187	0.554251	0.528369	0.554898	0.605596	0.594721	0.555052	0.594819	0.559727	0.560033	0.635233	0.628183	0.546475	0.641915	0.621934	0.619211	0.553258	0.591017	0.619865	0.616094	0.567789	0.665932	0.587805
	6.957	0.736442	0.675782	0.816535	0.770487	0.667155	0.628694	0.690876	0.705603	0.651682	0.661926	0.697953	0.634608	0.633886	0.600333	0.675749	0.69882	0.622597	0.695092	0.660801	0.644355	0.632935	0.676955	0.668575	0.658231	0.514403	0.546792	0.537216	0.576757	0.519145	0.607175	0.607615	0.519643	0.633956	0.555773	0.5894	0.610334	0.607926	0.674264	0.656526	0.630326	0.612908	0.569523	0.550924	0.598701	0.658843	0.5648	0.6512	0.642903
	7.357	0.674755	0.688305	0.846898	0.750257	0.626925	0.619014	0.739381	0.67692	0.616294	0.7041	0.704657	0.626613	0.634814	0.669011	0.744152	0.710502	0.604007	0.664448	0.614463	0.650547	0.643831	0.675548	0.734772	0.67352	0.523893	0.568333	0.552659	0.609402	0.565796	0.614608	0.589864	0.559287	0.644092	0.550674	0.612024	0.581629	0.607967	0.635901	0.653551	0.571329	0.605032	0.591229	0.522656	0.580213	0.632825	0.585656	0.673905	0.632732
	7.757	0.70526	0.680161	0.784761	0.752799	0.707041	0.621674	0.739082	0.701267	0.637018	0.680704	0.756112	0.620766	0.685336	0.629268	0.703732	0.671806	0.634806	0.673546	0.605323	0.649348	0.669968	0.670307	0.721445	0.685884	0.519406	0.600909	0.568152	0.579163	0.568663	0.628586	0.595246	0.539253	0.624182	0.539965	0.577932	0.592161	0.619246	0.634058	0.613895	0.594568	0.629995	0.546406	0.540469	0.645789	0.612257	0.55036	0.673464	0.66118
	8.157	0.687514	0.705237	0.83396	0.788242	0.650909	0.632654	0.774717	0.651695	0.674558	0.670088	0.729602	0.702492	0.679827	0.672288	0.695707	0.751254	0.633934	0.707674	0.615169	0.628131	0.67699	0.682529	0.664856	0.677094	0.519385	0.567982	0.54056	0.579639	0.586213	0.615727	0.58205	0.519864	0.603398	0.573515	0.587628	0.610055	0.633841	0.658754	0.631842	0.577328	0.648376	0.602215	0.53309	0.552076	0.635443	0.559904	0.676325	0.642385
	8.557	0.690085	0.69059	0.732883	0.829674	0.638361	0.633768	0.765928	0.663979	0.616597	0.664964	0.782914	0.629016	0.637946	0.678944	0.724182	0.68302	0.654331	0.688847	0.594105	0.645344	0.625022	0.66092	0.642073	0.632458	0.491411	0.528253	0.544792	0.631037	0.526258	0.62369	0.610442	0.507268	0.672769	0.60259	0.587709	0.666997	0.594595	0.595374	0.625311	0.594713	0.62831	0.592701	0.517151	0.65977	0.61966	0.564364	0.612164	0.619303
	8.957	0.663566	0.660073	0.798917	0.781811	0.596101	0.613119	0.750045	0.661487	0.629759	0.66361	0.765864	0.656	0.643063	0.680503	0.721962	0.748607	0.612061	0.751109	0.628996	0.652309	0.593402	0.633166	0.587354	0.660899	0.518106	0.569365	0.542526	0.561978	0.528588	0.58112	0.578741	0.520785	0.611472	0.605998	0.609534	0.613833	0.616706	0.632278	0.666952	0.582486	0.61102	0.55007	0.492959	0.635737	0.59661	0.573438	0.646496	0.628255
	9.357	0.634484	0.688771	0.780798	0.801845	0.625347	0.613926	0.776734	0.643168	0.591108	0.647545	0.658537	0.652208	0.617574	0.725706	0.70678	0.689357	0.49617	0.709673	0.622903	0.627478	0.607798	0.592083	0.614504	0.655313	0.505557	0.577391	0.580734	0.573816	0.524823	0.610267	0.544913	0.525966	0.593813	0.605017	0.597293	0.603779	0.601922	0.625667	0.676702	0.595701	0.617284	0.56334	0.552341	0.633148	0.54707	0.569565	0.651627	0.595311
	9.757	0.658095	0.671878	0.75795	0.74831	0.608582	0.599432	0.7181	0.632321	0.606618	0.62204	0.702846	0.682633	0.648593	0.682048	0.759749	0.633281	0.509552	0.728708	0.639371	0.636223	0.590911	0.626958	0.670236	0.651244	0.538398	0.5619	0.544357	0.607955	0.525388	0.598481	0.576533	0.525965	0.634631	0.558194	0.577935	0.620976	0.594507	0.583641	0.637535	0.60806	0.612619	0.56287	0.504576	0.597471	0.586923	0.573385	0.62967	0.621114
	10.157	0.650044	0.644909	0.772477	0.757048	0.611584	0.591484	0.731658	0.641885	0.625961	0.692228	0.689459	0.693707	0.618282	0.635816	0.718815	0.720794	0.547675	0.718722	0.603451	0.67041	0.612273	0.601468	0.698263	0.62602	0.548729	0.543681	0.523751	0.63346	0.543044	0.560562	0.570387	0.521569	0.612408	0.566038	0.519624	0.660057	0.593563	0.566281	0.644537	0.583452	0.589696	0.555649	0.536242	0.619874	0.565105	0.559254	0.684533	0.674565
	10.557	0.63169	0.641885	0.797193	0.77397	0.643241	0.629451	0.738686	0.659054	0.592388	0.717254	0.752491	0.632434	0.661269	0.63519	0.74117	0.717685	0.540143	0.726335	0.646354	0.592344	0.595032	0.590779	0.690417	0.605639	0.571991	0.595611	0.618164	0.646945	0.552519	0.601863	0.578613	0.493361	0.632556	0.551222	0.535199	0.611418	0.590393	0.581625	0.623501	0.588611	0.615004	0.553966	0.513326	0.620769	0.555491	0.574285	0.65033	0.690859
	10.957	0.677828	0.639984	0.773478	0.758357	0.660759	0.617487	0.721239	0.642382	0.567375	0.679575	0.767084	0.643452	0.599554	0.616619	0.698821	0.69663	0.497809	0.725011	0.637315	0.574711	0.650539	0.58467	0.683031	0.589772	0.522314	0.534626	0.557534	0.636179	0.543837	0.596116	0.593954	0.524862	0.665831	0.543396	0.585262	0.663693	0.620729	0.548586	0.681085	0.584572	0.624346	0.551743	0.550385	0.604359	0.545498	0.54349	0.649716	0.597281
	11.357	0.669887	0.621929	0.822796	0.819416	0.652271	0.612923	0.696906	0.665647	0.578116	0.649932	0.721586	0.56281	0.646292	0.5861	0.690564	0.730477	0.535607	0.710577	0.597684	0.634535	0.650954	0.640598	0.683853	0.601571	0.532276	0.561583	0.575784	0.628071	0.500584	0.62903	0.575722	0.538794	0.680033	0.551113	0.600592	0.669538	0.591778	0.569082	0.639552	0.55479	0.5984	0.564195	0.547282	0.599827	0.527828	0.530291	0.648718	0.618784
	11.757	0.683914	0.671234	0.729184	0.792037	0.693129	0.636805	0.712581	0.715551	0.570141	0.637506	0.728523	0.549582	0.627618	0.660623	0.732471	0.671361	0.577329	0.66002	0.599932	0.623626	0.60515	0.598259	0.634474	0.567663	0.509919	0.560777	0.589615	0.568056	0.485832	0.591145	0.638581	0.539374	0.641097	0.542654	0.554508	0.596636	0.568228	0.639744	0.676302	0.579398	0.597787	0.565045	0.554561	0.601694	0.586949	0.598396	0.636468	0.578703
	12.157	0.632994	0.631874	0.730902	0.774618	0.667762	0.635197	0.675224	0.659482	0.539417	0.622055	0.738079	0.672267	0.671244	0.635687	0.700111	0.718818	0.591933	0.655009	0.598568	0.563748	0.62214	0.59154	0.628074	0.645824	0.522983	0.582893	0.514177	0.667439	0.474056	0.61675	0.614538	0.502346	0.594514	0.591386	0.58071	0.606122	0.569003	0.634506	0.657251	0.548563	0.570117	0.564114	0.494935	0.636535	0.581816	0.57693	0.668346	0.680586
	12.557	0.627228	0.609916	0.747564	0.725142	0.653318	0.607321	0.643458	0.639714	0.555038	0.625184	0.655373	0.649658	0.654776	0.650312	0.70397	0.697183	0.625235	0.592665	0.590218	0.543151	0.584279	0.600436	0.627311	0.630177	0.563655	0.572371	0.500851	0.64782	0.476894	0.614729	0.582089	0.511679	0.642043	0.592209	0.60564	0.683894	0.611799	0.538177	0.611351	0.515692	0.567767	0.531722	0.510249	0.602999	0.564233	0.567425	0.617101	0.668451
	12.957	0.582317	0.630352	0.791469	0.678593	0.627707	0.574623	0.611496	0.536603	0.578025	0.563871	0.662117	0.652497	0.643455	0.630592	0.682164	0.703973	0.624172	0.591587	0.58264	0.586899	0.627182	0.627438	0.658368	0.663402	0.529806	0.516812	0.534514	0.551126	0.502755	0.596937	0.502084	0.505937	0.61956	0.539787	0.522427	0.63256	0.608095	0.578781	0.546843	0.576317	0.576772	0.511186	0.522154	0.621498	0.57549	0.53424	0.645379	0.631214
	13.357	0.628974	0.619611	0.698694	0.737751	0.601051	0.585595	0.633184	0.572096	0.544887	0.627131	0.649944	0.659995	0.631988	0.620348	0.680723	0.644101	0.641704	0.621118	0.568937	0.610021	0.609524	0.581676	0.643287	0.651231	0.534054	0.54131	0.557963	0.627345	0.490895	0.575091	0.542227	0.497639	0.638818	0.514611	0.538396	0.638893	0.570004	0.634233	0.603966	0.552307	0.57267	0.565242	0.460146	0.632944	0.541398	0.564504	0.62332	0.653492
[truncated: 229 more columns]

## Sheet: Extended Data Fig 10G
Sumoi		Untreated																													0-30 min after 1 mM FA
CDKi
	Repeat	Repeat #1									Repeat #2										Repeat #3										Repeat #1									Repeat #2									Repeat #3
	Cell	1	2	3	4	5	6	7	8	9	1	2	3	4	5	6	7	8	9	10	1	2	3	4	5	6	7	8	9	10	1	2	3	4	5	6	7	8	9	1	2	3	4	5	6	7	8	9	1
Time (sec)	0	1.0221	1.03517	1.04661	1.01525	1.0377	1.04435	1.04011	1.01971	0.957542	1.02687	1.03049	1.06158	1.00831	1.03131	0.993437	1.00833	1.05322	1.02719	1.03781	1.05692	1.02396	1.00577	1.03548	1.00314	1.0259	1.05357	0.96659	1.01128	1.04128	1.05775	1.07225	1.0113	1.04014	1.00002	1.04469	1.04361	1.07738	1.02752	1.00964	0.989693	1.03852	1.00588	0.963186	1.01944	1.02425	1.01888	1.01485	1.05289
	0.4	1.02603	0.968479	1.01529	1.02783	1.01986	1.02246	1.00386	1.01563	1.01976	0.97227	1.00476	1.01735	1.01733	1.01743	0.990338	1.00454	1.01036	1.01132	0.987652	0.995413	1.0091	0.996842	1.01528	1.00295	0.99881	0.995592	1.00561	1.00717	0.990169	0.995101	1.05034	0.995639	1.01053	1.00582	1.02222	0.995634	1.01804	1.03062	1.02368	1.02416	1.02365	1.01883	1.00622	0.994952	1.02226	1.01537	1.02296	0.997475
	0.8	0.986524	1.00108	1.00398	0.983943	0.987798	0.997612	0.985631	0.975564	1.01707	1.02906	0.991429	1.00471	0.983252	0.995837	1.00851	1.01067	0.987455	0.991685	1.0013	0.993886	0.988787	1.00559	1.01098	1.01253	0.9997	0.998636	1.04125	0.965784	0.965958	0.998958	0.954731	1.00145	0.994408	1.02668	1.00654	0.997802	0.970202	1.01714	0.993147	1.00817	0.996317	1.00287	1.0201	1.01358	0.985833	0.993204	0.999846	1.00235
	1.203	0.985196	0.99583	1.01044	0.976956	1.00324	0.965601	0.993014	0.999443	1.02032	0.984971	1.00103	0.975078	1.01047	0.969725	1.00601	1.00198	0.977269	0.975989	0.965935	0.980799	0.981892	0.997551	0.996088	0.986551	1.01508	0.982236	1.00976	1.0267	0.991931	0.966215	0.966106	1.00425	0.96649	0.990682	0.991712	1.00027	0.972223	0.958219	0.979877	0.981217	0.979849	0.994529	1.01447	0.991772	0.987353	0.990724	1.00481	0.986026
	1.603	0.980145	0.999438	0.923677	0.996023	0.9514	0.969978	0.977391	0.989656	0.985308	0.986829	0.972293	0.941281	0.980637	0.985697	1.00171	0.974484	0.971692	0.99381	1.0073	0.972983	0.996257	0.994251	0.94217	0.994818	0.960506	0.969962	0.976796	0.98907	1.01066	0.981978	0.956571	0.987366	0.988432	0.9768	0.934835	0.962692	0.96216	0.966499	0.993652	0.996768	0.961666	0.977893	0.996019	0.980256	0.980303	0.981819	0.957544	0.961256
	1.655
	1.705
	1.758	0.154263	0.149654	0.141025	0.170867	0.167706	0.150048	0.151753	0.126414	0.15987	0.159992	0.182663	0.177206	0.201746	0.177245	0.199619	0.191205	0.171245	0.193509	0.154294	0.147381	0.173085	0.169896	0.169133	0.173616	0.141385	0.168615	0.186903	0.178547	0.167688	0.141504	0.0967807	0.135645	0.119876	0.124315	0.118428	0.147848	0.124295	0.116991	0.152568	0.182854	0.193268	0.18876	0.175161	0.157457	0.171919	0.15106	0.166973	0.130436
	2.155	0.493044	0.492767	0.450831	0.478946	0.53005	0.46971	0.490537	0.453125	0.50134	0.435806	0.481988	0.537831	0.58131	0.407807	0.40613	0.439778	0.483878	0.554179	0.505492	0.481207	0.51857	0.440577	0.525016	0.493959	0.45217	0.461834	0.508799	0.415547	0.404989	0.346061	0.306611	0.297628	0.311583	0.311109	0.352193	0.347893	0.360851	0.373681	0.376308	0.39947	0.426461	0.43855	0.407936	0.400693	0.388258	0.397904	0.383218	0.314327
	2.558	0.6167	0.629737	0.55307	0.610525	0.620418	0.605688	0.607009	0.578933	0.612137	0.510697	0.563558	0.619292	0.664313	0.504214	0.531517	0.513763	0.59672	0.632896	0.601785	0.564426	0.637134	0.545716	0.624409	0.576214	0.565478	0.566019	0.59851	0.521958	0.514015	0.411015	0.38657	0.366469	0.369664	0.38407	0.432531	0.426731	0.415807	0.410077	0.42445	0.501929	0.478255	0.466179	0.479029	0.479144	0.462288	0.468425	0.477343	0.384907
	2.958	0.663948	0.668155	0.617908	0.627109	0.653866	0.643998	0.627645	0.636832	0.656152	0.600663	0.619415	0.664757	0.722337	0.576693	0.597393	0.566956	0.652198	0.64913	0.645385	0.637967	0.670957	0.626176	0.682234	0.651298	0.629444	0.616275	0.665176	0.604704	0.569234	0.422533	0.410366	0.416564	0.412177	0.423969	0.47156	0.40463	0.465312	0.529915	0.486095	0.523162	0.53037	0.547822	0.530921	0.552436	0.485754	0.538143	0.50772	0.433197
	3.358	0.666492	0.707793	0.678395	0.681309	0.70755	0.661485	0.682332	0.640017	0.71067	0.647679	0.654318	0.726309	0.748638	0.621549	0.620911	0.609232	0.715339	0.73531	0.686582	0.690019	0.705967	0.665172	0.676291	0.684197	0.70284	0.625587	0.697835	0.639072	0.591496	0.480241	0.436877	0.451859	0.459396	0.434492	0.500008	0.437598	0.493637	0.5423	0.526119	0.536908	0.565497	0.540997	0.52145	0.587482	0.51627	0.552096	0.531261	0.46943
	3.758	0.6831	0.725096	0.672175	0.691933	0.708961	0.704546	0.699593	0.671003	0.747927	0.663642	0.670393	0.722801	0.779665	0.665046	0.666796	0.609635	0.746907	0.750098	0.717073	0.693016	0.741266	0.70835	0.740376	0.711888	0.677251	0.655878	0.741451	0.696133	0.644209	0.517219	0.450574	0.445168	0.46998	0.457112	0.481521	0.498763	0.522042	0.582792	0.547768	0.572311	0.573671	0.592247	0.571847	0.601492	0.53173	0.571376	0.584931	0.481221
	4.158	0.72784	0.746089	0.719914	0.739505	0.720725	0.701609	0.732827	0.679145	0.728709	0.689901	0.707652	0.743625	0.789718	0.675089	0.688917	0.624474	0.754547	0.742526	0.742769	0.711363	0.756636	0.722126	0.746426	0.735359	0.731137	0.714346	0.758222	0.682838	0.68071	0.552642	0.466527	0.450898	0.516704	0.472083	0.529985	0.479139	0.537897	0.581907	0.535385	0.592459	0.589958	0.61259	0.580254	0.62389	0.542419	0.578155	0.605886	0.502729
	4.558	0.727172	0.745226	0.737267	0.735402	0.714685	0.762911	0.728775	0.760085	0.73717	0.692037	0.719725	0.780468	0.833234	0.690454	0.713815	0.657349	0.739119	0.760019	0.752518	0.722386	0.78809	0.729014	0.766936	0.751301	0.708923	0.738415	0.748669	0.747939	0.703454	0.550057	0.470735	0.4704	0.525185	0.49441	0.523153	0.51346	0.546645	0.543091	0.546591	0.608839	0.617314	0.602833	0.589561	0.596002	0.551991	0.574892	0.594208	0.50382
	4.958	0.744308	0.735453	0.742907	0.701619	0.775991	0.728606	0.751299	0.733699	0.801956	0.71959	0.734431	0.767497	0.79945	0.713462	0.723564	0.672138	0.76939	0.754898	0.780168	0.713828	0.765	0.723436	0.771612	0.740084	0.768253	0.732088	0.772193	0.698478	0.69723	0.574366	0.492343	0.48787	0.497685	0.523451	0.538785	0.529766	0.550519	0.537085	0.596949	0.608364	0.593576	0.61184	0.607645	0.644769	0.580031	0.570886	0.586767	0.5189
	5.357	0.73397	0.736589	0.73302	0.721834	0.817511	0.755504	0.767224	0.765997	0.755938	0.724862	0.768948	0.788302	0.806476	0.723562	0.731727	0.67424	0.751229	0.813436	0.783828	0.77613	0.795382	0.740481	0.788739	0.706196	0.755673	0.7338	0.768747	0.719819	0.7359	0.55721	0.493245	0.492078	0.544451	0.530306	0.542974	0.493796	0.55651	0.531622	0.599344	0.606221	0.622714	0.628383	0.621451	0.644708	0.589649	0.615698	0.587552	0.545869
	5.757	0.751959	0.763416	0.732941	0.734615	0.793586	0.738493	0.795266	0.741304	0.780443	0.736458	0.758715	0.800019	0.817256	0.745673	0.73739	0.695875	0.746028	0.792314	0.781435	0.739786	0.821413	0.761305	0.785335	0.757346	0.776762	0.753937	0.790361	0.721281	0.737027	0.554311	0.498727	0.493995	0.553475	0.526959	0.534055	0.495373	0.555024	0.565879	0.611715	0.624485	0.616759	0.640975	0.639212	0.634981	0.580719	0.617578	0.599074	0.539774
	6.157	0.724846	0.799271	0.76543	0.751946	0.772502	0.78678	0.763632	0.747985	0.762058	0.746324	0.758805	0.797116	0.8556	0.745909	0.73366	0.689682	0.781965	0.789984	0.786535	0.787214	0.80165	0.745134	0.78654	0.754097	0.747962	0.778546	0.788605	0.711884	0.737998	0.575559	0.506904	0.531416	0.575854	0.525002	0.544279	0.503375	0.542018	0.551303	0.621941	0.623173	0.630587	0.659169	0.644094	0.656785	0.579884	0.634532	0.624068	0.539657
	6.557	0.744959	0.763798	0.751119	0.76358	0.821507	0.783793	0.768416	0.783901	0.816783	0.785707	0.795914	0.804157	0.809738	0.72765	0.743626	0.680904	0.787866	0.80513	0.757181	0.764938	0.795818	0.769117	0.789454	0.769357	0.791523	0.733432	0.80555	0.774667	0.749525	0.570214	0.530312	0.510907	0.531708	0.523311	0.556737	0.5211	0.571667	0.564651	0.625415	0.675974	0.632586	0.624138	0.637665	0.624498	0.607082	0.641607	0.571402	0.532306
	6.957	0.738583	0.792258	0.775651	0.738581	0.791336	0.78009	0.763454	0.764006	0.784237	0.766248	0.760311	0.847388	0.822601	0.775677	0.716678	0.7179	0.804927	0.798943	0.802753	0.763953	0.781623	0.787509	0.733259	0.754636	0.822197	0.7556	0.814395	0.737913	0.786388	0.585694	0.514515	0.53498	0.532013	0.535956	0.569369	0.508821	0.557906	0.598128	0.630113	0.644576	0.653963	0.629237	0.638687	0.628722	0.61729	0.640886	0.636676	0.540604
	7.357	0.785338	0.788253	0.792869	0.759584	0.797002	0.763091	0.768822	0.731382	0.781739	0.79338	0.788048	0.858397	0.789222	0.747616	0.728488	0.72261	0.799147	0.80712	0.808766	0.79205	0.815293	0.791157	0.785407	0.760955	0.803091	0.757988	0.795315	0.75549	0.747126	0.602109	0.519166	0.525859	0.562557	0.56013	0.5485	0.514708	0.53935	0.563354	0.613004	0.665859	0.646591	0.633267	0.626678	0.649056	0.593544	0.623207	0.608188	0.543318
	7.757	0.767396	0.799069	0.809969	0.788123	0.810295	0.790424	0.783242	0.787471	0.817101	0.775693	0.740808	0.845263	0.820617	0.750795	0.750275	0.699467	0.792405	0.843669	0.774698	0.786109	0.814264	0.779878	0.777541	0.789868	0.783493	0.743651	0.836718	0.745682	0.770737	0.567736	0.546179	0.538285	0.54047	0.541939	0.567148	0.551263	0.535235	0.600385	0.629262	0.621311	0.656443	0.629826	0.670461	0.666309	0.619326	0.638543	0.638841	0.561242
	8.157	0.760815	0.814454	0.758382	0.813386	0.804457	0.768501	0.792217	0.786936	0.815094	0.788938	0.757414	0.82563	0.832883	0.772831	0.75968	0.703995	0.80188	0.818554	0.798989	0.776437	0.804385	0.74905	0.798239	0.816933	0.812743	0.730488	0.816052	0.72964	0.743429	0.616959	0.522596	0.517155	0.54906	0.539958	0.57867	0.523439	0.515077	0.575664	0.628393	0.648686	0.67274	0.647888	0.6776	0.653124	0.643593	0.618069	0.618759	0.547597
	8.557	0.764974	0.830878	0.783536	0.795267	0.787177	0.806867	0.789591	0.7663	0.802972	0.765235	0.800525	0.807322	0.790041	0.774803	0.756772	0.714688	0.790808	0.844929	0.798248	0.770005	0.813181	0.775779	0.834556	0.788081	0.792485	0.746071	0.815422	0.770686	0.727026	0.587811	0.541727	0.520386	0.522605	0.551242	0.550003	0.511049	0.50926	0.534676	0.621599	0.679265	0.668679	0.668501	0.658865	0.691221	0.615392	0.640662	0.636317	0.539608
	8.957	0.783526	0.830357	0.771388	0.800973	0.785275	0.806976	0.753767	0.770914	0.784372	0.791223	0.772197	0.816452	0.79272	0.785605	0.759572	0.700299	0.822576	0.792147	0.792619	0.781716	0.85024	0.770209	0.792325	0.805002	0.751203	0.74241	0.831951	0.766902	0.762783	0.584234	0.503578	0.571059	0.500922	0.551273	0.55083	0.523695	0.547083	0.59009	0.618236	0.670333	0.66181	0.658105	0.682482	0.657673	0.628655	0.652145	0.632078	0.547529
	9.357	0.790484	0.827582	0.743437	0.789368	0.7869	0.797215	0.771618	0.769627	0.834599	0.75684	0.764683	0.839346	0.817357	0.774398	0.763865	0.708431	0.811208	0.799236	0.779345	0.73926	0.794728	0.795451	0.759391	0.791913	0.734548	0.761374	0.801795	0.79417	0.766384	0.587525	0.510626	0.575061	0.533826	0.552791	0.577868	0.50844	0.570811	0.580471	0.648616	0.691732	0.650424	0.650556	0.643961	0.685383	0.628391	0.663719	0.634726	0.557479
	9.757	0.789396	0.809187	0.768941	0.815379	0.830363	0.832473	0.761473	0.793596	0.806107	0.775409	0.755951	0.833973	0.827267	0.758863	0.765716	0.703524	0.802658	0.799606	0.763008	0.78074	0.818132	0.734044	0.822569	0.832551	0.74818	0.760514	0.828905	0.814721	0.746291	0.595449	0.515346	0.572156	0.524925	0.538101	0.540421	0.541579	0.568862	0.557937	0.649958	0.656653	0.642037	0.678376	0.657159	0.69734	0.638755	0.638301	0.635883	0.563391
	10.157	0.783123	0.770821	0.762933	0.795467	0.809961	0.759478	0.780667	0.774418	0.815855	0.799808	0.735841	0.834883	0.862758	0.756948	0.760228	0.706296	0.820127	0.807608	0.766972	0.776039	0.810543	0.775688	0.762724	0.817245	0.787664	0.775629	0.853018	0.779072	0.733492	0.56557	0.528839	0.562312	0.548575	0.570843	0.588369	0.51708	0.535762	0.596192	0.638136	0.656995	0.680751	0.656906	0.647809	0.682137	0.641033	0.665445	0.628155	0.573953
	10.557	0.766963	0.775683	0.734111	0.796655	0.784955	0.806041	0.787815	0.788021	0.824314	0.808228	0.747057	0.810426	0.792192	0.765123	0.748836	0.70915	0.833318	0.802758	0.821349	0.790057	0.812886	0.785489	0.792373	0.802703	0.756198	0.757034	0.813348	0.775162	0.758821	0.584256	0.512448	0.553792	0.534617	0.556952	0.570616	0.468141	0.536885	0.576786	0.663895	0.696393	0.655316	0.660027	0.634632	0.645408	0.632302	0.667634	0.619451	0.580242
	10.957	0.766803	0.801355	0.708212	0.816062	0.772707	0.797111	0.744271	0.755619	0.784186	0.780532	0.743116	0.846971	0.841975	0.77017	0.746841	0.709395	0.813033	0.836724	0.819239	0.797165	0.820612	0.795029	0.855407	0.803992	0.766933	0.785837	0.799993	0.780774	0.762181	0.586135	0.558574	0.529631	0.55269	0.565137	0.604329	0.525055	0.516996	0.608217	0.68829	0.684046	0.648433	0.669076	0.658775	0.654718	0.633995	0.656518	0.638284	0.573021
	11.357	0.779237	0.759731	0.731244	0.826588	0.790759	0.802825	0.792559	0.779635	0.800848	0.801679	0.75882	0.880874	0.827604	0.760145	0.745669	0.710628	0.817712	0.815033	0.788342	0.793036	0.813015	0.776811	0.7497	0.8098	0.774623	0.781725	0.809761	0.809944	0.787396	0.602301	0.508284	0.555334	0.543048	0.608813	0.588447	0.527894	0.563574	0.600322	0.669528	0.676069	0.619326	0.663037	0.651919	0.670469	0.628845	0.690258	0.612634	0.54694
	11.757	0.816751	0.797494	0.752098	0.797059	0.817408	0.787998	0.781886	0.796497	0.818211	0.803613	0.776117	0.842995	0.826809	0.752342	0.749296	0.740536	0.851126	0.798816	0.775417	0.783869	0.827025	0.765819	0.811564	0.784826	0.759331	0.774158	0.808757	0.795625	0.760975	0.574007	0.542184	0.559863	0.54005	0.561557	0.54894	0.489105	0.5709	0.609273	0.640957	0.681783	0.651231	0.653813	0.639708	0.654325	0.624121	0.668391	0.623405	0.567345
	12.157	0.817465	0.785922	0.751887	0.761442	0.81433	0.770425	0.807156	0.755316	0.765084	0.812639	0.755955	0.840666	0.814598	0.764702	0.746136	0.747458	0.833369	0.817676	0.794786	0.804093	0.788745	0.81503	0.788759	0.780481	0.756327	0.759009	0.816268	0.779993	0.785065	0.590571	0.55874	0.554319	0.581177	0.569738	0.559143	0.457997	0.612975	0.589887	0.650322	0.676822	0.641753	0.638141	0.640518	0.652459	0.639988	0.67041	0.617513	0.556213
	12.557	0.766381	0.788374	0.745547	0.807058	0.821478	0.819635	0.763204	0.798533	0.759703	0.815794	0.754646	0.836146	0.826735	0.787286	0.757368	0.740541	0.832557	0.844426	0.756379	0.793489	0.814637	0.807174	0.78439	0.787273	0.769555	0.771548	0.840441	0.763995	0.762132	0.616698	0.55822	0.592232	0.538253	0.541134	0.602044	0.477109	0.576123	0.58216	0.658758	0.654781	0.657929	0.660379	0.642828	0.640868	0.637431	0.695247	0.635567	0.545663
	12.957	0.766527	0.779927	0.803238	0.819191	0.818568	0.76103	0.772451	0.822793	0.739949	0.808471	0.769845	0.83234	0.791496	0.754719	0.745909	0.739579	0.854669	0.844104	0.820309	0.790946	0.813141	0.757863	0.808871	0.817128	0.733947	0.755856	0.843998	0.747442	0.753117	0.622656	0.536144	0.595785	0.578011	0.587136	0.562601	0.506758	0.606833	0.584173	0.644091	0.680859	0.627992	0.633044	0.673817	0.652654	0.642104	0.652554	0.622366	0.554411
	13.357	0.765614	0.814644	0.766172	0.788455	0.77105	0.782383	0.749011	0.808668	0.773216	0.816303	0.80072	0.82329	0.833172	0.763345	0.743968	0.715162	0.864929	0.828482	0.80311	0.816043	0.827522	0.774362	0.783037	0.798268	0.747211	0.753739	0.850782	0.765066	0.759262	0.602958	0.49368	0.589015	0.548978	0.571438	0.55849	0.510799	0.573482	0.626326	0.641449	0.679237	0.640049	0.657708	0.645421	0.633103	0.663189	0.647682	0.628239	0.54169
[truncated: 119 more columns]

## Sheet: Extended Data Fig 10H
		Repeat #1										Repeat #2										Repeat #3
		#1	#2	#3	#4	#5	#6	#7	#8	#9	#10	#1	#2	#3	#4	#5	#6	#7	#8	#9	#10	#1	#2	#3	#4	#5	#6	#7	#8	#9	#10
Untreated	Untreated	1.27709	-1.95171	4.44494	-2.2207	-2.16914	-0.917567	1.8639	0.535727	-1.47965		-1.03618	3.98647	-7.66731	-5.31742	3.35823	5.42387	11.3535	-5.79258	-5.26946	-0.523967	0.270333	-4.50848	1.57603	-1.26261	-2.38849	3.54796	4.35939	-6.05985	1.99363	4.5741
	0-30min	31.4165	41.6155	36.7811	39.4627	36.5479	35.0427	44.82	37.2818	32.1947		22.7358	18.8242	21.838	21.2949	21.2887	20.0916	24.6123	20.8623	25.6337		37.1046	27.2866	27.2953	21.5426	17.5888	22.5184	15.3153	12.4043	17.7194
	90-120min	9.32422	9.0864	9.61561	5.11906	10.6796	16.9178	17.9327	12.0001	9.11152	5.0629	8.23055	-3.03273	2.16101	-4.11087	0.570965	0.570965	5.7287	3.50867	5.19032		16.6854	12.5242	4.56869	6.13538	5.67155	9.29282	-2.54388	-6.88296	4.33059
	Repeat	Repeat #1									Repeat #2									Repeat #3
	Cell	#1	#2	#3	#4	#5	#6	#7	#8	#9	#1	#2	#3	#4	#5	#6	#7	#8	#9	#1	#2	#3	#4	#5	#6	#7	#8	#9	#10
Sumo i	Untreated	3.75126	-3.85568	6.73998	0.566843	-1.56285	1.5574	2.27192	3.02423	-0.70795	-3.16526	1.22141	1.54163	0.873597	5.359	2.51286	-0.0418	-0.45978	-4.16443	-2.01633	-4.08719	-0.41476	5.89758	-1.54984	3.86155	1.53914	-5.75271	-8.67366	-4.26616
	0-30min	35.4726	39.9627	35.1949	39.7411	26.6345	41.4358	36.8204	42.1734	42.7818	39.1225	22.2325	19.8964	24.4805	16.9159	24.2055	28.306	35.8691	20.42	31.66	37.0842	38.8928	34.8399	26.3702	36.6085	28.8954	20.2343	24.4989	40.8429
	90-120min	11.3814	15.2135	10.1004	11.9638	8.30456	10.7003	12.9339	6.84933	16.5426	15.6663	-1.17849	-2.5649	6.63096	2.20927	-7.47771	12.2578	8.98289		3.36782	15.1114	4.30924	10.6175	10.9699	3.08509	-3.07258	3.33244	-0.96023	6.01546
		Untreated	+SUMOi
	Untreated	29	28
	0-30min	27	28
	90-120min	28	27

## Sheet: Extended Data Fig 10J
	Repeat	Repeat #1																			Repeat #2
WT	Cell	1	2	3	4	5	6	7	8	9	10	11	12	13	14	15	16	17	18	19	1	2	3	4	5	6	7	8	9	10	11	12	13	14	15	16	17	18	19	20	21	22	23	24	25	26	27	28	29
	Untreated	3.50024	-7.25413	3.79927	-12.8142	-4.75193	23.3853	2.71777	-1.1925	14.8545											-6.91169	0.429161	-3.87391	-0.907421	-7.13528	11.1629	6.26169	-1.82085	1.9799	15.4263	-6.60863	-3.41809	-0.673708	2.61004	-3.0491	3.38668	1.78326	6.31595	-9.68638	-16.8463	-2.94687	-7.2381
Time after 0.3mM FA pulse	0-30 min	35.4063	57.8474	18.3635	34.5313	36.252	34.9417	25.9783	35.8696	26.0375	20.6032	19.1071	30.8094	25.3754	11.4939	16.8093	16.8093				43.2176	60.5199	43.0848	35.9391	40.6853	42.8411	38.692	30.1971	37.1432	24.0401	38.8663	17.8701	33.4219	28.2657	38.613	30.8532	14.919	27.2289	17.3828	19.3062
	30-60 min	23.0179	24.2635	28.4484	22.2958	6.9408	22.5528	13.7717	17.8771	16.9731	39.0038	9.97261	30.5089	2.09732	25.8045	20.5173	22.3907	20.2265	17.4123	22.3644	41.7219	38.6118	12.664	42.9386	32.9491	27.3007	40.2566	19.5769	39.9546	11.4511	26.8907	26.1542	12.748	19.0661	16.6236	20.8446	-0.532934	19.7384	19.5356	15.3123	33.4752
	60-90 min	8.02262	23.7137	-4.34833	20.784	14.8503	6.75812	12.0799	11.7239	14.9296	15.3133	18.9788	7.37912	-10.4741	-0.621662	4.12754	-14.9493	-2.05221	2.22019	-0.661006	16.6898	-0.557932	8.28114	6.25745	27.2711	-4.89179	21.4328	9.73935	41.385	6.86553	17.4193	17.4193	10.3566	9.23134	8.20166	10.3381	10.7046	24.6944
	90-120 min	-16.6287	8.66996	3.21732	-13.0797	8.31848	10.7519	10.7519	-8.27471	7.42075	-4.92838	17.1166	19.2284	-2.11004	7.11594	4.13331	-10.8679	12.1058			27.4006	21.3528	25.5137	17.9293	16.6927	26.0134	21.4287	27.3503	27.3503	44.5697	21.2322	1.91847	-5.7917	12.2437	10.2114	-12.7235	45.044	22.4742	-4.95724
	Repeat	Repeat #1																																		Repeat #2
	Cell	1	2	3	4	5	6	7	8	9	10	11	12	13	14	15	16	17	18	19	20	21	22	23	24	25	26	27	28	29	30	31	32	33	34	1	2	3	4	5	6	7	8	9	10	11	12	13	14
CSA KO	Untreated	9.70471	-1.3029	11.4812	7.71625	5.6463	11.7439	10.237	3.53043	10.4244	-5.12833	-2.19306	12.1832	9.84938	22.2729	-9.87702	-1.56964	-6.20151	0.260946	0.419709	-0.259429	-6.28682	-7.80209	-4.25252	5.79721	9.78562	-1.48297	1.21158	3.27782	1.98062	9.29766	3.3491	10.7447	-0.936834	-0.817413	-8.04565	9.5553	1.30719	1.08789	1.85182	-6.1701	3.34782	-10.1573	-9.05751	9.00582	-5.53951	-1.6546	-12.4624	-6.19163
Time after a 300 μM FA pulse	0-30 min	61.1004	37.6612	42.3687	53.1782	62.0457	49.5871	69.1362	62.3478	61.8836	52.3817	44.8492	58.1141	68.7164	44.216	51.352	54.2514	28.8857																		61.4166	66.43	65.9715	44.7848	43.5877	74.5478	57.772	46.9002	53.5165	56.3131	57.5678	61.8642	65.6005
	30-60 min	57.2362	36.0343	47.5601	35.7646	36.9925	50.7583	46.4666	35.3633	22.4122	40.5297	52.0971	32.59	26.6544	35.5632																					60.7668	42.047	58.8533	55.3578	49.6665	61.2016	69.3149	46.3496	62.2252	38.9748	52.3447	50.7954	26.474	41.7352
	60-90 min	34.1055	44.2827	27.5523	35.9081	35.1116	30.3424	22.2322	35.0112	29.614	38.5349	17.3146	33.4088																							83.7881	62.7501	56.156	58.1182	29.9049	37.5095	37.7489	47.7649	27.823	31.3188	42.4563	34.1957	43.0486	49.6161
	90-120 min	40.2391	49.3534	29.8084	6.34589	55.9705	42.5696	27.4021	23.6797	42.5696	26.8745	22.5698	30.7665	25.9759	25.4439	31.4646																				61.2616	37.1901	56.7458	24.0616	21.9504	21.9504	52.1688	52.1688	51.5243	30.767	32.7055	29.9912	53.473
	Repeat	Repeat #1																												Repeat #2
	Cell	1	2	3	4	5	6	7	8	9	10	11	12	13	14	15	16	17	18	19	20	21	22	23	24	25	26	27	28	1	2	3	4	5	6	7	8	9	10	11	12	13	14	15	16	17	18	19	20
NAEi	NAEi only	0.571836	3.60863	-1.69725	5.77055	1.09818	-9.86923	-14.5089	-6.32377	-12.9002	-9.53883	-5.30204	5.4881	2.84806	-3.95998	-9.22455	1.61743	-10.6478	-1.28575	-10.0017	-10.1512	-22.5164								-9.62544	-7.54963	-10.1684	13.1864	-0.117819	-7.89299	0.763924	5.45235	-8.07368	-10.3739	8.27653	4.0064	-9.96824	0.725276	10.1497	4.18375	0.41037	7.10674	5.04387	3.64178
Time after a 300 μM FA pulse	0-30 min	63.8979	52.5222	50.8379	66.6925	71.2237	59.4777	55.4938	55.9281	45.9389	65.9457	80.6869	58.6558	66.1618																47.2536	44.546	45.5606	36.4043	37.3695	49.7473	58.2084	53.8654	47.8369	72.8961	57.16	59.7073	54.2434	49.7593	53.6147	44.3292	65.2639
	30-60 min	54.7334	75.0857	47.8383	40.0308	50.3603	29.4822	46.7645	42.371	37.0766	14.7017	35.1259	29.0801	43.9195	54.3123	52.419	34.1584	47.4962												58.5271	48.3568	56.8788	50.2018	57.5729	50.2718	51.8957	48.5182	33.1021	43.9008	47.4401	32.0284	24.5365	49.037	28.7072	22.9269	31.4396
	60-90 min	65.937	40.2137	60.4756	58.7499	42.4426	54.2367	48.9442	45.5294	51.6022	25.8659	48.4268	35.4426	31.0042	34.6646	9.22284	51.9312	34.831	50.0848	50.0848	41.32	32.2143	48.1067							43.5547	54.6451	36.3742	37.2892	40.3234	42.5283	37.8673	23.2063	38.8336	48.6485	33.0796	56.1428	33.751	51.954	39.4778	55.0721	36.0192	35.9134
	90-120 min	31.4153	15.7122	48.3877	11.5831	24.9351	21.263	37.9092	47.8063	48.396	41.5586	41.5586	14.8463	36.7872	18.6885	28.5414	32.699	27.9521	42.4325	19.67	41.6762	22.3693	29.2369	18.726	15.0879	19.4056	38.8063	32.2703	24.5654	22.5877	22.6897	34.6948	28.9239	15.5146	25.2839	24.0058	31.3292	30.91	45.4075	28.1447	37.2232	20.4913	35.459	38.983	35.1902	28.4783	29.0917	41.0904	40.3279
	Repeat	Repeat #1										Repeat #2										Repeat #3
	Cell	1	2	3	4	5	6	7	8	9	10	1	2	3	4	5	6	7	8	9	10	1	2	3	4	5	6	7	8	9	10	11	12	13	14	15	16	17	18
SUMOi	SUMOi only	3.72769	-8.79308	-4.16597	2.89028	-10.0424	-7.75304	-1.86487	6.65193	3.61448	3.61448	-2.06214	-4.37553	6.978	2.67179	-1.75998	8.43285					-6.07571	3.65316	-0.659021	-0.416237	7.59152	4.80714	-6.07857	1.41021	-1.997
Time after a 300 μM FA pulse	0-30 min	47.058	22.1816	37.5043	36.0888	31.4941	40.7774	36.0096	22.7302	23.0874	17.1474	46.9605	32.096	53.9225	46.8408	39.3407	42.256	40.3495	46.1337	30.6064		31.0982	27.3492	27.5049	40.0935	35.2646	24.1491	26.3691	17.8754	11.3368	31.0982	27.3492	27.5049	40.0935	35.2646	24.1491	26.3691	17.8754	11.3368
	30-60 min	32.3166	12.9081	8.97475	4.48113	5.64253	7.76847	24.2785	18.0859	18.0859		17.0847	25.4157	27.4992	25.7869	31.9141	24.1294	19.2557	19.2557	19.1154		6.3623	16.6263	9.52445	11.5695	6.51711	10.6617	11.5139	4.22829
	60-90 min	1.20155	6.76626	16.092	12.045	16.187	10.8788	9.78487	16.3483	8.06933	5.53519	13.669	27.9732	21.0293	33.0822	35.9243	9.49861	9.18758	14.261	19.2407	23.145	-6.83188	6.01468	-6.76535	6.79352	8.9613	16.7694	-0.376794	-3.4684	-1.82799	1.41384
	90-120 min	5.32967	8.9752	6.57928	9.60869	16.0602	12.0256	-0.439047	21.395			14.7734	6.30787	1.93483	7.96692	11.3065	11.3065	16.2498	12.0027	5.37173		5.35667	-1.94491	-8.47656	-4.80566	-2.56219	2.88844	10.4422	3.69548	8.72659	12.373
		WT	CSA KO	NAEi	SUMOi
	No FA	122	129	61	25
Time after a 300 μM FA pulse	0-30 min	82	96	57	37
	30-60 min	52	67	49	26
	60-90 min	56	68	74	30
	90-120 min	53	57	65	27
[truncated: 102 more columns]

## Sheet: Extended Data Fig 10K
NAEi		Untreated
regular
	Repeat	Repeat #1																				Repeat #2																									Repeat #3
	Cell	1	2	3	4	5	6	7	8	9	10	11	12	13	14	15	16	17	18	19	20	1	2	3	4	5	6	7	8	9	10	11	12	13	14	15	16	17	18	19	20	21	22	23	24	25	1	2	3
Time (sec)	0	1.04167	1.09004	1.20051	1.12432	1.06308	1.08923	1.08923	1.10467	1.13354	1.0113	0.978199	1.14143	0.960218	1.10402	1.07125	1.09878	1.13795	0.997854	1.0911	1.11114	1.09562	1.0711	1.06098	1.04336	1.12001	1.0501	0.959532	1.11761	1.09842	1.06991	1.07586	1.05079	1.07724	1.08066	1.04236	1.10297	1.13043	1.05561	1.02325	1.13294	1.08013	1.079	1.07101	1.07763	1.04532	1.11376	1.06825	1.10674
	0.4	1.02014	1.03182	0.973699	1.05335	1.01472	1.07185	1.07185	1.09374	1.1025	1.03057	0.987708	1.0046	0.962815	1.08801	1.00767	1.0734	1.01839	1.0726	1.08048	1.03196	0.976972	0.995048	1.02206	1.02336	1.07082	1.06474	0.988304	1.07705	1.10995	1.03719	1.0244	1.11029	1.03275	1.06192	1.11269	1.10359	1.04816	1.04127	1.03904	1.10874	1.09314	0.904098	1.07107	1.01601	1.01767	1.08755	1.02865	1.12033
	0.8	1.00798	1.04181	1.02162	1.00971	1.00579	1.02502	1.02502	1.01635	1.04243	1.0114	0.99275	1.01078	0.955805	0.998497	0.974889	1.00801	0.999404	0.950019	1.07351	1.05067	0.986843	1.05185	1.00306	1.01409	1.00768	1.02374	1.00464	1.02353	0.989003	1.04036	1.00898	1.03457	1.02327	1.03231	1.06493	1.04104	1.00691	1.06684	1.02224	1.02476	1.03279	1.01435	1.04467	1.06033	0.993691	1.03105	1.05019	1.03071
	1.203	1.01537	0.979226	1.02199	1.01798	1.01989	1.05247	1.05247	0.966552	0.979125	1.00957	1.025	1.00022	1.00856	1.00718	1.01969	1.00472	1.00437	1.0051	0.972567	0.94991	1.05629	0.999553	1.01512	0.97711	0.996956	0.950529	1.00926	0.991078	1.03755	1.01069	0.959486	1.00406	1.02338	0.982109	1.00951	0.978904	0.99807	0.974062	0.958551	1.02186	1.01885	0.999249	0.979707	0.967983	1.03959	1.00075	0.981077	0.978987
	1.603	0.976651	0.978966	0.956393	0.972313	0.97432	0.922507	0.922507	1.0171	0.978446	0.979022	0.982247	0.988995	1.03564	0.994328	1.00542	0.987266	0.996226	1.04488	0.953927	0.99942	0.956865	0.948598	0.981819	1.0088	0.995362	1.02573	0.986105	0.98539	0.973451	0.948949	1.03153	0.961369	0.953351	0.985581	0.925559	0.980058	0.995023	0.959096	1.01921	0.953382	0.948359	0.986406	0.975619	0.971692	0.96672	0.968201	0.968732	0.990307
	1.655
	1.705
	1.758	0.168065	0.157527	0.177017	0.16948	0.153719	0.146304	0.146304	0.164911	0.180404	0.141613	0.15372	0.169074	0.147263	0.158765	0.170436	0.161197	0.150797	0.147456	0.174788	0.158613	0.173966	0.168336	0.233015	0.190073	0.16603	0.173816	0.13423	0.155109	0.159261	0.188876	0.171952	0.192259	0.159676	0.17913	0.184586	0.151268	0.187489	0.14975	0.217882	0.186435	0.160374	0.126699	0.17147	0.189555	0.126936	0.181371	0.14488	0.175731
	2.155	0.399431	0.411092	0.482218	0.431712	0.416576	0.399528	0.399528	0.415201	0.470103	0.429747	0.453086	0.478185	0.441555	0.462824	0.366348	0.371296	0.417138	0.417494	0.425484	0.471848	0.528208	0.524899	0.568044	0.45588	0.432871	0.447644	0.384072	0.386515	0.382472	0.408844	0.347123	0.49328	0.471245	0.491433	0.454646	0.459037	0.468576	0.398289	0.450291	0.515351	0.463453	0.52106	0.392952	0.528276	0.446208	0.451083	0.423537	0.406739
	2.558	0.514533	0.496168	0.548762	0.555205	0.527822	0.506844	0.506844	0.48643	0.508335	0.565506	0.505085	0.57335	0.549663	0.555837	0.447239	0.448327	0.527024	0.519324	0.582496	0.543638	0.633871	0.590057	0.684455	0.515563	0.58912	0.549006	0.509011	0.474035	0.502026	0.51337	0.435809	0.598473	0.572327	0.529122	0.583012	0.548672	0.565533	0.499056	0.554319	0.54275	0.599605	0.59843	0.53037	0.601292	0.610665	0.529019	0.525688	0.455779
	2.958	0.534586	0.533915	0.685207	0.604296	0.570969	0.588244	0.588244	0.49777	0.615984	0.621998	0.620163	0.616639	0.544279	0.599558	0.454346	0.571133	0.57345	0.514897	0.636649	0.607467	0.650978	0.629516	0.69901	0.522888	0.63231	0.589709	0.610678	0.5094	0.543521	0.583011	0.498775	0.607612	0.668851	0.612611	0.646322	0.649803	0.596394	0.4819	0.596598	0.629613	0.605038	0.668757	0.52573	0.641953	0.669414	0.545609	0.535884	0.518666
	3.358	0.579781	0.604349	0.677208	0.636989	0.530883	0.525599	0.525599	0.530143	0.614279	0.644259	0.576789	0.659774	0.60821	0.655893	0.532411	0.545678	0.617561	0.547784	0.683475	0.690821	0.641814	0.659754	0.756869	0.570354	0.643148	0.698187	0.660253	0.58089	0.531087	0.591937	0.538599	0.666313	0.755515	0.605145	0.584296	0.662067	0.66069	0.568053	0.645126	0.633374	0.637121	0.702334	0.545967	0.734377	0.699039	0.569184	0.59317	0.516426
	3.758	0.610849	0.56269	0.650326	0.723791	0.588371	0.646339	0.646339	0.542501	0.663612	0.61688	0.600249	0.671193	0.635513	0.659515	0.557832	0.601765	0.658144	0.613499	0.708917	0.689899	0.734479	0.643109	0.774881	0.58961	0.684525	0.639826	0.699708	0.60764	0.562911	0.630542	0.563486	0.706301	0.705296	0.611182	0.659583	0.672001	0.654567	0.586441	0.624544	0.699003	0.656887	0.726143	0.562048	0.74623	0.644201	0.58407	0.650435	0.544953
	4.158	0.649235	0.596391	0.696167	0.681508	0.595327	0.726648	0.726648	0.629121	0.657949	0.642707	0.729789	0.680999	0.640148	0.714457	0.593437	0.552104	0.646304	0.581167	0.671807	0.664967	0.658889	0.665512	0.754063	0.608324	0.671727	0.672365	0.751062	0.626193	0.612326	0.614236	0.576327	0.682843	0.722804	0.626967	0.637061	0.695457	0.750001	0.640081	0.646264	0.669101	0.70299	0.74814	0.616959	0.676132	0.690214	0.623282	0.704183	0.533632
	4.558	0.682507	0.581525	0.663821	0.66658	0.636928	0.679526	0.679526	0.646378	0.666156	0.66862	0.662658	0.718772	0.698323	0.669958	0.581344	0.595334	0.647817	0.660458	0.714025	0.664795	0.676419	0.62547	0.80471	0.631114	0.686449	0.664957	0.690612	0.645955	0.619141	0.603599	0.681042	0.68069	0.752896	0.63918	0.63069	0.651872	0.692332	0.60424	0.656944	0.704481	0.665272	0.813914	0.638156	0.736943	0.762914	0.595379	0.674731	0.586054
	4.958	0.697112	0.607036	0.634341	0.693083	0.616181	0.664013	0.664013	0.644458	0.670818	0.657134	0.66947	0.722869	0.642082	0.666969	0.601611	0.573014	0.629985	0.660078	0.747154	0.715597	0.719901	0.703385	0.760023	0.625236	0.688778	0.728856	0.70713	0.673244	0.613341	0.654189	0.669012	0.724353	0.734711	0.646278	0.666397	0.70119	0.733132	0.588838	0.667242	0.699955	0.698339	0.887513	0.616677	0.747655	0.724868	0.581219	0.619606	0.591292
	5.357	0.686312	0.62172	0.679773	0.675927	0.622715	0.677626	0.677626	0.701224	0.708358	0.711408	0.733901	0.743001	0.689939	0.716649	0.563975	0.618285	0.675595	0.596868	0.727596	0.770034	0.708491	0.631321	0.775723	0.652889	0.667335	0.688349	0.713478	0.683925	0.64135	0.66715	0.593161	0.724983	0.757145	0.627413	0.686956	0.663741	0.76959	0.619352	0.647125	0.686146	0.700151	0.759347	0.598219	0.715205	0.742476	0.566205	0.699403	0.584991
	5.757	0.6992	0.621847	0.680247	0.676271	0.582679	0.652312	0.652312	0.651591	0.69226	0.649744	0.735198	0.723537	0.667378	0.723735	0.541113	0.634443	0.705845	0.57411	0.678005	0.740711	0.686024	0.671732	0.741417	0.658989	0.701233	0.660471	0.68532	0.692463	0.681523	0.705208	0.650393	0.664478	0.756417	0.621237	0.668533	0.72442	0.764059	0.600836	0.604136	0.727933	0.634731	0.840153	0.613836	0.720529	0.702901	0.596267	0.666438	0.577157
	6.157	0.646384	0.620923	0.717469	0.712913	0.604482	0.639747	0.639747	0.703746	0.667778	0.661673	0.672711	0.715461	0.708276	0.729851	0.535763	0.617988	0.790862	0.586337	0.721895	0.718746	0.718779	0.661713	0.82982	0.640556	0.70275	0.648115	0.738037	0.686661	0.672481	0.660332	0.622991	0.708943	0.726587	0.634035	0.69774	0.685378	0.680555	0.61473	0.63594	0.724494	0.75578	0.722467	0.660684	0.729298	0.720477	0.611391	0.691431	0.569714
	6.557	0.702353	0.598088	0.688348	0.684037	0.623476	0.663349	0.663349	0.674564	0.701199	0.713252	0.704713	0.722946	0.667074	0.787201	0.558072	0.624889	0.778062	0.63836	0.660619	0.734655	0.728217	0.714536	0.8397	0.633882	0.682364	0.752128	0.748087	0.687973	0.682243	0.694424	0.633439	0.731855	0.709238	0.625105	0.682429	0.723907	0.698776	0.619153	0.640915	0.704018	0.709029	0.690883	0.689368	0.748661	0.690512	0.606348	0.693217	0.590075
	6.957	0.700011	0.614628	0.695353	0.692635	0.608518	0.680602	0.680602	0.751926	0.688588	0.660102	0.620383	0.707331	0.715444	0.727196	0.560619	0.639588	0.730066	0.61676	0.715145	0.774645	0.71198	0.647073	0.811795	0.627849	0.688027	0.61254	0.694121	0.680678	0.697837	0.713136	0.639153	0.736476	0.712886	0.583406	0.724896	0.739103	0.694998	0.557221	0.678007	0.717901	0.708017	0.726903	0.62784	0.73197	0.778023	0.622492	0.688453	0.558129
	7.357	0.647221	0.645081	0.667987	0.72356	0.606973	0.688203	0.688203	0.630467	0.742154	0.686271	0.739604	0.75354	0.701061	0.732971	0.578871	0.671363	0.732063	0.621524	0.679839	0.740165	0.664842	0.644753	0.809857	0.605955	0.671456	0.650866	0.715686	0.686377	0.64594	0.713169	0.587279	0.748367	0.674156	0.625578	0.70647	0.725329	0.725958	0.623098	0.632088	0.758022	0.732205	0.805896	0.681994	0.674444	0.696577	0.609318	0.682692	0.54539
	7.757	0.689219	0.634986	0.658691	0.725362	0.638611	0.73506	0.73506	0.667164	0.659442	0.635032	0.706442	0.674165	0.697713	0.69882	0.621298	0.660891	0.726028	0.663369	0.702797	0.701584	0.702002	0.732752	0.78116	0.605268	0.735299	0.620206	0.799948	0.684824	0.663557	0.672679	0.615748	0.702938	0.753701	0.627279	0.675322	0.757266	0.722609	0.632359	0.607089	0.756592	0.657172	0.78144	0.692369	0.727928	0.704332	0.642333	0.646709	0.562306
	8.157	0.695686	0.63234	0.668903	0.617121	0.623475	0.697646	0.697646	0.66344	0.677613	0.710969	0.66988	0.693942	0.70744	0.701858	0.607825	0.666699	0.726694	0.623723	0.705979	0.719162	0.715799	0.587047	0.874719	0.637112	0.696224	0.647721	0.703182	0.69406	0.706569	0.646692	0.633261	0.71638	0.658095	0.618256	0.693832	0.734931	0.708795	0.55822	0.637076	0.743934	0.723584	0.788262	0.706468	0.665061	0.719228	0.6317	0.6746	0.549964
	8.557	0.647424	0.626051	0.742864	0.670035	0.605226	0.664373	0.664373	0.705901	0.735798	0.692074	0.656719	0.738199	0.648877	0.700946	0.599106	0.67192	0.741129	0.598769	0.693192	0.735338	0.757205	0.659015	0.743962	0.680912	0.701695	0.683928	0.740842	0.711456	0.686381	0.684177	0.591277	0.680124	0.65834	0.610795	0.688313	0.756801	0.684275	0.610906	0.638557	0.659797	0.673716	0.796829	0.661034	0.729166	0.685471	0.590912	0.651067	0.546309
	8.957	0.697551	0.616011	0.629448	0.659312	0.613518	0.669494	0.669494	0.71894	0.725984	0.663405	0.668165	0.675418	0.647718	0.722715	0.603927	0.658097	0.70787	0.674998	0.687936	0.68677	0.686178	0.708843	0.829384	0.599413	0.706126	0.72692	0.747334	0.735425	0.663376	0.706333	0.588387	0.734638	0.702082	0.610177	0.683869	0.729736	0.738569	0.598864	0.63879	0.742437	0.691876	0.754968	0.651954	0.673158	0.699124	0.585492	0.656152	0.564976
	9.357	0.728403	0.591081	0.563779	0.646762	0.622294	0.634166	0.634166	0.673228	0.757348	0.659887	0.650984	0.66303	0.687907	0.728032	0.611381	0.624473	0.734569	0.636396	0.742203	0.696957	0.713588	0.679719	0.787005	0.624394	0.711912	0.736956	0.70272	0.724588	0.698461	0.687937	0.613058	0.649615	0.632492	0.580942	0.673497	0.757382	0.704616	0.608159	0.649269	0.71647	0.709911	0.714749	0.661696	0.683617	0.727261	0.593057	0.657087	0.593699
	9.757	0.727594	0.614549	0.631846	0.682814	0.621513	0.69451	0.69451	0.660611	0.719076	0.669516	0.714422	0.71954	0.613048	0.72511	0.601235	0.633298	0.725984	0.671666	0.655531	0.680128	0.650669	0.703336	0.792686	0.611252	0.669014	0.659605	0.706364	0.697586	0.663779	0.684057	0.629725	0.723319	0.647253	0.582731	0.650907	0.742996	0.656295	0.555815	0.620592	0.717495	0.726494	0.57783	0.703526	0.651308	0.72023	0.614955	0.62837	0.603619
	10.157	0.643533	0.594815	0.617877	0.665957	0.660197	0.660224	0.660224	0.651975	0.757605	0.634268	0.738515	0.711049	0.704955	0.733605	0.5931	0.628584	0.680565	0.607677	0.693178	0.675986	0.707739	0.621643	0.795474	0.594586	0.679054	0.684923	0.753679	0.692571	0.688799	0.683285	0.586669	0.69147	0.677218	0.583983	0.650116	0.698885	0.677708	0.604569	0.655192	0.696075	0.704315	0.605735	0.660288	0.684454	0.691748	0.584301	0.616215	0.563472
	10.557	0.739029	0.594472	0.672457	0.648479	0.644449	0.624392	0.624392	0.655742	0.721866	0.653781	0.700714	0.709981	0.718216	0.757604	0.557936	0.628296	0.695821	0.618849	0.67466	0.698825	0.690761	0.673745	0.79528	0.617622	0.611615	0.686508	0.739891	0.752961	0.675415	0.68074	0.624009	0.739595	0.71305	0.545877	0.635862	0.70355	0.631827	0.568328	0.679986	0.643679	0.714846	0.700109	0.709667	0.684988	0.662217	0.607213	0.659049	0.533675
	10.957	0.690046	0.619931	0.669498	0.620648	0.634083	0.620721	0.620721	0.673062	0.680064	0.651288	0.69801	0.785108	0.76792	0.763687	0.540463	0.623806	0.699825	0.617245	0.717318	0.72107	0.674953	0.64734	0.776562	0.613724	0.661787	0.778338	0.737543	0.677176	0.733346	0.672041	0.615926	0.757041	0.651981	0.574516	0.576811	0.686234	0.64686	0.579051	0.670714	0.713758	0.642449	0.71137	0.685227	0.662414	0.761863	0.597127	0.651276	0.525344
	11.357	0.689435	0.604802	0.617012	0.720273	0.63233	0.656111	0.656111	0.71225	0.71627	0.567993	0.665738	0.697636	0.73342	0.738198	0.543153	0.667993	0.730417	0.556387	0.71274	0.700795	0.676214	0.640909	0.778649	0.616961	0.690733	0.737703	0.75672	0.701333	0.71888	0.723445	0.626894	0.723483	0.671414	0.540426	0.642307	0.719235	0.665719	0.541418	0.603162	0.698441	0.691733	0.664313	0.645531	0.691066	0.634236	0.640997	0.663697	0.538578
	11.757	0.646361	0.599204	0.626579	0.659232	0.607912	0.686873	0.686873	0.676874	0.687412	0.572479	0.69561	0.720557	0.717094	0.744774	0.605276	0.642864	0.71636	0.63411	0.700248	0.697195	0.687406	0.644126	0.812731	0.608276	0.678658	0.762353	0.722609	0.731502	0.696072	0.703574	0.676873	0.753867	0.703301	0.563987	0.653132	0.715681	0.694089	0.569723	0.623048	0.739107	0.709485	0.798702	0.615405	0.726776	0.718873	0.613846	0.641751	0.517844
	12.157	0.667224	0.597678	0.590398	0.626094	0.623349	0.702321	0.702321	0.695898	0.692478	0.503395	0.661498	0.714333	0.707897	0.725409	0.606211	0.611404	0.746247	0.619234	0.661111	0.722983	0.68296	0.551195	0.773601	0.631795	0.64297	0.704891	0.695969	0.669173	0.673973	0.700254	0.679496	0.733035	0.632547	0.546163	0.694401	0.725273	0.730015	0.586971	0.603354	0.765787	0.685729	0.829362	0.658838	0.691532	0.682094	0.583233	0.650606	0.550113
	12.557	0.707838	0.587104	0.575876	0.620648	0.590786	0.706546	0.706546	0.702681	0.687065	0.573064	0.672772	0.697259	0.694411	0.744723	0.608507	0.628567	0.737436	0.644783	0.661945	0.730284	0.695244	0.547583	0.813102	0.593004	0.612153	0.691736	0.626075	0.690857	0.677323	0.734074	0.713673	0.787414	0.64749	0.530792	0.686468	0.664628	0.6847	0.531591	0.618249	0.735767	0.696351	0.803197	0.640792	0.686855	0.662793	0.625885	0.64532	0.513837
	12.957	0.724834	0.590091	0.604018	0.626031	0.610843	0.65673	0.65673	0.675999	0.661994	0.602643	0.659426	0.696291	0.700191	0.699863	0.592233	0.623592	0.675606	0.651406	0.683702	0.719206	0.653731	0.565659	0.827105	0.547346	0.623198	0.721436	0.680037	0.696128	0.663663	0.669999	0.647038	0.791893	0.647568	0.507649	0.66443	0.71299	0.679085	0.569315	0.570773	0.690129	0.659793	0.851456	0.656383	0.686503	0.652432	0.605243	0.63044	0.556585
	13.357	0.694695	0.584577	0.628477	0.601561	0.614806	0.654431	0.654431	0.615593	0.670277	0.588418	0.64463	0.704348	0.647269	0.713989	0.637223	0.624588	0.691177	0.630101	0.702632	0.701476	0.666576	0.619338	0.790374	0.622722	0.64609	0.702956	0.668538	0.724855	0.650296	0.677367	0.678993	0.789465	0.660736	0.510644	0.687124	0.712839	0.68844	0.52929	0.60873	0.717126	0.663234	0.837735	0.6238	0.657306	0.703951	0.643414	0.655886	0.50873
[truncated: 417 more columns]

[truncated: 2 more sheets: Extended Data Fig 10L, Extended Data Fig 10N]
